# Supplementary material for: ADAMTS18+ villus tip telocytes maintain a polarized VEGFA signaling domain and fenestrations in nutrient-absorbing intestinal blood vessels
Source: Nat Commun. 2022 Jul 9;13:3983. doi: 10.1038/s41467-022-31571-2 (PMC9271081; doi:10.1038/s41467-022-31571-2)
Supplement: Supplementary file 3 — Supplementary Dataset 1 [file 41467_2022_31571_MOESM3_ESM.xlsx]

## Sheet: Crypt_A_only_pos.txt
gene	p_val	avg_logFC	pct.1	pct.2	p_val_adj
Prss23	6.59771e-248	1.15458	0.988	0.641	2.63908e-244
Ackr4	2.44483e-237	1.10729	0.844	0.314	9.77931e-234
Grem1	6.13869e-235	1.16067	0.953	0.442	2.45548e-231
Col14a1	4.07393e-210	0.842193	0.997	0.842	1.62957e-206
Piezo2	3.29615e-200	0.951049	0.763	0.278	1.31846e-196
Col1a2	3.50339e-188	0.632111	1	0.992	1.40135e-184
Svep1	3.54485e-185	0.805078	0.985	0.846	1.41794e-181
Fmo2	1.61984e-175	0.78349	0.985	0.817	6.47935e-172
Col8a1	5.19146e-173	0.870036	0.838	0.354	2.07658e-169
Fbln1	9.37208e-173	0.722947	0.997	0.857	3.74883e-169
Col1a1	6.70474e-171	0.756892	1	0.99	2.6819e-167
Stc2	1.18699e-165	1.05287	0.904	0.596	4.74796e-162
Olfml2b	4.49245e-163	0.731519	0.812	0.34	1.79698e-159
Cd81	4.77991e-163	0.734763	0.858	0.356	1.91196e-159
Col3a1	1.49816e-157	0.637906	1	0.995	5.99265e-154
Mgp	2.45334e-153	0.852642	0.985	0.818	9.81338e-150
C3	9.75326e-151	0.774474	0.992	0.822	3.90131e-147
Aebp1	5.97378e-147	0.759966	0.959	0.756	2.38951e-143
Sparcl1	4.62984e-145	0.771058	0.838	0.406	1.85193e-141
Pcolce2	3.26832e-143	0.721235	0.811	0.355	1.30733e-139
Ism1	5.01077e-138	0.624013	0.566	0.186	2.00431e-134
Postn	2.24377e-132	0.77767	0.841	0.436	8.97507e-129
Meis2	6.84328e-129	0.69187	0.878	0.587	2.73731e-125
Dhrs3	1.26556e-121	0.660119	0.643	0.262	5.06222e-118
Sparc	5.89344e-121	0.524051	0.998	0.995	2.35738e-117
Brinp3	4.89288e-120	0.321447	0.34	0.076	1.95715e-116
Galnt16	6.60588e-119	0.571162	0.595	0.219	2.64235e-115
Prnp	7.05959e-117	0.505611	0.982	0.919	2.82384e-113
Cilp	7.04875e-114	0.792772	0.768	0.391	2.8195e-110
Phlda1	2.10862e-110	0.658162	0.924	0.759	8.43447e-107
Slit3	3.37617e-109	0.627373	0.934	0.697	1.35047e-105
Tnxb	1.20808e-107	0.585676	0.945	0.822	4.83233e-104
Pid1	2.94652e-105	0.60039	0.913	0.666	1.17861e-101
Slit2	6.80361e-104	0.528013	0.545	0.201	2.72144e-100
Lgi2	1.51194e-102	0.564335	0.887	0.571	6.04776e-99
Gas1	5.46706e-101	0.560325	0.687	0.32	2.18682e-97
C4b	1.97605e-100	0.595613	0.985	0.866	7.90419e-97
Osr1	1.18388e-96	0.599152	0.562	0.23	4.73552e-93
Dpep1	2.56784e-96	0.602455	0.921	0.648	1.02713e-92
Fign	2.6853e-94	0.477516	0.508	0.193	1.07412e-90
Gdf6	1.20641e-93	0.492001	0.44	0.143	4.82564e-90
Ebf1	1.66177e-93	0.549121	0.716	0.337	6.64709e-90
Foxp2	8.58251e-87	0.492456	0.605	0.271	3.43301e-83
Vldlr	5.92565e-85	0.613253	0.656	0.344	2.37026e-81
Abi3bp	2.82568e-83	0.56324	0.785	0.51	1.13027e-79
Grem2	1.79378e-81	0.384029	0.403	0.139	7.17514e-78
Cpxm1	8.86634e-81	0.516576	0.634	0.309	3.54654e-77
Vegfd	1.50505e-80	0.461484	0.559	0.242	6.02019e-77
Rbp1	3.35455e-78	0.513981	0.91	0.722	1.34182e-74
Flrt3	1.18896e-77	0.466546	0.408	0.13	4.75582e-74
Aoc3	2.41589e-76	0.432358	0.516	0.22	9.66354e-73
Fmo1	7.99134e-76	0.526492	0.641	0.343	3.19654e-72
Adamtsl1	5.95431e-73	0.523986	0.577	0.284	2.38173e-69
Colec12	1.27746e-72	0.502456	0.835	0.647	5.10984e-69
Fndc1	3.1331e-71	0.529994	0.866	0.654	1.25324e-67
Ctsh	5.09023e-71	0.48318	0.631	0.324	2.03609e-67
Cpz	6.12903e-71	0.383764	0.35	0.102	2.45161e-67
Cgnl1	1.18625e-70	0.532869	0.573	0.293	4.74501e-67
Ptgfr	1.5808e-70	0.447349	0.395	0.139	6.3232e-67
Ogfrl1	3.69312e-68	0.402305	0.464	0.195	1.47725e-64
Ogn	3.94018e-68	0.347095	0.931	0.583	1.57607e-64
Chrdl1	4.35675e-67	0.395641	0.298	0.075	1.7427e-63
Nkain4	2.03212e-65	0.45439	0.595	0.298	8.12846e-62
Gpc3	5.09134e-65	0.411784	0.577	0.269	2.03653e-61
Cldn10	1.51774e-64	0.320039	0.318	0.088	6.07097e-61
Gsta3	5.48621e-64	0.506283	0.78	0.528	2.19448e-60
C7	6.99488e-64	0.526369	0.635	0.365	2.79795e-60
Lrrtm3	8.92077e-64	0.374477	0.397	0.152	3.56831e-60
Scn7a	7.7986e-62	0.421579	0.852	0.614	3.11944e-58
Ntrk3	2.62524e-61	0.444276	0.463	0.206	1.0501e-57
Fam129a	3.87647e-60	0.357684	0.461	0.206	1.55059e-56
Papss2	1.50748e-58	0.360858	0.414	0.172	6.02991e-55
Glrb	2.34127e-57	0.353194	0.388	0.146	9.36509e-54
Ar	2.31319e-54	0.458759	0.73	0.473	9.25276e-51
Csrp2	7.39316e-54	0.447108	0.666	0.425	2.95727e-50
Hmgcs2	2.39669e-53	0.420184	0.672	0.407	9.58676e-50
Dkk2	7.19601e-53	0.534351	0.675	0.409	2.8784e-49
Serpinf1	1.01217e-52	0.423108	0.742	0.508	4.04867e-49
Kcnn3	1.48101e-52	0.363309	0.718	0.471	5.92405e-49
Lbp	1.80721e-52	0.331113	0.437	0.193	7.22884e-49
Adamtsl3	4.86232e-51	0.380638	0.464	0.224	1.94493e-47
Scara5	1.63546e-49	0.412235	0.501	0.235	6.54184e-46
Fzd4	4.28982e-48	0.374891	0.492	0.254	1.71593e-44
Tgfb3	5.70674e-48	0.416577	0.589	0.355	2.2827e-44
Entpd2	3.896e-47	0.389324	0.824	0.61	1.5584e-43
Cdkn1c	5.53161e-47	0.34251	0.525	0.283	2.21265e-43
Ccdc80	1.26076e-46	0.379393	0.863	0.681	5.04305e-43
Auts2	6.53577e-46	0.451571	0.634	0.416	2.61431e-42
Flrt2	2.98632e-43	0.329391	0.417	0.193	1.19453e-39
Arrdc3	4.34967e-43	0.391584	0.687	0.459	1.73987e-39
Igsf10	1.63954e-42	0.437306	0.798	0.672	6.55817e-39
Adh1	2.63409e-42	0.352593	0.687	0.434	1.05364e-38
Adm	1.41202e-41	0.371589	0.45	0.23	5.64808e-38
Shisa3	7.03531e-41	0.349617	0.461	0.224	2.81412e-37
Adcyap1r1	7.16808e-41	0.312513	0.493	0.253	2.86723e-37
Serpini1	8.66386e-41	0.340321	0.508	0.272	3.46554e-37
Spon2	1.0391e-40	0.338321	0.966	0.867	4.1564e-37
Hpgd	1.10183e-40	0.445074	0.576	0.357	4.4073e-37
Spon1	5.35439e-40	0.350563	0.882	0.67	2.14176e-36
Fbn1	2.82628e-39	0.281583	0.933	0.907	1.13051e-35
Pianp	3.23955e-39	0.373994	0.496	0.26	1.29582e-35
Cd248	1.14643e-38	0.367008	0.73	0.506	4.58573e-35
Apoe	1.46039e-38	0.325449	0.904	0.778	5.84158e-35
Slc29a1	7.33429e-38	0.397678	0.629	0.429	2.93372e-34
Nupr1	1.03689e-37	0.333798	0.797	0.658	4.14755e-34
Eln	3.12486e-37	0.359887	0.919	0.82	1.24995e-33
Tppp3	1.92034e-36	0.363154	0.872	0.719	7.68138e-33
Gaa	5.49372e-35	0.375167	0.736	0.607	2.19749e-31
Egflam	7.09905e-35	0.356417	0.652	0.46	2.83962e-31
Cxcl13	8.2491e-33	0.600846	0.389	0.204	3.29964e-29
Col16a1	1.01581e-32	0.33942	0.837	0.76	4.06326e-29
Cfb	8.20312e-32	0.316794	0.371	0.183	3.28125e-28
Acad11	4.00345e-31	0.276944	0.356	0.176	1.60138e-27
Serpina3n	9.56006e-31	0.298716	0.637	0.419	3.82403e-27
Adgrd1	2.97296e-30	0.308845	0.489	0.277	1.18918e-26
Adamts2	4.11521e-30	0.316357	0.776	0.642	1.64608e-26
Dock4	4.58961e-29	0.268957	0.34	0.177	1.83584e-25
Mgst1	3.41745e-28	0.291529	0.791	0.656	1.36698e-24
Pi15	8.16983e-26	0.286663	0.522	0.334	3.26793e-22
Arap1	3.09473e-25	0.30759	0.69	0.555	1.23789e-21
Medag	5.67096e-25	0.275442	0.827	0.674	2.26838e-21
Pdgfrl	1.09744e-23	0.319502	0.53	0.365	4.38977e-20
Maf	3.67528e-23	0.285046	0.713	0.543	1.47011e-19
Galnt15	1.09271e-22	0.282694	0.533	0.365	4.37083e-19
Mamdc2	1.7209e-22	0.276802	0.6	0.434	6.8836e-19
Cyp1b1	1.88234e-22	0.346295	0.554	0.382	7.52936e-19
Prlr	5.64674e-22	0.265394	0.278	0.126	2.2587e-18
Angptl1	5.97374e-20	0.303131	0.501	0.343	2.38949e-16
Cd55	3.04486e-19	0.257461	0.611	0.435	1.21794e-15
Neat1	1.71643e-17	0.29803	0.847	0.752	6.86571e-14
Podn	1.69449e-16	0.280416	0.806	0.725	6.77797e-13
Srpx	7.87219e-16	0.253949	0.566	0.426	3.14888e-12
Tgfbi	2.37365e-15	0.255248	0.835	0.794	9.4946e-12
Mmp19	2.90302e-15	0.251232	0.513	0.387	1.16121e-11
Slc43a3	3.34164e-13	0.25467	0.704	0.632	1.33666e-09

## Sheet: Crypt_B_only_pos.txt
gene	p_val	avg_logFC	pct.1	pct.2	p_val_adj
Prss23	0	1.60198	0.994	0.573	0
Grem1	0	1.57711	0.939	0.349	0
Mt1	0	1.52625	0.903	0.551	0
Mt2	0	1.45021	0.698	0.309	0
Il6	0	1.28619	0.71	0.275	0
Col8a1	0	1.20208	0.881	0.253	0
Cilp	0	1.20063	0.8	0.312	0
Mgp	0	1.1173	0.99	0.785	0
Zfp36	0	1.11039	0.982	0.666	0
Col14a1	0	1.10092	0.999	0.812	0
Ackr4	0	1.06649	0.838	0.215	0
Pcolce2	0	1.04992	0.871	0.255	0
C3	0	1.02853	0.998	0.788	0
Tnfaip6	0	1.01582	0.8	0.549	0
Aebp1	0	1.0154	0.974	0.714	0
Fosb	0	1.01277	0.973	0.608	0
Cdkn1a	0	0.994595	0.742	0.235	0
Ier5	0	0.95942	0.883	0.567	0
Dnajb1	0	0.945653	0.789	0.434	0
Stc2	0	0.94484	0.867	0.547	0
Nfkbiz	0	0.944779	0.845	0.396	0
Gfpt2	0	0.934973	0.694	0.239	0
Klf4	0	0.93264	0.95	0.631	0
Cd81	0	0.876272	0.884	0.255	0
Postn	0	0.844131	0.833	0.362	0
Nop58	0	0.842307	0.859	0.557	0
Junb	0	0.841561	0.999	0.875	0
Adamts1	0	0.829927	0.88	0.539	0
Fbln1	0	0.826107	0.997	0.831	0
Piezo2	0	0.825597	0.703	0.2	0
Kdm6b	0	0.81617	0.844	0.574	0
Egr1	0	0.812651	0.999	0.85	0
Dusp1	0	0.81011	0.962	0.702	0
Atf3	0	0.804093	0.894	0.465	0
Scara5	0	0.798579	0.622	0.157	0
Sparcl1	0	0.797119	0.815	0.33	0
Olfml2b	0	0.768581	0.797	0.254	0
Nr4a1	0	0.750833	0.953	0.652	0
Csrnp1	0	0.747855	0.681	0.276	0
Nfkbia	0	0.741565	0.943	0.637	0
Phlda1	0	0.73801	0.925	0.727	0
Baiap2	0	0.735937	0.654	0.28	0
Rbp1	0	0.709579	0.956	0.676	0
Svep1	0	0.70512	0.984	0.82	0
Ier3	0	0.69721	0.835	0.425	0
Ebf1	0	0.681268	0.755	0.256	0
Jun	0	0.677511	0.968	0.816	0
Sat1	0	0.66739	0.922	0.767	0
Abi3bp	0	0.655258	0.83	0.448	0
Col1a1	0	0.642441	0.999	0.988	0
Ly6a	0	0.635913	0.953	0.755	0
Btg2	0	0.632869	0.977	0.717	0
Dpep1	0	0.626859	0.934	0.593	0
Ctsh	0	0.626341	0.664	0.258	0
Ier2	0	0.615709	0.933	0.654	0
Col1a2	0	0.615589	0.999	0.991	0
Galnt16	0	0.607982	0.572	0.154	0
Fmo2	0	0.585417	0.989	0.784	0
Fos	0	0.584481	0.983	0.755	0
Lgi2	0	0.578099	0.9	0.508	0
Foxp2	0	0.565708	0.6	0.209	0
Fndc1	0	0.563738	0.9	0.606	0
Gpc3	0	0.56332	0.629	0.199	0
Socs3	0	0.562516	0.863	0.608	0
C4b	0	0.547523	0.989	0.843	0
Id3	0	0.546215	0.921	0.688	0
Vldlr	0	0.539915	0.62	0.294	0
Serpinf1	0	0.536282	0.796	0.451	0
Csrp2	0	0.52899	0.697	0.372	0
Ppp1r15a	0	0.526971	0.917	0.63	0
Slit3	0	0.520676	0.93	0.653	0
Gadd45b	0	0.507521	0.905	0.635	0
Mfap5	0	0.503671	0.742	0.383	0
Ccdc80	0	0.503524	0.908	0.636	0
Serpina3n	0	0.501874	0.694	0.364	0
Hsp90aa1	0	0.501624	0.99	0.913	0
Sparc	0	0.499457	0.998	0.995	0
Cpxm1	0	0.496006	0.595	0.257	0
Cgnl1	0	0.495032	0.578	0.239	0
Pianp	0	0.493166	0.559	0.2	0
Gsta3	0	0.490819	0.8	0.476	0
Ar	0	0.488607	0.755	0.419	0
Dhrs3	0	0.487415	0.558	0.21	0
Fam129a	0	0.485535	0.513	0.145	0
Vegfd	0	0.485179	0.54	0.186	0
Ntrk3	0	0.473541	0.47	0.156	0
Adgrd1	0	0.459876	0.551	0.223	0
Gdf6	0	0.448211	0.398	0.097	0
Meis2	0	0.44452	0.845	0.54	0
Ism1	0	0.433865	0.448	0.142	0
Flrt2	0	0.421606	0.457	0.141	0
Slit2	0	0.420182	0.496	0.147	0
Ptgfr	0	0.406978	0.362	0.098	0
Lbp	0	0.383564	0.437	0.147	0
Cldn10	0	0.382485	0.308	0.047	0
Prnp	0	0.368246	0.979	0.908	0
Grem2	0	0.367826	0.367	0.098	0
Ogn	0	0.296889	0.94	0.515	0
Brinp3	0	0.264471	0.256	0.046	0
Col3a1	7.94239e-298	0.42351	0.998	0.994	3.17696e-294
Slc38a2	1.13578e-297	0.46616	0.908	0.694	4.54313e-294
Hk2	7.98895e-292	0.58132	0.438	0.171	3.19558e-288
Gas1	5.75625e-289	0.335969	0.606	0.269	2.3025e-285
Fbn1	1.37902e-286	0.394003	0.966	0.894	5.51609e-283
Ifrd1	1.39175e-283	0.647388	0.709	0.443	5.56701e-280
Nkain4	3.09663e-283	0.428734	0.561	0.25	1.23865e-279
Tob1	8.28412e-283	0.487465	0.668	0.363	3.31365e-279
Hspa1a	8.99449e-283	0.48216	0.938	0.704	3.5978e-279
Scn7a	5.98186e-278	0.339978	0.857	0.568	2.39274e-274
Cfh	1.45439e-275	0.38146	0.906	0.592	5.81757e-272
Serpini1	9.20431e-273	0.393946	0.527	0.223	3.68172e-269
Adamts4	3.1721e-271	0.939098	0.72	0.471	1.26884e-267
Adm	1.46006e-269	0.454743	0.462	0.185	5.84026e-266
Cpz	4.72586e-269	0.31146	0.293	0.069	1.89034e-265
Tppp3	1.10704e-268	0.465475	0.921	0.679	4.42817e-265
Colec12	6.32241e-268	0.439595	0.835	0.611	2.52896e-264
Tuba1c	1.87829e-263	0.355221	0.38	0.132	7.51317e-260
Hspa1b	3.11039e-262	0.507923	0.925	0.682	1.24415e-258
Ngf	1.8958e-259	0.3112	0.391	0.131	7.58319e-256
Ogfrl1	5.0167e-257	0.35813	0.41	0.156	2.00668e-253
Fign	4.07331e-256	0.355438	0.41	0.156	1.62932e-252
Ifi207	6.24838e-253	0.343826	0.332	0.106	2.49935e-249
Mgst1	6.89826e-253	0.42154	0.838	0.619	2.75931e-249
Icam1	2.0547e-252	0.388884	0.915	0.702	8.21879e-249
Flrt3	1.43203e-251	0.371764	0.335	0.094	5.72813e-248
Adamtsl1	3.8451e-248	0.363171	0.522	0.242	1.53804e-244
Ifi204	1.18705e-247	0.485627	0.615	0.345	4.7482e-244
Bag3	2.35318e-247	0.50487	0.683	0.422	9.41271e-244
Ugdh	9.78261e-239	0.715214	0.679	0.432	3.91305e-235
Adamtsl3	4.39829e-237	0.347328	0.444	0.183	1.75932e-233
Prlr	1.70523e-233	0.348286	0.308	0.09	6.82092e-230
Ppp1r10	2.90169e-233	0.3902	0.824	0.566	1.16068e-229
Thoc6	2.7451e-232	0.376788	0.505	0.238	1.09804e-228
Vasn	8.60441e-232	0.467883	0.577	0.308	3.44176e-228
Cd248	8.01633e-231	0.447539	0.749	0.46	3.20653e-227
Pim1	2.79516e-229	0.541252	0.743	0.503	1.11806e-225
Sertad1	6.38368e-229	0.399228	0.743	0.462	2.55347e-225
Fosl2	3.70627e-228	0.475417	0.663	0.399	1.48251e-224
Entpd2	7.28459e-228	0.389521	0.831	0.568	2.91383e-224
Ftl1	7.92928e-226	0.316238	0.987	0.965	3.17171e-222
Igfbp6	1.54807e-223	0.300951	0.689	0.387	6.19228e-220
Errfi1	2.1677e-222	0.472023	0.622	0.353	8.6708e-219
Papss2	1.16159e-216	0.317427	0.371	0.137	4.64634e-213
Tmem88	3.44406e-216	0.377223	0.45	0.199	1.37762e-212
Tnfaip3	4.31004e-215	0.466398	0.453	0.202	1.72402e-211
Hspb8	1.07934e-214	0.431058	0.569	0.293	4.31738e-211
Adh1	4.08734e-213	0.36749	0.684	0.387	1.63493e-209
Glrb	8.97338e-213	0.310738	0.334	0.112	3.58935e-209
Wsb1	1.18677e-212	0.390309	0.83	0.607	4.74707e-209
Cebpd	1.59435e-212	0.506743	0.932	0.833	6.37741e-209
Has1	3.79966e-207	1.16696	0.436	0.208	1.51986e-203
Slc10a6	1.29732e-206	0.363862	0.443	0.192	5.18928e-203
Gem	3.68686e-206	0.405518	0.858	0.627	1.47475e-202
Ly6c1	1.23129e-205	0.437179	0.473	0.224	4.92518e-202
Btg1	2.48313e-205	0.370059	0.853	0.641	9.93251e-202
C7	1.16466e-204	0.36102	0.594	0.323	4.65866e-201
Ptp4a1	1.30286e-204	0.445837	0.712	0.489	5.21143e-201
Arid5a	1.49914e-203	0.326605	0.449	0.205	5.99656e-200
Medag	1.98751e-203	0.435145	0.842	0.642	7.95003e-200
Cdkn1c	6.48288e-203	0.316622	0.5	0.243	2.59315e-199
Cd55	1.53613e-198	0.435786	0.663	0.39	6.14452e-195
Ifi211	1.00467e-192	0.294533	0.406	0.18	4.01867e-189
Dnajb9	1.30808e-192	0.396949	0.688	0.447	5.23234e-189
Gm3336	2.87482e-189	0.361046	0.4	0.177	1.14993e-185
Angptl1	1.00104e-186	0.437366	0.548	0.302	4.00418e-183
Aoc3	1.76382e-186	0.285022	0.42	0.186	7.05527e-183
Ints6	2.30832e-186	0.417152	0.637	0.406	9.23326e-183
Tgfb3	3.18589e-185	0.361854	0.561	0.318	1.27435e-181
Lag3	1.3658e-184	0.262401	0.296	0.103	5.4632e-181
Fbxl18	4.95094e-181	0.401769	0.579	0.338	1.98038e-177
Ndrg1	3.39665e-177	0.435396	0.719	0.489	1.35866e-173
Cyp1b1	2.52572e-175	0.44019	0.582	0.342	1.01029e-171
Dedd2	5.0563e-173	0.29023	0.395	0.181	2.02252e-169
Tnxb	6.3571e-172	0.289522	0.917	0.805	2.54284e-168
Cxcl13	3.99079e-171	0.556723	0.381	0.171	1.59632e-167
Gda	1.80003e-170	0.312428	0.681	0.407	7.20011e-167
Tnfrsf12a	1.46712e-169	0.339454	0.445	0.22	5.86849e-166
S100a10	1.58146e-168	0.309793	0.913	0.798	6.32586e-165
Enpp3	2.63247e-168	0.290341	0.433	0.199	1.05299e-164
Fzd4	3.93238e-167	0.262816	0.449	0.219	1.57295e-163
Myc	6.07732e-163	0.39532	0.329	0.134	2.43093e-159
Maff	8.53219e-162	0.396405	0.475	0.258	3.41288e-158
Tiparp	1.20758e-160	0.347196	0.498	0.274	4.83034e-157
Cfb	3.01295e-160	0.289531	0.357	0.151	1.20518e-156
Spon1	1.28738e-157	0.331979	0.858	0.636	5.14951e-154
Irf1	7.23325e-157	0.333958	0.844	0.653	2.8933e-153
Igsf10	8.42063e-156	0.319274	0.811	0.645	3.36825e-152
Itpkc	1.37705e-154	0.510585	0.405	0.205	5.50821e-151
Ccl2	2.03692e-153	0.777754	0.477	0.268	8.14768e-150
Tnfsf9	6.00136e-153	0.496267	0.359	0.168	2.40054e-149
Pde12	1.14713e-152	0.385549	0.423	0.217	4.58853e-149
Bcl3	4.17929e-151	0.310856	0.47	0.255	1.67172e-147
Ifi202b	4.9121e-150	0.304784	0.427	0.221	1.96484e-146
Tfpi2	3.78877e-148	0.51618	0.295	0.117	1.51551e-144
Acad11	1.04239e-147	0.304206	0.335	0.147	4.16955e-144
Gm15726	1.41041e-147	0.375014	0.416	0.213	5.64162e-144
Hmgcs2	1.62107e-147	0.271893	0.629	0.367	6.48428e-144
Uap1	1.25492e-146	0.401256	0.517	0.304	5.01969e-143
Slc5a3	8.2662e-143	0.310103	0.354	0.167	3.30648e-139
Fmo1	1.46381e-142	0.300696	0.531	0.312	5.85524e-139
Casp4	1.07828e-140	0.337586	0.482	0.279	4.31312e-137
Myd88	2.28673e-137	0.35157	0.544	0.333	9.14692e-134
Trib1	9.63141e-130	0.534053	0.516	0.332	3.85257e-126
Zc3h12a	1.53302e-129	0.259088	0.343	0.167	6.13208e-126
Gaa	7.65293e-128	0.279483	0.756	0.578	3.06117e-124
Slc29a1	3.18885e-126	0.273864	0.615	0.394	1.27554e-122
Mafk	5.64987e-125	0.279917	0.414	0.224	2.25995e-121
Glul	2.41967e-123	0.343808	0.741	0.567	9.67869e-120
Bambi	1.48062e-122	0.264979	0.331	0.153	5.92247e-119
Bdkrb1	2.28345e-122	0.275777	0.254	0.095	9.1338e-119
Eln	3.38144e-122	0.302479	0.933	0.799	1.35257e-118
Klhl21	4.02615e-118	0.318007	0.399	0.22	1.61046e-114
Nfil3	3.64476e-116	0.250434	0.415	0.228	1.45791e-112
Hpgd	2.22339e-115	0.260647	0.534	0.326	8.89358e-112
Apoe	3.79844e-115	0.351475	0.845	0.768	1.51938e-111
Fgl2	9.95053e-114	0.328934	0.434	0.238	3.98021e-110
Birc3	1.23438e-112	0.415168	0.493	0.312	4.93753e-109
Cp	3.37227e-111	0.313576	0.601	0.396	1.34891e-107
Plat	3.75279e-111	0.358044	0.614	0.42	1.50112e-107
Pi16	6.3517e-108	0.44302	0.256	0.107	2.54068e-104
Dnaja1	2.81811e-106	0.267706	0.875	0.767	1.12724e-102
Socs1	3.06035e-106	0.251434	0.415	0.235	1.22414e-102
Sema3c	1.15718e-101	0.303687	0.675	0.483	4.62871e-98
Peg10	1.73992e-101	0.451827	0.254	0.121	6.95969e-98
Meg3	2.89476e-96	0.313574	0.935	0.835	1.1579e-92
Supt5	7.13945e-96	0.381652	0.641	0.495	2.85578e-92
Irs2	6.80743e-95	0.304676	0.582	0.41	2.72297e-91
Midn	1.04166e-94	0.298963	0.599	0.439	4.16664e-91
Txn1	3.36482e-94	0.260973	0.878	0.809	1.34593e-90
Plekhg2	2.03096e-93	0.283774	0.54	0.376	8.12383e-90
C2	4.72247e-88	0.250048	0.603	0.431	1.88899e-84
Arl5b	4.00433e-87	0.267522	0.434	0.267	1.60173e-83
Eloc	3.08536e-83	0.299364	0.655	0.517	1.23415e-79
Isg15	2.91233e-79	0.366955	0.454	0.298	1.16493e-75
Sgk1	1.65281e-74	0.251189	0.353	0.205	6.61123e-71
Steap4	3.33595e-74	0.27492	0.326	0.186	1.33438e-70
Rcan1	3.58683e-70	0.353584	0.369	0.236	1.43473e-66
Cebpb	5.92919e-70	0.321557	0.734	0.619	2.37168e-66
Timp1	1.34185e-67	0.257488	0.289	0.159	5.3674e-64
Lox	2.22086e-67	0.253732	0.485	0.335	8.88343e-64
Cxcl10	1.43064e-60	0.279248	0.371	0.233	5.72257e-57
Nfkb1	1.46574e-45	0.439803	0.684	0.608	5.86297e-42
Cxcl1	6.93763e-22	0.291094	0.284	0.212	2.77505e-18
Ptgs2	1.47687e-13	0.308858	0.299	0.248	5.90749e-10
Mbd1	0.056694	0.309475	0.326	0.321	1

## Sheet: Fibin_only_pos.txt
gene	p_val	avg_logFC	pct.1	pct.2	p_val_adj
Fibin	0	2.77927	0.925	0.2	0
Thbs2	0	2.63926	0.991	0.183	0
Ptn	0	2.35763	0.925	0.06	0
Fxyd6	0	2.21167	0.988	0.227	0
Jam2	0	2.14663	0.965	0.246	0
Slc12a2	0	2.09223	0.927	0.176	0
Chodl	0	2.03215	0.888	0.067	0
Kcnn3	0	1.92453	0.974	0.456	0
Dner	0	1.85167	0.901	0.13	0
Atp1a1	0	1.80768	0.973	0.473	0
Gucy1a1	0	1.78766	0.985	0.614	0
Pde3a	0	1.77113	0.956	0.522	0
Atp2a2	0	1.75562	0.995	0.784	0
Angptl2	0	1.71539	0.99	0.678	0
Itpk1	0	1.69913	0.893	0.154	0
Smoc2	0	1.6325	0.954	0.362	0
Gdf10	0	1.60164	0.644	0.064	0
Atp5j	0	1.57794	0.979	0.797	0
Ramp1	0	1.54151	0.922	0.224	0
Tmem229a	0	1.51842	0.717	0.045	0
Kitl	0	1.49282	0.899	0.418	0
Gucy1b1	0	1.4207	0.953	0.518	0
Meis2	0	1.41336	0.965	0.58	0
Chchd10	0	1.38056	0.686	0.059	0
Lgi2	0	1.3713	0.976	0.564	0
Prkar2b	0	1.3693	0.843	0.254	0
Spock2	0	1.33519	0.895	0.284	0
Fabp5	0	1.3174	0.408	0.054	0
Ank1	0	1.27632	0.74	0.054	0
Ppm1l	0	1.27544	0.731	0.074	0
Pla2g7	0	1.26796	0.732	0.039	0
Cox8b	0	1.23757	0.703	0.028	0
Itpkb	0	1.23041	0.837	0.227	0
Pid1	0	1.19574	0.967	0.661	0
Cd81	0	1.18697	0.949	0.347	0
Tmem200a	0	1.14098	0.742	0.109	0
Ank3	0	1.12708	0.701	0.068	0
Pla1a	0	1.08812	0.749	0.138	0
Dnm3	0	1.0605	0.701	0.107	0
Cpe	0	1.05763	0.58	0.038	0
Spry1	0	1.02961	0.78	0.246	0
Enpep	0	1.02911	0.693	0.105	0
Car8	0	1.00771	0.473	0.044	0
Cacna1g	0	0.99905	0.766	0.18	0
Adcyap1r1	0	0.965307	0.781	0.237	0
Ngf	0	0.873459	0.658	0.158	0
Atp2a3	0	0.85899	0.566	0.089	0
Mast4	0	0.848336	0.746	0.23	0
Tjp2	0	0.82831	0.619	0.108	0
Kcng4	0	0.808045	0.521	0.055	0
Scube2	0	0.700676	0.44	0.036	0
Adra2b	0	0.700396	0.446	0.009	0
Mfsd4a	0	0.682598	0.401	0.049	0
Apln	0	0.680387	0.395	0.015	0
AI504432	0	0.673894	0.389	0.038	0
Mapk13	0	0.657882	0.481	0.023	0
Adra1a	0	0.624642	0.425	0.019	0
Scg5	0	0.612826	0.341	0.023	0
Cit	0	0.56572	0.395	0.021	0
Hand2	0	0.544174	0.431	0.064	0
Ntsr1	0	0.523153	0.33	0.001	0
Col13a1	3.26331e-298	0.630546	0.428	0.064	1.30532e-294
Cers6	4.2166e-297	0.743034	0.603	0.144	1.68664e-293
Lgals3bp	1.0171e-296	1.14019	0.944	0.649	4.06839e-293
Pde1b	2.3034e-295	0.651926	0.536	0.103	9.21359e-292
Pnmal2	2.24391e-286	0.677855	0.567	0.13	8.97564e-283
Pdgfra	4.04669e-282	1.00881	0.996	0.888	1.61868e-278
Ets1	4.56347e-280	0.912047	0.766	0.279	1.82539e-276
Nrp2	1.12725e-276	1.13661	0.915	0.561	4.509e-273
Kctd12	3.36118e-272	1.13883	0.87	0.451	1.34447e-268
Itga3	9.60064e-267	0.457722	0.327	0.035	3.84026e-263
Kazald1	6.7232e-261	0.641684	0.509	0.109	2.68928e-257
Ces1d	4.01492e-257	1.45216	0.934	0.588	1.60597e-253
Reck	2.33557e-253	1.05674	0.822	0.388	9.34228e-250
Ncald	4.14804e-249	0.918399	0.825	0.376	1.65922e-245
Abcc3	2.36226e-247	0.554462	0.46	0.094	9.44904e-244
Nrp1	2.78869e-246	0.946485	0.943	0.658	1.11548e-242
Atp1b2	2.16184e-232	0.66198	0.543	0.135	8.64735e-229
Prkcq	1.5247e-227	0.399462	0.252	0.014	6.0988e-224
Auts2	1.91042e-226	0.799834	0.831	0.404	7.64169e-223
Kcnh2	9.54984e-225	0.451459	0.328	0.047	3.81994e-221
Tnc	2.4657e-224	0.969286	0.978	0.673	9.86279e-221
Rgs10	2.82732e-222	0.861844	0.794	0.358	1.13093e-218
Ckb	7.11096e-219	0.830619	0.909	0.591	2.84438e-215
Spry4	6.63564e-211	0.745226	0.629	0.21	2.65425e-207
Tle4	9.37525e-208	0.576145	0.451	0.109	3.7501e-204
Emilin1	1.87803e-207	0.756989	0.964	0.793	7.51211e-204
Abcc9	3.94654e-207	0.587201	0.679	0.208	1.57862e-203
Vwa1	5.98514e-207	0.682315	0.594	0.184	2.39406e-203
Cdh11	7.76744e-206	0.857661	0.939	0.661	3.10698e-202
Tenm4	1.97808e-205	0.444986	0.339	0.058	7.91234e-202
Ank2	6.25084e-197	0.86328	0.856	0.508	2.50034e-193
Spon2	1.05859e-193	0.765578	0.989	0.865	4.23435e-190
Ociad2	9.85557e-193	0.402073	0.304	0.04	3.94223e-189
Gas1	5.78651e-192	0.708299	0.771	0.312	2.3146e-188
F2r	4.21871e-190	0.981211	0.864	0.5	1.68749e-186
Olfml2b	6.64979e-188	0.853222	0.77	0.338	2.65992e-184
Arhgdib	9.27631e-185	0.374635	0.28	0.032	3.71052e-181
Slit2	2.86299e-181	0.771533	0.577	0.196	1.1452e-177
Adora1	1.29545e-180	0.488363	0.318	0.055	5.18181e-177
Ucp2	1.12057e-178	0.640314	0.534	0.161	4.48228e-175
Tnfrsf21	1.66235e-176	0.48539	0.294	0.045	6.6494e-173
Cox8a	9.25785e-172	0.657338	0.949	0.856	3.70314e-168
Ggta1	2.95708e-169	0.378064	0.302	0.054	1.18283e-165
Dlg2	6.27883e-167	0.45478	0.3	0.054	2.51153e-163
Chst8	1.90118e-166	0.393762	0.264	0.041	7.60473e-163
S1pr3	2.17461e-164	0.883823	0.625	0.27	8.69844e-161
Clu	3.0811e-164	0.417092	0.318	0.056	1.23244e-160
Arap2	5.85836e-156	0.437176	0.348	0.079	2.34334e-152
Pfkfb3	6.68738e-156	0.547967	0.391	0.1	2.67495e-152
Heyl	3.53916e-152	0.405819	0.287	0.047	1.41567e-148
Gpc1	2.08969e-149	0.677184	0.737	0.369	8.35875e-146
Steap4	3.47259e-147	0.547133	0.56	0.196	1.38904e-143
Malat1	8.68227e-147	0.830503	0.974	0.995	3.47291e-143
Wnt5a	5.61366e-141	0.58717	0.653	0.277	2.24546e-137
Actn1	1.42399e-137	0.612698	0.845	0.523	5.69594e-134
Ldhb	6.16507e-136	0.444839	0.442	0.14	2.46603e-132
Anapc7	4.69167e-135	0.573176	0.527	0.197	1.87667e-131
Unc119	1.57747e-134	0.443116	0.433	0.139	6.30987e-131
Atp5b	1.73459e-131	0.559025	0.942	0.792	6.93836e-128
Serpinb9	8.263e-131	0.573609	0.63	0.28	3.3052e-127
Plcl1	2.87584e-130	0.378042	0.27	0.057	1.15034e-126
G0s2	9.50233e-130	0.73228	0.805	0.513	3.80093e-126
Epha4	5.57789e-128	0.442148	0.311	0.071	2.23116e-124
Itpr3	2.194e-127	0.433995	0.404	0.126	8.776e-124
Elovl6	9.76462e-127	0.751639	0.439	0.15	3.90585e-123
Pbxip1	3.86453e-126	0.591818	0.938	0.763	1.54581e-122
Col5a3	5.03047e-125	0.601498	0.831	0.544	2.01219e-121
Cdk18	9.21145e-124	0.43443	0.336	0.091	3.68458e-120
Cst3	7.49344e-122	0.464227	0.979	0.919	2.99737e-118
Hspa12a	1.33962e-120	0.501642	0.568	0.232	5.35847e-117
Ccnd2	3.68275e-119	0.641083	0.856	0.576	1.4731e-115
Sytl2	7.42622e-119	0.620646	0.658	0.339	2.97049e-115
Isyna1	1.34228e-118	0.405679	0.364	0.103	5.36913e-115
Ptgis	2.34494e-116	0.593195	0.854	0.58	9.37977e-113
Rab15	2.30973e-115	0.339571	0.273	0.065	9.23892e-112
Eng	2.72637e-114	0.627237	0.755	0.472	1.09055e-110
Gng2	5.50617e-111	0.455984	0.412	0.139	2.20247e-107
Piezo2	4.69248e-104	0.576768	0.611	0.281	1.87699e-100
Calm1	3.44398e-101	0.425813	0.959	0.906	1.37759e-97
Mfge8	7.0528e-99	0.466116	0.909	0.768	2.82112e-95
Enpp1	6.51548e-97	0.434541	0.506	0.214	2.60619e-93
Myl9	1.29833e-96	0.386869	0.759	0.411	5.19333e-93
Aspn	1.4651e-95	0.477288	0.954	0.815	5.8604e-92
Twist1	2.13451e-95	0.317806	0.288	0.084	8.53803e-92
Tpm2	1.66176e-94	0.374866	0.837	0.53	6.64705e-91
Mrvi1	1.94317e-94	0.434867	0.509	0.219	7.7727e-91
Plat	7.15072e-93	0.532716	0.734	0.444	2.86029e-89
Tmem204	8.9307e-93	0.470056	0.684	0.382	3.57228e-89
Scd1	2.81606e-92	0.414465	0.465	0.195	1.12643e-88
Aoc3	3.84044e-92	0.474069	0.499	0.218	1.53618e-88
Ripor3	1.51024e-91	0.358121	0.371	0.131	6.04096e-88
Pdlim2	1.28686e-89	0.384505	0.421	0.163	5.14745e-86
Aldh1a3	1.53657e-89	0.572479	0.856	0.585	6.1463e-86
Smtn	4.07845e-89	0.504462	0.645	0.362	1.63138e-85
Itm2a	9.12606e-89	0.443262	0.634	0.32	3.65042e-85
Carmn	1.51804e-87	0.514316	0.602	0.322	6.07215e-84
Serpine2	1.63042e-85	1.0851	0.538	0.278	6.52168e-82
Plagl1	3.12098e-85	0.399557	0.348	0.124	1.24839e-81
Hspb1	1.68325e-83	0.48538	0.436	0.181	6.73299e-80
Rflnb	1.74716e-82	0.455205	0.416	0.174	6.98863e-79
Kcnj8	2.71103e-81	0.348763	0.404	0.149	1.08441e-77
Cystm1	2.32151e-80	0.359364	0.318	0.106	9.28605e-77
Pcsk9	1.78699e-79	0.299906	0.259	0.072	7.14794e-76
Trp53i11	1.08588e-77	0.251571	0.411	0.154	4.34352e-74
Tpbgl	1.05796e-76	0.400202	0.412	0.171	4.23183e-73
Sipa1l1	1.38782e-76	0.407723	0.498	0.241	5.55128e-73
Chst2	3.83203e-76	0.371042	0.389	0.159	1.53281e-72
Musk	2.28124e-75	0.373678	0.327	0.112	9.12497e-72
Atp1b1	3.92601e-73	0.342234	0.252	0.07	1.5704e-69
Rab31	4.24249e-72	0.441458	0.634	0.369	1.69699e-68
Gm2a	3.92009e-71	0.425364	0.718	0.48	1.56804e-67
Eva1b	3.6146e-70	0.394706	0.842	0.619	1.44584e-66
Dab2	7.66373e-70	0.429029	0.566	0.31	3.06549e-66
Nfkbiz	2.2069e-69	0.492136	0.745	0.469	8.82761e-66
Ifi27	8.82782e-68	0.357766	0.588	0.322	3.53113e-64
Ptgir	1.53654e-66	0.296901	0.277	0.095	6.14617e-63
Cnn2	3.56606e-65	0.406434	0.796	0.556	1.42642e-61
Mef2c	1.07351e-64	0.312962	0.417	0.191	4.29403e-61
Tpi1	3.01207e-62	0.390701	0.734	0.518	1.20483e-58
Dgkh	1.14961e-60	0.331484	0.347	0.149	4.59842e-57
Cd82	2.93247e-60	0.351692	0.488	0.252	1.17299e-56
Wdr66	4.31945e-60	0.277905	0.259	0.092	1.72778e-56
Mfap4	1.21411e-59	0.453662	0.922	0.766	4.85644e-56
Emp1	1.14055e-58	0.355042	0.835	0.645	4.56218e-55
Bcr	2.58161e-56	0.267344	0.414	0.197	1.03264e-52
Zfhx4	6.10065e-56	0.270968	0.347	0.151	2.44026e-52
Fdft1	6.68574e-54	0.335152	0.28	0.109	2.6743e-50
Agpat4	1.21255e-53	0.26708	0.332	0.142	4.85018e-50
Mgp	2.35237e-51	0.38394	0.983	0.816	9.40946e-48
Srebf1	1.39425e-50	0.35466	0.555	0.341	5.577e-47
Pkig	1.43794e-50	0.328883	0.532	0.31	5.75175e-47
Dnm3os	1.33117e-49	0.361927	0.564	0.336	5.32467e-46
Rgs3	5.80839e-49	0.331603	0.403	0.204	2.32336e-45
Serpinb6b	5.56941e-48	0.292348	0.347	0.159	2.22776e-44
Cox5a	1.98065e-46	0.322542	0.774	0.621	7.92261e-43
Spats2l	2.99315e-46	0.31183	0.53	0.314	1.19726e-42
Sec11c	4.4617e-46	0.302924	0.512	0.309	1.78468e-42
Chrnb1	5.63201e-46	0.271436	0.406	0.202	2.2528e-42
Enc1	1.68881e-45	0.327096	0.438	0.241	6.75523e-42
Gaa	3.57883e-43	0.317167	0.787	0.603	1.43153e-39
Swap70	3.92385e-43	0.260265	0.384	0.202	1.56954e-39
Ackr4	4.977e-42	0.328575	0.572	0.322	1.9908e-38
Fbln1	7.48776e-41	0.282334	0.996	0.856	2.9951e-37
Cspg4	7.64192e-41	0.278773	0.566	0.35	3.05677e-37
Kcnq1ot1	2.14892e-40	0.458567	0.714	0.549	8.59566e-37
Kcne4	2.83299e-40	0.309619	0.294	0.135	1.1332e-36
Fdps	1.71233e-39	0.351683	0.375	0.205	6.84931e-36
Arhgef40	4.24554e-39	0.278374	0.655	0.469	1.69821e-35
Tubb4b	6.68817e-39	0.342897	0.692	0.536	2.67527e-35
Dusp6	1.94258e-38	0.358516	0.44	0.257	7.77031e-35
Cyc1	1.12099e-36	0.290531	0.538	0.367	4.48398e-33
Plce1	3.60396e-36	0.454736	0.27	0.135	1.44159e-32
Mdh2	6.49193e-36	0.299984	0.726	0.569	2.59677e-32
Lsp1	6.99884e-36	0.332788	0.748	0.596	2.79953e-32
Aplp2	1.07768e-35	0.261144	0.915	0.849	4.31071e-32
Dhcr24	3.13183e-31	0.29043	0.403	0.24	1.25273e-27
Slc25a5	7.14325e-31	0.275949	0.773	0.647	2.8573e-27
Msmo1	3.77216e-27	0.300251	0.297	0.169	1.50887e-23
Gpat4	1.96224e-26	0.289267	0.585	0.437	7.84896e-23
Tecpr1	4.29493e-25	0.273309	0.391	0.249	1.71797e-21
Mgll	4.08987e-24	0.255653	0.612	0.457	1.63595e-20
Ldlr	1.8385e-20	0.27462	0.481	0.355	7.35399e-17
Tgfb2	5.65517e-20	0.259142	0.749	0.633	2.26207e-16
Adm	1.38982e-15	0.266273	0.341	0.233	5.55927e-12
Tnfrsf19	1.93966e-15	0.32692	0.27	0.179	7.75865e-12
Etv1	3.82103e-12	0.539554	0.459	0.374	1.52841e-08

## Sheet: Mesothelial_only_pos.txt
gene	p_val	avg_logFC	pct.1	pct.2	p_val_adj
Inmt	0	1.8508	0.758	0.136	0
Igfbp6	0	1.65905	0.947	0.417	0
Penk	0	1.59602	0.862	0.313	0
Ebf1	0	1.42397	0.923	0.32	0
Gdf10	0	1.15683	0.47	0.07	0
Gpc3	0	1.11145	0.804	0.252	0
Scara5	0	1.08413	0.758	0.217	0
Vit	0	1.07719	0.696	0.103	0
Ebf2	0	0.836862	0.377	0.03	0
Ace	0	0.808524	0.457	0.051	0
Prrx1	0	0.732072	0.449	0.033	0
Cdon	0	0.634999	0.369	0.044	0
Wt1	0	0.597783	0.314	0.026	0
Emilin2	2.72143e-302	0.718525	0.508	0.106	1.08857e-298
Zfhx4	8.32602e-298	0.739526	0.565	0.138	3.33041e-294
Gas1	3.73948e-272	1.30268	0.767	0.31	1.49579e-268
Lrrn4cl	5.83672e-267	0.702363	0.389	0.06	2.33469e-263
Fbln2	7.29958e-257	1.05851	0.948	0.729	2.91983e-253
Steap4	6.18792e-247	0.905592	0.615	0.191	2.47517e-243
Dpep1	2.59422e-245	0.984487	0.953	0.642	1.03769e-241
Ifi207	7.07577e-245	0.741298	0.51	0.129	2.83031e-241
Cd81	2.31631e-238	0.725966	0.89	0.347	9.26522e-235
Mfap5	2.48842e-228	0.965881	0.855	0.429	9.95368e-225
Fez1	4.45713e-218	0.438056	0.297	0.039	1.78285e-214
S100a6	3.33181e-206	0.668677	0.997	0.966	1.33273e-202
Ly6c1	4.63994e-192	0.897425	0.646	0.251	1.85597e-188
Pcolce2	1.11178e-191	0.75984	0.799	0.349	4.44711e-188
Ly6a	3.9089e-190	0.807892	0.966	0.784	1.56356e-186
Nid1	5.37417e-167	0.788137	0.949	0.849	2.14967e-163
Fzd4	2.986e-165	0.689583	0.603	0.245	1.1944e-161
Ifi204	4.93221e-161	0.722602	0.73	0.378	1.97288e-157
Plat	1.71479e-160	0.761718	0.784	0.439	6.85915e-157
Tnxb	3.07233e-159	0.737265	0.943	0.82	1.22893e-155
Sult5a1	1.06168e-157	0.571142	0.425	0.124	4.2467e-154
Thy1	3.87994e-157	0.484767	0.285	0.059	1.55197e-153
Flrt2	2.92738e-147	0.579093	0.513	0.184	1.17095e-143
Entpd2	7.31422e-142	0.591251	0.881	0.603	2.92569e-138
Pi16	7.37638e-136	0.848283	0.404	0.121	2.95055e-132
S100a10	1.85544e-132	0.64915	0.931	0.814	7.42177e-129
Cxcl1	2.08377e-132	1.07045	0.527	0.21	8.33508e-129
Pdlim2	3.56546e-132	0.487476	0.461	0.16	1.42618e-128
Medag	5.94506e-130	0.586047	0.908	0.668	2.37803e-126
Aoc3	2.37572e-126	0.563372	0.526	0.215	9.5029e-123
Gfpt2	6.42935e-125	0.681339	0.644	0.308	2.57174e-121
Fst	6.65183e-125	0.521286	0.273	0.063	2.66073e-121
Serpinf1	9.37849e-124	0.653693	0.785	0.502	3.7514e-120
Prss23	2.14422e-123	0.48798	0.95	0.637	8.57687e-120
Cdkn1c	1.56367e-121	0.717927	0.582	0.276	6.2547e-118
C3	7.79201e-121	0.570543	0.982	0.82	3.1168e-117
Steap3	6.86474e-119	0.583743	0.6	0.291	2.74589e-115
Anxa3	2.04638e-118	0.658703	0.471	0.186	8.18551e-115
Adgrd1	1.1944e-117	0.624475	0.59	0.268	4.77761e-114
Islr	7.26747e-117	0.692937	0.828	0.618	2.90699e-113
Ifi211	2.21193e-116	0.519604	0.501	0.208	8.84774e-113
Adamts5	5.66773e-115	0.825568	0.562	0.272	2.26709e-111
Cadm3	5.96617e-112	0.44572	0.427	0.152	2.38647e-108
Gngt2	1.15091e-109	0.325549	0.275	0.067	4.60365e-106
Fam129a	4.49373e-108	0.446101	0.486	0.2	1.79749e-104
Lbp	3.09901e-107	0.476402	0.473	0.187	1.23961e-103
Slit3	6.08762e-107	0.518199	0.913	0.694	2.43505e-103
Slc29a1	7.58291e-106	0.494542	0.718	0.421	3.03316e-102
Cd248	1.92036e-104	0.656721	0.779	0.5	7.68146e-101
Ifi202b	6.30312e-101	0.505959	0.521	0.246	2.52125e-97
Ogn	2.54697e-98	0.473428	0.91	0.579	1.01879e-94
Ifi27	1.20809e-93	0.509108	0.595	0.32	4.83235e-90
Tppp3	4.50928e-92	0.56745	0.921	0.714	1.80371e-88
Smpdl3a	5.84036e-92	0.349143	0.369	0.127	2.33614e-88
Mt1	3.56497e-90	0.761906	0.845	0.605	1.42599e-86
Txn1	1.01411e-88	0.454484	0.9	0.818	4.05646e-85
Uap1	7.4334e-86	0.672362	0.59	0.331	2.97336e-82
Basp1	8.60141e-85	0.442182	0.403	0.165	3.44056e-81
Klf4	9.74485e-84	0.53431	0.919	0.679	3.89794e-80
Ar	3.74041e-83	0.458765	0.737	0.469	1.49616e-79
Hspb1	1.77478e-81	0.411033	0.424	0.181	7.0991e-78
Adm	8.74449e-81	0.539326	0.473	0.225	3.4978e-77
Ablim1	1.00999e-75	0.448194	0.6	0.352	4.03997e-72
Marcks	1.59823e-75	0.432758	0.911	0.782	6.39293e-72
Ctsh	6.96795e-75	0.482934	0.572	0.322	2.78718e-71
Lsp1	1.2396e-74	0.525417	0.763	0.594	4.95839e-71
Vegfd	3.88334e-74	0.525575	0.482	0.241	1.55334e-70
Osr1	1.77456e-73	0.470154	0.473	0.23	7.09825e-70
Slc4a4	1.68041e-70	0.371111	0.311	0.122	6.72162e-67
Sned1	4.67574e-70	0.476459	0.318	0.127	1.8703e-66
Slfn5	1.89469e-69	0.619557	0.595	0.381	7.57875e-66
Rspo1	2.72969e-69	0.286719	0.293	0.109	1.09188e-65
Adamts1	1.03953e-68	0.466717	0.817	0.592	4.15814e-65
Ptgir	3.12279e-68	0.251139	0.27	0.095	1.24912e-64
Adh1	7.03649e-67	0.503878	0.674	0.431	2.8146e-63
Adamtsl3	9.21319e-67	0.413628	0.446	0.221	3.68528e-63
Fam124a	6.27264e-66	0.27902	0.268	0.096	2.50906e-62
Mgst1	1.64925e-64	0.417094	0.807	0.653	6.59701e-61
Wnt5a	3.19413e-63	0.474851	0.516	0.282	1.27765e-59
Zfp36	7.51134e-63	0.553946	0.895	0.717	3.00453e-59
Lpl	1.85293e-59	0.491299	0.84	0.66	7.41171e-56
Ahnak2	1.06578e-58	0.350386	0.393	0.188	4.26313e-55
Mndal	8.12407e-58	0.420984	0.505	0.292	3.24963e-54
Timp3	5.70142e-57	0.427964	0.822	0.636	2.28057e-53
Scd1	8.49695e-57	0.333669	0.399	0.197	3.39878e-53
Fosb	1.25614e-56	0.470923	0.86	0.668	5.02455e-53
Axl	1.11986e-55	0.380654	0.935	0.857	4.47942e-52
Dhrs3	2.41342e-55	0.374751	0.483	0.265	9.65368e-52
Anpep	4.7598e-54	0.315209	0.369	0.181	1.90392e-50
Ccdc80	5.04355e-54	0.36549	0.868	0.678	2.01742e-50
Sparcl1	8.5167e-54	0.765123	0.609	0.412	3.40668e-50
Itm2a	2.38615e-53	0.403986	0.542	0.323	9.54459e-50
Ifi205	1.54591e-52	0.259849	0.261	0.098	6.18364e-49
Tek	1.72751e-52	0.26808	0.277	0.113	6.91002e-49
Myc	4.59062e-52	0.380654	0.342	0.162	1.83625e-48
Ngf	3.15069e-49	0.290615	0.359	0.171	1.26028e-45
Enpp2	2.16571e-48	0.301007	0.272	0.109	8.66285e-45
Maf	9.45318e-48	0.463852	0.708	0.541	3.78127e-44
Slc43a3	1.57481e-47	0.385705	0.783	0.626	6.29926e-44
Olfml2b	2.34009e-47	0.260173	0.596	0.345	9.36036e-44
Scara3	3.51788e-47	0.32335	0.523	0.322	1.40715e-43
Emp1	6.25475e-47	0.360652	0.791	0.647	2.5019e-43
Plpp3	1.10414e-46	0.464839	0.954	0.91	4.41657e-43
Ccl7	5.33504e-46	0.957673	0.265	0.119	2.13402e-42
Ugdh	1.76614e-45	0.580898	0.644	0.47	7.06457e-42
Lgi2	4.5642e-45	0.277663	0.787	0.572	1.82568e-41
Rbp1	5.50187e-45	0.31821	0.891	0.721	2.20075e-41
Fam111a	1.9528e-44	0.288724	0.33	0.164	7.8112e-41
Cdkn1a	4.91188e-44	0.384992	0.537	0.32	1.96475e-40
Plxdc2	6.51219e-44	0.347651	0.772	0.613	2.60487e-40
Cotl1	2.34312e-43	0.295442	0.409	0.223	9.3725e-40
Srpx	7.04336e-43	0.438733	0.592	0.422	2.81734e-39
Fos	5.15215e-42	0.347956	0.927	0.791	2.06086e-38
Slc38a2	8.3969e-42	0.310775	0.858	0.728	3.35876e-38
Mt2	1.26398e-41	0.698643	0.56	0.373	5.05593e-38
Apod	6.92811e-41	0.658688	0.267	0.125	2.77124e-37
Metrnl	2.22127e-40	0.30266	0.327	0.17	8.88507e-37
Errfi1	3.72097e-40	0.408885	0.578	0.395	1.48839e-36
Fndc1	6.16284e-40	0.331539	0.815	0.654	2.46514e-36
Fxyd5	6.94088e-40	0.269726	0.359	0.191	2.77635e-36
Abi3bp	5.77082e-39	0.285469	0.723	0.509	2.30833e-35
Egr1	5.88891e-39	0.29973	0.966	0.874	2.35556e-35
Pcdh19	5.88418e-38	0.325628	0.439	0.27	2.35367e-34
Cpxm1	8.23701e-38	0.335238	0.501	0.311	3.29481e-34
Fbn1	1.09084e-37	0.378374	0.939	0.906	4.36337e-34
Jun	1.20577e-37	0.311938	0.935	0.84	4.82309e-34
Socs1	1.50396e-37	0.376551	0.431	0.261	6.01585e-34
Clec2d	1.78013e-37	0.509293	0.565	0.424	7.12054e-34
Has1	2.15547e-37	0.612919	0.413	0.243	8.62187e-34
Maged2	1.14327e-36	0.393116	0.581	0.432	4.57309e-33
F3	1.51006e-36	0.401412	0.458	0.286	6.04023e-33
Csrp2	1.47115e-35	0.421646	0.59	0.425	5.8846e-32
Dusp1	1.98721e-34	0.286084	0.888	0.744	7.94885e-31
Hspb8	3.44474e-34	0.328902	0.521	0.336	1.3779e-30
Fgl2	6.28894e-34	0.536848	0.422	0.268	2.51557e-30
Vgll3	5.23571e-32	0.327325	0.484	0.326	2.09428e-28
Ackr3	8.91723e-32	0.382624	0.559	0.401	3.56689e-28
Atf3	1.99071e-31	0.333879	0.721	0.537	7.96283e-28
Dclk1	2.48705e-31	0.269765	0.611	0.435	9.9482e-28
Socs3	9.52494e-31	0.327089	0.781	0.65	3.80998e-27
Ppp1r15a	2.75299e-30	0.286896	0.817	0.677	1.1012e-26
Cebpd	4.83286e-30	0.380632	0.899	0.849	1.93314e-26
Adcyap1r1	6.68718e-30	0.308952	0.408	0.254	2.67487e-26
Sat1	3.14555e-29	0.400788	0.862	0.793	1.25822e-25
Tuba1c	2.72577e-27	0.258111	0.303	0.172	1.09031e-23
Pla1a	9.04695e-27	0.386324	0.279	0.16	3.61878e-23
Smoc2	9.41396e-27	0.421679	0.524	0.382	3.76558e-23
Ptp4a1	1.10509e-26	0.405294	0.636	0.526	4.42036e-23
Col5a3	3.56928e-26	0.395091	0.642	0.553	1.42771e-22
Il33	3.24155e-25	0.376409	0.613	0.455	1.29662e-21
Nfkbiz	1.56522e-24	0.256933	0.637	0.473	6.26087e-21
Galnt15	4.14475e-24	0.260421	0.514	0.364	1.6579e-20
Glul	4.31929e-24	0.354275	0.714	0.594	1.72772e-20
Ier5	9.28386e-23	0.328001	0.749	0.621	3.71354e-19
Adamtsl1	5.71997e-21	0.253747	0.418	0.288	2.28799e-17
Cfh	3.80037e-20	0.589674	0.772	0.645	1.52015e-16
Efemp1	9.79331e-20	0.380901	0.868	0.865	3.91732e-16
Cp	2.704e-19	0.315924	0.553	0.429	1.0816e-15
Mustn1	4.85647e-19	0.254521	0.389	0.277	1.94259e-15
Vasn	5.83966e-19	0.294436	0.473	0.353	2.33587e-15
Idi1	1.04837e-18	0.277229	0.285	0.18	4.19349e-15
Ifi203	4.40351e-18	0.292695	0.443	0.329	1.7614e-14
Hk2	1.23751e-17	0.304377	0.321	0.216	4.95006e-14
Il6	1.3516e-17	0.288553	0.48	0.351	5.4064e-14
Tnfsf9	2.50766e-17	0.353784	0.303	0.199	1.00307e-13
Fosl2	7.97731e-16	0.262853	0.552	0.443	3.19093e-12
Kdm6b	7.41963e-15	0.287211	0.702	0.621	2.96785e-11
Cebpb	4.53693e-14	0.250475	0.713	0.637	1.81477e-10
Csrnp1	2.64135e-12	0.263388	0.444	0.348	1.05654e-08
Tnfrsf11b	7.03932e-11	0.280453	0.256	0.186	2.81573e-07
Srxn1	6.40095e-10	0.280607	0.299	0.228	2.56038e-06
Isg15	3.14727e-09	0.253814	0.397	0.324	1.25891e-05
Ifrd1	1.59795e-08	0.354275	0.552	0.49	6.3918e-05
Rcan1	5.41214e-07	0.258323	0.319	0.258	0.00216486
Thbs1	2.62119e-06	0.302812	0.49	0.447	0.0104848
Tnfaip6	3.53918e-06	0.332968	0.626	0.595	0.0141567
Cilp	4.3268e-05	0.268012	0.449	0.402	0.173072

## Sheet: Others_only_pos.txt
gene	p_val	avg_logFC	pct.1	pct.2	p_val_adj
Kcna1	0	1.66513	0.49	0.002	0
Ccl5	0	1.6217	0.285	0.01	0
Chl1	0	1.41611	0.59	0.059	0
Fabp7	0	1.26431	0.485	0.004	0
Gpr37l1	0	1.16049	0.503	0.005	0
S100b	0	1.10834	0.483	0.01	0
Ptprz1	0	1.0894	0.492	0.003	0
Slpi	0	1.01007	0.308	0.012	0
L1cam	0	0.969308	0.494	0.026	0
Ano1	0	0.966948	0.376	0.02	0
Pcdh17	0	0.950622	0.403	0.017	0
Sostdc1	0	0.809145	0.462	0.004	0
Nsg2	0	0.761078	0.46	0.001	0
Sox10	0	0.741095	0.451	0.002	0
Nrn1	0	0.733446	0.442	0.014	0
Foxd3	0	0.726462	0.449	0.003	0
Ajap1	0	0.717636	0.426	0.002	0
Pdgfb	0	0.712109	0.433	0.003	0
Emb	0	0.706032	0.342	0.005	0
Erbb3	0	0.692305	0.506	0.008	0
Gfra1	0	0.690332	0.446	0.004	0
Grb14	0	0.67162	0.424	0.002	0
Retreg1	0	0.661571	0.549	0.056	0
Slc35f1	0	0.626056	0.435	0.001	0
Cdh19	0	0.620659	0.46	0.003	0
Lrrc8b	0	0.61206	0.462	0.021	0
Tmprss5	0	0.603702	0.408	0.01	0
Kcna6	0	0.570891	0.412	0.005	0
Cdh2	0	0.540608	0.444	0.024	0
Ntng1	0	0.539962	0.405	0.016	0
Rasgef1c	0	0.539467	0.417	0.007	0
Gfap	0	0.534859	0.342	0.009	0
Epb41l4b	0	0.523582	0.465	0.03	0
Pcdh1	0	0.48703	0.403	0.009	0
Aatk	0	0.485056	0.433	0.018	0
Cxcr4	0	0.477636	0.326	0.008	0
Cmtm5	0	0.474029	0.39	0.003	0
Kif21a	0	0.472095	0.44	0.035	0
Pcsk1n	0	0.470324	0.282	0.005	0
Upk3b	0	0.465643	0.294	0.013	0
Phox2b	0	0.458622	0.346	0	0
Ramp3	0	0.451627	0.321	0.007	0
Msln	0	0.450987	0.294	0	0
Gfra3	0	0.383757	0.346	0	0
Ebi3	0	0.377508	0.271	0.001	0
Cd79b	0	0.36454	0.339	0.001	0
4930469K13Rik	0	0.361399	0.349	0	0
Car12	0	0.353559	0.33	0.01	0
Sfrp5	0	0.345354	0.353	0.004	0
Syt4	0	0.330417	0.267	0.003	0
Syngr1	0	0.320384	0.31	0	0
Epcam	0	0.306206	0.303	0.014	0
Slc22a23	0	0.306	0.342	0.006	0
Gap43	0	0.300383	0.312	0.003	0
Lrrn4	0	0.290505	0.294	0	0
Nell2	0	0.284314	0.33	0.005	0
Calb2	0	0.267228	0.251	0.003	0
Kcna2	4.95047e-307	1.38201	0.481	0.028	1.98019e-303
Adam23	4.53282e-305	0.75732	0.469	0.022	1.81313e-301
Car2	1.75716e-260	0.362442	0.294	0.017	7.02864e-257
Slc38a1	4.22091e-258	0.406291	0.36	0.011	1.68837e-254
Nkd2	1.38204e-250	0.752587	0.499	0.057	5.52815e-247
Tspan15	5.00402e-232	0.529172	0.403	0.015	2.00161e-228
Col20a1	3.81545e-228	1.19864	0.426	0.029	1.52618e-224
Hand2	2.07707e-223	0.690666	0.515	0.07	8.30826e-220
Mmp15	2.7718e-214	0.751364	0.412	0.041	1.10872e-210
Aldh1b1	3.57517e-212	0.260829	0.31	0.017	1.43007e-208
Sorbs2	2.13155e-208	1.12617	0.431	0.019	8.52621e-205
Stmn1	1.98353e-202	0.685771	0.494	0.065	7.93414e-199
Krt8	2.11608e-200	0.507359	0.333	0.036	8.46433e-197
Plp1	4.71317e-193	1.86135	0.506	0.049	1.88527e-189
Plekhb1	1.9453e-190	0.895141	0.437	0.038	7.78121e-187
Mboat2	2.79458e-188	0.311684	0.449	0.063	1.11783e-184
Pou3f1	7.21888e-188	0.577815	0.431	0.062	2.88755e-184
St8sia4	8.02752e-185	0.383962	0.346	0.017	3.21101e-181
Gpt2	2.86745e-176	0.351852	0.415	0.047	1.14698e-172
Kcnj10	2.08231e-171	0.358879	0.314	0.002	8.32923e-168
Itga2	2.7618e-169	0.34432	0.449	0.073	1.10472e-165
Mcam	8.96558e-168	0.964634	0.437	0.034	3.58623e-164
Fabp5	3.80671e-166	1.16516	0.476	0.06	1.52269e-162
S100a4	1.4258e-160	0.462679	0.421	0.063	5.70319e-157
Rcan2	1.49662e-159	0.429649	0.421	0.064	5.9865e-156
Ank3	3.28438e-159	1.22922	0.533	0.086	1.31375e-155
Metrn	3.69916e-159	0.715279	0.549	0.114	1.47966e-155
Gas2l3	1.70303e-158	0.320656	0.26	0.014	6.81213e-155
Ciita	1.29078e-157	0.374049	0.271	0.007	5.16312e-154
Map2	8.94818e-157	0.283576	0.362	0.037	3.57927e-153
Rhoh	1.28956e-151	0.305774	0.294	0.007	5.15823e-148
Srgn	1.54933e-141	1.3971	0.401	0.051	6.19731e-138
Inpp4b	7.40264e-141	0.277076	0.355	0.052	2.96106e-137
Pdgfa	2.2519e-137	1.20618	0.604	0.154	9.00761e-134
H2-DMb1	3.4554e-133	0.327515	0.319	0.023	1.38216e-129
Plce1	4.98943e-130	0.871289	0.565	0.13	1.99577e-126
Specc1	3.88982e-128	0.257957	0.346	0.038	1.55593e-124
Slc9a3r1	9.56219e-128	0.406636	0.399	0.056	3.82488e-124
Camk2b	1.14058e-124	0.445402	0.323	0.014	4.56231e-121
Ahr	1.03391e-123	0.474653	0.376	0.06	4.13563e-120
Podxl	4.3712e-121	1.04128	0.264	0.007	1.74848e-117
Sort1	2.34439e-115	0.314383	0.358	0.037	9.37758e-112
Fabp6	9.91743e-114	0.640593	0.314	0.051	3.96697e-110
Lgi4	1.28537e-113	1.2039	0.544	0.131	5.14149e-110
Apod	2.20417e-112	1.95772	0.535	0.122	8.81669e-109
Nav2	8.93248e-111	0.452957	0.474	0.109	3.57299e-107
Adam11	3.49684e-110	0.477952	0.481	0.106	1.39873e-106
Kit	5.23854e-107	0.902907	0.26	0.009	2.09541e-103
Dusp2	7.44941e-106	0.442062	0.289	0.019	2.97976e-102
Art3	3.42046e-104	0.645839	0.401	0.042	1.36819e-100
Cpe	4.69533e-104	0.86805	0.378	0.055	1.87813e-100
Dusp5	4.5956e-101	0.390622	0.362	0.057	1.83824e-97
Atp1b1	9.42228e-101	0.451536	0.387	0.071	3.76891e-97
Ccr5	6.53063e-99	0.330163	0.26	0.011	2.61225e-95
Dtna	3.87009e-97	0.588045	0.451	0.103	1.54803e-93
Thy1	5.71548e-96	0.430128	0.342	0.064	2.28619e-92
Sorbs1	6.01224e-93	0.751991	0.565	0.172	2.4049e-89
Cd74	1.66729e-92	2.72137	0.385	0.046	6.66914e-89
Ggta1	7.87935e-92	0.354095	0.367	0.058	3.15174e-88
Gpr20	1.63811e-91	0.308591	0.257	0.024	6.55243e-88
Afap1l2	5.65034e-89	0.444175	0.472	0.114	2.26014e-85
Cmah	6.89697e-87	0.576499	0.285	0.017	2.75879e-83
H2-DMa	1.21086e-86	0.575183	0.371	0.064	4.84344e-83
Pecam1	6.21738e-84	0.803138	0.308	0.039	2.48695e-80
Rtn1	7.24897e-84	0.288692	0.314	0.056	2.89959e-80
Gmfg	2.31042e-83	0.351868	0.269	0.015	9.2417e-80
Itga6	1.31931e-82	0.703383	0.358	0.04	5.27726e-79
Rgcc	2.45413e-82	0.516638	0.349	0.041	9.8165e-79
Fyb	4.45578e-82	0.502815	0.289	0.025	1.78231e-78
Egfl7	2.52972e-80	0.546607	0.253	0.012	1.01189e-76
Prex1	1.26897e-79	0.302435	0.38	0.084	5.07589e-76
Alcam	2.39743e-79	0.468845	0.528	0.154	9.58973e-76
H2-Ab1	5.74992e-79	1.89761	0.387	0.037	2.29997e-75
Sbno2	1.13394e-78	0.913246	0.629	0.259	4.53577e-75
Ptpn6	5.14307e-78	0.286826	0.276	0.025	2.05723e-74
P2rx7	2.88521e-75	0.320537	0.387	0.08	1.15408e-71
Lrrn2	3.19562e-75	0.354155	0.415	0.107	1.27825e-71
Arhgap18	3.52636e-75	0.311698	0.362	0.08	1.41054e-71
Plscr2	5.44499e-74	0.328852	0.308	0.037	2.17799e-70
Cldn15	5.73295e-73	0.334555	0.323	0.056	2.29318e-69
Reg3g	1.38144e-71	1.12294	0.344	0.083	5.52577e-68
Cd59a	7.95636e-71	0.933394	0.467	0.104	3.18254e-67
Gatm	1.83932e-70	0.973578	0.369	0.033	7.35728e-67
Zfhx4	3.55999e-69	0.398818	0.494	0.151	1.424e-65
Zfp536	1.55978e-68	0.433922	0.478	0.143	6.23913e-65
Cxcl2	4.24518e-68	0.562568	0.264	0.032	1.69807e-64
Cd81	1.04662e-67	0.956748	0.729	0.366	4.1865e-64
Ptn	8.63761e-67	0.626561	0.462	0.091	3.45504e-63
Itpr3	5.74874e-66	0.362476	0.442	0.131	2.2995e-62
Apold1	7.02722e-66	0.836227	0.253	0.012	2.81089e-62
Plekho1	3.65436e-64	0.364024	0.383	0.094	1.46174e-60
Mef2c	9.01754e-64	0.927273	0.531	0.193	3.60702e-60
Limch1	1.21708e-60	0.558985	0.544	0.204	4.86832e-57
Itpk1	1.44162e-60	0.498158	0.54	0.18	5.7665e-57
Kcnk3	1.50461e-60	0.353127	0.317	0.066	6.01843e-57
Mmp17	1.99969e-58	0.327557	0.485	0.164	7.99876e-55
Adgrg6	2.852e-56	0.901837	0.346	0.028	1.1408e-52
Ezr	2.91272e-56	0.47398	0.494	0.172	1.16509e-52
Selplg	2.17127e-55	0.279171	0.312	0.066	8.68508e-52
Tmsb4x	3.98838e-55	0.635585	0.991	0.996	1.59535e-51
Scd1	5.36559e-55	0.584397	0.533	0.199	2.14624e-51
Nes	9.2602e-55	0.260323	0.353	0.085	3.70408e-51
Pcp4l1	1.46772e-51	0.877461	0.262	0.024	5.87087e-48
Gch1	6.09795e-51	0.405543	0.269	0.028	2.43918e-47
Ets1	1.20086e-50	0.946959	0.583	0.294	4.80345e-47
Tox2	1.38936e-50	0.264916	0.257	0.025	5.55745e-47
Gpd2	1.99431e-50	0.351375	0.424	0.125	7.97724e-47
Chd7	3.20968e-49	0.37301	0.474	0.161	1.28387e-45
Cadm1	8.15985e-49	0.520851	0.412	0.105	3.26394e-45
Arhgdib	5.32283e-48	0.756151	0.314	0.036	2.12913e-44
Lrrc8c	8.30593e-46	0.541195	0.33	0.043	3.32237e-42
Kbtbd11	1.57901e-45	0.251705	0.38	0.115	6.31606e-42
Mpeg1	2.23363e-45	0.439158	0.278	0.052	8.93453e-42
Cnp	4.64079e-45	0.90741	0.503	0.184	1.85632e-41
Slc6a6	1.32649e-44	0.436422	0.456	0.164	5.30595e-41
Tgfb1	4.93981e-44	0.360056	0.494	0.201	1.97592e-40
Gm26532	1.41112e-43	0.467015	0.403	0.137	5.64449e-40
Arap2	1.46216e-43	0.346721	0.371	0.084	5.84864e-40
Slc12a7	1.91036e-43	0.555104	0.351	0.098	7.64143e-40
Ifit1	3.79575e-43	0.389973	0.394	0.132	1.5183e-39
Coro1a	8.25995e-43	0.899586	0.292	0.019	3.30398e-39
Lgals3	6.99783e-42	0.595094	0.305	0.06	2.79913e-38
Mest	5.36414e-41	0.458937	0.319	0.051	2.14566e-37
Ttyh1	1.57525e-40	0.445824	0.465	0.173	6.30101e-37
Gimap6	1.96662e-40	0.545866	0.264	0.016	7.86648e-37
Fam43a	5.41625e-39	0.488368	0.292	0.066	2.1665e-35
Fam129a	1.68509e-38	0.349851	0.506	0.208	6.74034e-35
Ehd4	2.44861e-38	0.942	0.501	0.238	9.79443e-35
H2-Aa	3.85438e-37	1.77881	0.323	0.037	1.54175e-33
Rgs16	4.90097e-36	0.387796	0.251	0.026	1.96039e-32
Reg3b	5.20417e-33	1.31809	0.367	0.137	2.08167e-29
Ldhb	5.19599e-32	0.50964	0.426	0.147	2.0784e-28
Pxdc1	1.08304e-31	0.436582	0.355	0.094	4.33215e-28
Map1b	1.51624e-31	0.551776	0.538	0.258	6.06496e-28
Gprc5a	2.26143e-31	0.253613	0.255	0.055	9.04572e-28
Ptprc	7.18141e-31	0.956075	0.26	0.005	2.87256e-27
Iqgap1	1.83497e-30	0.71293	0.768	0.686	7.3399e-27
Spint2	3.07815e-29	0.63364	0.26	0.025	1.23126e-25
Tspan7	1.49346e-28	0.58452	0.335	0.068	5.97386e-25
Mgst3	2.59671e-28	0.329167	0.367	0.136	1.03869e-24
Ucp2	8.2053e-28	0.85528	0.426	0.172	3.28212e-24
Epha4	1.81761e-27	0.261814	0.287	0.077	7.27044e-24
Etv3	2.20611e-27	0.260054	0.399	0.164	8.82443e-24
Timp3	1.58536e-26	0.91552	0.729	0.643	6.34144e-23
Clca3a1	1.80093e-26	0.431386	0.303	0.093	7.20372e-23
Ifi27	7.11747e-26	0.794233	0.558	0.329	2.84699e-22
Rel	1.14048e-25	0.600211	0.424	0.184	4.56192e-22
Zdhhc2	5.32506e-25	0.778716	0.328	0.023	2.13003e-21
Elovl6	5.495e-25	0.350048	0.399	0.158	2.198e-21
Mast4	1.95295e-24	0.368558	0.472	0.249	7.81179e-21
Sipa1l1	2.07997e-24	0.338893	0.508	0.247	8.31987e-21
Calm1	4.97512e-24	0.585941	0.863	0.91	1.99005e-20
Gm26802	2.26533e-23	0.268166	0.417	0.183	9.06133e-20
Itgb4	3.64193e-23	0.604532	0.285	0.015	1.45677e-19
Atp1a1	3.41637e-22	0.47891	0.711	0.491	1.36655e-18
Itga4	9.39724e-22	0.421672	0.301	0.034	3.7589e-18
Vps37b	2.62667e-21	0.933108	0.408	0.142	1.05067e-17
Isg15	3.36549e-21	0.50835	0.533	0.322	1.3462e-17
Rai14	3.7014e-21	0.344314	0.308	0.075	1.48056e-17
Gfra2	4.79152e-21	0.537082	0.51	0.262	1.91661e-17
Cdkn1a	6.72961e-21	0.683722	0.558	0.326	2.69184e-17
Atp1b2	8.01689e-21	0.294599	0.392	0.148	3.20676e-17
Hspb1	1.12239e-20	0.98817	0.387	0.188	4.48956e-17
Pdp1	1.20789e-20	0.250908	0.369	0.145	4.83154e-17
Msmo1	2.84012e-20	0.257746	0.412	0.169	1.13605e-16
Actg1	5.12733e-20	0.300004	0.95	0.975	2.05093e-16
P3h2	5.17763e-20	0.384155	0.319	0.077	2.07105e-16
Cystm1	5.26712e-19	0.35137	0.353	0.11	2.10685e-15
Orai1	5.05865e-18	0.638809	0.392	0.166	2.02346e-14
Fxyd5	5.39889e-18	0.421187	0.39	0.194	2.15956e-14
Sh3bgrl3	1.3635e-17	0.584657	0.51	0.352	5.45399e-14
Mid1ip1	1.4557e-17	0.317071	0.554	0.316	5.82282e-14
Sema3b	1.05477e-16	0.508078	0.383	0.14	4.21906e-13
Hmgb2	2.02586e-16	0.313436	0.549	0.329	8.10344e-13
Gngt2	2.06548e-16	0.448027	0.269	0.073	8.26192e-13
Msn	3.94973e-16	0.571484	0.674	0.574	1.57989e-12
F11r	4.49386e-16	0.577549	0.303	0.116	1.79754e-12
Itpkb	1.13182e-15	0.281018	0.469	0.25	4.5273e-12
Chchd10	4.04246e-15	0.515576	0.31	0.082	1.61699e-11
Gbp9	4.26639e-14	0.423982	0.339	0.134	1.70655e-10
Shpk	4.71623e-14	0.281671	0.257	0.039	1.88649e-10
Tspan13	5.55887e-14	0.46164	0.344	0.152	2.22355e-10
Gcnt2	5.99854e-14	0.435635	0.33	0.127	2.39942e-10
Bcr	1.36723e-13	0.686879	0.376	0.203	5.46891e-10
Tm4sf1	3.5118e-13	0.932635	0.369	0.211	1.40472e-09
Rflnb	4.29015e-13	0.740433	0.36	0.181	1.71606e-09
Plvap	1.03992e-12	1.14753	0.264	0.104	4.15967e-09
Dbi	1.59137e-12	1.43257	0.804	0.79	6.36549e-09
Notch1	1.94956e-12	0.533317	0.431	0.232	7.79825e-09
H2-Q7	1.42427e-11	0.454506	0.572	0.427	5.6971e-08
Cav2	8.82636e-11	0.373936	0.253	0.074	3.53055e-07
Fdps	1.16192e-10	0.253151	0.405	0.208	4.64769e-07
Nr4a2	1.4538e-10	0.326722	0.319	0.137	5.81521e-07
Casp4	2.56787e-10	0.374933	0.501	0.313	1.02715e-06
Malat1	7.65163e-10	0.449742	0.945	0.995	3.06065e-06
Cotl1	1.31592e-09	0.601041	0.433	0.228	5.26368e-06
Zbp1	1.73377e-09	0.26684	0.394	0.22	6.93507e-06
Slc12a2	5.03308e-09	0.426209	0.394	0.206	2.01323e-05
Cd200	5.04134e-09	0.566269	0.44	0.277	2.01654e-05
Iqgap2	1.09488e-08	0.651771	0.303	0.051	4.37953e-05
St6gal1	1.53091e-08	0.332971	0.296	0.081	6.12363e-05
Rnd3	3.29133e-08	0.347508	0.487	0.311	0.000131653
Cav1	4.16516e-08	0.523796	0.358	0.229	0.000166607
Stk17b	5.53709e-08	0.997015	0.314	0.1	0.000221484
Arid5a	8.27732e-08	0.32085	0.431	0.247	0.000331093
Cavin2	1.11394e-07	0.752794	0.358	0.245	0.000445575
Sdc3	2.03233e-07	0.420007	0.481	0.314	0.000812933
Apoe	2.03338e-07	1.27451	0.724	0.784	0.000813353
Slc3a2	2.72879e-07	0.491638	0.46	0.335	0.00109152
Ehd1	4.31805e-07	0.26548	0.305	0.346	0.00172722
Tpd52	5.84367e-07	0.482785	0.273	0.051	0.00233747
Marcksl1	9.45063e-07	0.787085	0.378	0.178	0.00378025
Cryab	1.03226e-06	0.941231	0.572	0.465	0.00412902
Rgs10	1.05816e-06	0.442335	0.351	0.379	0.00423265
H2-Q6	1.32464e-06	0.338946	0.462	0.337	0.00529858
Apbb2	1.41192e-06	0.272208	0.335	0.18	0.00564769
H2-Q4	1.54085e-06	0.426244	0.647	0.532	0.00616338
Cst3	1.842e-06	0.661649	0.872	0.923	0.00736801
F830016B08Rik	1.85856e-06	0.406206	0.267	0.108	0.00743426
Itga1	2.07803e-06	0.405758	0.61	0.483	0.0083121
Bhlhe40	3.02177e-06	0.34956	0.592	0.462	0.0120871
Unc93b1	4.43628e-06	0.459202	0.287	0.318	0.0177451
Cd82	4.54233e-06	0.252984	0.415	0.259	0.0181693
Ccnd2	4.76046e-06	0.498734	0.665	0.587	0.0190418
Matn2	7.30617e-06	0.412411	0.613	0.741	0.0292247
Stom	1.02809e-05	0.368424	0.253	0.087	0.0411236
Ppm1l	1.20915e-05	0.597057	0.26	0.1	0.0483659
Rgs2	1.21781e-05	0.266027	0.262	0.222	0.0487123
Epas1	2.61136e-05	0.328671	0.415	0.542	0.104454
Cadm3	6.52122e-05	0.287275	0.335	0.162	0.260849
Btg1	0.00010674	0.589079	0.724	0.68	0.426961
Crim1	0.000137668	0.313656	0.428	0.32	0.550674
Pim3	0.000144784	0.443005	0.33	0.195	0.579137
Klf6	0.000184044	0.528365	0.649	0.627	0.736175
Uba52	0.000249695	0.404241	0.74	0.741	0.99878
Prnp	0.000350443	1.14618	0.763	0.925	1
Cox5a	0.000387596	0.323103	0.677	0.626	1
Sat1	0.00039425	0.360651	0.74	0.798	1
Etv1	0.000621022	0.274897	0.533	0.374	1
Cox8a	0.000662114	0.261134	0.829	0.861	1
Ivns1abp	0.000868003	0.439694	0.405	0.252	1
Ckb	0.000900698	0.488221	0.686	0.604	1
Cycs	0.000906353	0.262533	0.56	0.455	1
Swap70	0.00108745	0.355614	0.328	0.207	1
Gbp3	0.00118414	0.299816	0.285	0.251	1
G0s2	0.00167611	0.259785	0.522	0.527	1
Dgat1	0.00172016	0.401453	0.298	0.156	1
Serpinb9	0.00181144	0.260721	0.289	0.297	1
Sec11c	0.00214536	0.299292	0.449	0.315	1
Il4ra	0.00273437	0.354393	0.394	0.285	1
Ndrg1	0.0047068	0.473771	0.544	0.533	1
Serpine2	0.00515851	0.583218	0.435	0.286	1
Tcirg1	0.00891571	0.261815	0.285	0.227	1
Ndrg2	0.00997642	0.317807	0.54	0.434	1
Nudt4	0.0100918	0.359875	0.456	0.359	1
Lims2	0.0122017	0.305951	0.276	0.117	1
Cebpd	0.0147519	0.26792	0.697	0.856	1
Trf	0.0148286	0.369511	0.253	0.095	1
Gng2	0.0150019	0.332141	0.262	0.149	1
Eif1b	0.0177117	0.615512	0.569	0.493	1
Fasn	0.0185555	0.371637	0.41	0.268	1
Arhgap39	0.0204334	0.3029	0.271	0.09	1
Eftud2	0.0219612	0.361184	0.367	0.242	1
Tubb4b	0.0230461	0.253137	0.615	0.541	1
Irgm1	0.0232427	0.330664	0.444	0.35	1
Oasl2	0.0240309	0.281923	0.312	0.282	1
Crem	0.0258661	0.447525	0.317	0.26	1
Slc9a3r2	0.027007	0.550149	0.387	0.328	1
Prex2	0.0353076	0.3606	0.364	0.263	1
Utrn	0.0375625	0.293473	0.572	0.526	1
Ebf1	0.0452984	0.257959	0.349	0.351	1
Cers4	0.0688717	0.362648	0.415	0.314	1
Pkig	0.070561	0.291548	0.426	0.317	1
Ncam1	0.075979	0.302465	0.663	0.699	1
Tppp3	0.0834196	0.273493	0.615	0.728	1
Deptor	0.0868383	0.272751	0.292	0.19	1
Id1	0.103393	0.461945	0.303	0.205	1
Dusp6	0.103714	0.250632	0.38	0.263	1
Marcks	0.109826	0.682041	0.727	0.791	1
Tnfaip8	0.110542	0.274897	0.292	0.158	1
Eng	0.142637	0.337914	0.487	0.486	1
Fosl2	0.145988	0.367747	0.513	0.447	1
Ccnd1	0.150805	0.289691	0.531	0.491	1
Scn7a	0.154113	1.40263	0.633	0.623	1
Tmod2	0.159616	0.538086	0.326	0.23	1
Gbp7	0.183634	0.302734	0.551	0.496	1
Odc1	0.193407	0.355695	0.433	0.355	1
Wars	0.193538	0.333354	0.335	0.247	1
Mxd1	0.216898	0.270668	0.287	0.154	1
Srebf1	0.22741	0.426819	0.433	0.349	1
Fgl2	0.270679	0.476386	0.351	0.274	1
Vwa1	0.2817	0.481849	0.326	0.2	1
Satb1	0.421203	0.580851	0.308	0.169	1
Arl4a	0.504194	0.266253	0.33	0.233	1
Socs3	0.509508	0.50799	0.67	0.656	1
Ablim1	0.512846	0.330091	0.419	0.363	1
Gja1	0.536035	0.298304	0.369	0.322	1
Plec	0.543013	0.425995	0.435	0.4	1
Gpm6b	0.593847	0.846689	0.626	0.62	1
Prr13	0.598889	0.298783	0.374	0.317	1
Gbp2	0.624779	0.277184	0.474	0.467	1
Col18a1	0.714667	0.411061	0.615	0.628	1
Ece1	0.731917	0.32915	0.513	0.58	1
Lifr	0.77623	0.289543	0.374	0.332	1
Smpdl3a	0.954683	0.420116	0.289	0.136	1
Gramd1a	0.955944	0.32844	0.349	0.274	1
Ly6c1	0.987611	0.73517	0.292	0.271	1

## Sheet: Smooth_muscle_only_pos.txt
gene	p_val	avg_logFC	pct.1	pct.2	p_val_adj
Actg2	0	2.35486	0.837	0.043	0
Cnn1	0	1.73404	0.543	0.02	0
Lmod1	0	1.71143	0.861	0.045	0
Npnt	7.00454e-248	1.70868	0.663	0.061	2.80182e-244
Frem2	1.296e-224	1.03578	0.62	0.052	5.18399e-221
Actc1	2.26961e-213	0.905112	0.269	0.005	9.07842e-210
Myh11	1.07031e-211	2.70417	0.966	0.213	4.28124e-208
Myocd	2.70268e-208	0.887996	0.567	0.041	1.08107e-204
Itga4	1.22448e-181	0.973742	0.514	0.035	4.89791e-178
Met	2.75301e-161	0.424056	0.269	0.012	1.10121e-157
Tes	1.21939e-160	1.64154	0.875	0.203	4.87754e-157
Hhip	2.6435e-159	2.37976	0.769	0.151	1.0574e-155
Esam	3.12229e-145	0.708186	0.394	0.022	1.24891e-141
Acta2	2.0647e-131	2.2827	1	0.45	8.25879e-128
Tagln	2.86244e-131	2.10146	0.981	0.375	1.14498e-127
Cdc42ep3	8.19903e-124	1.41426	0.88	0.276	3.27961e-120
Asb2	2.8363e-118	0.427268	0.284	0.013	1.13452e-114
Ctxn1	4.10051e-118	0.772403	0.361	0.031	1.6402e-114
Pgm5	4.14013e-117	1.01225	0.63	0.125	1.65605e-113
Myl9	5.72896e-113	1.83741	0.981	0.421	2.29159e-109
Fbxl22	7.50775e-110	1.14163	0.558	0.093	3.0031e-106
Agt	2.7651e-108	1.38545	0.688	0.16	1.10604e-104
Bdkrb2	6.63082e-108	1.1963	0.601	0.123	2.65233e-104
Pdlim3	7.85779e-105	1.49227	0.904	0.347	3.14312e-101
Kcnk3	2.29279e-102	0.913211	0.466	0.068	9.17117e-99
Dtna	2.41474e-97	0.811373	0.538	0.106	9.65896e-94
Flna	2.03203e-96	1.58552	0.99	0.804	8.12812e-93
Mcam	1.06074e-95	0.681234	0.38	0.04	4.24294e-92
Mylk	3.34613e-95	1.65248	0.971	0.593	1.33845e-91
Map1b	1.90245e-94	1.1512	0.784	0.259	7.60981e-91
Tspan2	1.25196e-92	0.669845	0.471	0.079	5.00785e-89
Tpm1	8.88948e-92	1.48076	0.986	0.812	3.55579e-88
Tpm2	1.68234e-89	1.85653	0.942	0.539	6.72936e-86
Kcnh2	8.23546e-87	0.511653	0.404	0.056	3.29418e-83
Cpxm2	4.45031e-85	0.880293	0.688	0.193	1.78012e-81
Id4	3.09198e-83	1.12517	0.649	0.184	1.23679e-79
Ckb	4.61719e-81	1.47952	0.947	0.602	1.84688e-77
Csrp1	9.85818e-80	1.26999	0.976	0.722	3.94327e-76
Wscd2	2.87635e-75	0.333365	0.317	0.042	1.15054e-71
Plekho1	4.983e-73	0.700191	0.462	0.097	1.9932e-69
Klhl23	5.3652e-71	0.844085	0.596	0.165	2.14608e-67
Pcp4l1	7.11397e-71	0.383546	0.274	0.027	2.84559e-67
Tm6sf1	1.51231e-70	0.443758	0.269	0.016	6.04925e-67
Des	1.33656e-67	1.59044	0.668	0.242	5.34624e-64
Dstn	6.27028e-61	1.02873	0.981	0.856	2.50811e-57
Filip1l	8.87921e-60	1.05377	0.942	0.688	3.55169e-56
Cavin2	1.84339e-59	0.78501	0.683	0.243	7.37356e-56
Mgll	2.73606e-59	1.00122	0.851	0.46	1.09443e-55
Zfp536	4.20287e-58	0.621077	0.524	0.147	1.68115e-54
Sorbs1	1.45497e-56	0.740415	0.562	0.177	5.81987e-53
Nexn	5.11181e-56	0.798204	0.726	0.308	2.04473e-52
Tinagl1	8.35722e-54	0.433516	0.288	0.037	3.34289e-50
Kcnmb1	1.14247e-53	0.421514	0.327	0.055	4.56988e-50
Mustn1	2.55704e-50	0.724386	0.688	0.278	1.02282e-46
Pgm2l1	8.52159e-49	0.661869	0.389	0.099	3.40864e-45
Col6a4	4.87536e-48	0.476719	0.341	0.063	1.95014e-44
Pdgfc	2.97243e-47	0.478995	0.341	0.075	1.18897e-43
Carmn	9.91006e-47	0.759705	0.721	0.33	3.96402e-43
Mrvi1	3.10865e-44	0.629799	0.606	0.228	1.24346e-40
Synpo2	1.01574e-42	0.782383	0.606	0.252	4.06295e-39
Gcnt2	1.42125e-42	0.534962	0.442	0.129	5.68499e-39
Cnn2	2.74974e-42	0.680697	0.88	0.564	1.0999e-38
Ptch1	1.29053e-40	0.752365	0.909	0.638	5.1621e-37
Bok	3.70969e-40	0.56634	0.37	0.1	1.48388e-36
Pitx1	5.71096e-39	0.514457	0.404	0.118	2.28438e-35
Tmsb4x	5.77559e-36	0.509286	1	0.995	2.31024e-32
Aspn	2.60352e-35	0.655681	0.966	0.819	1.04141e-31
Ncam1	5.07315e-35	0.694612	0.913	0.696	2.02926e-31
Kcnq4	1.33037e-34	0.324608	0.298	0.073	5.32148e-31
Hspb1	1.63566e-34	0.818123	0.495	0.19	6.54264e-31
Aoc3	4.04838e-33	0.521	0.553	0.227	1.61935e-29
Palld	5.41784e-33	0.574248	0.904	0.719	2.16714e-29
Mical2	2.61864e-32	0.460293	0.418	0.141	1.04746e-28
Postn	3.11384e-32	0.985394	0.774	0.447	1.24554e-28
Rasl11a	2.83066e-31	0.663139	0.413	0.139	1.13226e-27
Itga1	2.00701e-30	0.59978	0.812	0.483	8.02806e-27
Rgs2	4.70257e-30	0.628416	0.529	0.219	1.88103e-26
Lims2	8.19595e-30	0.42673	0.375	0.118	3.27838e-26
Lmcd1	1.94614e-29	0.292567	0.279	0.067	7.78455e-26
Gas1	5.48012e-29	0.768392	0.654	0.33	2.19205e-25
Tcim	5.7232e-29	0.477799	0.413	0.145	2.28928e-25
Pbxip1	6.74386e-29	0.508901	0.933	0.77	2.69755e-25
Actn4	1.08651e-28	0.485185	0.923	0.701	4.34604e-25
Nes	1.23884e-28	0.363441	0.308	0.089	4.95537e-25
Actn1	1.46711e-28	0.592225	0.788	0.535	5.86843e-25
Rflnb	1.9112e-28	0.55225	0.452	0.182	7.64479e-25
Syne1	2.498e-28	0.571265	0.827	0.542	9.99201e-25
Adamdec1	1.56452e-26	0.534518	0.995	0.907	6.25809e-23
Ppp1r14a	7.1536e-26	0.647768	0.774	0.512	2.86144e-22
Wdr1	2.13202e-25	0.60601	0.745	0.486	8.52806e-22
Hmcn1	2.16168e-25	0.541288	0.769	0.484	8.64671e-22
Ahnak2	4.18849e-25	0.393216	0.466	0.195	1.6754e-21
Mamdc2	8.45671e-25	0.501095	0.712	0.437	3.38268e-21
Fblim1	3.28995e-24	0.488405	0.808	0.527	1.31598e-20
Cald1	3.46315e-24	0.401772	0.981	0.895	1.38526e-20
Vcl	3.92673e-23	0.555008	0.764	0.514	1.57069e-19
Foxf2	5.23822e-23	0.511075	0.649	0.361	2.09529e-19
Cav1	1.89715e-22	0.489784	0.51	0.229	7.58859e-19
Adcy5	1.14638e-21	0.474052	0.606	0.341	4.58552e-18
Ccl11	1.78985e-21	0.708631	0.865	0.697	7.15941e-18
Tspan18	4.26473e-21	0.288917	0.293	0.087	1.70589e-17
Smtn	5.53586e-21	0.593769	0.625	0.373	2.21434e-17
Fat4	8.88644e-21	0.423121	0.413	0.176	3.55458e-17
Enpp2	1.53243e-20	0.505956	0.322	0.115	6.12972e-17
Tnfrsf19	3.60354e-20	0.379623	0.423	0.18	1.44142e-16
Tmem176b	1.6813e-19	0.365719	0.986	0.94	6.72521e-16
Plxna4	1.35907e-18	0.311775	0.26	0.089	5.4363e-15
Casq2	4.07402e-18	0.346796	0.361	0.146	1.62961e-14
Mef2c	6.60331e-18	0.398731	0.418	0.199	2.64133e-14
Cox8a	9.04375e-18	0.387278	0.942	0.859	3.6175e-14
Ecscr	1.29394e-17	0.26074	0.274	0.096	5.17577e-14
Shroom3	1.31529e-17	0.329204	0.452	0.225	5.26114e-14
Entpd1	1.52824e-17	0.416347	0.514	0.255	6.11297e-14
Parp1	3.19618e-17	0.418184	0.409	0.192	1.27847e-13
Podn	8.13617e-17	0.403465	0.889	0.726	3.25447e-13
Fhl2	2.14909e-16	0.340351	0.712	0.439	8.59635e-13
Cd200	2.25822e-16	0.391917	0.524	0.278	9.03287e-13
Tsc22d1	7.67664e-16	0.340729	0.933	0.83	3.07066e-12
Ntf3	3.9818e-15	0.373695	0.346	0.156	1.59272e-11
2900026A02Rik	5.88425e-15	0.322392	0.308	0.134	2.3537e-11
Chst1	4.53592e-14	0.315911	0.365	0.175	1.81437e-10
Nrp2	1.25632e-13	0.326754	0.779	0.575	5.02527e-10
Igfbp5	2.84544e-13	0.441307	0.803	0.577	1.13818e-09
Ppp1r3c	5.68747e-13	0.270566	0.337	0.155	2.27499e-09
Ndrg2	8.4964e-13	0.334268	0.644	0.434	3.39856e-09
Pkig	1.1316e-12	0.391057	0.514	0.318	4.5264e-09
Tgfbi	3.32641e-12	0.28543	0.928	0.793	1.33056e-08
Mical3	3.33903e-12	0.330382	0.312	0.154	1.33561e-08
Igf1	4.33983e-12	0.502533	0.803	0.659	1.73593e-08
Crip1	6.86181e-12	0.253477	0.99	0.946	2.74473e-08
Stbd1	1.07358e-11	0.373105	0.452	0.258	4.29432e-08
Timp3	1.28527e-11	0.475937	0.803	0.643	5.14107e-08
Plec	1.47903e-11	0.331652	0.582	0.399	5.91614e-08
Rgs5	1.81535e-11	0.483109	0.88	0.776	7.26139e-08
Tbx2	2.62469e-11	0.315232	0.49	0.292	1.04988e-07
Cryab	3.36809e-11	0.307299	0.649	0.466	1.34724e-07
Flnc	4.2976e-11	0.360692	0.606	0.435	1.71904e-07
Rgs3	1.4805e-10	0.26158	0.375	0.211	5.92199e-07
Enho	1.65271e-10	0.255264	0.404	0.222	6.61082e-07
Atpif1	4.94172e-10	0.301728	0.75	0.625	1.97669e-06
Sox4	6.67974e-10	0.36062	0.62	0.444	2.67189e-06
Kctd10	1.95496e-09	0.311101	0.587	0.419	7.81984e-06
Btbd3	2.0638e-09	0.351201	0.466	0.303	8.25518e-06
Neurl3	3.04123e-09	0.294259	0.269	0.128	1.21649e-05
Grem2	3.06707e-09	0.786412	0.279	0.147	1.22683e-05
Ifi27l2a	1.85884e-08	0.423423	0.947	0.933	7.43538e-05
Lmna	2.47717e-08	0.298398	0.909	0.83	9.90868e-05
Mfap5	5.82877e-08	0.48254	0.606	0.45	0.000233151
Il33	8.52419e-08	0.43868	0.587	0.462	0.000340968
Angptl1	5.39573e-07	0.341642	0.49	0.347	0.00215829
Esyt1	1.27009e-06	0.254915	0.683	0.564	0.00508036
Hoxc8	4.60717e-06	0.263853	0.639	0.513	0.0184287

## Sheet: Subepithelial_A_only_pos.txt
gene	p_val	avg_logFC	pct.1	pct.2	p_val_adj
Tagln	0	1.89213	0.97	0.322	0
Acta2	0	1.73987	0.971	0.404	0
Sox6	0	1.68611	0.947	0.127	0
Ednra	0	1.59105	0.945	0.225	0
Bmp5	0	1.52144	0.987	0.353	0
Abcc9	0	1.5179	0.924	0.159	0
Aldh1a1	0	1.48496	0.985	0.559	0
Pdgfra	0	1.46945	0.995	0.883	0
Ogn	0	1.3874	0.993	0.555	0
Bmp7	0	1.38637	0.903	0.143	0
Col12a1	0	1.36503	0.961	0.461	0
Tmem158	0	1.32312	0.865	0.181	0
Nbl1	0	1.31966	0.995	0.865	0
Myl9	0	1.29858	0.95	0.374	0
Tcf4	0	1.28451	0.993	0.874	0
Trp53i11	0	1.27014	0.794	0.102	0
Inhbb	0	1.24642	0.782	0.082	0
Adam19	0	1.2406	0.925	0.338	0
Cald1	0	1.23719	0.993	0.886	0
Tspan13	0	1.21155	0.851	0.086	0
Tpm2	0	1.19656	0.944	0.503	0
Itga1	0	1.17905	0.944	0.44	0
Tmem119	0	1.15118	0.958	0.529	0
Fzd2	0	1.14636	0.952	0.586	0
Kcnj8	0	1.1374	0.772	0.098	0
Fry	0	1.12452	0.869	0.241	0
Thbd	0	1.11281	0.972	0.632	0
Fbn2	0	1.10086	0.755	0.103	0
Crim1	0	1.09029	0.868	0.267	0
Myh11	0	1.08578	0.842	0.159	0
Palld	0	1.08336	0.964	0.697	0
Hacd4	0	1.07648	0.814	0.17	0
Gja1	0	1.0764	0.869	0.268	0
Bmp3	0	1.05061	0.735	0.059	0
Cybrd1	0	1.03648	0.831	0.163	0
Itga11	0	1.03236	0.898	0.39	0
Amotl2	0	1.02825	0.901	0.492	0
Mylk	0	1.02656	0.971	0.559	0
Wif1	0	1.01595	0.56	0.026	0
Pcsk6	0	0.990277	0.934	0.462	0
Efnb2	0	0.977652	0.775	0.137	0
Etv1	0	0.976823	0.876	0.328	0
Serpinb6b	0	0.975343	0.688	0.114	0
Epas1	0	0.973071	0.942	0.498	0
Sulf1	0	0.949823	0.861	0.333	0
Srpx2	0	0.9373	0.9	0.371	0
Col6a5	0	0.934685	0.934	0.474	0
Alcam	0	0.928708	0.737	0.104	0
Myh9	0	0.926629	0.964	0.665	0
Col23a1	0	0.925874	0.576	0.123	0
Casq2	0	0.92432	0.686	0.094	0
Col4a5	0	0.923397	0.807	0.195	0
Flna	0	0.896052	0.977	0.789	0
Lama4	0	0.893859	0.943	0.644	0
Ece1	0	0.888058	0.95	0.541	0
Eva1b	0	0.881835	0.94	0.598	0
Actn4	0	0.871743	0.963	0.678	0
Gadd45a	0	0.869138	0.688	0.236	0
Csrp1	0	0.8608	0.956	0.702	0
Malat1	0	0.858296	0.986	0.994	0
Cst3	0	0.858044	0.99	0.915	0
Marcks	0	0.855449	0.971	0.771	0
Filip1l	0	0.852135	0.948	0.665	0
Syt13	0	0.84575	0.78	0.21	0
Smoc2	0	0.844749	0.859	0.342	0
Higd1a	0	0.812296	0.827	0.374	0
Pla1a	0	0.801176	0.692	0.113	0
Actn1	0	0.801096	0.915	0.499	0
Il34	0	0.795206	0.662	0.137	0
Hspa12a	0	0.791107	0.757	0.196	0
Ptgis	0	0.789415	0.926	0.559	0
Lamb1	0	0.786214	0.987	0.874	0
Myo1e	0	0.785618	0.665	0.096	0
Fbln5	0	0.784367	0.935	0.624	0
Cnn2	0	0.779107	0.895	0.534	0
Fat1	0	0.765389	0.826	0.335	0
Sv2b	0	0.761604	0.543	0.059	0
Col27a1	0	0.76132	0.898	0.457	0
Pdlim3	0	0.756333	0.867	0.301	0
Chst1	0	0.747098	0.652	0.129	0
Gnai1	0	0.744174	0.82	0.352	0
Cav1	0	0.742852	0.685	0.186	0
Ltbp2	0	0.73537	0.577	0.087	0
Mrvi1	0	0.727878	0.723	0.182	0
Pbxip1	0	0.724279	0.961	0.752	0
Ppp1r14c	0	0.72399	0.586	0.082	0
Cyth3	0	0.71249	0.865	0.472	0
Basp1	0	0.697358	0.627	0.131	0
Rgs10	0	0.694899	0.828	0.333	0
Spats2l	0	0.693644	0.731	0.283	0
Tpm1	0	0.692978	0.962	0.799	0
Emid1	0	0.690528	0.693	0.15	0
Fhl2	0	0.688897	0.872	0.399	0
Inhba	0	0.686158	0.532	0.099	0
Vgll3	0	0.679971	0.749	0.292	0
Chrd	0	0.673479	0.703	0.265	0
F2r	0	0.672493	0.896	0.478	0
Lrp4	0	0.669693	0.622	0.151	0
Foxf2	0	0.667383	0.795	0.321	0
Palmd	0	0.663097	0.524	0.039	0
Pdlim1	0	0.660206	0.957	0.652	0
Tnc	0	0.653626	0.977	0.658	0
Crispld2	0	0.651253	0.995	0.937	0
Myh10	0	0.651052	0.773	0.348	0
Dhcr24	0	0.643836	0.663	0.205	0
Wnt4	0	0.642346	0.686	0.197	0
Rerg	0	0.639003	0.573	0.066	0
Mgarp	0	0.638793	0.684	0.246	0
Samd5	0	0.637666	0.62	0.19	0
Synpo	0	0.636975	0.773	0.352	0
Cdkn2c	0	0.629107	0.616	0.18	0
Steap3	0	0.62708	0.718	0.265	0
Ednrb	0	0.623305	0.76	0.158	0
Chrnb1	0	0.620563	0.645	0.168	0
Ramp1	0	0.61299	0.665	0.215	0
Ptgs1	0	0.593199	0.781	0.308	0
Tbx2	0	0.585454	0.697	0.253	0
Bpgm	0	0.57881	0.524	0.148	0
Pde1c	0	0.578766	0.563	0.145	0
Bean1	0	0.578423	0.514	0.077	0
Tspan6	0	0.572348	0.639	0.215	0
Wnt5a	0	0.564563	0.693	0.254	0
Nid2	0	0.562033	0.628	0.19	0
Slc27a3	0	0.560262	0.536	0.123	0
Cers6	0	0.559205	0.564	0.124	0
Mgat5	0	0.550567	0.603	0.177	0
Fgf9	0	0.54974	0.506	0.084	0
Hspa4l	0	0.543251	0.562	0.151	0
Adgrl3	0	0.541523	0.684	0.222	0
Spry1	0	0.530709	0.656	0.231	0
Tnfaip8	0	0.528138	0.551	0.121	0
Aplnr	0	0.522036	0.397	0.031	0
Rcsd1	0	0.521777	0.577	0.152	0
Tmsb4x	0	0.520682	0.996	0.995	0
Parm1	0	0.519867	0.417	0.059	0
Fxyd6	0	0.518337	0.793	0.209	0
Gng2	0	0.517157	0.551	0.112	0
Cacna1g	0	0.499993	0.6	0.168	0
Kcnab1	0	0.483798	0.437	0.05	0
Lmo7	0	0.483384	0.446	0.06	0
Adam11	0	0.478908	0.43	0.083	0
Hoxd8	0	0.457334	0.469	0.122	0
Tmem132e	0	0.4561	0.43	0.054	0
Col4a6	0	0.449378	0.443	0.086	0
Gpr45	0	0.434599	0.383	0.039	0
Cdkl5	0	0.43454	0.416	0.083	0
Tbx4	0	0.356872	0.343	0.049	0
Cobl	0	0.333958	0.315	0.031	0
Plekha7	0	0.306786	0.292	0.036	0
Cspg4	5.80582e-308	0.579868	0.756	0.32	2.32233e-304
Sox4	2.35954e-306	0.681889	0.825	0.408	9.43815e-303
Prelp	1.46651e-304	0.623036	0.956	0.764	5.86603e-301
Cdh11	3.89653e-304	0.644821	0.932	0.648	1.55861e-300
Efemp1	2.40784e-302	0.559947	0.98	0.853	9.63137e-299
Cd200	1.47598e-297	0.497037	0.671	0.241	5.90392e-294
Pnmal2	3.48776e-297	0.443929	0.453	0.12	1.3951e-293
Sqle	9.97469e-289	0.519739	0.53	0.16	3.98988e-285
Qprt	1.56622e-287	0.328713	0.294	0.035	6.26487e-284
Egflam	1.85901e-287	0.608274	0.825	0.43	7.43604e-284
Pkig	1.10716e-282	0.563267	0.678	0.284	4.42863e-279
Synpo2	7.25963e-282	0.50159	0.614	0.22	2.90385e-278
Vcl	6.38407e-281	0.595786	0.854	0.482	2.55363e-277
Kcnk2	3.69801e-280	0.695087	0.909	0.595	1.47921e-276
Syne1	3.95371e-278	0.62178	0.865	0.512	1.58148e-274
Spry4	4.361e-277	0.542005	0.565	0.195	1.7444e-273
Hrh1	5.74109e-277	0.319664	0.292	0.046	2.29644e-273
Tm4sf1	2.98336e-272	0.437726	0.554	0.181	1.19334e-268
Has2	2.99732e-272	0.492749	0.452	0.128	1.19893e-268
Rdh10	7.96622e-272	0.625577	0.824	0.422	3.18649e-268
Procr	5.74079e-270	0.446282	0.487	0.134	2.29632e-266
Hs3st3b1	8.06003e-269	0.454351	0.506	0.158	3.22401e-265
Efnb1	1.17738e-265	0.558326	0.687	0.301	4.7095e-262
Btbd3	1.73601e-265	0.577263	0.658	0.269	6.94405e-262
St6galnac2	3.76742e-265	0.335738	0.349	0.068	1.50697e-261
Emilin1	9.1171e-257	0.510886	0.96	0.785	3.64684e-253
Adam33	3.94584e-256	0.406798	0.303	0.06	1.57834e-252
Adcy5	2.31008e-255	0.504862	0.693	0.309	9.24032e-252
Ucp2	3.21495e-253	0.387149	0.502	0.146	1.28598e-249
Cd151	1.60429e-252	0.519493	0.779	0.398	6.41716e-249
Pde10a	1.24151e-250	0.58513	0.534	0.191	4.96605e-247
Lurap1l	7.24068e-248	0.39896	0.468	0.142	2.89627e-244
Nrp2	4.37366e-245	0.614669	0.865	0.548	1.74946e-241
Amotl1	6.55805e-244	0.608391	0.91	0.673	2.62322e-240
Ccnd1	1.75812e-241	0.675385	0.804	0.46	7.03249e-238
Pcdh12	2.43827e-241	0.25087	0.283	0.05	9.7531e-238
Unc119	1.92794e-239	0.357344	0.424	0.125	7.71175e-236
Serpinb9	8.33097e-239	0.55688	0.625	0.263	3.33239e-235
S100a6	8.6016e-239	0.486719	0.996	0.965	3.44064e-235
Cited2	1.72239e-237	0.6207	0.733	0.363	6.88957e-234
Id1	7.62403e-236	0.615109	0.508	0.177	3.04961e-232
Cxcl14	1.1625e-233	0.71028	0.566	0.213	4.65001e-230
Lims2	6.75755e-233	0.364209	0.385	0.094	2.70302e-229
Adgre5	8.61715e-231	0.530614	0.818	0.45	3.44686e-227
Zeb1	1.78833e-221	0.562742	0.769	0.445	7.15331e-218
Gdnf	5.75175e-217	0.373585	0.381	0.107	2.3007e-213
Pappa	1.1233e-216	0.66827	0.666	0.316	4.49321e-213
Cdc42ep3	7.41939e-214	0.50851	0.599	0.251	2.96776e-210
Spaar	4.48043e-206	0.363137	0.438	0.141	1.79217e-202
Mgll	1.09967e-204	0.512904	0.79	0.431	4.39869e-201
Frmd4b	4.60195e-200	0.353039	0.467	0.163	1.84078e-196
Fdps	2.37582e-198	0.475164	0.493	0.184	9.50329e-195
Ecscr	3.13626e-198	0.266557	0.318	0.076	1.25451e-194
Aard	2.27649e-196	0.369719	0.456	0.16	9.10595e-193
Ifi27	2.9086e-194	0.454995	0.65	0.302	1.16344e-190
Masp1	5.10008e-193	0.330393	0.436	0.149	2.04003e-189
Gucy1b1	5.18526e-193	0.406144	0.841	0.508	2.0741e-189
Ptch1	1.51302e-190	0.463353	0.91	0.614	6.05209e-187
Mgat3	3.2409e-184	0.26356	0.329	0.094	1.29636e-180
Chst2	2.79756e-183	0.336	0.424	0.144	1.11903e-179
Adamts5	7.63308e-181	0.442879	0.574	0.257	3.05323e-177
Ppp1r14a	5.49079e-180	0.534639	0.789	0.487	2.19631e-176
F3	4.01581e-178	0.476256	0.586	0.265	1.60632e-174
Anxa3	1.6056e-177	0.302357	0.474	0.172	6.4224e-174
Fam180a	6.79898e-176	0.264462	0.296	0.07	2.71959e-172
Arvcf	1.75094e-175	0.428798	0.604	0.284	7.00376e-172
Ptger2	6.9468e-175	0.285552	0.415	0.14	2.77872e-171
Eng	3.82333e-174	0.451298	0.766	0.457	1.52933e-170
Akr1b8	4.09838e-174	0.376323	0.441	0.161	1.63935e-170
Fbln7	4.79357e-173	0.44313	0.704	0.359	1.91743e-169
Flnc	1.76499e-172	0.42601	0.73	0.407	7.05995e-169
Il4ra	1.10798e-170	0.376506	0.575	0.258	4.43191e-167
Ptpn14	2.13351e-170	0.379556	0.588	0.271	8.53406e-167
Nexn	1.03074e-168	0.405788	0.6	0.283	4.12296e-165
Rbp4	1.52651e-168	0.687714	0.462	0.188	6.10606e-165
Sema3f	4.61037e-167	0.337711	0.54	0.225	1.84415e-163
Carmn	8.8977e-166	0.436167	0.622	0.306	3.55908e-162
Kcnc3	1.50714e-165	0.387599	0.507	0.215	6.02855e-162
Ldlr	1.49287e-164	0.475396	0.637	0.333	5.97147e-161
Islr	1.04787e-163	0.435505	0.85	0.607	4.19147e-160
Igf1	1.32137e-163	0.443555	0.891	0.637	5.28546e-160
Dstn	3.44607e-163	0.388225	0.958	0.847	1.37843e-159
Tmem204	2.22506e-162	0.409899	0.691	0.366	8.90024e-159
Plk2	5.18215e-162	0.450054	0.51	0.214	2.07286e-158
Uaca	6.70855e-162	0.387877	0.483	0.204	2.68342e-158
Tjp2	1.60466e-159	0.252842	0.351	0.11	6.41864e-156
Fn1	7.73326e-157	0.374429	0.995	0.925	3.09331e-153
Apbb2	1.09984e-153	0.291435	0.421	0.16	4.39936e-150
Slc6a6	1.31443e-153	0.332835	0.405	0.148	5.25773e-150
Pde4b	1.41765e-152	0.390598	0.777	0.448	5.6706e-149
Fam53b	1.74938e-152	0.367027	0.512	0.225	6.99752e-149
Ripor3	1.17412e-151	0.293913	0.356	0.12	4.69646e-148
Prex2	1.2664e-151	0.349972	0.528	0.239	5.06561e-148
Smc4	3.19587e-150	0.370841	0.546	0.25	1.27835e-146
Tubb2b	1.55243e-145	0.330526	0.423	0.166	6.20974e-142
Bst2	6.15056e-145	0.461691	0.91	0.756	2.46022e-141
Unc93b1	1.59204e-142	0.343544	0.592	0.289	6.36814e-139
Cttnbp2nl	3.07319e-140	0.312725	0.429	0.177	1.22927e-136
Fblim1	1.19519e-139	0.414583	0.808	0.502	4.78074e-136
Runx1	8.0924e-139	0.369198	0.508	0.23	3.23696e-135
Ror2	5.39711e-138	0.373645	0.663	0.369	2.15884e-134
Vegfa	1.02191e-134	0.376599	0.665	0.373	4.08763e-131
Dusp6	9.73079e-130	0.369522	0.515	0.241	3.89232e-126
Chst11	9.97164e-130	0.272864	0.368	0.143	3.98866e-126
Rnf152	1.0909e-128	0.319328	0.549	0.263	4.36362e-125
Pde1b	4.57206e-125	0.254033	0.311	0.104	1.82883e-121
Itm2a	1.40588e-124	0.38895	0.592	0.308	5.62351e-121
Mast4	1.71551e-124	0.26682	0.501	0.229	6.86202e-121
Gas6	9.19588e-123	0.4144	0.933	0.796	3.67835e-119
Cryab	1.86055e-121	0.322587	0.725	0.442	7.44222e-118
Bcar1	4.89323e-120	0.273815	0.44	0.193	1.95729e-116
Nnat	1.36159e-113	0.288337	0.26	0.085	5.44634e-110
Aldh1a2	5.76042e-113	0.296355	0.738	0.424	2.30417e-109
Ncald	6.44732e-113	0.29598	0.66	0.37	2.57893e-109
Galnt15	4.43117e-112	0.311336	0.634	0.345	1.77247e-108
Clec2d	3.75587e-110	0.29345	0.688	0.405	1.50235e-106
Ccl11	8.19131e-110	0.679949	0.786	0.69	3.27652e-106
Orai2	1.39222e-109	0.264796	0.312	0.112	5.56889e-106
Pdgfrl	2.01333e-109	0.308947	0.62	0.346	8.05333e-106
Lifr	1.22267e-108	0.302564	0.575	0.308	4.89067e-105
Adamtsl1	2.5057e-108	0.302292	0.532	0.271	1.00228e-104
Susd2	7.56037e-106	0.304406	0.365	0.145	3.02415e-102
Slitrk6	8.6734e-104	0.35631	0.384	0.168	3.46936e-100
Htra1	2.37779e-103	0.354798	0.887	0.714	9.51117e-100
Msmo1	3.0811e-102	0.308821	0.37	0.155	1.23244e-98
Bhlhe40	1.53461e-101	0.369505	0.7	0.441	6.13843e-98
D630003M21Rik	2.69086e-101	0.272749	0.478	0.233	1.07634e-97
Rab31	7.61114e-97	0.287476	0.621	0.357	3.04446e-93
Gpc1	7.95111e-97	0.269297	0.641	0.36	3.18044e-93
Smtnl2	7.43863e-93	0.304841	0.484	0.245	2.97545e-89
Psmb8	1.14862e-92	0.355001	0.81	0.597	4.59449e-89
Ggt5	7.227e-91	0.312894	0.922	0.762	2.8908e-87
Kctd10	1.21198e-90	0.324443	0.64	0.399	4.84793e-87
Ptprg	8.81747e-88	0.278487	0.533	0.299	3.52699e-84
Adamts9	1.38742e-83	0.267737	0.384	0.188	5.54967e-80
Des	2.12473e-82	0.379372	0.428	0.228	8.49891e-79
Atp5b	3.74267e-78	0.256784	0.897	0.789	1.49707e-74
Hotairm1	4.0355e-76	0.277412	0.56	0.333	1.6142e-72
Tkt	7.47222e-76	0.283783	0.754	0.544	2.98889e-72
Gm13889	5.50938e-72	0.268347	0.725	0.493	2.20375e-68
Col18a1	1.1142e-69	0.275474	0.811	0.609	4.45679e-66
Hmgcs1	4.32381e-68	0.309158	0.56	0.354	1.72952e-64
Bmp2	2.27319e-66	0.2966	0.671	0.458	9.09277e-63
Neat1	4.40493e-64	0.272367	0.899	0.741	1.76197e-60
Hpgd	5.77786e-48	0.27657	0.529	0.349	2.31114e-44
Id2	9.34174e-20	0.333258	0.437	0.331	3.7367e-16

## Sheet: Subepithelial_B_only_pos.txt
gene	p_val	avg_logFC	pct.1	pct.2	p_val_adj
Ednrb	0	2.3943	0.936	0.153	0
Bmp5	0	1.46126	0.991	0.362	0
Emid1	0	1.4013	0.844	0.146	0
Slitrk6	0	1.37451	0.805	0.136	0
Wnt4	0	1.35462	0.871	0.189	0
Acta2	0	1.33704	0.963	0.414	0
Rbp4	0	1.32446	0.674	0.174	0
Tagln	0	1.28013	0.925	0.336	0
Pcsk6	0	1.19866	0.957	0.468	0
Myl9	0	1.18153	0.929	0.384	0
Cav1	0	1.15023	0.802	0.184	0
Pdlim1	0	1.14012	0.975	0.656	0
Ogn	0	1.10489	0.996	0.562	0
Tmem158	0	1.09749	0.831	0.194	0
Ptch1	0	1.07088	0.963	0.614	0
Pdlim3	0	1.06533	0.915	0.306	0
Tnc	0	1.05903	0.992	0.661	0
Slc6a6	0	1.04895	0.655	0.13	0
Tmem119	0	1.04571	0.943	0.537	0
Tcf4	0	1.02027	1	0.876	0
Sox6	0	1.01598	0.862	0.147	0
Col12a1	0	0.998136	0.91	0.473	0
Myh11	0	0.985633	0.804	0.173	0
Nbl1	0	0.984621	0.999	0.867	0
Mylk	0	0.957658	0.965	0.566	0
Aldh1a1	0	0.953101	0.974	0.567	0
Tpm2	0	0.932853	0.894	0.514	0
Bmp7	0	0.917875	0.817	0.162	0
Thbd	0	0.917229	0.952	0.639	0
Fry	0	0.902405	0.819	0.255	0
Col6a4	0	0.901446	0.322	0.044	0
Casq2	0	0.90114	0.635	0.107	0
Ece1	0	0.891808	0.924	0.549	0
Tsc22d1	0	0.881344	0.98	0.819	0
Pappa	0	0.876591	0.764	0.313	0
Wnt5a	0	0.835965	0.717	0.259	0
Ptgs1	0	0.810515	0.836	0.311	0
Bean1	0	0.794788	0.605	0.076	0
Bdkrb2	0	0.791133	0.463	0.1	0
Sema3f	0	0.789747	0.721	0.214	0
Fhl2	0	0.786049	0.874	0.406	0
Procr	0	0.784882	0.601	0.129	0
Sox4	0	0.778183	0.863	0.411	0
Pdgfra	0	0.771232	0.995	0.884	0
Lamb1	0	0.767176	0.993	0.876	0
Abr	0	0.759652	0.644	0.174	0
Col4a5	0	0.754654	0.714	0.212	0
Adam19	0	0.753036	0.813	0.356	0
Foxf2	0	0.751456	0.813	0.327	0
Myh9	0	0.74444	0.954	0.671	0
Agt	0	0.7379	0.567	0.132	0
Epas1	0	0.733948	0.919	0.507	0
Col27a1	0	0.720797	0.899	0.463	0
Srpx2	0	0.714394	0.845	0.384	0
Enho	0	0.703256	0.617	0.191	0
Adgrl3	0	0.701487	0.709	0.227	0
Cybrd1	0	0.691679	0.675	0.186	0
Ednra	0	0.691547	0.799	0.248	0
Rnf152	0	0.691164	0.707	0.254	0
Dhcr24	0	0.674804	0.655	0.213	0
Cd200	0	0.669946	0.695	0.246	0
Fn1	0	0.66899	0.999	0.926	0
Fgf9	0	0.664123	0.501	0.091	0
Samd5	0	0.66255	0.631	0.196	0
Tox	0	0.660163	0.529	0.106	0
Hacd4	0	0.632863	0.65	0.194	0
Cald1	0	0.625362	0.993	0.887	0
Abcc9	0	0.607322	0.689	0.191	0
Alcam	0	0.606181	0.568	0.129	0
Nrg1	0	0.601863	0.368	0.061	0
Ptpre	0	0.582723	0.338	0.041	0
Efnb2	0	0.577896	0.603	0.161	0
Cdh13	0	0.561065	0.413	0.071	0
Tspan13	0	0.554251	0.606	0.119	0
Foxl1	0	0.520737	0.406	0.059	0
Kcnj8	0	0.497202	0.538	0.128	0
Smoc1	0	0.451395	0.325	0.032	0
Glp2r	0	0.370511	0.291	0.026	0
Cyth3	4.75212e-308	0.750182	0.87	0.478	1.90085e-304
Aldh1a2	1.37922e-306	0.840835	0.839	0.42	5.51689e-303
Cspg4	1.31948e-302	0.66843	0.774	0.325	5.27793e-299
Id1	1.41107e-302	0.867717	0.569	0.177	5.6443e-299
Fam162b	5.57932e-296	0.412442	0.279	0.038	2.23173e-292
Rerg	1.79761e-295	0.432236	0.432	0.085	7.19044e-292
Hspa12a	4.85411e-295	0.611002	0.634	0.215	1.94164e-291
Nnat	1.21579e-294	0.670466	0.385	0.077	4.86316e-291
Papln	2.98569e-294	0.389132	0.295	0.046	1.19427e-290
Synpo2	1.63758e-287	0.579504	0.636	0.224	6.55032e-284
Gm13889	6.90005e-286	0.826492	0.873	0.484	2.76002e-282
Syt13	1.92337e-276	0.565963	0.648	0.23	7.69347e-273
Fat1	1.95391e-276	0.628685	0.769	0.347	7.81563e-273
Ntf3	1.9552e-275	0.540219	0.481	0.13	7.82081e-272
Flna	1.15201e-274	0.657489	0.967	0.792	4.60803e-271
Syne1	2.61147e-272	0.707416	0.873	0.517	1.04459e-268
Rgs10	7.26285e-272	0.609387	0.765	0.346	2.90514e-268
Pmepa1	9.42588e-270	0.698774	0.988	0.837	3.77035e-266
Cacna1g	1.80028e-267	0.491577	0.566	0.177	7.20113e-264
Pbxip1	4.41633e-266	0.628458	0.962	0.755	1.76653e-262
Vegfa	2.06642e-262	0.681343	0.767	0.369	8.26567e-259
Actn1	2.1852e-262	0.649991	0.87	0.51	8.74079e-259
Tspan6	3.43091e-256	0.540424	0.621	0.223	1.37236e-252
Tmem132e	1.41727e-252	0.355858	0.343	0.067	5.66909e-249
Nr1h4	1.49531e-248	0.475324	0.453	0.127	5.98123e-245
Ltbp2	1.01103e-247	0.529642	0.423	0.107	4.04411e-244
Tm4sf1	1.14862e-247	0.587799	0.555	0.186	4.59447e-244
Pde1c	1.10938e-242	0.470623	0.507	0.157	4.43753e-239
Myo1e	7.5495e-242	0.430922	0.454	0.123	3.0198e-238
F2r	2.26544e-236	0.553301	0.873	0.486	9.06175e-233
Tgfbi	1.72983e-234	0.669122	0.971	0.78	6.91931e-231
Fblim1	1.05714e-233	0.601305	0.873	0.501	4.22854e-230
Rcsd1	6.32172e-233	0.480419	0.51	0.164	2.52869e-229
Gja1	6.40012e-231	0.53188	0.72	0.29	2.56005e-227
Tbx2	1.13101e-227	0.583881	0.642	0.264	4.52404e-224
Btbd3	1.07357e-219	0.569636	0.641	0.277	4.29427e-216
Sema6a	2.90694e-219	0.511481	0.456	0.145	1.16277e-215
Mrvi1	4.40829e-217	0.469044	0.568	0.204	1.76332e-213
Malat1	1.4708e-213	0.618916	0.996	0.993	5.8832e-210
Myh10	2.41373e-211	0.55382	0.721	0.358	9.6549e-208
Etv1	1.53298e-206	0.467691	0.741	0.348	6.13191e-203
Rdh10	4.93202e-206	0.558332	0.809	0.43	1.97281e-202
Frmd4b	8.73058e-206	0.445924	0.486	0.166	3.49223e-202
Nrg2	1.20809e-205	0.288529	0.262	0.051	4.83237e-202
Csrp1	1.25531e-203	0.616839	0.926	0.708	5.02126e-200
Tpm1	1.30467e-202	0.535632	0.966	0.801	5.21869e-199
Mgat5	2.27319e-201	0.448306	0.523	0.19	9.09278e-198
Eva1a	9.64704e-201	0.344173	0.314	0.071	3.85882e-197
Aard	2.16933e-199	0.542509	0.468	0.164	8.67732e-196
Itga11	1.35139e-193	0.486708	0.771	0.409	5.40557e-190
Lrp4	1.74859e-192	0.422505	0.49	0.169	6.99434e-189
Col4a6	1.82969e-192	0.35713	0.358	0.099	7.31878e-189
Adgre5	1.13008e-191	0.533257	0.81	0.457	4.52033e-188
Bmp3	7.88974e-191	0.346015	0.384	0.099	3.1559e-187
Cited2	1.8977e-190	0.611899	0.718	0.37	7.59079e-187
Atp2a3	1.28872e-187	0.382322	0.355	0.091	5.15487e-184
Lurap1l	1.02053e-182	0.403631	0.446	0.149	4.08213e-179
Emilin1	1.20146e-179	0.449049	0.964	0.787	4.80584e-176
Chst1	4.57815e-177	0.39873	0.449	0.154	1.83126e-173
Bpgm	1.87798e-174	0.458066	0.452	0.16	7.5119e-171
Smtnl2	2.23723e-169	0.470596	0.563	0.242	8.94892e-166
Dstn	1.90137e-168	0.461451	0.958	0.849	7.60549e-165
Fbn2	4.27898e-167	0.323938	0.433	0.141	1.71159e-163
Ccdc3	4.32157e-166	0.597192	0.658	0.338	1.72863e-162
Inhbb	2.27414e-165	0.373018	0.399	0.125	9.09656e-162
Actn4	2.87169e-164	0.467982	0.909	0.687	1.14867e-160
Mgat3	3.72573e-162	0.327973	0.329	0.098	1.49029e-158
Mgll	3.14478e-161	0.516903	0.765	0.439	1.25791e-157
Chrnb1	3.35176e-160	0.383717	0.493	0.188	1.34071e-156
Palld	1.48058e-159	0.480957	0.909	0.705	5.92234e-156
Sv2b	5.031e-158	0.373592	0.318	0.086	2.0124e-154
Tes	2.42839e-156	0.414628	0.483	0.188	9.71357e-153
Higd1a	1.29134e-155	0.45495	0.705	0.391	5.16535e-152
Enc1	8.3035e-155	0.474693	0.518	0.227	3.3214e-151
Gnai1	9.22891e-154	0.452545	0.697	0.37	3.69156e-150
Amotl1	1.21768e-153	0.532992	0.886	0.679	4.87072e-150
Nav2	2.2639e-153	0.365091	0.33	0.1	9.05561e-150
Slc27a3	1.26036e-152	0.371616	0.409	0.14	5.04146e-149
Inhba	1.76832e-152	0.389615	0.37	0.12	7.07329e-149
Lmo7	1.69326e-150	0.269974	0.292	0.079	6.77302e-147
Palmd	2.27839e-148	0.293164	0.28	0.067	9.11354e-145
Mast4	9.83412e-146	0.399101	0.529	0.231	3.93365e-142
Gng2	3.69069e-144	0.318764	0.388	0.132	1.47628e-140
Gucy1b1	5.18336e-143	0.401937	0.823	0.514	2.07334e-139
Id3	1.19651e-136	0.498689	0.939	0.714	4.78602e-133
Rab31	8.18454e-135	0.420478	0.663	0.357	3.27382e-131
Cpxm2	5.77743e-134	0.351201	0.445	0.178	2.31097e-130
Galnt15	2.71224e-133	0.393631	0.662	0.347	1.0849e-129
Afap1l2	5.24951e-133	0.294265	0.328	0.105	2.0998e-129
Klhl23	3.61914e-131	0.36205	0.397	0.15	1.44766e-127
Eva1b	2.11418e-130	0.403195	0.857	0.61	8.45673e-127
Sqle	8.30859e-128	0.366631	0.435	0.174	3.32344e-124
Basp1	8.87323e-128	0.345796	0.408	0.157	3.54929e-124
F3	1.44434e-127	0.509739	0.554	0.273	5.77735e-124
Lpl	4.62508e-127	0.354331	0.915	0.649	1.85003e-123
Id2	1.28436e-126	0.633647	0.6	0.319	5.13745e-123
Itga1	4.84645e-126	0.355584	0.783	0.461	1.93858e-122
Gdnf	8.49979e-126	0.316166	0.334	0.115	3.39992e-122
Adamdec1	3.69286e-125	0.431422	0.999	0.901	1.47714e-121
Htra1	1.26068e-123	0.477101	0.903	0.715	5.04274e-120
Cd82	4.09733e-123	0.396396	0.515	0.242	1.63893e-119
Sulf1	7.2764e-122	0.351241	0.669	0.357	2.91056e-118
Spaar	1.82284e-120	0.323709	0.388	0.15	7.29135e-117
Lama4	8.89783e-120	0.415085	0.862	0.656	3.55913e-116
Cst3	1.08619e-119	0.346209	0.981	0.917	4.34475e-116
Gas6	3.8254e-115	0.409261	0.935	0.798	1.53016e-111
Ccnd1	5.25692e-113	0.448325	0.735	0.472	2.10277e-109
Crim1	1.18758e-112	0.35439	0.578	0.301	4.75032e-109
Lrat	6.21212e-112	0.453308	0.794	0.504	2.48485e-108
Rasl11a	1.18589e-111	0.31688	0.345	0.125	4.74356e-108
Akr1b8	1.67156e-111	0.385308	0.397	0.169	6.68626e-108
Fbln7	2.30704e-109	0.392474	0.66	0.368	9.22815e-106
Map1b	1.46568e-108	0.365532	0.497	0.246	5.86274e-105
Inf2	5.81425e-108	0.345187	0.465	0.221	2.3257e-104
Mustn1	1.30141e-106	0.363268	0.524	0.263	5.20565e-103
Ucp2	4.36259e-106	0.250718	0.399	0.16	1.74504e-102
Pkig	7.4178e-106	0.361834	0.568	0.299	2.96712e-102
Tmsb4x	8.45694e-103	0.255409	0.996	0.995	3.38278e-99
Slc35d1	1.22918e-102	0.283824	0.35	0.143	4.91671e-99
Nid2	9.42115e-101	0.28519	0.462	0.211	3.76846e-97
Mdk	1.24073e-100	0.445171	0.73	0.485	4.96292e-97
Vwa1	1.01781e-99	0.323782	0.419	0.185	4.07124e-96
Adamts9	1.44849e-99	0.301831	0.419	0.188	5.79397e-96
Vcl	1.91863e-99	0.363152	0.743	0.497	7.67451e-96
Cdc42ep3	6.67141e-99	0.404631	0.517	0.264	2.66856e-95
Ank2	9.11293e-95	0.349973	0.755	0.505	3.64517e-91
Cdh11	1.17325e-94	0.313949	0.872	0.657	4.693e-91
Sorcs2	8.58252e-94	0.359717	0.534	0.294	3.43301e-90
Dusp10	1.83089e-93	0.315133	0.369	0.159	7.32354e-90
Carmn	2.37752e-93	0.381505	0.561	0.316	9.51008e-90
Kctd10	1.72387e-92	0.340542	0.652	0.402	6.89547e-89
Chst2	2.56394e-90	0.269614	0.358	0.154	1.02558e-86
Cd151	4.87538e-85	0.304455	0.667	0.413	1.95015e-81
Bcar1	6.77543e-85	0.295332	0.412	0.199	2.71017e-81
Mical2	1.70494e-83	0.284408	0.314	0.129	6.81975e-80
Jup	2.1686e-83	0.306941	0.742	0.496	8.67441e-80
Fam174b	1.85267e-82	0.267926	0.399	0.188	7.41068e-79
Fat4	9.00026e-81	0.265777	0.359	0.164	3.6001e-77
Myof	1.6079e-80	0.292899	0.476	0.258	6.43161e-77
Fbln5	2.30162e-79	0.300731	0.852	0.636	9.20648e-76
Filip1l	1.09183e-77	0.299069	0.875	0.675	4.3673e-74
Rgs3	3.20225e-75	0.271143	0.4	0.197	1.2809e-71
Wdr6	4.72707e-75	0.252265	0.375	0.177	1.89083e-71
Ppp1r14a	5.95326e-75	0.333979	0.723	0.498	2.3813e-71
Cttnbp2nl	1.86705e-73	0.250763	0.375	0.185	7.46818e-70
Kcnk2	3.37195e-71	0.33278	0.814	0.608	1.34878e-67
Angptl1	5.96418e-68	0.280821	0.563	0.331	2.38567e-64
Cnn2	2.15675e-65	0.30571	0.758	0.551	8.62702e-62
Adcy5	2.89956e-64	0.256541	0.542	0.328	1.15982e-60
Kcnq1ot1	6.56644e-64	0.377718	0.737	0.542	2.62657e-60
Cyb5r3	1.23785e-63	0.339371	0.71	0.531	4.95142e-60
Hotairm1	3.30874e-63	0.291456	0.545	0.338	1.3235e-59
Ldlr	5.22093e-63	0.290426	0.55	0.345	2.08837e-59
Prex2	1.7451e-62	0.253338	0.445	0.25	6.9804e-59
Tbx3	4.05224e-62	0.272389	0.358	0.184	1.62089e-58
Runx1	3.339e-61	0.311633	0.424	0.242	1.3356e-57
Plk2	5.91965e-61	0.280038	0.415	0.227	2.36786e-57
Nrp2	4.20002e-59	0.258458	0.761	0.562	1.68001e-55
Itm2a	1.82885e-56	0.260443	0.518	0.319	7.31539e-53
Bmp2	1.79307e-47	0.325053	0.648	0.463	7.17227e-44
Msc	2.4187e-43	0.251192	0.349	0.197	9.67478e-40
Igsf10	3.85323e-37	0.255445	0.802	0.666	1.54129e-33
Aspn	1.85597e-17	0.265702	0.852	0.818	7.42389e-14

## Sheet: Villus_A_only_pos.txt
gene	p_val	avg_logFC	pct.1	pct.2	p_val_adj
Igfbp3	0	1.25714	0.667	0.377	0
Adamdec1	0	1.19671	0.999	0.879	0
Lpl	0	0.962271	0.856	0.609	0
Fgfr2	0	0.860034	0.748	0.381	0
Lrat	0	0.818402	0.729	0.461	0
Hmcn1	0	0.761673	0.744	0.404	0
Igfbp5	0	0.759541	0.808	0.506	0
Aldh1a3	0	0.754851	0.824	0.525	0
Tmem176b	0	0.731802	0.989	0.925	0
Mfap4	0	0.647495	0.882	0.738	0
Ncam1	0	0.613454	0.881	0.639	0
Rgs5	0	0.60738	0.909	0.734	0
Vcan	0	0.598944	0.819	0.631	0
Scube1	0	0.57868	0.675	0.407	0
Itih5	0	0.567444	0.951	0.853	0
Frzb	0	0.475821	0.386	0.135	0
Fn1	0	0.453143	0.988	0.914	0
Sfrp1	2.42929e-299	0.422679	0.991	0.848	9.71715e-296
Lepr	3.16518e-293	0.469872	0.806	0.589	1.26607e-289
Gabra3	5.80034e-244	0.512219	0.621	0.385	2.32014e-240
Pmepa1	1.75527e-237	0.41229	0.91	0.829	7.02109e-234
Hpse	2.94303e-228	0.388029	0.422	0.203	1.17721e-224
Ifi27l2a	4.29269e-218	0.393316	0.965	0.922	1.71707e-214
Hsd11b1	1.31855e-197	0.374108	0.862	0.678	5.27419e-194
Fbln5	6.6529e-177	0.411204	0.767	0.616	2.66116e-173
Msc	6.97656e-175	0.397466	0.351	0.164	2.79062e-171
Adamtsl2	7.66262e-174	0.415	0.508	0.315	3.06505e-170
Dclk1	1.09854e-170	0.387062	0.592	0.396	4.39416e-167
Fhl2	3.21718e-160	0.395168	0.595	0.393	1.28687e-156
Lrrc32	1.33852e-157	0.414801	0.65	0.506	5.35407e-154
Vcam1	2.36803e-149	0.44624	0.607	0.447	9.47211e-146
Ackr3	8.23759e-149	0.386253	0.545	0.365	3.29504e-145
Plpp3	3.7236e-144	0.328044	0.96	0.896	1.48944e-140
Col18a1	5.50526e-132	0.384656	0.695	0.606	2.2021e-128
Nrp1	1.14579e-130	0.274813	0.771	0.638	4.58315e-127
Ccdc3	3.45549e-129	0.357507	0.492	0.321	1.3822e-125
Kcnk2	2.68613e-128	0.309718	0.744	0.585	1.07445e-124
Bst2	7.54025e-128	0.314114	0.821	0.754	3.0161e-124
Ltbp1	2.04498e-119	0.286334	0.856	0.806	8.17991e-116
Ereg	5.09125e-118	0.319947	0.631	0.455	2.0365e-114
Col6a5	1.76747e-115	0.294815	0.662	0.469	7.0699e-112
Stat1	4.72103e-114	0.405845	0.706	0.608	1.88841e-110
AW112010	1.36228e-113	0.368383	0.906	0.858	5.44912e-110
Rdh10	2.6981e-109	0.371276	0.57	0.424	1.07924e-105
Ddah1	9.19346e-104	0.264329	0.28	0.146	3.67738e-100
Spon1	3.61187e-101	0.252158	0.82	0.632	1.44475e-97
Fblim1	9.63814e-94	0.255241	0.64	0.495	3.85526e-90
Dnm3os	8.82978e-88	0.280826	0.452	0.313	3.53191e-84
Klf2	1.64255e-86	0.302053	0.654	0.546	6.57022e-83
Efcc1	1.38843e-84	0.274226	0.417	0.295	5.55373e-81
Fbln7	4.1642e-82	0.300389	0.486	0.36	1.66568e-78
Nr2f1	8.4046e-80	0.255605	0.275	0.16	3.36184e-76
P2ry1	8.21443e-77	0.278757	0.42	0.302	3.28577e-73
Calcrl	2.90543e-74	0.271862	0.638	0.529	1.16217e-70
Hgf	1.58222e-73	0.258284	0.313	0.197	6.32888e-70
Cxcl14	2.26476e-73	0.446431	0.335	0.217	9.05903e-70
Tril	2.37662e-72	0.263291	0.562	0.461	9.50649e-69
Slco2b1	3.17685e-69	0.257362	0.581	0.476	1.27074e-65
Trim47	1.81768e-59	0.255986	0.42	0.322	7.27072e-56
Cd44	3.42311e-55	0.270983	0.483	0.4	1.36924e-51
Ptges	6.41202e-55	0.251234	0.489	0.4	2.56481e-51
Arap1	3.1575e-52	0.253352	0.607	0.545	1.263e-48
Edil3	3.14396e-46	0.290944	0.358	0.27	1.25758e-42
Hoxc8	1.32458e-31	0.255622	0.548	0.503	5.29831e-28
Mdk	1.8683e-30	0.250529	0.533	0.495	7.4732e-27

## Sheet: Villus_B_only_pos.txt
gene	p_val	avg_logFC	pct.1	pct.2	p_val_adj
Hspa1b	0	0.874148	0.937	0.668	0
Hspa1a	0	0.871302	0.947	0.692	0
Hsp90aa1	0	0.870728	0.994	0.909	0
Rgs5	0	0.859913	0.982	0.718	0
Egr1	0	0.790817	0.999	0.844	0
Igfbp5	0	0.726307	0.903	0.487	0
Sfrp1	0	0.713706	0.999	0.85	0
Icam1	0	0.702384	0.937	0.687	0
Fos	0	0.701328	0.989	0.744	0
Ier3	0	0.696184	0.733	0.438	0
Ces1d	0	0.647026	0.819	0.543	0
Junb	0	0.64471	0.998	0.87	0
Gadd45b	0	0.641799	0.906	0.624	0
Btg2	0	0.632917	0.973	0.708	0
Atf3	0	0.611313	0.823	0.468	0
Nfkbia	0	0.607496	0.88	0.642	0
Ppp1r10	0	0.574986	0.824	0.556	0
Ier2	0	0.571428	0.926	0.645	0
Nr4a1	0	0.56829	0.936	0.645	0
Jun	0	0.562812	0.971	0.809	0
Gem	0	0.561704	0.86	0.617	0
Hsd11b1	0	0.558854	0.944	0.66	0
Socs3	0	0.541021	0.859	0.599	0
Hes1	0	0.530561	0.95	0.768	0
Fzd1	0	0.524205	0.893	0.653	0
Ppp1r15a	0	0.498139	0.895	0.624	0
Fosb	0	0.437876	0.918	0.609	0
Pcsk5	0	0.418816	0.921	0.728	0
Zfp36	0	0.407812	0.948	0.662	0
Itih5	0	0.387743	0.974	0.85	0
Irf1	1.5591e-282	0.50585	0.849	0.643	6.23641e-279
C4b	1.21972e-261	0.383132	0.99	0.837	4.87887e-258
Spon1	2.30836e-256	0.366296	0.914	0.611	9.23343e-253
Fgfr2	1.61576e-252	0.313713	0.712	0.402	6.46305e-249
Cxcl10	2.46443e-250	0.924229	0.446	0.206	9.85771e-247
Gm15726	6.56061e-249	0.543142	0.438	0.198	2.62424e-245
Ncam1	1.66505e-246	0.334106	0.898	0.641	6.66019e-243
Dnaja1	1.21506e-234	0.380657	0.901	0.755	4.86026e-231
Dusp1	3.3261e-233	0.411769	0.91	0.706	1.33044e-229
Nop58	2.46104e-230	0.456501	0.791	0.564	9.84415e-227
Adgrg2	8.17628e-227	0.349548	0.416	0.182	3.27051e-223
Sox9	2.38875e-226	0.497024	0.456	0.217	9.55499e-223
Fbln1	2.00955e-225	0.351568	0.993	0.825	8.0382e-222
Entpd1	3.11149e-225	0.350185	0.452	0.203	1.2446e-221
Tnfaip2	9.99304e-225	0.445022	0.85	0.661	3.99721e-221
Tmem176b	5.07729e-212	0.276884	0.992	0.926	2.03091e-208
Ereg	1.93363e-211	0.566565	0.693	0.442	7.73451e-208
Sertad1	1.66663e-209	0.440863	0.693	0.465	6.66652e-206
Egr2	1.00346e-204	0.417061	0.401	0.184	4.01384e-201
Iigp1	7.06489e-200	0.647102	0.775	0.601	2.82595e-196
Gadd45g	1.44778e-198	0.456291	0.683	0.451	5.79113e-195
Cfh	2.80115e-197	0.306733	0.868	0.59	1.12046e-193
Fmo2	1.36037e-194	0.318792	0.986	0.777	5.44149e-191
Nrp1	1.37461e-191	0.279447	0.845	0.621	5.49843e-188
Ifi27l2a	2.65899e-191	0.349313	0.982	0.919	1.06359e-187
Mfap4	1.17392e-185	0.305778	0.916	0.733	4.69569e-182
Dnajb1	2.02894e-183	0.384276	0.685	0.449	8.11576e-180
Adamts4	5.41595e-182	0.356472	0.693	0.469	2.16638e-178
Dkk2	6.14087e-178	0.439285	0.602	0.367	2.45635e-174
Crtc2	2.32912e-175	0.358736	0.562	0.347	9.31648e-172
Ifitm1	2.62019e-170	0.307242	0.97	0.891	1.04808e-166
Klf4	3.45719e-168	0.277322	0.877	0.639	1.38288e-164
Gm15247	5.81795e-162	0.303232	0.322	0.145	2.32718e-158
Calcrl	7.39952e-161	0.361705	0.711	0.511	2.95981e-157
Wsb1	1.78797e-152	0.35613	0.786	0.61	7.15186e-149
Gsta3	1.10258e-151	0.280706	0.727	0.484	4.41031e-148
Apoe	1.52221e-150	0.289621	0.901	0.749	6.08883e-147
Gda	1.84704e-150	0.295754	0.635	0.409	7.38815e-147
Fbxl18	2.94885e-149	0.36456	0.536	0.341	1.17954e-145
Dnajb9	3.11413e-146	0.355077	0.648	0.448	1.24565e-142
Btg1	5.75758e-140	0.298399	0.815	0.643	2.30303e-136
Il6	2.86722e-139	0.296146	0.527	0.309	1.14689e-135
Timp3	1.5945e-134	0.330385	0.79	0.604	6.37802e-131
Gm3336	1.37672e-131	0.305818	0.352	0.181	5.50689e-128
Tmem88	2.7998e-130	0.265066	0.385	0.207	1.11992e-126
Serpina3n	7.13214e-130	0.273479	0.601	0.377	2.85286e-126
Ftsj1	1.02076e-128	0.307711	0.462	0.284	4.08304e-125
Crem	2.32545e-126	0.280208	0.396	0.223	9.30181e-123
Nolc1	4.24878e-125	0.367028	0.532	0.364	1.69951e-121
Zfp446	7.93543e-120	0.276528	0.321	0.168	3.17417e-116
Bmp2	4.22849e-119	0.316784	0.617	0.438	1.6914e-115
Ccl2	1.7766e-118	0.407584	0.445	0.269	7.10641e-115
Pim1	2.04366e-118	0.251989	0.696	0.506	8.17464e-115
Rnf122	2.20528e-113	0.282479	0.466	0.294	8.82111e-110
Tgfb2	3.16779e-113	0.255212	0.772	0.601	1.26711e-109
Tob1	3.95165e-110	0.27787	0.563	0.381	1.58066e-106
Irf8	7.16243e-104	0.268548	0.794	0.649	2.86497e-100
Scaf1	5.22329e-103	0.306119	0.548	0.404	2.08932e-99
Fbxo33	4.64715e-102	0.27442	0.443	0.283	1.85886e-98
C1qtnf3	5.55558e-101	0.316683	0.565	0.39	2.22223e-97
Mzt2	3.25893e-97	0.331443	0.465	0.31	1.30357e-93
Fgd6	3.83888e-97	0.251499	0.306	0.17	1.53555e-93
Zfp383	9.51911e-86	0.256924	0.312	0.181	3.80765e-82
Thbs1	2.17213e-82	0.401212	0.561	0.417	8.68852e-79
Nr4a3	1.0025e-80	0.271856	0.329	0.2	4.01002e-77
Topors	5.60349e-80	0.296178	0.465	0.333	2.2414e-76
Tnfaip3	8.0639e-80	0.262536	0.356	0.22	3.22556e-76
Rgs2	1.96572e-72	0.302585	0.322	0.195	7.86287e-69
Hoxb4	1.70291e-68	0.255821	0.411	0.285	6.81166e-65
Homer1	5.74031e-61	0.271101	0.307	0.199	2.29612e-57
Birc3	3.07586e-55	0.286931	0.435	0.321	1.23034e-51
Cxcl1	7.5634e-52	0.42805	0.305	0.204	3.02536e-48
Ptgs2	1.94487e-36	0.386955	0.324	0.239	7.77949e-33
