# Supplementary material for: ADAMTS18+ villus tip telocytes maintain a polarized VEGFA signaling domain and fenestrations in nutrient-absorbing intestinal blood vessels
Source: Nat Commun. 2022 Jul 9;13:3983. doi: 10.1038/s41467-022-31571-2 (PMC9271081; doi:10.1038/s41467-022-31571-2)
Supplement: Supplementary file 4 — Supplementary Dataset 2 [file 41467_2022_31571_MOESM4_ESM.xlsx]

## Sheet: cluster B0
gene	p_val	avg_logFC	pct.1	pct.2	p_val_adj	cluster
Fhl2	1.89734e-35	0.456249	0.89	0.86	7.58935e-32	0
Wnt4	1.00604e-32	0.464822	0.918	0.829	4.02415e-29	0
Aldh1a3	1.8559e-28	0.522035	0.831	0.722	7.4236e-25	0
Fbln7	3.59602e-26	0.47123	0.716	0.609	1.43841e-22	0
Slitrk6	4.58239e-25	0.428606	0.858	0.758	1.83295e-21	0
Aspn	1.87205e-22	0.397367	0.893	0.815	7.48822e-19	0
Cst3	4.07237e-21	0.29342	0.979	0.983	1.62895e-17	0
Lrat	4.07687e-21	0.486609	0.831	0.76	1.63075e-17	0
Plpp3	6.10441e-20	0.420921	0.942	0.916	2.44176e-16	0
Bst2	1.12015e-19	0.448251	0.866	0.837	4.4806e-16	0
Ltbp2	1.19968e-18	0.505358	0.507	0.347	4.79872e-15	0
Cdc42ep3	1.20396e-16	0.432928	0.585	0.456	4.81583e-13	0
Tsc22d1	1.71273e-16	0.295363	0.983	0.978	6.85094e-13	0
Ifitm1	5.45714e-14	0.272285	0.953	0.955	2.18286e-10	0
Apoe	1.65842e-13	0.365474	0.785	0.696	6.63366e-10	0
Hmcn1	1.33398e-11	0.319741	0.695	0.634	5.33593e-08	0
Col6a5	2.04418e-11	0.344589	0.724	0.642	8.17672e-08	0
Slc27a3	3.23082e-10	0.289718	0.463	0.361	1.29233e-06	0
Casq2	7.08089e-10	0.309367	0.663	0.61	2.83236e-06	0
Lrrc32	1.53495e-08	0.261484	0.656	0.638	6.13979e-05	0
Fry	4.94959e-08	0.255264	0.795	0.84	0.000197984	0
Col18a1	5.71905e-08	0.283665	0.716	0.715	0.000228762	0
Psmb8	8.55246e-08	0.250637	0.728	0.759	0.000342098	0
Igfbp3	3.58249e-07	0.292613	0.551	0.459	0.00143299	0
Id3	5.04349e-07	0.277587	0.916	0.96	0.0020174	0
Slco2b1	2.61045e-06	0.280705	0.453	0.383	0.0104418	0
Id2	1.02626e-05	0.398136	0.608	0.592	0.0410504	0
Rbp4	2.09971e-05	0.32253	0.696	0.654	0.0839886	0
Mafb	9.42262e-05	0.270807	0.504	0.456	0.376905	0
Cxcl14	0.000126718	0.305616	0.395	0.339	0.506873	0
Rgs4	0.000311503	0.2533	0.284	0.227	1	0

## Sheet: cluster B1
gene	p_val	avg_logFC	pct.1	pct.2	p_val_adj	cluster
Fmo2	1.73997e-174	1.76002	0.954	0.242	6.95987e-171	1
Hsd11b1	9.28415e-170	1.24648	0.847	0.096	3.71366e-166	1
Fbln1	8.56814e-169	2.147	0.973	0.346	3.42726e-165	1
Spon1	9.98341e-165	1.05699	0.792	0.069	3.99336e-161	1
Cfh	2.21017e-158	1.07077	0.77	0.065	8.84069e-155	1
C3	6.98996e-151	2.07995	0.959	0.419	2.79598e-147	1
Mgp	1.7288e-141	2.3257	0.934	0.349	6.91519e-138	1
Sfrp1	8.74484e-140	1.61765	0.975	0.584	3.49793e-136	1
Svep1	1.9471e-133	1.26714	0.951	0.375	7.78841e-130	1
Col14a1	2.02225e-133	1.40878	0.959	0.422	8.08901e-130	1
Scn7a	1.44657e-130	0.771787	0.738	0.085	5.78629e-127	1
C4b	1.46296e-130	1.55732	0.967	0.505	5.85184e-127	1
Lgi2	2.437e-126	0.848934	0.631	0.05	9.74802e-123	1
Gsta3	5.50185e-124	0.72595	0.609	0.036	2.20074e-120	1
Cd248	5.83971e-119	0.723097	0.587	0.037	2.33588e-115	1
Maf	9.82072e-119	0.658312	0.639	0.058	3.92829e-115	1
Ar	1.54154e-116	0.642285	0.544	0.025	6.16615e-113	1
Fbln2	4.60659e-115	1.00409	0.836	0.204	1.84264e-111	1
Klf4	1.43754e-114	1.17376	0.874	0.237	5.75018e-111	1
Rbp1	4.89858e-114	0.938831	0.855	0.229	1.95943e-110	1
Igfbp5	1.11265e-112	2.10136	0.724	0.151	4.45061e-109	1
Abi3bp	1.20371e-112	0.69993	0.582	0.04	4.81483e-109	1
Fndc1	6.37158e-109	0.822085	0.749	0.14	2.54863e-105	1
Gda	3.17618e-107	0.507749	0.511	0.025	1.27047e-103	1
Serpinf1	1.42945e-103	0.606963	0.563	0.046	5.71782e-100	1
Entpd2	4.72295e-103	0.773898	0.779	0.167	1.88918e-99	1
Itih5	1.55132e-98	1.00629	0.945	0.431	6.20527e-95	1
Aebp1	3.33415e-98	1.05558	0.866	0.328	1.33366e-94	1
Egr1	9.54333e-97	1.35202	0.986	0.673	3.81733e-93	1
Ces1d	5.32861e-94	1.02543	0.713	0.158	2.13144e-90	1
Prss23	4.73812e-92	1.38516	0.806	0.265	1.89525e-88	1
Cd55	3.24978e-91	0.594995	0.511	0.039	1.29991e-87	1
Adh1	9.03518e-91	0.557885	0.533	0.048	3.61407e-87	1
Gabra3	1.38332e-87	0.528255	0.519	0.052	5.53326e-84	1
Cilp	5.06318e-87	0.824768	0.478	0.036	2.02527e-83	1
Grem1	1.49666e-85	1.16707	0.549	0.079	5.98664e-82	1
Col8a1	4.88252e-85	0.668375	0.437	0.025	1.95301e-81	1
Dpep1	8.07766e-85	0.906929	0.822	0.291	3.23106e-81	1
Zfp36	1.70002e-83	1.24723	0.891	0.421	6.80007e-80	1
Il33	3.12889e-83	0.643033	0.511	0.047	1.25156e-79	1
Matn2	4.0278e-83	0.703023	0.801	0.257	1.61112e-79	1
Serpina3n	1.06082e-82	0.523747	0.445	0.028	4.24329e-79	1
Mfap5	2.2632e-79	0.691817	0.497	0.057	9.0528e-76	1
Plxdc2	2.06407e-78	0.623247	0.705	0.177	8.2563e-75	1
Tnxb	3.45363e-75	0.822591	0.885	0.443	1.38145e-71	1
Tppp3	1.18477e-74	0.831438	0.828	0.327	4.73908e-71	1
Icam1	2.58142e-74	0.805677	0.893	0.4	1.03257e-70	1
Pcolce2	1.17235e-73	0.603348	0.437	0.041	4.68941e-70	1
Fos	1.25519e-73	0.996823	0.934	0.55	5.02076e-70	1
Junb	1.37208e-73	1.01172	0.986	0.743	5.48831e-70	1
Nr4a1	9.17396e-72	0.936293	0.893	0.433	3.66959e-68	1
Atf3	3.12172e-71	0.864943	0.678	0.189	1.24869e-67	1
Hspa1b	6.64881e-70	0.951521	0.907	0.485	2.65952e-66	1
Hmgcs2	4.2756e-69	0.410694	0.418	0.027	1.71024e-65	1
Nfkbiz	6.39636e-69	0.816797	0.544	0.109	2.55855e-65	1
C7	8.06351e-69	0.47042	0.429	0.039	3.2254e-65	1
Ccdc80	1.54006e-68	0.687854	0.803	0.301	6.16025e-65	1
Fosb	1.86788e-67	0.941453	0.866	0.405	7.47152e-64	1
Slc29a1	2.0736e-67	0.441132	0.473	0.06	8.29441e-64	1
Igfbp6	2.75353e-67	0.792228	0.484	0.067	1.10141e-63	1
Lepr	2.94901e-67	0.592144	0.749	0.243	1.17961e-63	1
Il6	1.09776e-65	0.944482	0.481	0.078	4.39104e-62	1
Colec12	1.04205e-64	0.567877	0.765	0.25	4.1682e-61	1
Hsp90aa1	1.61595e-64	0.841282	0.989	0.866	6.46379e-61	1
Olfml2b	2.49213e-63	0.46933	0.402	0.04	9.96853e-60	1
Ackr4	7.57887e-63	0.576653	0.358	0.028	3.03155e-59	1
Cd81	9.24665e-63	0.661888	0.402	0.048	3.69866e-59	1
Hspa1a	5.34246e-62	0.828098	0.921	0.546	2.13698e-58	1
Nfkbia	1.0265e-60	0.781053	0.847	0.433	4.10601e-57	1
Gpm6b	7.01169e-60	0.545258	0.757	0.259	2.80468e-56	1
Eln	2.0069e-59	0.707467	0.918	0.554	8.02759e-56	1
Dkk2	4.14934e-59	0.623058	0.623	0.166	1.65974e-55	1
Gpc3	4.17679e-59	0.461807	0.336	0.025	1.67072e-55	1
Ebf1	1.24135e-57	0.605545	0.38	0.038	4.9654e-54	1
Slit3	1.89096e-57	0.611259	0.817	0.362	7.56386e-54	1
Hspb8	2.00289e-57	0.358239	0.358	0.032	8.01156e-54	1
Rgs5	6.45115e-56	0.959614	0.885	0.567	2.58046e-52	1
Gas1	1.28976e-55	0.559014	0.325	0.022	5.15906e-52	1
Crip1	3.96819e-55	0.624172	0.997	0.895	1.58728e-51	1
Fzd1	4.49555e-54	0.580783	0.817	0.373	1.79822e-50	1
Dclk1	9.60234e-54	0.418556	0.47	0.093	3.84094e-50	1
Nkain4	1.89967e-53	0.300801	0.295	0.016	7.59868e-50	1
Ppp1r15a	2.57005e-53	0.601411	0.858	0.424	1.02802e-49	1
Serpine2	2.0592e-52	0.365902	0.322	0.028	8.23681e-49	1
Pid1	2.45852e-52	0.510127	0.724	0.277	9.83408e-49	1
Csrnp1	1.16265e-50	0.484161	0.467	0.099	4.65061e-47	1
Jun	1.2253e-50	0.687002	0.956	0.743	4.90118e-47	1
Foxp2	7.43346e-50	0.313622	0.281	0.014	2.97338e-46	1
Edil3	1.08937e-49	0.295989	0.279	0.019	4.35747e-46	1
Ier2	1.69814e-49	0.67367	0.839	0.436	6.79257e-46	1
Gm15726	2.18017e-49	0.355315	0.287	0.026	8.7207e-46	1
Adamtsl3	5.02735e-49	0.270328	0.306	0.033	2.01094e-45	1
Nrp1	1.28065e-48	0.496147	0.749	0.299	5.1226e-45	1
Ier3	1.443e-48	0.710645	0.634	0.233	5.77201e-45	1
Entpd1	8.69058e-48	0.297414	0.281	0.013	3.47623e-44	1
Pi15	4.7649e-47	0.306868	0.309	0.027	1.90596e-43	1
Mt1	9.19642e-47	1.01984	0.713	0.303	3.67857e-43	1
Adamtsl2	4.85113e-46	0.382447	0.456	0.096	1.94045e-42	1
Pcdh19	6.31212e-46	0.314309	0.325	0.039	2.52485e-42	1
Cpxm1	6.51691e-46	0.317334	0.361	0.051	2.60676e-42	1
Cdkn1a	9.44273e-46	0.514847	0.385	0.065	3.77709e-42	1
Dusp1	1.15083e-45	0.712388	0.904	0.595	4.6033e-42	1
Scara5	1.83082e-45	0.50776	0.281	0.014	7.32329e-42	1
Smoc2	8.19371e-45	0.636473	0.672	0.269	3.27748e-41	1
Col1a2	8.89271e-45	0.341963	1	1	3.55708e-41	1
Cyp1b1	1.54726e-44	0.43206	0.522	0.142	6.18905e-41	1
Gfpt2	9.97352e-43	0.378919	0.328	0.044	3.98941e-39	1
Peg3	1.35972e-42	0.288534	0.366	0.055	5.43889e-39	1
Klf2	1.46633e-42	0.458875	0.694	0.268	5.86532e-39	1
Stc2	5.32095e-42	0.637145	0.757	0.359	2.12838e-38	1
Spock2	7.03227e-42	0.29577	0.287	0.028	2.81291e-38	1
Fgfr2	9.1337e-42	0.514777	0.568	0.193	3.65348e-38	1
Mfap4	1.13152e-41	0.541134	0.888	0.542	4.52606e-38	1
Btg2	5.62947e-40	0.497491	0.915	0.635	2.25179e-36	1
Adcyap1r1	7.18969e-40	0.294239	0.265	0.02	2.87588e-36	1
Prnp	2.49598e-39	0.448775	0.978	0.84	9.98392e-36	1
Rspo3	1.05242e-38	0.257483	0.361	0.064	4.20968e-35	1
Ccl2	3.95395e-38	0.73034	0.41	0.1	1.58158e-34	1
Has1	4.53589e-38	0.860876	0.331	0.062	1.81436e-34	1
Igf1	5.40887e-38	0.454398	0.88	0.508	2.16355e-34	1
Slc10a6	4.39786e-37	0.277637	0.254	0.022	1.75914e-33	1
Gadd45b	6.81719e-37	0.445209	0.822	0.454	2.72687e-33	1
Pcsk5	9.50127e-37	0.460078	0.874	0.571	3.80051e-33	1
Adamtsl5	2.53765e-36	0.278532	0.331	0.052	1.01506e-32	1
Dnajb1	4.81825e-36	0.540838	0.609	0.252	1.9273e-32	1
Xdh	1.00056e-35	0.32754	0.577	0.198	4.00224e-32	1
Tnfaip2	1.86804e-35	0.492617	0.88	0.527	7.47216e-32	1
Sox9	3.07959e-35	0.406131	0.374	0.088	1.23184e-31	1
Adamts4	7.8113e-35	0.661291	0.686	0.324	3.12452e-31	1
Cxcl10	8.13432e-35	0.731468	0.342	0.08	3.25373e-31	1
C2	1.43844e-34	0.324732	0.536	0.185	5.75376e-31	1
Hes1	2.73869e-34	0.402041	0.948	0.695	1.09548e-30	1
Baiap2	4.24566e-34	0.421221	0.454	0.13	1.69826e-30	1
Pde3a	7.0417e-34	0.341821	0.617	0.238	2.81668e-30	1
Adamts1	7.48404e-34	0.584911	0.724	0.36	2.99362e-30	1
Pianp	8.50487e-34	0.270905	0.262	0.029	3.40195e-30	1
Mt2	1.65855e-33	0.651133	0.396	0.113	6.63419e-30	1
Wsb1	2.59119e-33	0.48696	0.781	0.442	1.03648e-29	1
Tgfb2	3.02785e-33	0.503218	0.686	0.332	1.21114e-29	1
Crispld2	4.0151e-33	0.38267	0.989	0.954	1.60604e-29	1
Adamts2	7.18311e-33	0.370731	0.754	0.373	2.87325e-29	1
Ly6a	2.80837e-32	0.395515	0.926	0.619	1.12335e-28	1
C1qtnf3	4.16245e-32	0.42052	0.481	0.158	1.66498e-28	1
Marcks	5.68186e-32	0.439826	0.975	0.779	2.27274e-28	1
Btg1	7.86632e-32	0.443458	0.798	0.447	3.14653e-28	1
Ifi27l2a	1.17295e-31	0.426563	0.984	0.865	4.69182e-28	1
Sparc	1.50668e-31	0.297281	1	0.999	6.02674e-28	1
Fosl2	3.71055e-31	0.352544	0.571	0.224	1.48422e-27	1
Adgrg2	5.40358e-31	0.256734	0.276	0.05	2.16143e-27	1
Cebpd	1.49882e-30	0.422889	0.948	0.744	5.99528e-27	1
Iigp1	1.06499e-29	0.4463	0.795	0.459	4.25996e-26	1
Nop58	1.85977e-29	0.543469	0.754	0.447	7.43908e-26	1
Gaa	1.98022e-29	0.348558	0.732	0.361	7.92086e-26	1
Angptl2	2.04339e-29	0.362679	0.79	0.446	8.17356e-26	1
Tnfaip3	7.36497e-29	0.250048	0.306	0.072	2.94599e-25	1
Cp	1.65771e-28	0.328412	0.434	0.144	6.63085e-25	1
Gfra2	2.24603e-28	0.251752	0.336	0.084	8.98411e-25	1
Irf1	2.773e-28	0.403752	0.874	0.569	1.1092e-24	1
Gem	3.85704e-28	0.413902	0.806	0.484	1.54282e-24	1
Meg3	6.48163e-28	0.436804	0.954	0.616	2.59265e-24	1
Medag	7.94952e-28	0.390963	0.776	0.44	3.17981e-24	1
Arap1	8.22394e-28	0.332575	0.694	0.331	3.28957e-24	1
Spon2	1.64794e-27	0.407854	0.962	0.76	6.59175e-24	1
Sertad1	3.6243e-27	0.384628	0.639	0.316	1.44972e-23	1
Col5a3	3.74556e-27	0.329986	0.732	0.365	1.49822e-23	1
Errfi1	7.26947e-27	0.31491	0.525	0.207	2.90779e-23	1
Sema3c	8.536e-27	0.332905	0.686	0.324	3.4144e-23	1
Ier5	1.55119e-26	0.524452	0.757	0.462	6.20477e-23	1
Chrd	7.27583e-26	0.332858	0.549	0.233	2.91033e-22	1
G0s2	1.90327e-25	0.330821	0.645	0.313	7.61308e-22	1
Socs3	9.81969e-25	0.4243	0.776	0.504	3.92787e-21	1
Adm	1.27394e-24	0.281928	0.284	0.064	5.09575e-21	1
Adgrd1	1.68596e-24	0.253815	0.303	0.075	6.74383e-21	1
Tnfsf9	4.44018e-24	0.341431	0.262	0.054	1.77607e-20	1
Pim1	6.06739e-24	0.336312	0.607	0.292	2.42695e-20	1
Ly6c1	7.65656e-24	0.312636	0.298	0.068	3.06262e-20	1
Thbs1	1.01273e-23	0.528388	0.686	0.388	4.05091e-20	1
Ugdh	1.47285e-23	0.389121	0.598	0.285	5.8914e-20	1
Maff	4.19867e-23	0.258923	0.385	0.135	1.67947e-19	1
Slc38a2	1.11424e-22	0.273598	0.888	0.629	4.45695e-19	1
Pla1a	1.47473e-22	0.298872	0.366	0.111	5.89891e-19	1
Vcam1	1.74704e-22	0.304336	0.623	0.297	6.98818e-19	1
Piezo2	4.32351e-22	0.291276	0.279	0.078	1.72941e-18	1
Fbxl18	4.65024e-22	0.289161	0.478	0.198	1.86009e-18	1
Dnajb9	5.9394e-22	0.289693	0.609	0.293	2.37576e-18	1
Emp1	7.8035e-22	0.339929	0.779	0.476	3.1214e-18	1
Ifrd1	9.83611e-21	0.325315	0.645	0.338	3.93444e-17	1
Nupr1	1.01354e-20	0.306457	0.773	0.499	4.05415e-17	1
Tob1	5.45795e-20	0.332777	0.527	0.257	2.18318e-16	1
Ccnd2	9.19203e-20	0.283171	0.765	0.42	3.67681e-16	1
Ggt5	1.28046e-19	0.271444	0.943	0.775	5.12183e-16	1
Cxcl1	2.71478e-19	0.435712	0.292	0.097	1.08591e-15	1
Col1a1	5.8117e-19	0.251791	1	1	2.32468e-15	1
Olfml3	7.29986e-19	0.273346	0.609	0.308	2.91995e-15	1
Ppp1r10	1.81876e-18	0.314914	0.77	0.475	7.27505e-15	1
Fbn1	2.78913e-18	0.259218	0.978	0.888	1.11565e-14	1
Col23a1	4.78218e-18	0.340154	0.342	0.127	1.91287e-14	1
Slc43a3	6.99737e-18	0.284291	0.801	0.52	2.79895e-14	1
Meis2	5.51252e-17	0.316741	0.727	0.452	2.20501e-13	1
Fzd2	6.22265e-17	0.383114	0.869	0.696	2.48906e-13	1
Kdm6b	7.31978e-17	0.403458	0.708	0.471	2.92791e-13	1
Amotl2	9.14037e-16	0.309274	0.861	0.633	3.65615e-12	1
Tnfaip6	1.58706e-14	0.455479	0.708	0.482	6.34823e-11	1
Apoe1	1.73511e-14	0.277276	0.893	0.682	6.94043e-11	1
Supt5	6.77457e-14	0.269531	0.71	0.44	2.70983e-10	1
Vcan	1.66151e-13	0.259371	0.784	0.566	6.64606e-10	1
Igfbp31	3.20642e-13	0.319247	0.694	0.433	1.28257e-09	1
Mbd1	1.75033e-12	0.34717	0.467	0.252	7.0013e-09	1
Sat1	1.37127e-11	0.301689	0.888	0.736	5.48508e-08	1
Timp3	1.00826e-07	0.261724	0.869	0.744	0.000403305	1

## Sheet: cluster B2
gene	p_val	avg_logFC	pct.1	pct.2	p_val_adj	cluster
Ednrb	7.77938e-132	1.12428	1	0.914	3.11175e-128	2
Col6a4	6.5952e-105	1.45532	0.739	0.175	2.63808e-101	2
Ptpre	1.83237e-88	0.868195	0.739	0.197	7.32949e-85	2
Tgfbi	2.51655e-78	0.642944	0.997	0.962	1.00662e-74	2
Emid1	1.07086e-76	0.707459	0.986	0.793	4.28345e-73	2
Adamts18	6.5771e-72	0.857349	0.472	0.071	2.63084e-68	2
Tnc	8.48068e-66	0.529694	1	0.989	3.39227e-62	2
Fst	4.44864e-65	1.23275	0.442	0.068	1.77946e-61	2
Lama5	2.06975e-63	0.705151	0.511	0.108	8.27901e-60	2
Col12a1	7.7158e-60	0.617587	0.994	0.881	3.08632e-56	2
Tm4sf1	1.55641e-59	0.753573	0.833	0.457	6.22564e-56	2
Ccdc3	5.7823e-58	0.717413	0.886	0.578	2.31292e-54	2
Npnt	1.54483e-54	0.981547	0.469	0.11	6.1793e-51	2
Wnt5a	1.79095e-53	0.67696	0.944	0.637	7.16378e-50	2
Cav1	2.5614e-52	0.569642	0.967	0.743	1.02456e-48	2
Bdkrb2	8.00878e-50	0.734024	0.758	0.359	3.20351e-46	2
Sema6a	4.92983e-49	0.593	0.742	0.356	1.97193e-45	2
Postn	6.21495e-49	1.24219	0.697	0.336	2.48598e-45	2
Ece1	1.36556e-48	0.493696	0.986	0.902	5.46223e-45	2
Lamb1	8.93172e-47	0.373499	1	0.991	3.57269e-43	2
Aldh1a2	6.99536e-44	0.568639	0.947	0.801	2.79814e-40	2
Agt	7.47413e-42	0.626396	0.839	0.471	2.98965e-38	2
Abr	2.10609e-40	0.504085	0.867	0.565	8.42434e-37	2
Htra1	2.76196e-40	0.513124	0.975	0.878	1.10479e-36	2
Bmp2	6.52203e-40	0.728779	0.828	0.585	2.60881e-36	2
Tmem119	6.9373e-39	0.436474	0.983	0.929	2.77492e-35	2
Cyth3	7.12979e-39	0.457887	0.969	0.834	2.85192e-35	2
Kcnk3	1.54677e-38	0.609294	0.475	0.153	6.18708e-35	2
Akr1b8	3.19744e-38	0.570139	0.647	0.309	1.27898e-34	2
Col4a5	4.26004e-38	0.518827	0.881	0.655	1.70401e-34	2
Fgf9	5.7009e-38	0.548445	0.756	0.411	2.28036e-34	2
Smoc1	3.36741e-37	0.448155	0.586	0.233	1.34696e-33	2
F3	1.31499e-36	0.607186	0.772	0.477	5.25995e-33	2
Procr	7.46315e-35	0.501454	0.831	0.52	2.98526e-31	2
Pdlim1	1.0926e-34	0.370082	0.997	0.967	4.37039e-31	2
Pcsk6	1.54171e-34	0.385437	0.994	0.943	6.16683e-31	2
Sema3f	2.7483e-34	0.459696	0.883	0.664	1.09932e-30	2
Sparcl1	3.11956e-34	0.845493	0.644	0.347	1.24782e-30	2
Glp2r	7.75677e-34	0.370284	0.536	0.205	3.10271e-30	2
Enho	1.38236e-33	0.460474	0.842	0.538	5.52944e-30	2
Bmp7	8.22111e-33	0.435862	0.922	0.78	3.28844e-29	2
Foxl1	2.00539e-32	0.437785	0.65	0.319	8.02155e-29	2
Papln	7.05267e-32	0.368445	0.531	0.212	2.82107e-28	2
Ccnd1	9.41839e-32	0.471921	0.9	0.677	3.76735e-28	2
Pmepa1	1.06131e-31	0.40242	0.997	0.984	4.24524e-28	2
Tes	5.4372e-31	0.465505	0.708	0.404	2.17488e-27	2
Ano1	2.67606e-30	0.334316	0.258	0.049	1.07043e-26	2
Dstn	2.70124e-30	0.352288	0.989	0.947	1.08049e-26	2
Pdlim3	3.88713e-30	0.386089	0.972	0.895	1.55485e-26	2
Nrg1	1.03754e-29	0.497449	0.597	0.287	4.15015e-26	2
Gm13889	3.52359e-29	0.4602	0.972	0.837	1.40943e-25	2
Rgs10	3.87154e-28	0.403149	0.903	0.717	1.54861e-24	2
Plau	6.94057e-28	0.309863	0.256	0.054	2.77623e-24	2
Vwa1	9.67451e-28	0.402225	0.639	0.342	3.86981e-24	2
Tox	2.34679e-27	0.376096	0.758	0.449	9.38716e-24	2
Cd38	7.53714e-27	0.367393	0.431	0.157	3.01486e-23	2
Mustn1	1.98038e-26	0.406573	0.731	0.452	7.92153e-23	2
Bpgm	2.00199e-26	0.455252	0.661	0.378	8.00795e-23	2
Gja1	2.25605e-26	0.439305	0.883	0.662	9.02419e-23	2
Tpm2	3.42731e-26	0.396469	0.975	0.865	1.37093e-22	2
Lrrc8c	3.54375e-26	0.286272	0.331	0.098	1.4175e-22	2
Myl9	4.24356e-26	0.370062	0.967	0.916	1.69742e-22	2
Mylk	4.51861e-26	0.304628	0.992	0.956	1.80744e-22	2
Col3a1	6.56449e-26	0.251866	1	1	2.62579e-22	2
Ptgs1	9.5378e-26	0.368668	0.953	0.795	3.81512e-22	2
Pdgfra	1.37616e-25	0.298712	1	0.993	5.50464e-22	2
Mical2	2.30391e-25	0.365866	0.519	0.242	9.21562e-22	2
Bean1	5.18694e-24	0.372491	0.8	0.536	2.07478e-20	2
Cdh13	5.70964e-24	0.409327	0.619	0.341	2.28385e-20	2
Col13a1	6.12831e-23	0.382575	0.381	0.148	2.45132e-19	2
Adgrl3	6.4995e-23	0.305734	0.872	0.651	2.5998e-19	2
Ptch1	7.70423e-23	0.402802	0.986	0.955	3.08169e-19	2
Mast4	9.68029e-23	0.39086	0.711	0.465	3.87211e-19	2
Cspg4	1.9536e-22	0.367952	0.889	0.734	7.81438e-19	2
Vegfd	2.06645e-22	0.411945	0.369	0.146	8.26578e-19	2
Acta2	2.32797e-22	0.442761	0.978	0.958	9.31188e-19	2
Atp2a3	2.86032e-22	0.399988	0.55	0.286	1.14413e-18	2
Hpgd	6.89114e-22	0.577864	0.639	0.419	2.75646e-18	2
Map1b	2.86293e-21	0.37306	0.686	0.431	1.14517e-17	2
Tmem158	8.51592e-21	0.392391	0.933	0.794	3.40637e-17	2
Sox11	1.3772e-20	0.313606	0.289	0.094	5.50881e-17	2
Fam162b	8.73714e-20	0.361523	0.456	0.216	3.49485e-16	2
Cd200	1.05205e-19	0.350082	0.828	0.648	4.20819e-16	2
Emilin1	2.92504e-19	0.256764	0.992	0.954	1.17002e-15	2
Tagln	3.65915e-19	0.397501	0.978	0.907	1.46366e-15	2
Ehd4	5.69725e-19	0.415624	0.522	0.301	2.2789e-15	2
Csrp1	1.00934e-18	0.329063	0.981	0.907	4.03736e-15	2
Gm26682	1.23817e-18	0.285929	0.369	0.158	4.9527e-15	2
Ntf3	1.54698e-18	0.356436	0.664	0.416	6.18793e-15	2
Lama4	5.10822e-18	0.291453	0.953	0.83	2.04329e-14	2
Syne1	8.6433e-18	0.29546	0.944	0.848	3.45732e-14	2
Cdh4	1.60575e-17	0.284611	0.342	0.142	6.42299e-14	2
Afap1l2	1.69397e-17	0.263934	0.506	0.265	6.77588e-14	2
Srpx2	2.22293e-17	0.264937	0.922	0.818	8.89171e-14	2
Dusp10	7.2914e-17	0.319668	0.539	0.31	2.91656e-13	2
Sorcs2	1.16043e-16	0.297033	0.697	0.476	4.64173e-13	2
Enc1	1.35247e-16	0.331783	0.681	0.461	5.40987e-13	2
Tubb2b	1.72576e-16	0.32731	0.456	0.25	6.90305e-13	2
Tril	2.12367e-16	0.328836	0.792	0.583	8.49468e-13	2
Mgll	2.30134e-16	0.334423	0.856	0.733	9.20537e-13	2
Dhcr24	3.31023e-16	0.294815	0.808	0.6	1.32409e-12	2
Cotl1	3.85616e-16	0.282273	0.517	0.285	1.54246e-12	2
Malat1	6.97293e-16	0.26966	0.997	0.996	2.78917e-12	2
Hspb1	8.3879e-16	0.313889	0.494	0.275	3.35516e-12	2
Vegfa	4.81991e-15	0.294619	0.875	0.729	1.92797e-11	2
Cd82	7.11059e-15	0.316502	0.664	0.462	2.84423e-11	2
Myh11	1.97639e-14	0.266723	0.914	0.765	7.90555e-11	2
Nr1h4	9.81358e-14	0.26769	0.608	0.399	3.92543e-10	2
Slc6a6	1.02472e-13	0.373655	0.775	0.612	4.0989e-10	2
Rbp41	1.19239e-13	0.277094	0.811	0.626	4.76957e-10	2
Igsf10	5.23412e-13	0.288407	0.881	0.775	2.09365e-09	2
Id1	6.12244e-13	0.350116	0.722	0.515	2.44898e-09	2
Tbx2	6.09097e-12	0.271114	0.758	0.6	2.43639e-08	2
Kcnq1ot1	1.23763e-10	0.320237	0.817	0.709	4.95054e-07	2
Nav2	1.32658e-10	0.291438	0.456	0.286	5.30631e-07	2
Ptgs2	1.47655e-10	0.301066	0.483	0.306	5.90619e-07	2
Nnat	9.62261e-10	0.279643	0.508	0.341	3.84905e-06	2
Aard	9.75708e-10	0.266386	0.578	0.429	3.90283e-06	2
Chst2	8.67105e-09	0.252551	0.453	0.325	3.46842e-05	2
Rgs2	1.42056e-08	0.290057	0.4	0.258	5.68225e-05	2
Inhba	7.77818e-08	0.256852	0.472	0.334	0.000311127	2
Msc	1.75162e-07	0.264315	0.453	0.312	0.000700648	2
