# Supplementary material for: ADAMTS18+ villus tip telocytes maintain a polarized VEGFA signaling domain and fenestrations in nutrient-absorbing intestinal blood vessels
Source: Nat Commun. 2022 Jul 9;13:3983. doi: 10.1038/s41467-022-31571-2 (PMC9271081; doi:10.1038/s41467-022-31571-2)
Supplement: Supplementary file 5 — Supplementary Dataset 3 [file 41467_2022_31571_MOESM5_ESM.xlsx]

## Sheet: injections
dsIdx	dsActive	dsCode	dsSampleName	dsExpCode	dsPert	dsAmount	dsSequence	dsUser1	dsUser2	dsUser3	dsUser4	dsUser5	dsUser6
1	TRUE	20210318164125345-2757111	Petrova16_03	E223633	WT 13C tail	NaN	1	WT	13C	tail	25w
2	TRUE	20210318164126486-2757112	Petrova16_03	E223633	WT 13C tail	NaN	2	WT	13C	tail	25w
3	TRUE	20210318164127611-2757113	Petrova16_18	E223633	WT 13C tail	NaN	3	WT	13C	tail	76a
4	TRUE	20210318164128803-2757114	Petrova16_18	E223633	WT 13C tail	NaN	4	WT	13C	tail	76a
5	TRUE	20210318164129906-2757115	Petrova16_31	E223633	KO 13C portal	NaN	5	KO	13C	portal	33a
6	TRUE	20210318164130904-2757116	Petrova16_31	E223633	KO 13C portal	NaN	6	KO	13C	portal	33a
7	TRUE	20210318164132086-2757117	Petrova16_32	E223633	KO 13C portal	NaN	7	KO	13C	portal	34a
8	TRUE	20210318164133150-2757118	Petrova16_32	E223633	KO 13C portal	NaN	8	KO	13C	portal	34a
9	TRUE	20210318164134294-2757119	Petrova16_17	E223633	WT 13C tail	NaN	9	WT	13C	tail	48a
10	TRUE	20210318164135496-2757120	Petrova16_17	E223633	WT 13C tail	NaN	10	WT	13C	tail	48a
11	TRUE	20210318164136618-2757121	Petrova16_08	E223633	HET 12C portal	NaN	11	HET	12C	portal	82v
12	TRUE	20210318164137903-2757122	Petrova16_08	E223633	HET 12C portal	NaN	12	HET	12C	portal	82v
13	TRUE	20210318164139002-2757123	Petrova16_23	E223633	KO 13C tail	NaN	13	KO	13C	tail	34a
14	TRUE	20210318164140159-2757124	Petrova16_23	E223633	KO 13C tail	NaN	14	KO	13C	tail	34a
15	TRUE	20210318164141334-2757125	Petrova16_25	E223633	WT 13C portal	NaN	15	WT	13C	portal	84z
16	TRUE	20210318164142501-2757126	Petrova16_25	E223633	WT 13C portal	NaN	16	WT	13C	portal	84z
17	TRUE	20210318164143742-2757127	Petrova16_14	E223633	KO 13C portal	NaN	17	KO	13C	portal	90w
18	TRUE	20210318164144920-2757128	Petrova16_14	E223633	KO 13C portal	NaN	18	KO	13C	portal	90w
19	TRUE	20210318164145899-2757129	Petrova16_01	E223633	HET 12C tail	NaN	19	HET	12C	tail	82v
20	TRUE	20210318164147140-2757130	Petrova16_01	E223633	HET 12C tail	NaN	20	HET	12C	tail	82v
21	TRUE	20210318164148170-2757131	Petrova16_21	E223633	KO 13C tail	NaN	21	KO	13C	tail	22a
22	TRUE	20210318164149288-2757132	Petrova16_21	E223633	KO 13C tail	NaN	22	KO	13C	tail	22a
23	TRUE	20210318164150335-2757133	Petrova16_05	E223633	WT 13C tail	NaN	23	WT	13C	tail	14x
24	TRUE	20210318164151455-2757134	Petrova16_05	E223633	WT 13C tail	NaN	24	WT	13C	tail	14x
25	TRUE	20210318164156881-2757139	Petrova16_04	E223633	HET 13C tail	NaN	25	HET	13C	tail	92w
26	TRUE	20210318164158186-2757140	Petrova16_04	E223633	HET 13C tail	NaN	26	HET	13C	tail	92w
27	TRUE	20210318164159458-2757141	Petrova16_10	E223633	WT 13C portal	NaN	27	WT	13C	portal	25w
28	TRUE	20210318164200710-2757142	Petrova16_10	E223633	WT 13C portal	NaN	28	WT	13C	portal	25w
29	TRUE	20210318164201952-2757143	Petrova16_09	E223633	HET 12C portal	NaN	29	HET	12C	portal	83v
30	TRUE	20210318164203179-2757144	Petrova16_09	E223633	HET 12C portal	NaN	30	HET	12C	portal	83v
31	TRUE	20210318164204427-2757145	Petrova16_19	E223633	WT 13C tail	NaN	31	WT	13C	tail	78a
32	TRUE	20210318164205678-2757146	Petrova16_19	E223633	WT 13C tail	NaN	32	WT	13C	tail	78a
33	TRUE	20210318164206999-2757147	Petrova16_26	E223633	WT 13C portal	NaN	33	WT	13C	portal	48a
34	TRUE	20210318164208199-2757148	Petrova16_26	E223633	WT 13C portal	NaN	34	WT	13C	portal	48a
35	TRUE	20210318164209409-2757149	Petrova16_30	E223633	KO 13C portal	NaN	35	KO	13C	portal	22a
36	TRUE	20210318164210710-2757150	Petrova16_30	E223633	KO 13C portal	NaN	36	KO	13C	portal	22a
37	TRUE	20210318164211895-2757151	Petrova16_22	E223633	KO 13C tail	NaN	37	KO	13C	tail	33a
38	TRUE	20210318164213140-2757152	Petrova16_22	E223633	KO 13C tail	NaN	38	KO	13C	tail	33a
39	TRUE	20210318164214374-2757153	Petrova16_11	E223633	HET 13C portal	NaN	39	HET	13C	portal	92w
40	TRUE	20210318164215706-2757154	Petrova16_11	E223633	HET 13C portal	NaN	40	HET	13C	portal	92w
41	TRUE	20210318164216922-2757155	Petrova16_16	E223633	WT 13C tail	NaN	41	WT	13C	tail	84z
42	TRUE	20210318164218079-2757156	Petrova16_16	E223633	WT 13C tail	NaN	42	WT	13C	tail	84z
43	TRUE	20210318164219354-2757157	Petrova16_15	E223633	WT 13C tail	NaN	43	WT	13C	tail	83z
44	TRUE	20210318164220610-2757158	Petrova16_15	E223633	WT 13C tail	NaN	44	WT	13C	tail	83z
45	TRUE	20210318164221913-2757159	Petrova16_27	E223633	WT 13C portal	NaN	45	WT	13C	portal	76a
46	TRUE	20210318164223113-2757160	Petrova16_27	E223633	WT 13C portal	NaN	46	WT	13C	portal	76a
47	TRUE	20210318164224369-2757161	Petrova16_12	E223633	WT 13C portal	NaN	47	WT	13C	portal	14x
48	TRUE	20210318164225589-2757162	Petrova16_12	E223633	WT 13C portal	NaN	48	WT	13C	portal	14x
49	TRUE	20210318164231403-2757167	Petrova16_24	E223633	WT 13C portal	NaN	49	WT	13C	portal	83z
50	TRUE	20210318164232543-2757168	Petrova16_24	E223633	WT 13C portal	NaN	50	WT	13C	portal	83z
51	TRUE	20210318164233706-2757169	Petrova16_13	E223633	KO 13C portal	NaN	51	KO	13C	portal	26w
52	TRUE	20210318164234901-2757170	Petrova16_13	E223633	KO 13C portal	NaN	52	KO	13C	portal	26w
53	TRUE	20210318164236125-2757171	Petrova16_06	E223633	KO 13C tail	NaN	53	KO	13C	tail	26w
54	TRUE	20210318164237419-2757172	Petrova16_06	E223633	KO 13C tail	NaN	54	KO	13C	tail	26w
55	TRUE	20210318164238716-2757173	Petrova16_07	E223633	KO 13C tail	NaN	55	KO	13C	tail	90w
56	TRUE	20210318164240095-2757174	Petrova16_07	E223633	KO 13C tail	NaN	56	KO	13C	tail	90w
57	TRUE	20210318164241329-2757175	Petrova16_28	E223633	WT 13C portal	NaN	57	WT	13C	portal	78a
58	TRUE	20210318164242659-2757176	Petrova16_28	E223633	WT 13C portal	NaN	58	WT	13C	portal	78a
59	TRUE	20210318164243948-2757177	Petrova16_02	E223633	HET 12C tail	NaN	59	HET	12C	tail	83v
60	TRUE	20210318164245074-2757178	Petrova16_02	E223633	HET 12C tail	NaN	60	HET	12C	tail	83v
61	TRUE	20210318164246157-2757179	Petrova16_29	E223633	KO 13C portal	NaN	61	KO	13C	portal	76z
62	TRUE	20210318164247290-2757180	Petrova16_29	E223633	KO 13C portal	NaN	62	KO	13C	portal	76z
63	TRUE	20210318164248432-2757181	Petrova16_20	E223633	KO 13C tail	NaN	63	KO	13C	tail	76z
64	TRUE	20210318164249520-2757182	Petrova16_20	E223633	KO 13C tail	NaN	64	KO	13C	tail	76z

## Sheet: ions
ionIdx	ionMz	ionActive	ionAverageInt	ionQualTIC	Top annotation name	Top annotation ids	Top annotation formula	Top annotation ion	Top annotation score
1	59.0131	1	57358.7	0.891823	Acetatic acid	C00033; C00266; CHEBI:15366; CHEBI:17071; HMDB0000042; HMDB0003344; HMDB00042; HMDB02165; HMDB03344	C2H4O2	-H(-)	100
2	67.018	1	6976.81	0.448221	Butynal	C00089; C06145; CHEBI:17992; CHEBI:28180; HMDB0006853; HMDB0013785; HMDB06853; HMDB06945; HMDB13785	C4H4O	-H(-)	100
3	71.0129	1	42296.9	0.892745	Propenoic acid C3:1	C00511; C00546; C19440; CHEBI:17158; CHEBI:18308; CHEBI:566274; HMDB0001167; HMDB0006112; HMDB0031647; HMDB01167; HMDB06112; HMDB31647	C3H4O2	-H(-)	100
4	73.029	1	9078.84	0.565573	C3:0 (Propionic acid)	C00163; C00424; C00937; C00969; C05235; C17530; CHEBI:17167; CHEBI:17871; CHEBI:18041; CHEBI:27957; CHEBI:30768; CHEBI:52342; HMDB0000237; HMDB0003052; HMDB0003453; HMDB0006458; HMDB0006961; HMDB00237; HMDB0031229; HMDB0031523; HMDB03052; HMDB03453; HMDB06458; HMDB06949; HMDB06961; HMDB31229; HMDB31523	C3H6O2	-H(-)	100
5	75.0084	1	5366.07	0.451557	Glycolate	C00160; CHEBI:17497; HMDB0000115; HMDB00115; HMDB0031608; HMDB03035; HMDB31608	C2H4O3	-H(-)	100
6	79.9571	1	31385	-0.294749	Hydrogen sulfite	C11481; CHEBI:17137; HMDB0001033; HMDB01033; HMDB03008	HO3S	-H(-)	100
7	85.0289	1	22036.4	0.840562	Succinic aldehyde	C00741; C01770; C01771; C19309; C19443; CHEBI:16583; CHEBI:36253; CHEBI:41131; CHEBI:42639; CHEBI:46916; HMDB0000549; HMDB0002523; HMDB0003407; HMDB0010720; HMDB0031209; HMDB0033977; HMDB0034439; HMDB00549; HMDB02523; HMDB03407; HMDB10720; HMDB31209; HMDB33977; HMDB34439	C4H6O2	-H(-)	100
8	87.0086	1	25185.7	0.88305	Pyruvate	C00022; C00222; CHEBI:17960; CHEBI:32816; CHEBI:86354; HMDB0000243; HMDB0011111; HMDB00243; HMDB0040261; HMDB0062676; HMDB11111; HMDB11666; HMDB40261; HMDB62676	C3H4O3	-H(-)	100
9	88.0398	1	12273.2	0.852695	Alanine	C00041; C00099; C00133; C00213; C01401; C01537; CHEBI:15570; CHEBI:15611; CHEBI:16449; CHEBI:16958; CHEBI:16977; CHEBI:17967; HMDB0000056; HMDB0000161; HMDB0000271; HMDB0001310; HMDB00056; HMDB00161; HMDB00271; HMDB0031219; HMDB0062251; HMDB01310; HMDB31219; HMDB62251	C3H7NO2	-H(-)	100
10	89.0239	1	137375	0.958556	Lactate	C00184; C00186; C00256; C01013; C02154; CHEBI:132098; CHEBI:16016; CHEBI:33404; CHEBI:341; CHEBI:36596; CHEBI:422; CHEBI:50849; CHEBI:5445; HMDB0000190; HMDB0000700; HMDB0001051; HMDB0001311; HMDB0001882; HMDB00171; HMDB00190; HMDB0029580; HMDB0031232; HMDB0041929; HMDB0062492; HMDB00700; HMDB01051; HMDB01311; HMDB0144295; HMDB01882; HMDB03328; HMDB29580; HMDB31232; HMDB41929; HMDB62492	C3H6O3	-H(-)	100
11	96.9698	1	24069.7	0.818556	Phosphoric acid	C00009; CHEBI:26078; HMDB0002142; HMDB02142	H3O4P	-H(-)	100
12	99.0084	1	14530.5	0.746566	Succinic anhydride	C19524; CHEBI:36595; HMDB0032523; HMDB32523	C4H4O3	-H(-)	100
13	101.024	1	38119.9	0.803781	Oxobutanoic acid	C00109; C00164; C00232; C00349; C06002; CHEBI:15344; CHEBI:16256; CHEBI:16265; CHEBI:27821; CHEBI:30831; CHEBI:36610; CHEBI:553775; HMDB0000005; HMDB0000060; HMDB00005; HMDB0001172; HMDB0001259; HMDB0002217; HMDB0003381; HMDB00060; HMDB0031646; HMDB01172; HMDB01259; HMDB02217; HMDB03381; HMDB06544; HMDB31646	C4H6O3	-H(-)	100
14	102.056	1	12312	0.418619	Aminobutanoic acid (ABA)	C00334; C01026; C01205; C02261; C02356; C03284; C03665; C05145; C11735; CHEBI:15620; CHEBI:16320; CHEBI:16865; CHEBI:17519; CHEBI:17724; CHEBI:27389; CHEBI:27971; CHEBI:28797; CHEBI:33094; CHEBI:35619; CHEBI:37081; HMDB0000092; HMDB0000112; HMDB0000452; HMDB0000650; HMDB0001906; HMDB0002166; HMDB0002299; HMDB0003911; HMDB00092; HMDB00112; HMDB0031329; HMDB0031654; HMDB0038394; HMDB0041945; HMDB00…	C4H9NO2	-H(-)	100
15	103.04	1	23982.7	0.910621	Hydroxybutanoic acid	C00989; C01089; C03197; C05984; C06001; CHEBI:1148; CHEBI:17066; CHEBI:17290; CHEBI:20067; CHEBI:30830; CHEBI:37373; CHEBI:50129; CHEBI:741468; HMDB0000008; HMDB0000011; HMDB0000023; HMDB0000336; HMDB0000357; HMDB0000442; HMDB0000710; HMDB0000729; HMDB00008; HMDB00011; HMDB00023; HMDB0031212; HMDB00336; HMDB00357; HMDB00435; HMDB00442; HMDB0059748; HMDB00710; HMDB00729; HMDB00758; HMDB0126088; HM…	C4H8O3	-H(-)	100
16	104.035	1	24718.7	0.766023	Serine	C00065; C00716; C00740; CHEBI:16523; CHEBI:17115; CHEBI:17822; HMDB0000187; HMDB0003406; HMDB00187; HMDB00589; HMDB0062263; HMDB03406; HMDB62263	C3H7NO3	-H(-)	100
17	105.019	1	6570.96	0.539166	D-Glyceric acid	C00258; CHEBI:32398; CHEBI:33508; CHEBI:74324; HMDB0000139; HMDB0006372; HMDB00139; HMDB0031818; HMDB06372; HMDB31818	C3H6O4	-H(-)	100
18	105.037	1	5635.33	0.530485	3-(Methylthio)-1-propanol	CHEBI:49019; HMDB0031716; HMDB0040185; HMDB0041475; HMDB31716; HMDB40185; HMDB41475	C4H10OS	-H(-)	100
19	107.05	1	60952.7	0.735763	Benzyl alcohol	C00556; C01403; C01467; C01468; C01542; CHEBI:16579; CHEBI:17231; CHEBI:17847; CHEBI:17987; CHEBI:28054; HMDB0001858; HMDB0002048; HMDB0002055; HMDB0003119; HMDB0033895; HMDB01858; HMDB02048; HMDB02055; HMDB03119; HMDB13762; HMDB33895	C7H8O	-H(-)	100
20	108.045	1	10626.7	0.558503	Aminophenol	C02372; CHEBI:17602; CHEBI:59981; HMDB0001169; HMDB0035882; HMDB0040582; HMDB01169; HMDB35882; HMDB40582	C6H7NO	-H(-)	100
21	109.011	1	9680.51	0.465032	2-Vinylthiophene	CHEBI:48498; HMDB0029726; HMDB0033746; HMDB29726; HMDB33746	C6H6S	-H(-)	100
22	109.029	1	20924.1	0.799525	Catechol	C00090; C00530; C01751; C11115; CHEBI:17594; CHEBI:18135; CHEBI:27810; CHEBI:59983; HMDB0000957; HMDB0002434; HMDB0031180; HMDB0032037; HMDB0033002; HMDB0033127; HMDB00957; HMDB02434; HMDB31180; HMDB32037; HMDB33002; HMDB33127	C6H6O2	-H(-)	100
23	109.041	1	12762	0.607408	N-Acetylimidazole	C05130; CHEBI:27398; HMDB0003905; HMDB0033156; HMDB0060741; HMDB03905; HMDB06237; HMDB33156; HMDB60741	C5H6N2O	-H(-)	100
24	109.065	1	5860	0.580223	2,3,5-Trimethylfuran	HMDB0029721; HMDB0029728; HMDB0031541; HMDB0040277; HMDB0040278; HMDB0061891; HMDB29721; HMDB29728; HMDB31541; HMDB40277; HMDB40278; HMDB61891	C7H10O	-H(-)	100
25	110.024	1	6366.02	0.22568	Pyrrole-2-carboxylic acid	C05942; CHEBI:36751; HMDB0004230; HMDB0038175; HMDB03094; HMDB04230; HMDB38175	C5H5NO2	-H(-)	100
26	110.072	1	6626.89	0.412355	Histamine	C00388; CHEBI:18295; CHEBI:59170; HMDB0000870; HMDB0014417; HMDB0060263; HMDB00870; HMDB14417; HMDB60263	C5H9N3	-H(-)	100
27	111.009	1	192121	0.776098	Furoic acid	C01546; CHEBI:30845; CHEBI:30846; HMDB0000444; HMDB0000617; HMDB0032994; HMDB0039437; HMDB00444; HMDB00617; HMDB32994; HMDB39437	C5H4O3	-H(-)	100
28	111.045	1	13648	0.609995	C6:2	C04221; C06105; CHEBI:10702; CHEBI:38358; CHEBI:41674; HMDB0001164; HMDB0029581; HMDB0031344; HMDB0031543; HMDB0031759; HMDB0032233; HMDB0033569; HMDB0034247; HMDB0039778; HMDB0040260; HMDB01164; HMDB29581; HMDB31344; HMDB31543; HMDB31759; HMDB32233; HMDB33569; HMDB34247; HMDB39778; HMDB40260	C6H8O2	-H(-)	100
29	111.081	1	5233.74	0.75398	(Z)-4-Heptenal	CHEBI:87582; HMDB0031483; HMDB0031486; HMDB0031487; HMDB0031488; HMDB0031539; HMDB0031540; HMDB0031550; HMDB0031551; HMDB0032301; HMDB0033667; HMDB0033827; HMDB0034372; HMDB0040339; HMDB31483; HMDB31486; HMDB31487; HMDB31488; HMDB31539; HMDB31540; HMDB31550; HMDB31551; HMDB32301; HMDB33667; HMDB33827; HMDB34372; HMDB40339	C7H12O	-H(-)	100
30	112.051	1	17309.9	0.565313	Creatinine	C00791; CHEBI:16737; HMDB0000562; HMDB00562	C4H7N3O	-H(-)	100
31	113.024	1	97306.7	0.835102	2-Hydroxy-2,4-pentadienoic acid	CHEBI:28993; CHEBI:74456; HMDB0031859; HMDB0060461; HMDB31859; HMDB60461	C5H6O3	-H(-)	100
32	113.06	1	6448.68	0.563492	Delta-Hexanolactone	CHEBI:17915; CHEBI:422598; CHEBI:49284; CHEBI:589927; CHEBI:87334; CHEBI:87583; CHEBI:87721; HMDB0000453; HMDB0003843; HMDB0010719; HMDB0029487; HMDB0031158; HMDB0031491; HMDB0031492; HMDB0031501; HMDB0031559; HMDB0031560; HMDB0031561; HMDB0031562; HMDB0032490; HMDB0033568; HMDB0039581; HMDB0040328; HMDB00453; HMDB0060476; HMDB0061929; HMDB03843; HMDB10719; HMDB29487; HMDB31158; HMDB31491; HMDB31…	C6H10O2	-H(-)	100
33	114.056	1	97741.9	0.801343	Proline	C00148; C00763; C18170; CHEBI:16313; CHEBI:17203; CHEBI:30322; HMDB0000162; HMDB0003411; HMDB0012880; HMDB00162; HMDB0030409; HMDB0034208; HMDB03411; HMDB12880; HMDB30409; HMDB34208	C5H9NO2	-H(-)	100
34	115.003	1	70451.5	0.883984	Fumarate	C00122; C01384; CHEBI:18012; CHEBI:18300; HMDB0000134; HMDB0000176; HMDB00134; HMDB00176	C4H4O4	-H(-)	100
35	115.04	1	22945.6	0.819417	Ketovaline	C00141; C03273; C06255; CHEBI:16530; CHEBI:33033; CHEBI:37079; CHEBI:39153; CHEBI:45630; HMDB0000019; HMDB0000310; HMDB0000720; HMDB0001865; HMDB00019; HMDB0003771; HMDB0012233; HMDB00310; HMDB0031643; HMDB0034466; HMDB00720; HMDB0128916; HMDB0128917; HMDB0128943; HMDB0129096; HMDB0129097; HMDB0129098; HMDB0132477; HMDB01865; HMDB03771; HMDB04260; HMDB12233; HMDB31643; HMDB34466	C5H8O3	-H(-)	100
36	115.059	1	10770.8	0.714523	2-Methyl-1-methylthio-2-butene	HMDB0032411; HMDB0040244; HMDB32411; HMDB40244	C6H12S	-H(-)	100
37	115.076	1	40623.8	0.865717	Hexanoic acid	C01585; C12293; C12304; CHEBI:167422; CHEBI:30776; CHEBI:31328; CHEBI:31726; CHEBI:410868; CHEBI:50569; CHEBI:55381; CHEBI:74903; CHEBI:87572; HMDB0000535; HMDB0000689; HMDB0029762; HMDB0030027; HMDB0030056; HMDB0030059; HMDB0031207; HMDB0031221; HMDB0031246; HMDB0031248; HMDB0031325; HMDB0031511; HMDB0031580; HMDB0033774; HMDB0033889; HMDB0034163; HMDB0037266; HMDB0040279; HMDB0040327; HMDB00535…	C6H12O2	-H(-)	100
38	116.036	1	13777	0.71972	Aspartate semialdehyde	C00441; C03508; CHEBI:18051; CHEBI:40410; CHEBI:40673; HMDB0000532; HMDB0006454; HMDB0012249; HMDB00532; HMDB06454; HMDB12249	C4H7NO3	-H(-)	100
39	116.05	1	53023.8	0.878977	Indole	C00463; C16074; CHEBI:16881; CHEBI:25979; HMDB0000738; HMDB0034171; HMDB00738; HMDB34171	C8H7N	-H(-)	100
40	116.071	1	187009	0.865471	Valine; Betaine	C00183; C00431; C00719; C01799; C07457; CHEBI:134261; CHEBI:15887; CHEBI:16414; CHEBI:17750; CHEBI:2691; CHEBI:28804; CHEBI:55344; HMDB0000043; HMDB0000883; HMDB0001382; HMDB0002141; HMDB0003355; HMDB00043; HMDB0013716; HMDB0015550; HMDB00883; HMDB01382; HMDB02141; HMDB03355; HMDB13716; HMDB15550; HMDB34366	C5H11NO2	-H(-)	100
41	117.019	1	49435.9	0.671637	Succinate	C00042; C02170; CHEBI:15741; CHEBI:290972; CHEBI:30860; CHEBI:71176; HMDB0000202; HMDB0000254; HMDB0000349; HMDB0000940; HMDB00202; HMDB00254; HMDB0031204; HMDB00349; HMDB0039324; HMDB00940; HMDB0130020; HMDB02475; HMDB31204; HMDB39324	C4H6O4	-H(-)	100
42	117.055	1	22054.5	0.84045	5-Hydroxypentanoic acid	C02804; CHEBI:37051; CHEBI:37084; CHEBI:384411; CHEBI:45564; CHEBI:60631; CHEBI:60645; CHEBI:60647; CHEBI:68454; CHEBI:741550; CHEBI:78321; HMDB0000351; HMDB0000354; HMDB0000396; HMDB0000407; HMDB0000410; HMDB0000531; HMDB0000642; HMDB0000754; HMDB0001863; HMDB0001987; HMDB0002011; HMDB00351; HMDB00354; HMDB00396; HMDB00407; HMDB0040735; HMDB00410; HMDB0041603; HMDB00420; HMDB00531; HMDB0059844; …	C5H10O3	-H(-)	100
43	117.075	1	13489.3	0.759899	Diisopropyl sulfide	HMDB0029579; HMDB0031431; HMDB0039806; HMDB29579; HMDB31431; HMDB39806	C6H14S	-H(-)	100
44	118.051	1	52035.7	0.579177	Threonine	C00188; C00263; C05519; CHEBI:15699; CHEBI:16080; CHEBI:16857; CHEBI:28718; HMDB0000167; HMDB0000719; HMDB0004041; HMDB00167; HMDB0061148; HMDB0061877; HMDB00719; HMDB04041; HMDB61148; HMDB61877	C4H9NO3	-H(-)	100
45	119.035	1	81900.2	0.698004	Tetrose	C01796; C02045; CHEBI:23956; CHEBI:27913; CHEBI:36532; CHEBI:86348; CHEBI:86371; CHEBI:86391; HMDB0000337; HMDB0000360; HMDB0000498; HMDB0002453; HMDB0002601; HMDB0002649; HMDB0006293; HMDB00337; HMDB00360; HMDB00498; HMDB02453; HMDB02601; HMDB02649; HMDB06118; HMDB06293	C4H8O4	-H(-)	100
46	119.05	1	74538.9	0.951038	Phenylacetaldehyde	C00601; C02083; C05627; C06758; C07113; C07209; C07214; CHEBI:16424; CHEBI:17907; CHEBI:1883; CHEBI:27434; CHEBI:27632; CHEBI:28476; CHEBI:28617; CHEBI:87607; HMDB0004072; HMDB0006236; HMDB0013815; HMDB0029636; HMDB0029637; HMDB0029638; HMDB0033910; HMDB0038997; HMDB0062765; HMDB0124943; HMDB04072; HMDB06236; HMDB13815; HMDB29636; HMDB29637; HMDB29638; HMDB33910; HMDB38997; HMDB62765	C8H8O	-H(-)	100
47	120.045	1	19150.1	0.847668	Benzamide	C09815; CHEBI:28179; HMDB0004461; HMDB0033131; HMDB0035281; HMDB04461; HMDB33131; HMDB35281	C7H7NO	-H(-)	100
48	121.029	1	66175.2	0.908309	Benzoate	C00180; C00633; C06202; CHEBI:16008; CHEBI:17597; CHEBI:30746; HMDB0001870; HMDB0011718; HMDB0032918; HMDB0034170; HMDB01870; HMDB11718; HMDB32918; HMDB34170	C7H6O2	-H(-)	100
49	121.066	1	9867.22	0.745391	Phenylethyl alcohol	C05853; C06757; C07112; C13637; C14386; CHEBI:1895; CHEBI:39839; CHEBI:421375; CHEBI:49000; CHEBI:49584; CHEBI:669; HMDB0029306; HMDB0030540; HMDB0032074; HMDB0032076; HMDB0032148; HMDB0032150; HMDB0032151; HMDB0032619; HMDB0033944; HMDB0041609; HMDB0059873; HMDB29306; HMDB30540; HMDB32074; HMDB32076; HMDB32148; HMDB32150; HMDB32151; HMDB32619; HMDB33944; HMDB41609; HMDB59873	C8H10O	-H(-)	100
50	123.046	1	15437.8	0.78043	Orcinol	C01502; C02323; C03351; C06730; C17467; CHEBI:16464; CHEBI:17069; CHEBI:17254; CHEBI:28591; CHEBI:437856; CHEBI:562752; HMDB0000873; HMDB0001398; HMDB0011724; HMDB0029696; HMDB0032917; HMDB0034877; HMDB0035226; HMDB0038963; HMDB0040280; HMDB0059709; HMDB0059712; HMDB00873; HMDB0135619; HMDB01398; HMDB11724; HMDB29696; HMDB32917; HMDB34877; HMDB35226; HMDB38963; HMDB40280; HMDB59709; HMDB59712	C7H8O2	-H(-)	63
51	123.056	1	6107.89	0.0367228	1-(1-Oxopropyl)-1H-imidazole	C05827; CHEBI:28104; HMDB0004181; HMDB0031852; HMDB0040141; HMDB0040143; HMDB04181; HMDB31852; HMDB40141; HMDB40143	C6H8N2O	-H(-)	100
52	123.081	1	5419.1	0.720579	2,3-Dimethyl-2-cyclohexen-1-one	CHEBI:89984; HMDB0031414; HMDB0031582; HMDB0031686; HMDB0032446; HMDB0032447; HMDB0033238; HMDB0039844; HMDB0040246; HMDB0040272; HMDB0061898; HMDB31414; HMDB31582; HMDB31686; HMDB32446; HMDB32447; HMDB33238; HMDB39844; HMDB40246; HMDB40272; HMDB61898	C8H12O	-H(-)	100
53	124.007	1	907598	0.918342	Taurine	C00245; CHEBI:15891; HMDB0000251; HMDB00251	C2H7NO3S	-H(-)	100
54	124.966	1	12519.9	0.278528	Permanganate	CHEBI:25939; HMDB0001417; HMDB01417	H7MnO4	-H(-)	25
55	124.991	1	48616.6	0.921536	2-Hydroxyethanesulfonate	C05123; CHEBI:1157; HMDB0003903; HMDB0031233; HMDB03903; HMDB31233	C2H6O4S	-H(-)	100
56	125.024	1	68257.6	-0.198398	Pyrogallic acid	C01108; C02183; C11101; C11918; CHEBI:142577; CHEBI:16164; CHEBI:16204; CHEBI:412516; HMDB0013674; HMDB0013675; HMDB0029750; HMDB0030776; HMDB0031256; HMDB0032651; HMDB0034355; HMDB0059735; HMDB0124831; HMDB13674; HMDB13675; HMDB29750; HMDB30776; HMDB31256; HMDB32651; HMDB34355; HMDB59735	C6H6O3	-H(-)	100
57	125.097	1	11182.3	0.524241	N(tele)-methylhistaminium; Sulcatone	C07287; CHEBI:16310; CHEBI:58600; CHEBI:61748; CHEBI:88838; HMDB0013809; HMDB0030961; HMDB0030966; HMDB0031197; HMDB0031301; HMDB0031309; HMDB0031590; HMDB0031591; HMDB0032403; HMDB0032451; HMDB0033547; HMDB0035242; HMDB0035390; HMDB0035915; HMDB0037152; HMDB0039769; HMDB0039770; HMDB0040146; HMDB0040149; HMDB0040151; HMDB0061945; HMDB0062471; HMDB0062529; HMDB0062536; HMDB0062574; HMDB13809; HMD…	C6H12N3; C8H14O	-H(-); -H(-)	100
58	126.905	1	36594.5	0.260455	I(-)	C05590; CHEBI:43451; HMDB0059634; HMDB59634	HI	-H(-)	25
59	127.003	1	10304.5	0.441793	5-Hydroxy-2-furoic acid	CHEBI:86395; HMDB0059784; HMDB59784	C5H4O4	-H(-)	100
60	127.052	1	67642.8	0.843387	Dihydrothymine	C00906; CHEBI:133469; CHEBI:27468; CHEBI:565546; HMDB0000079; HMDB00079; HMDB0029874; HMDB0031547; HMDB0062558; HMDB29874; HMDB31547; HMDB62558	C5H8N2O2	-H(-)	100
61	127.076	1	17461	0.600007	Ethyl tiglate	C08487; C09822; CHEBI:36096; CHEBI:38364; CHEBI:87515; HMDB0029165; HMDB0029314; HMDB0030330; HMDB0031174; HMDB0031342; HMDB0031351; HMDB0031476; HMDB0031477; HMDB0031484; HMDB0031500; HMDB0031504; HMDB0031593; HMDB0031603; HMDB0031681; HMDB0032391; HMDB0032460; HMDB0033793; HMDB0038271; HMDB0038962; HMDB0039819; HMDB0040214; HMDB0040591; HMDB29165; HMDB29314; HMDB30330; HMDB31174; HMDB31342; HMD…	C7H12O2	-H(-)	100
62	128.035	1	127737	0.871624	Oxoproline	C01879; C02237; C04281; C04282; CHEBI:16010; CHEBI:16352; CHEBI:18183; CHEBI:27391; CHEBI:6151; HMDB0000267; HMDB0000805; HMDB0001369; HMDB0001843; HMDB0002234; HMDB00267; HMDB0060262; HMDB0061093; HMDB0062585; HMDB00805; HMDB01369; HMDB01843; HMDB02234; HMDB60262; HMDB61093; HMDB62585	C5H7NO3	-H(-)	100
63	128.071	1	8652.72	0.685674	Pipecolate	C00408; C03969; C05936; C07500; CHEBI:17964; CHEBI:30913; CHEBI:40547; CHEBI:41582; CHEBI:63638; CHEBI:7386; CHEBI:90344; HMDB0000070; HMDB0000716; HMDB0004226; HMDB0005960; HMDB00070; HMDB0015212; HMDB0029435; HMDB0029444; HMDB0059649; HMDB0062225; HMDB00716; HMDB0094696; HMDB0094697; HMDB04226; HMDB05960; HMDB15212; HMDB29435; HMDB29444; HMDB59649; HMDB62225; HMDB94696; HMDB94697	C6H11NO2	-H(-)	100
64	129.019	1	52710.1	0.903949	Itaconate	C00490; C01732; C02214; C02226; C02800; CHEBI:15670; CHEBI:16600; CHEBI:17204; CHEBI:17415; CHEBI:17626; CHEBI:30838; CHEBI:74524; HMDB0000620; HMDB0000634; HMDB0000749; HMDB0002092; HMDB0013233; HMDB0033809; HMDB0059743; HMDB0060365; HMDB0061185; HMDB00620; HMDB00634; HMDB00749; HMDB01657; HMDB02092; HMDB13233; HMDB33809; HMDB59743; HMDB60365; HMDB61185	C5H6O4	-H(-)	100
65	129.039	1	15834.3	0.833528	2-[(Methylthio)methyl]-2-butenal	HMDB0031370; HMDB0037493; HMDB0040238; HMDB31370; HMDB37493; HMDB40238	C6H10OS	-H(-)	100
66	129.055	1	47753.6	0.923966	4-Methyl-2-oxopentanoate	C00233; C00902; C02122; C02129; C03465; C03500; C06102; CHEBI:15888; CHEBI:17308; CHEBI:2490; CHEBI:28422; CHEBI:35932; CHEBI:386429; CHEBI:48430; CHEBI:86365; CHEBI:87307; HMDB0000408; HMDB0000491; HMDB0000695; HMDB0001864; HMDB0006024; HMDB0010717; HMDB0012882; HMDB0031214; HMDB0031216; HMDB0031218; HMDB0033286; HMDB0033302; HMDB0033698; HMDB00408; HMDB0041602; HMDB00491; HMDB0059876; HMDB00618…	C6H10O3	-H(-)	100
67	129.091	1	19179	0.298961	Ethyl isovalerate	C12290; C12296; C17714; CHEBI:31725; CHEBI:45571; CHEBI:50585; CHEBI:77322; HMDB0000666; HMDB0030028; HMDB0030052; HMDB0031528; HMDB0031594; HMDB0031595; HMDB0031600; HMDB0032204; HMDB0032874; HMDB0033745; HMDB0034166; HMDB0034239; HMDB0035238; HMDB0036209; HMDB0036237; HMDB0036238; HMDB0038227; HMDB0039095; HMDB0039618; HMDB0039619; HMDB0040297; HMDB00666; HMDB30028; HMDB30052; HMDB31528; HMDB31…	C7H14O2	-H(-)	100
68	130.051	1	26822.1	0.807759	5-Aminolevulinic acid	C00430; C01015; C01073; C01110; C01157; C01165; C03440; C04397; C05147; CHEBI:16231; CHEBI:16682; CHEBI:16889; CHEBI:17232; CHEBI:17549; CHEBI:18095; CHEBI:18240; CHEBI:20392; CHEBI:28397; CHEBI:40992; CHEBI:49268; CHEBI:87840; CHEBI:89836; HMDB0000725; HMDB0000766; HMDB0000783; HMDB0001149; HMDB0002104; HMDB0002113; HMDB0006055; HMDB0006272; HMDB0036576; HMDB0059659; HMDB0060460; HMDB0061880; HM…	C5H9NO3	-H(-)	100
69	130.087	1	534922	0.904944	(Iso)Leucine	C00123; C00407; C01570; C01933; C02378; C02486; C16434; C16439; CHEBI:15603; CHEBI:15604; CHEBI:16586; CHEBI:17191; CHEBI:18347; CHEBI:25017; CHEBI:28225; CHEBI:38264; CHEBI:43433; CHEBI:44212; CHEBI:67144; HMDB0000172; HMDB0000557; HMDB0000687; HMDB0001645; HMDB0001901; HMDB0003640; HMDB0013773; HMDB00172; HMDB0029168; HMDB0033923; HMDB0036382; HMDB00557; HMDB0060650; HMDB0061716; HMDB0062203; H…	C6H13NO2	-H(-)	100
70	131.013	1	14085.9	0.886783	2,4,6-Octatriynoic acid	HMDB0030967; HMDB30967	C8H4O2	-H(-)	100
71	131.035	1	32531.5	0.788001	Glutarate	C00489; C00900; C06010; C08645; CHEBI:111517; CHEBI:16444; CHEBI:17859; CHEBI:18409; CHEBI:29003; CHEBI:741548; CHEBI:75146; HMDB0000576; HMDB0000622; HMDB0000661; HMDB0001844; HMDB0002001; HMDB0006833; HMDB0006855; HMDB0029884; HMDB0033958; HMDB0040531; HMDB00576; HMDB0061879; HMDB00622; HMDB00661; HMDB01844; HMDB02001; HMDB06833; HMDB06855; HMDB29884; HMDB33958; HMDB40531; HMDB61879	C5H8O4	-H(-)	100
72	131.046	1	24450.8	0.790224	Asparagine	C00152; C01043; C01905; C02037; C02642; CHEBI:15737; CHEBI:17196; CHEBI:17201; CHEBI:18261; CHEBI:28159; HMDB0000026; HMDB0000168; HMDB00026; HMDB0011733; HMDB0012265; HMDB00168; HMDB0033780; HMDB11733; HMDB12265; HMDB33780	C4H8N2O3	-H(-)	100
73	131.083	1	166687	0.67067	Ornithine	C00077; C00515; CHEBI:15729; CHEBI:16176; HMDB0000214; HMDB0003374; HMDB00214; HMDB00818; HMDB03374; HMDB04984	C5H12N2O2	-H(-)	100
74	132.031	1	10715.4	0.708103	Aspartate	C00049; C00402; C16433; C19911; CHEBI:17053; CHEBI:17364; CHEBI:22660; CHEBI:24786; HMDB0000191; HMDB0006483; HMDB0011753; HMDB00191; HMDB0062186; HMDB06483; HMDB11753; HMDB62186	C4H7NO4	-H(-)	100
75	132.045	1	10135.6	0.744414	Mandelonitrile	C00561; C03766; C05658; C12312; CHEBI:16667; CHEBI:16910; CHEBI:17840; CHEBI:18450; CHEBI:31697; CHEBI:51603; CHEBI:89649; HMDB0004094; HMDB0029757; HMDB0032390; HMDB0034666; HMDB0059805; HMDB0060486; HMDB0061918; HMDB04094; HMDB29757; HMDB32390; HMDB34666; HMDB59805; HMDB60486; HMDB61918	C8H7NO	-H(-)	100
76	132.067	1	9061.98	0.119529	Hydroxy-valine	HMDB0031658; HMDB0032356; HMDB0039499; HMDB31658; HMDB32356; HMDB39499	C5H11NO3	-H(-)	100
77	133.014	1	153371	0.894134	Malate; 3,3-Dimethyl-1,2-dithiolane	C00149; C00497; C00711; CHEBI:30796; CHEBI:30797; CHEBI:6650; HMDB0000156; HMDB0000744; HMDB00156; HMDB0031518; HMDB0032872; HMDB0038974; HMDB0039789; HMDB0039790; HMDB00744; HMDB31518; HMDB32872; HMDB38974; HMDB39789; HMDB39790	C4H6O5; C5H10S2	-H(-); -H(-)	100
78	133.051	1	18452.8	0.631609	Deoxyribose	C01801; C04272; C06257; CHEBI:15684; CHEBI:28816; HMDB0000421; HMDB0001292; HMDB0003224; HMDB0012141; HMDB0012485; HMDB0029576; HMDB00421; HMDB0127615; HMDB01292; HMDB03224; HMDB12141; HMDB12485; HMDB29576	C5H10O4	-H(-)	100
79	133.066	1	9711.95	0.696506	Indan-1-ol	C01710; C02394; C16930; CHEBI:16697; CHEBI:33226; CHEBI:33227; CHEBI:425902; CHEBI:50158; HMDB0029639; HMDB0029697; HMDB0029698; HMDB0030839; HMDB0031626; HMDB0032024; HMDB0032142; HMDB0032608; HMDB0032623; HMDB0033716; HMDB0034107; HMDB0034563; HMDB0036441; HMDB0059601; HMDB0059895; HMDB29639; HMDB29697; HMDB29698; HMDB30839; HMDB31626; HMDB32024; HMDB32142; HMDB32608; HMDB32623; HMDB33716; HMDB…	C9H10O	-H(-)	100
80	134.047	1	73740.4	0.367257	Adenine	C00147; CHEBI:16708; HMDB0000034; HMDB00034	C5H5N5	-H(-)	100
81	135.031	1	80154.8	0.926368	Threonate; 1-Pentanesulfenothioic acid; Hypoxanthine	C00262; C01620; CHEBI:15908; CHEBI:17368; CHEBI:37655; CHEBI:40279; CHEBI:49059; HMDB0000157; HMDB0000613; HMDB0000943; HMDB0014581; HMDB00157; HMDB0031160; HMDB0033053; HMDB0033054; HMDB00613; HMDB0062620; HMDB00943; HMDB14581; HMDB31160; HMDB33053; HMDB33054; HMDB62620	C4H8O5; C5H12S2; C5H4N4O	-H(-); -H(-); -H(-)	100
82	135.045	1	64368.9	0.947028	Phenyl acetate	C00548; C01454; C03765; C05613; C07086; C07211; C07215; C10761; CHEBI:10589; CHEBI:15621; CHEBI:30745; CHEBI:36632; CHEBI:36635; CHEBI:366673; CHEBI:72775; CHEBI:8082; HMDB0000209; HMDB0002340; HMDB0003767; HMDB00209; HMDB0029635; HMDB0029686; HMDB0031459; HMDB0032400; HMDB0032568; HMDB0032603; HMDB0033128; HMDB0033766; HMDB0033968; HMDB0038176; HMDB0040638; HMDB0040733; HMDB0041485; HMDB0062810;…	C8H8O2	-H(-)	100
83	135.081	1	6226.41	0.759538	4-Propylphenol	C14311; CHEBI:38506; HMDB0029667; HMDB0031312; HMDB0031446; HMDB0031627; HMDB0031628; HMDB0032029; HMDB0032149; HMDB0032441; HMDB0032544; HMDB0032621; HMDB0032624; HMDB0032625; HMDB0033962; HMDB0034378; HMDB0038984; HMDB0038985; HMDB0038986; HMDB0038987; HMDB0038988; HMDB0039782; HMDB0059896; HMDB0125105; HMDB29667; HMDB31312; HMDB31446; HMDB31627; HMDB31628; HMDB32029; HMDB32149; HMDB32441; HMDB…	C9H12O	-H(-)	100
84	136.04	1	12682.1	0.610518	Anthranilate	C00108; C00568; C01004; CHEBI:1220323; CHEBI:18123; CHEBI:30753; CHEBI:30754; CHEBI:30761; CHEBI:32114; CHEBI:451700; HMDB0000875; HMDB0001123; HMDB0001392; HMDB0001538; HMDB0001891; HMDB0015687; HMDB0029806; HMDB0060722; HMDB00875; HMDB01123; HMDB01392; HMDB01538; HMDB01891; HMDB02129; HMDB15687; HMDB29806; HMDB60722	C7H7NO2	-H(-)	100
85	137.025	1	70352.9	0.781594	4-Hydroxybenzoate	C00156; C00587; C00805; C05585; C10832; C16700; CHEBI:16914; CHEBI:28508; CHEBI:30763; CHEBI:30764; CHEBI:50198; CHEBI:50205; HMDB0000500; HMDB0001895; HMDB0002466; HMDB0004062; HMDB0032576; HMDB0032920; HMDB0033812; HMDB00500; HMDB0059965; HMDB0062484; HMDB01895; HMDB02466; HMDB04062; HMDB32576; HMDB32920; HMDB33812; HMDB59965; HMDB62484	C7H6O3	-H(-)	100
86	137.036	1	62140.7	0.581962	Urocanate	C00785; CHEBI:30817; CHEBI:30818; CHEBI:68572; HMDB0000301; HMDB0002730; HMDB00301; HMDB0031338; HMDB0034174; HMDB0061680; HMDB02280; HMDB02730; HMDB31338; HMDB34174; HMDB61680	C6H6N2O2	-H(-)	100
87	137.061	1	68138.1	0.921087	3-Methoxybenzyl alcohol	C06044; C06728; CHEBI:1167379; CHEBI:16572; CHEBI:1879; CHEBI:59114; CHEBI:64275; HMDB0004284; HMDB0029563; HMDB0029671; HMDB0029672; HMDB0032036; HMDB0032136; HMDB0032137; HMDB0032139; HMDB0032159; HMDB0032290; HMDB0034241; HMDB0039802; HMDB0040174; HMDB0040177; HMDB0041607; HMDB0125590; HMDB0126388; HMDB04284; HMDB29563; HMDB29671; HMDB29672; HMDB32036; HMDB32136; HMDB32137; HMDB32139; HMDB3215…	C8H10O2	-H(-)	100
88	137.071	1	13937.9	0.359356	4-Hydroxymethylphenylhydrazine	HMDB0031850; HMDB0040054; HMDB0040142; HMDB0040144; HMDB0040911; HMDB31850; HMDB40054; HMDB40142; HMDB40144; HMDB40911	C7H10N2O	-H(-)	100
89	137.097	1	6360.81	0.819843	Isophorone	C08499; C14743; C16323; CHEBI:7610; HMDB0013824; HMDB0031152; HMDB0031195; HMDB0031261; HMDB0031685; HMDB0033434; HMDB0033857; HMDB0035229; HMDB0035929; HMDB0036069; HMDB0036091; HMDB0036092; HMDB0040338; HMDB13824; HMDB31084; HMDB31152; HMDB31195; HMDB31261; HMDB31685; HMDB33434; HMDB33857; HMDB35229; HMDB35929; HMDB36069; HMDB36091; HMDB36092; HMDB40338	C9H14O	-H(-)	100
90	139.113	1	9385.49	0.417264	(3Z,6Z)-3,6-Nonadien-1-ol	CHEBI:84226; HMDB0030957; HMDB0030958; HMDB0031262; HMDB0031269; HMDB0031834; HMDB0032535; HMDB0033554; HMDB0033794; HMDB0034758; HMDB0034761; HMDB0034764; HMDB0034845; HMDB0035916; HMDB0035926; HMDB0035927; HMDB0037001; HMDB0037150; HMDB0037170; HMDB0038067; HMDB0038400; HMDB0039461; HMDB0059828; HMDB0062671; HMDB30957; HMDB30958; HMDB31262; HMDB31269; HMDB31834; HMDB32535; HMDB33554; HMDB33794;…	C9H16O	-H(-)	100
91	139.976	1	9982.02	0.245157	Carbamoyl phosphate	C00169; CHEBI:17672; HMDB0001096; HMDB01096	CH4NO5P	-H(-)	100
92	140.984	1	6924.42	0.469488	(2-hydroxyethoxy)sulfonic acid	HMDB0131295	C2H6O5S	-H(-)	18
93	141.002	1	23190.7	-0.242898	Thien-2-ylacetate	HMDB0029719; HMDB0037731; HMDB0037762; HMDB29719; HMDB37731; HMDB37762	C6H6O2S	-H(-)	100
94	141.019	1	43849.2	-0.314201	2-Hydroxymuconate semialdehyde	C02480; C14516; CHEBI:16508; CHEBI:27036; CHEBI:34805; CHEBI:563718; HMDB0002349; HMDB0002432; HMDB0006331; HMDB0032923; HMDB0032988; HMDB0059762; HMDB0125218; HMDB0134002; HMDB02349; HMDB02432; HMDB06331; HMDB32923; HMDB32988; HMDB59762	C6H6O4	-H(-)	100
95	141.056	1	8179.81	0.478486	4-Oxocyclohexanecarboxylate	HMDB0033551; HMDB0033736; HMDB0034230; HMDB0041426; HMDB0041427; HMDB33551; HMDB33736; HMDB34230; HMDB41426; HMDB41427	C7H10O3	-H(-)	100
96	141.092	1	14558.9	0.497762	Cycloheptanecarboxylic acid	C12297; C16648; C16653; C16654; C19318; C19757; CHEBI:288752; CHEBI:37277; CHEBI:37316; CHEBI:410867; CHEBI:61316; CHEBI:86544; CHEBI:87299; CHEBI:87560; HMDB0000392; HMDB0001568; HMDB0013897; HMDB0013902; HMDB0013903; HMDB0013904; HMDB0029761; HMDB0031293; HMDB0031343; HMDB0031352; HMDB0031403; HMDB0032164; HMDB0032207; HMDB0032266; HMDB0032267; HMDB0032268; HMDB0032278; HMDB0032533; HMDB0035422…	C8H14O2	-H(-)	100
97	142.052	1	9255.21	0.707046	2-Hydroxymethylclavam	CHEBI:131804; CHEBI:415036; CHEBI:74435; CHEBI:87998; HMDB0000894; HMDB0014491; HMDB0032161; HMDB0061082; HMDB0061705; HMDB00894; HMDB06723; HMDB06724; HMDB14491; HMDB32161; HMDB61082; HMDB61705	C6H9NO3	-H(-)	100
98	142.066	1	16172.3	0.843641	6-Methylquinoline	C02227; CHEBI:132813; CHEBI:27878; HMDB0033115; HMDB0041802; HMDB0042004; HMDB33115; HMDB41802; HMDB42004	C10H9N	-H(-)	100
99	142.999	1	89336	0.886588	2-oxoglutarate(2-); 3-(Methylthio)methylthiophene	CHEBI:16810; HMDB0032429; HMDB0034901; HMDB0040259; HMDB0062781; HMDB32429; HMDB34901; HMDB40259; HMDB62781	C5H4O5; C6H8S2	-H(-); -H(-)	100
100	143.035	1	34447.3	0.790477	2,3-Dimethylmaleate	C00922; CHEBI:23812; CHEBI:35460; CHEBI:37245; CHEBI:49296; CHEBI:86952; HMDB0000393; HMDB0000522; HMDB0002266; HMDB0013311; HMDB0029171; HMDB0031257; HMDB0036232; HMDB00393; HMDB0040207; HMDB00522; HMDB02266; HMDB03520; HMDB13311; HMDB29171; HMDB31257; HMDB36232; HMDB40207	C6H8O4	-H(-)	100
101	143.046	1	10212.3	0.725313	N-Nitrosoproline	C19485; HMDB0041946; HMDB41946	C5H8N2O3	-H(-)	100
102	143.072	1	26395.9	0.659511	trans-4-Hydroxycyclohexanecarboxylate	CHEBI:16817; HMDB0001988; HMDB0031176; HMDB0036594; HMDB0037114; HMDB0040433; HMDB01988; HMDB31176; HMDB36594; HMDB37114; HMDB40433	C7H12O3	-H(-)	100
103	143.082	1	18166.4	0.459743	4-Amino-1-piperidinecarboxylic acid	HMDB0060385; HMDB60385	C6H12N2O2	-H(-)	100
104	143.107	1	37150.3	0.190459	Octanoic acid	C06423; C07185; CHEBI:28837; CHEBI:39867; CHEBI:744024; CHEBI:86055; CHEBI:87419; CHEBI:87429; CHEBI:87510; CHEBI:87683; CHEBI:88826; HMDB0000482; HMDB0001877; HMDB0029980; HMDB0030368; HMDB0031230; HMDB0031290; HMDB0031478; HMDB0031579; HMDB0031587; HMDB0031588; HMDB0031596; HMDB0031638; HMDB0031703; HMDB0032046; HMDB0032047; HMDB0032203; HMDB0032225; HMDB0032272; HMDB0032335; HMDB0032551; HMDB0…	C8H16O2	-H(-)	100
105	144.046	1	74624.7	0.920129	3-Methyleneoxindole	C08493; CHEBI:343043; HMDB0029737; HMDB29737	C9H7NO	-H(-)	100
106	144.066	1	18881.3	0.754758	4-Acetamidobutanoate	C01475; C02946; C03239; C03656; C04076; CHEBI:17027; CHEBI:17534; CHEBI:17645; CHEBI:17917; CHEBI:27713; CHEBI:70979; CHEBI:724125; CHEBI:74048; CHEBI:89963; HMDB0000730; HMDB0000808; HMDB0001263; HMDB0003681; HMDB0012131; HMDB0012151; HMDB0015127; HMDB0029425; HMDB0029426; HMDB0059595; HMDB0060265; HMDB0061156; HMDB00730; HMDB00808; HMDB0094698; HMDB01263; HMDB03681; HMDB06238; HMDB12131; HMDB12…	C6H11NO3	-H(-)	100
107	144.103	1	4312.95	0.464878	3-Dehydroxycarnitine	C05543; CHEBI:16244; CHEBI:64304; HMDB0006831; HMDB0094649; HMDB06831; HMDB94649	C7H15NO2	-H(-)	100
108	145.014	1	23678.4	0.886643	Oxoglutarate; Di-2-propenyl disulfide, 9CI	C00026; C08369; CHEBI:30915; CHEBI:4488; CHEBI:87810; HMDB0000208; HMDB0013701; HMDB00208; HMDB0033966; HMDB0041390; HMDB0041393; HMDB0062739; HMDB02812; HMDB13701; HMDB33966; HMDB41390; HMDB41393; HMDB62739	C5H6O5; C6H10S2	-H(-); -H(-)	100
109	145.062	1	327697	0.884686	Glutamine	C00064; C00819; C05100; CHEBI:1670; CHEBI:17061; CHEBI:18050; CHEBI:185249; HMDB0000641; HMDB0002031; HMDB0003423; HMDB0006899; HMDB0028687; HMDB00641; HMDB02031; HMDB03423; HMDB06899; HMDB28687	C5H10N2O3	-H(-)	100
110	145.098	1	331816	0.127568	Lysine	C00047; C00739; C01142; C01186; CHEBI:15613; CHEBI:15616; CHEBI:16855; CHEBI:18019; HMDB0000182; HMDB0003405; HMDB0012114; HMDB0012115; HMDB00182; HMDB0142894; HMDB03405; HMDB12114; HMDB12115	C6H14N2O2	-H(-)	100
111	146.025	1	18360.2	0.518978	Indole-5,6-quinone	C05579; C11129; CHEBI:27406; CHEBI:27539; HMDB0006779; HMDB0030481; HMDB0061933; HMDB06779; HMDB30481; HMDB61933	C8H5NO2	-H(-)	100
112	146.046	1	43524.1	0.865016	Glutamate	C00025; C00217; C00979; C05938; C12269; CHEBI:15966; CHEBI:16015; CHEBI:17981; CHEBI:18237; CHEBI:27809; CHEBI:31882; CHEBI:45441; HMDB0000148; HMDB0002393; HMDB0002931; HMDB0003011; HMDB0003339; HMDB0006556; HMDB00148; HMDB0033550; HMDB0060475; HMDB0062183; HMDB02393; HMDB02931; HMDB03011; HMDB03339; HMDB06556; HMDB33550; HMDB60475; HMDB62183	C5H9NO4	-H(-)	100
113	146.082	1	36455	0.790322	(2R,3R,4R)-2-Amino-4-hydroxy-3-methylpentanoic acid	C10144; CHEBI:435538; CHEBI:4969; HMDB0029449; HMDB0033453; HMDB0061157; HMDB0142963; HMDB29449; HMDB33453; HMDB61157	C6H13NO3	-H(-)	100
114	147.03	1	59063.5	0.888034	Hydroxyglutarate; 2-Propenyl propyl disulfide	C00815; C01087; C02266; C02630; C02674; C03196; CHEBI:15584; CHEBI:15867; CHEBI:17084; CHEBI:32796; CHEBI:32797; CHEBI:707706; HMDB0000426; HMDB0000428; HMDB0000606; HMDB0000694; HMDB0001900; HMDB0011676; HMDB0033912; HMDB0038890; HMDB0041392; HMDB00426; HMDB00428; HMDB0059655; HMDB00606; HMDB00694; HMDB01900; HMDB02323; HMDB11676; HMDB33912; HMDB38890; HMDB41392; HMDB59655	C5H8O5; C6H12S2	-H(-); -H(-)	100
115	147.045	1	34419.6	0.883918	Cinnamate	C00423; C02274; C05608; C10438; C17268; CHEBI:16151; CHEBI:28353; CHEBI:35697; CHEBI:35699; CHEBI:63552; HMDB0000567; HMDB0000930; HMDB0031725; HMDB0032947; HMDB0035243; HMDB0036626; HMDB0040986; HMDB00567; HMDB00930; HMDB0128078; HMDB0134039; HMDB0135273; HMDB0135274; HMDB0135275; HMDB0135648; HMDB31725; HMDB32947; HMDB35243; HMDB36626; HMDB40986	C9H8O2	-H(-)	100
116	147.067	1	39493.7	0.868072	Mevalonate	C00418; C06007; CHEBI:17710; CHEBI:25351; CHEBI:27512; CHEBI:67255; HMDB0000227; HMDB0012140; HMDB00227; HMDB0031639; HMDB0059629; HMDB0059705; HMDB12140; HMDB31639; HMDB59629; HMDB59705	C6H12O4	-H(-)	100
117	147.081	1	10174.8	0.82204	Cuminaldehyde	C06577; C10452; CHEBI:366706; CHEBI:992716; HMDB0002214; HMDB0030837; HMDB0031616; HMDB0032014; HMDB0032015; HMDB0032016; HMDB0032017; HMDB0032140; HMDB0033382; HMDB0034121; HMDB0059845; HMDB0133593; HMDB0133746; HMDB02214; HMDB30837; HMDB31616; HMDB32014; HMDB32015; HMDB32016; HMDB32017; HMDB32140; HMDB33382; HMDB34121; HMDB59845	C10H12O	-H(-)	100
118	148.043	1	36576.7	0.791616	Methionine	C00073; C01733; C07418; CHEBI:16643; CHEBI:16811; CHEBI:50868; HMDB0000696; HMDB0014997; HMDB0033951; HMDB00696; HMDB14997; HMDB33951	C5H11NO2S	-H(-)	100
119	149.025	1	17717	0.740351	Phenylglyoxylic acid	C02137; C10812; CHEBI:18280; CHEBI:8240; HMDB0001587; HMDB0031515; HMDB0032598; HMDB0032612; HMDB0040528; HMDB01587; HMDB31515; HMDB32598; HMDB32612; HMDB40528	C8H6O3	-H(-)	100
120	149.046	1	27951.8	0.882554	Pentose; Diisopropyl disulfide; 7-Methylhypoxanthine	C00121; C00181; C00259; C00309; C00310; C00312; C01488; C06115; C08353; C08373; CHEBI:15936; CHEBI:16880; CHEBI:16988; CHEBI:17140; CHEBI:17173; CHEBI:17399; CHEBI:17535; CHEBI:27476; CHEBI:27672; CHEBI:28272; CHEBI:45758; CHEBI:46983; CHEBI:53455; CHEBI:6178; CHEBI:73959; CHEBI:86350; CHEBI:89890; HMDB0000098; HMDB0000283; HMDB0000366; HMDB0000621; HMDB0000646; HMDB0000751; HMDB0001644; HMDB0003…	C5H10O5; C6H14S2; C6H6N4O	-H(-); -H(-); -H(-)	100
121	149.061	1	24872.7	0.84829	Hydrocinnamic acid	C01839; C01963; C02646; C05629; C15513; C17883; CHEBI:262555; CHEBI:28631; CHEBI:32807; CHEBI:329287; CHEBI:389009; CHEBI:42438; CHEBI:48526; CHEBI:52051; CHEBI:64555; CHEBI:64818; CHEBI:86567; CHEBI:87417; HMDB0000764; HMDB0002097; HMDB0002222; HMDB0002237; HMDB0003654; HMDB0011743; HMDB0013744; HMDB0031310; HMDB0032073; HMDB0032075; HMDB0032569; HMDB0032570; HMDB0032592; HMDB0032617; HMDB003396…	C9H10O2	-H(-)	100
122	149.097	1	7222.19	0.632824	Thymol	C01767; C01951; C02576; C06576; C09840; C09868; C09884; C09908; C11383; C11939; C14200; C17062; CHEBI:15399; CHEBI:15400; CHEBI:15421; CHEBI:17304; CHEBI:27607; CHEBI:28996; CHEBI:3440; CHEBI:34444; CHEBI:37001; CHEBI:38265; CHEBI:50542; CHEBI:53169; HMDB0001878; HMDB0003647; HMDB0004487; HMDB0029652; HMDB0031570; HMDB0031613; HMDB0031817; HMDB0032063; HMDB0032213; HMDB0032626; HMDB0033544; HMDB0…	C10H14O	-H(-)	100
123	150.002	1	11543.2	0.373844	1,2-Benzisothiazol-3(2H)-one	CHEBI:167099; HMDB0034413; HMDB0040578; HMDB34413; HMDB40578	C7H5NOS	-H(-)	100
124	150.055	1	8511.24	0.678943	Acetaminophen	C03005; C16571; C17756; CHEBI:1017870; CHEBI:16394; CHEBI:46195; CHEBI:55484; CHEBI:74684; HMDB0001859; HMDB0002210; HMDB0012219; HMDB0012992; HMDB0029703; HMDB0032609; HMDB0033903; HMDB0059846; HMDB0060680; HMDB0061919; HMDB01859; HMDB02210; HMDB12219; HMDB12992; HMDB29703; HMDB32609; HMDB33903; HMDB59846; HMDB60680; HMDB61919	C8H9NO2	-H(-)	100
125	151.026	1	48796.2	0.941965	Xanthine	C00385; C07599; CHEBI:17712; CHEBI:28315; HMDB0000292; HMDB0000786; HMDB0001182; HMDB00292; HMDB00786; HMDB01182	C5H4N4O2	-H(-)	100
126	151.04	1	36374	0.892688	p-Hydroxyphenylacetic acid	C00642; C00755; C01983; C01984; C02181; C02519; C03663; C04043; C05593; C05852; C10675; C10804; C12305; C13635; C14088; CHEBI:17445; CHEBI:17656; CHEBI:18101; CHEBI:18346; CHEBI:18414; CHEBI:20141; CHEBI:27978; CHEBI:28478; CHEBI:31128; CHEBI:31832; CHEBI:31835; CHEBI:32800; CHEBI:35164; CHEBI:40813; CHEBI:421840; CHEBI:491876; CHEBI:559127; CHEBI:574890; CHEBI:8075; CHEBI:85239; HMDB0000020; HMD…	C8H8O3	-H(-)	100
127	151.076	1	11920.4	0.598628	2-Isopropyl-1,4-benzenediol	CHEBI:38547; HMDB0032132; HMDB0032599; HMDB0036169; HMDB0036227; HMDB0039801; HMDB0039956; HMDB0040175; HMDB0040216; HMDB0040449; HMDB0041326; HMDB0041804; HMDB0059853; HMDB0125537; HMDB32132; HMDB32599; HMDB36169; HMDB36227; HMDB39801; HMDB39956; HMDB40175; HMDB40216; HMDB40449; HMDB41326; HMDB41804; HMDB59853	C9H12O2	-H(-)	100
128	151.113	1	5296.28	0.749552	(-)-trans-Carveol	C00964; C01499; C02452; C02759; C07271; C09847; C09859; C09885; C09893; C09906; C11395; C11408; C11409; C11415; C11938; C11941; C18018; C20260; CHEBI:10782; CHEBI:15388; CHEBI:15389; CHEBI:15396; CHEBI:15420; CHEBI:16431; CHEBI:168; CHEBI:16980; CHEBI:227; CHEBI:23046; CHEBI:232; CHEBI:23733; CHEBI:26137; CHEBI:26381; CHEBI:29020; CHEBI:29060; CHEBI:35596; CHEBI:37046; CHEBI:41; CHEBI:48697; CHEB…	C10H16O	-H(-)	100
129	152.002	1	7308.52	0.705635	3-Sulfinoalanine	C00606; CHEBI:16345; CHEBI:41721; HMDB0000996; HMDB0060179; HMDB00996; HMDB60179	C3H7NO4S	-H(-)	100
130	152.035	1	21260.8	0.193667	3-Hydroxyanthranilic acid	C00632; C02518; CHEBI:1162549; CHEBI:15793; CHEBI:27565; CHEBI:6775; HMDB0001476; HMDB0001972; HMDB0014378; HMDB0014389; HMDB0059749; HMDB0059811; HMDB01476; HMDB01972; HMDB14378; HMDB14389; HMDB59749; HMDB59811	C7H7NO3	-H(-)	100
131	152.072	1	14290.2	-0.319466	Dopamine	C03758; C04227; C16666; CHEBI:18243; CHEBI:44715; CHEBI:46958; HMDB0000073; HMDB0004825; HMDB00073; HMDB0012309; HMDB04825; HMDB12309	C8H11NO2	-H(-)	100
132	153.019	1	64995.6	0.912084	Gentisic acid	C00196; C00230; C00628; C16748; CHEBI:17189; CHEBI:18026; CHEBI:248101; CHEBI:258254; CHEBI:36062; CHEBI:545917; HMDB0000152; HMDB0000397; HMDB0001856; HMDB0013676; HMDB0013677; HMDB00152; HMDB0029666; HMDB0034299; HMDB00397; HMDB0125090; HMDB01856; HMDB13676; HMDB13677; HMDB29666; HMDB34299	C7H6O4	-H(-)	100
133	153.056	1	13137.5	0.74467	Hydroxytyrosol	C06317; C10787; CHEBI:18353; CHEBI:68889; CHEBI:955; HMDB0005784; HMDB0030570; HMDB0032012; HMDB0034158; HMDB0037724; HMDB0037728; HMDB0059966; HMDB0125534; HMDB0126617; HMDB0131231; HMDB0131232; HMDB0131479; HMDB0135785; HMDB05784; HMDB30570; HMDB32012; HMDB34158; HMDB37724; HMDB37728; HMDB59966	C8H10O3	-H(-)	100
134	153.092	1	14059.9	0.631659	C9:2	CHEBI:58972; HMDB0031302; HMDB0032314; HMDB0032442; HMDB0035135; HMDB0036177; HMDB0036239; HMDB0037276; HMDB0038268; HMDB0038697; HMDB0040285; HMDB0060285; HMDB31302; HMDB32314; HMDB32442; HMDB35135; HMDB36177; HMDB36239; HMDB37276; HMDB38268; HMDB38697; HMDB40285; HMDB60285	C9H14O2	-H(-)	100
135	154.062	1	174838	0.67453	Histidine	C00135; CHEBI:15971; HMDB0000177; HMDB00177; HMDB0034267; HMDB03412; HMDB34267	C6H9N3O2	-H(-)	100
136	154.998	1	12306.1	0.691857	2,5-Furandicarboxylic acid	CHEBI:84212; HMDB0004812; HMDB00578; HMDB04812	C6H4O5	-H(-)	100
137	155.035	1	10854.7	0.701048	Ascladiol	CHEBI:89910; HMDB0029610; HMDB0059731; HMDB0125064; HMDB0125077; HMDB0140890; HMDB0140891; HMDB29610; HMDB59731	C7H8O4	-H(-)	100
138	155.108	1	14083.1	0.69701	C9:1	CHEBI:206353; CHEBI:58968; CHEBI:87682; HMDB0004362; HMDB0031263; HMDB0031271; HMDB0031514; HMDB0031531; HMDB0032265; HMDB0032307; HMDB0032413; HMDB0032491; HMDB0033167; HMDB0034716; HMDB0035307; HMDB0036208; HMDB0036222; HMDB0037023; HMDB0037496; HMDB0037618; HMDB0037629; HMDB0038272; HMDB0038275; HMDB0039736; HMDB0039794; HMDB0040210; HMDB0059728; HMDB0059817; HMDB0059840; HMDB0059894; HMDB0060…	C9H16O2	-H(-)	100
139	156.029	1	5351.92	0.703641	2-Aminomuconic acid	C02220; CHEBI:15745; HMDB0001241; HMDB01241; HMDB02018	C6H7NO4	-H(-)	78
140	156.067	1	7501.54	0.562086	3-Methylcrotonylglycine	C07411; CHEBI:21560; CHEBI:250989; CHEBI:68499; CHEBI:73018; HMDB0000459; HMDB0000959; HMDB0014755; HMDB00459; HMDB0094701; HMDB00959; HMDB14755; HMDB94701	C7H11NO3	-H(-)	100
141	157.014	1	17357.9	0.869363	Zymonic acid	C06035; CHEBI:1184; HMDB0031210; HMDB0037759; HMDB0060348; HMDB0137818; HMDB31210; HMDB37759; HMDB60348	C6H6O5	-H(-)	100
142	157.036	1	24921.4	0.936196	Allantoin	C01551; CHEBI:15676; HMDB0000462; HMDB00462	C4H6N4O3	-H(-)	100
143	157.05	1	14869.1	0.792551	Isopropylmaleate	C02631; CHEBI:17275; CHEBI:87897; HMDB0000635; HMDB0012241; HMDB0036380; HMDB0059815; HMDB00635; HMDB12241; HMDB36380; HMDB59815	C7H10O4	-H(-)	100
144	157.123	1	88077.1	0.380866	Oenanthic ether	C01601; CHEBI:29019; CHEBI:86618; CHEBI:87365; CHEBI:87422; CHEBI:87432; CHEBI:87496; CHEBI:87537; CHEBI:87549; HMDB0000798; HMDB0000847; HMDB0030331; HMDB0031291; HMDB0031480; HMDB0031557; HMDB0032042; HMDB0032309; HMDB0032406; HMDB0032454; HMDB0034162; HMDB0034165; HMDB0034606; HMDB0036234; HMDB0037143; HMDB0037164; HMDB0037288; HMDB0038040; HMDB0038603; HMDB0039216; HMDB0039219; HMDB0040221; H…	C9H18O2	-H(-)	100
145	158.06	1	21208.2	0.795407	Indoleacetaldehyde	C00637; C14789; CHEBI:18086; CHEBI:34871; HMDB0001190; HMDB0062503; HMDB01190; HMDB62503	C10H9NO	-H(-)	100
146	158.082	1	30797.3	0.696567	2-Methylbutyrylglycine	C02636; C03087; C08269; CHEBI:240943; CHEBI:57885; CHEBI:70830; CHEBI:70984; CHEBI:85534; HMDB0000339; HMDB0000678; HMDB0000927; HMDB0011757; HMDB0012154; HMDB0012175; HMDB0029230; HMDB0029409; HMDB0029412; HMDB0031345; HMDB00339; HMDB0036384; HMDB0038593; HMDB0038625; HMDB0061678; HMDB00678; HMDB00927; HMDB11757; HMDB12154; HMDB12175; HMDB29230; HMDB29409; HMDB29412; HMDB31345; HMDB36384; HMDB38…	C7H13NO3	-H(-)	100
147	159.03	1	16817.8	0.735389	Oxoadipate	C00322; C00846; CHEBI:15753; CHEBI:17325; CHEBI:37440; HMDB0000225; HMDB0000398; HMDB00225; HMDB0039447; HMDB00398; HMDB0059737; HMDB39447; HMDB59737	C6H8O5	-H(-)	100
148	159.045	1	10108.6	0.746324	6-Methylcoumarin	CHEBI:17435; CHEBI:563586; HMDB0032394; HMDB0036073; HMDB0041009; HMDB0060497; HMDB32394; HMDB36073; HMDB41009; HMDB60497	C10H8O2	-H(-)	100
149	159.066	1	18650.7	0.624889	Pimelate	C02656; CHEBI:1129201; CHEBI:30531; CHEBI:391281; CHEBI:68459; CHEBI:70855; HMDB0000555; HMDB0000857; HMDB0002441; HMDB0029167; HMDB0029573; HMDB0041605; HMDB00555; HMDB0059722; HMDB0059738; HMDB0059893; HMDB0061676; HMDB00857; HMDB02441; HMDB29167; HMDB29573; HMDB41605; HMDB59722; HMDB59738; HMDB59893; HMDB61676	C7H12O4	-H(-)	100
150	159.114	1	17406.5	0.32112	Methyl-Lys	C02728; CHEBI:17604; HMDB0002038; HMDB0006009; HMDB02038; HMDB06009	C7H16N2O2	-H(-)	100
151	160.04	1	14330.4	0.761799	2-Indolecarboxylic acid	C05639; C19837; CHEBI:130363; CHEBI:24809; CHEBI:28799; CHEBI:28883; CHEBI:563251; HMDB0002285; HMDB0003320; HMDB0004077; HMDB0031172; HMDB0060289; HMDB02285; HMDB03320; HMDB04077; HMDB31172; HMDB60289	C9H7NO2	-H(-)	100
152	160.062	1	14910.5	0.782976	Aminoadipate	C00956; C01046; C03210; CHEBI:16440; CHEBI:37024; CHEBI:45826; CHEBI:7671; CHEBI:857; HMDB0000510; HMDB0029423; HMDB0033747; HMDB00510; HMDB0061715; HMDB0062557; HMDB0062660; HMDB0094716; HMDB29423; HMDB33747; HMDB61715; HMDB62557; HMDB62660; HMDB94716	C6H11NO4	-H(-)	100
153	161.025	1	21772.8	0.595563	Umbelliferone	C09315; CHEBI:27510; CHEBI:349245; HMDB0002149; HMDB0029865; HMDB0136738; HMDB0137904; HMDB0140948; HMDB0140949; HMDB02149; HMDB29865	C9H6O3	-H(-)	100
154	161.045	1	85437	0.855063	Hydroxyadipate	C02360; C02488; C03761; C11592; CHEBI:16831; CHEBI:17023; CHEBI:30997; CHEBI:55541; CHEBI:59051; HMDB0000321; HMDB0000345; HMDB0000355; HMDB0000368; HMDB0000640; HMDB0029934; HMDB00321; HMDB0032873; HMDB00345; HMDB00355; HMDB00368; HMDB0041561; HMDB0059758; HMDB00640; HMDB29934; HMDB32873; HMDB41561; HMDB59758	C6H10O5	-H(-)	100
155	162.056	1	15239.6	0.885958	3-Methyldioxyindole	C05834; C19567; CHEBI:28254; CHEBI:66879; HMDB0001424; HMDB0004186; HMDB0062406; HMDB01424; HMDB04186; HMDB62406	C9H9NO2	-H(-)	100
156	162.078	1	5890.51	0.411008	Amino-dideoxy-hexose; 6-Dimethylaminopurine	C16843; CHEBI:39066; CHEBI:60281; HMDB0000473; HMDB0011727; HMDB0032862; HMDB0035359; HMDB00473; HMDB11727; HMDB32862; HMDB35359	C6H13NO4; C7H9N5	-H(-); -H(-)	100
157	163.061	1	231820	0.740443	Deoxyhexose; Butyl isopropyl disulfide	C00507; C00861; C01018; C01019; C01721; C02095; C02781; C07326; CHEBI:16070; CHEBI:17617; CHEBI:17897; CHEBI:2181; CHEBI:27442; CHEBI:42548; CHEBI:42564; CHEBI:42589; CHEBI:48204; CHEBI:62346; HMDB0000174; HMDB0000849; HMDB0002712; HMDB0003081; HMDB0005876; HMDB0010207; HMDB0012327; HMDB00174; HMDB0029196; HMDB0033050; HMDB0033051; HMDB0033821; HMDB0039783; HMDB0059624; HMDB0059625; HMDB0060267; …	C6H12O5; C7H16S2	-H(-); -H(-)	100
158	163.113	1	7552.07	0.662142	1-(1-Methoxy-1-methylethyl)-4-methylbenzene	C08490; CHEBI:88585; HMDB0029653; HMDB0031311; HMDB0031454; HMDB0031624; HMDB0031625; HMDB0031866; HMDB0032060; HMDB0035601; HMDB0035989; HMDB0036719; HMDB0036814; HMDB0036816; HMDB0037294; HMDB29653; HMDB31311; HMDB31454; HMDB31624; HMDB31625; HMDB31866; HMDB32060; HMDB35601; HMDB35989; HMDB36719; HMDB36814; HMDB36816; HMDB37294	C11H16O	-H(-)	100
159	164.071	1	270455	0.883013	Phenylalanine	C00079; C07527; C19565; C19578; CHEBI:110006; CHEBI:116735; CHEBI:17295; CHEBI:82572; HMDB0000159; HMDB0001007; HMDB0004992; HMDB0006044; HMDB00159; HMDB0033485; HMDB0033589; HMDB0034169; HMDB0059934; HMDB00612; HMDB0062402; HMDB0062407; HMDB01007; HMDB04992; HMDB06044; HMDB33485; HMDB33589; HMDB34169; HMDB59934; HMDB62402; HMDB62407	C9H11NO2	-H(-)	100
160	165.019	1	18467.6	0.704495	Phthalate	C01606; C06337; CHEBI:15702; CHEBI:29069; HMDB0002107; HMDB0002334; HMDB0002428; HMDB0032613; HMDB02107; HMDB02334; HMDB02428; HMDB32613	C8H6O4	-H(-)	100
161	165.041	1	40368	0.91513	Pentonic acid; S-Propyl 1-propanesulfinothioate; Methylxanthine	C00878; C01685; C05411; C16353; C16357; CHEBI:20912; CHEBI:21077; CHEBI:287361; CHEBI:336244; CHEBI:48092; CHEBI:48991; CHEBI:62207; CHEBI:6268; CHEBI:91021; HMDB0000539; HMDB0000867; HMDB0001886; HMDB0001991; HMDB0010738; HMDB0034394; HMDB00539; HMDB0059716; HMDB0059750; HMDB0060255; HMDB0060256; HMDB00867; HMDB01886; HMDB01991; HMDB10738; HMDB34394; HMDB59716; HMDB59750; HMDB60255; HMDB60256	C5H10O6; C6H14OS2; C6H6N4O2	-H(-); -H(-); -H(-)	100
162	165.056	1	36039.6	0.850821	3-(3-Hydroxyphenyl)propanoic acid	C01198; C01456; C01479; C01744; C02201; C03080; C05581; C05607; C11457; CHEBI:1427; CHEBI:16104; CHEBI:17098; CHEBI:25998; CHEBI:28111; CHEBI:30765; CHEBI:31575; CHEBI:32978; CHEBI:32980; CHEBI:48408; CHEBI:55501; CHEBI:8100; CHEBI:86903; HMDB0000375; HMDB0000563; HMDB0000748; HMDB0000779; HMDB0002072; HMDB0002199; HMDB0002229; HMDB0005175; HMDB0029665; HMDB0029817; HMDB0031132; HMDB0032030; HMDB…	C9H10O3	-H(-)	100
163	165.075	1	31812	0.817695	3-(4-Methyl-3-pentenyl)thiophene	HMDB0038183; HMDB38183	C10H14S	-H(-)	100
164	165.091	1	12414.4	0.806139	C10:3	C02088; C11924; CHEBI:36999; CHEBI:66729; CHEBI:78886; CHEBI:84225; CHEBI:9642; HMDB0004586; HMDB0029691; HMDB0031085; HMDB0032062; HMDB0032135; HMDB0032462; HMDB0032615; HMDB0034922; HMDB0035063; HMDB0035235; HMDB0035328; HMDB0036042; HMDB0036084; HMDB0036878; HMDB0036879; HMDB0037011; HMDB0037012; HMDB0037044; HMDB0039382; HMDB0040176; HMDB0041000; HMDB0041584; HMDB0062603; HMDB0127496; HMDB013…	C10H14O2	-H(-)	100
165	165.128	1	4577.1	0.711538	(-)-Nopol	CHEBI:525644; HMDB0030002; HMDB0030252; HMDB0031359; HMDB0031565; HMDB0031728; HMDB0032540; HMDB0033546; HMDB0036190; HMDB0036815; HMDB30002; HMDB30252; HMDB31359; HMDB31565; HMDB31728; HMDB32540; HMDB33546; HMDB36190; HMDB36815	C11H18O	-H(-)	100
166	166.018	1	34124.8	0.928252	Homocysteinesulfinic acid	HMDB0006462; HMDB06462	C4H9NO4S	-H(-)	100
167	166.051	1	12525.2	0.578123	Pyridoxal	C00250; C06051; CHEBI:17310; CHEBI:17889; CHEBI:27440; HMDB0001545; HMDB0004290; HMDB0034887; HMDB0034889; HMDB0060374; HMDB01545; HMDB04290; HMDB34887; HMDB34889; HMDB60374	C8H9NO3	-H(-)	100
168	167.07	1	19662.4	0.902395	2,6-Dimethoxy-4-methylphenol	CHEBI:1222143; CHEBI:31038; CHEBI:446746; HMDB0029680; HMDB0030472; HMDB0030473; HMDB0032252; HMDB0032921; HMDB0037729; HMDB0038925; HMDB0059963; HMDB0125521; HMDB0125531; HMDB0125541; HMDB0126600; HMDB0131223; HMDB29680; HMDB30472; HMDB30473; HMDB32252; HMDB32921; HMDB37729; HMDB38925; HMDB59963	C9H12O3	-H(-)	83
169	167.108	1	11115	0.729518	C10:2	C02108; C09836; C16461; CHEBI:25038; CHEBI:2866; CHEBI:488; CHEBI:51749; HMDB0013105; HMDB0031156; HMDB0031273; HMDB0032219; HMDB0032312; HMDB0032313; HMDB0032319; HMDB0032434; HMDB0033700; HMDB0034452; HMDB0034670; HMDB0035714; HMDB0035766; HMDB0035829; HMDB0036067; HMDB0036103; HMDB0037014; HMDB0037175; HMDB0037821; HMDB0040639; HMDB13105; HMDB31156; HMDB31273; HMDB32219; HMDB32312; HMDB32313; …	C10H16O2	-H(-)	100
170	168.078	1	11447.9	0.600503	Methyl-His	C01152; CHEBI:27596; CHEBI:50599; HMDB0000001; HMDB00001; HMDB0000479; HMDB00479; HMDB04935; HMDB06703; HMDB06704	C7H11N3O2	-H(-)	100
171	168.981	1	13126.8	0.6636	Glycerone sulfate	C11499; CHEBI:16712; HMDB0060176; HMDB60176	C3H6O6S	-H(-)	100
172	169.014	1	20811.6	0.618781	Gallic acid	C01424; CHEBI:30778; HMDB0005807; HMDB0029649; HMDB0059964; HMDB0126491; HMDB0130402; HMDB05807; HMDB29649; HMDB59964	C7H6O5	-H(-)	100
173	169.05	1	15131.1	0.807367	3,4-Dihydroxyphenylglycol	C05576; CHEBI:1387; CHEBI:89898; HMDB0000318; HMDB00318; HMDB0032966; HMDB0038760; HMDB0038761; HMDB0059756; HMDB0132906; HMDB0132907; HMDB0133971; HMDB0133972; HMDB0133982; HMDB05870; HMDB32966; HMDB38760; HMDB38761; HMDB59756	C8H10O4	-H(-)	100
174	169.087	1	17972.2	0.738679	1,4-Ipomeadiol	HMDB0030471; HMDB0038276; HMDB30471; HMDB38276	C9H14O3	-H(-)	100
175	169.123	1	10300.1	0.593526	C10:1	C16462; C18066; C18202; C20326; CHEBI:16271; CHEBI:32380; CHEBI:32381; CHEBI:50243; CHEBI:50467; CHEBI:87327; CHEBI:88534; CHEBI:88903; HMDB0004980; HMDB0010726; HMDB0012183; HMDB0029358; HMDB0029859; HMDB0030031; HMDB0031002; HMDB0031003; HMDB0031297; HMDB0031362; HMDB0031440; HMDB0031441; HMDB0032119; HMDB0032275; HMDB0032393; HMDB0032452; HMDB0033203; HMDB0033377; HMDB0034427; HMDB0034581; HMD…	C10H18O2	-H(-)	100
176	170.057	1	4781.67	0.503829	Metronidazole	C07203; CHEBI:6909; HMDB0015052; HMDB15052	C6H9N3O3	-H(-)	100
177	171.011	1	21924.1	0.873032	p-Toluenesulfonic acid	C06677; CHEBI:27849; HMDB0059933; HMDB59933	C7H8O3S	-H(-)	100
178	171.138	1	48403.8	0.370581	Decanoic acid (FA10:0)	C01571; C12289; C12292; CHEBI:120941; CHEBI:30813; CHEBI:44499; CHEBI:48250; CHEBI:53459; CHEBI:606526; CHEBI:87332; CHEBI:87421; CHEBI:87495; CHEBI:88553; HMDB0000511; HMDB0029760; HMDB0030029; HMDB0031264; HMDB0031739; HMDB0032045; HMDB0032070; HMDB0032155; HMDB0032264; HMDB0032302; HMDB0032315; HMDB0033620; HMDB0034457; HMDB0034849; HMDB0035595; HMDB0035723; HMDB0036136; HMDB0036145; HMDB00362…	C10H20O2	-H(-)	100
179	172.04	1	32016.2	0.717276	2-Quinolinecarboxylic acid	C06325; C14040; CHEBI:18386; CHEBI:34104; HMDB0000842; HMDB0062188; HMDB00842; HMDB62188	C10H7NO2	-H(-)	100
180	172.098	1	33321.7	0.876525	Acetyl-Leu	C02710; CHEBI:17786; CHEBI:64390; CHEBI:84056; HMDB0000701; HMDB0000747; HMDB0002087; HMDB0011756; HMDB0061684; HMDB00701; HMDB00747; HMDB02087; HMDB11756; HMDB61684	C8H15NO3	-H(-)	100
181	172.991	1	369496	0.899557	Phenol sulfate	C00850; CHEBI:27905; HMDB0060015; HMDB60015	C6H6O4S	-H(-)	100
182	173.046	1	25741.9	0.899128	Shikimate	C00493; C04236; CHEBI:1467; CHEBI:16119; HMDB0003070; HMDB0012149; HMDB0061388; HMDB0062194; HMDB0062377; HMDB0130150; HMDB03070; HMDB12149; HMDB61388; HMDB62194; HMDB62377	C7H10O5	-H(-)	100
183	173.083	1	45573.7	0.739593	Suberic acid	C08278; C14570; C16658; CHEBI:80644; CHEBI:89933; CHEBI:9300; HMDB0000893; HMDB0002023; HMDB0033838; HMDB0041606; HMDB0059727; HMDB0059757; HMDB0060684; HMDB00837; HMDB00893; HMDB02023; HMDB33838; HMDB41606; HMDB59727; HMDB59757; HMDB60684	C8H14O4	-H(-)	100
184	173.105	1	105501	0.401627	Arginine	C00062; C00792; CHEBI:15816; CHEBI:16467; HMDB0000517; HMDB0003416; HMDB00517; HMDB03416	C6H14N4O2	-H(-)	100
185	174.055	1	12345	0.868305	Indole-3-acetate	C00954; C05634; CHEBI:16411; CHEBI:50157; HMDB0000197; HMDB0004073; HMDB00197; HMDB0038628; HMDB0040972; HMDB04073; HMDB38628; HMDB40972	C10H9NO2	-H(-)	100
186	174.089	1	25342.1	0.810048	Citrulline	C00327; CHEBI:16349; HMDB0000904; HMDB0003148; HMDB00904; HMDB03148	C6H13N3O3	-H(-)	100
187	175.025	1	469241	0.855865	Hexuronic acid; Ascorbate	C00072; C02670; C19806; CHEBI:17208; CHEBI:18268; CHEBI:45969; HMDB0000044; HMDB00044; HMDB0006355; HMDB0031193; HMDB06355; HMDB14273; HMDB29945; HMDB31193	C6H8O6	-H(-)	100
188	177.02	1	13317.9	0.638602	7,8-Dihydroxycoumarin	C09001; C09263; CHEBI:490095; HMDB0030819; HMDB0032950; HMDB0032951; HMDB0130547; HMDB0136739; HMDB0136740; HMDB0141198; HMDB0141199; HMDB0141200; HMDB30819; HMDB32950; HMDB32951	C9H6O4	-H(-)	100
189	177.041	1	13294.3	0.818487	Glucono-lactone; Methylthiomethyl 2-methylbutanethiolate	C00198; C01040; C01216; C03383; C05394; CHEBI:15895; CHEBI:16217; CHEBI:17028; CHEBI:17587; CHEBI:27453; CHEBI:52417; HMDB0000150; HMDB0001353; HMDB0001385; HMDB0002541; HMDB0003466; HMDB00150; HMDB0029932; HMDB0031714; HMDB01353; HMDB01385; HMDB02541; HMDB03466; HMDB29932; HMDB31714	C6H10O6; C7H14OS2	-H(-); -H(-)	100
190	177.055	1	12505.9	0.809553	4-Methoxycinnamic acid	C14784; CHEBI:260249; CHEBI:34048; CHEBI:84260; HMDB0002040; HMDB0030903; HMDB0031055; HMDB0033248; HMDB0038712; HMDB0038965; HMDB0039471; HMDB0062273; HMDB0062729; HMDB0125103; HMDB0125518; HMDB0131168; HMDB0133457; HMDB0133611; HMDB0133612; HMDB0133613; HMDB0133614; HMDB0133615; HMDB0134055; HMDB0135647; HMDB0135649; HMDB0135650; HMDB0135651; HMDB0141076; HMDB0141077; HMDB0141078; HMDB0141782; …	C10H10O3	-H(-)	100
191	177.077	1	5772.15	0.745207	Digitalose	HMDB0033789; HMDB33789	C7H14O5	-H(-)	100
192	177.092	1	9870.18	0.689936	5-Phenylvaleric acid	C10454; C10478; C17663; CHEBI:40131; CHEBI:4918; CHEBI:50550; CHEBI:81257; CHEBI:87500; HMDB0002043; HMDB0031250; HMDB0031864; HMDB0033376; HMDB0033386; HMDB0033597; HMDB0035013; HMDB0036235; HMDB0036385; HMDB0037680; HMDB0037708; HMDB0038179; HMDB0040287; HMDB0040356; HMDB0040411; HMDB0040425; HMDB0040426; HMDB0040583; HMDB0040800; HMDB0041553; HMDB0126149; HMDB0126449; HMDB0132981; HMDB0133181;…	C11H14O2	-H(-)	100
193	177.128	1	4306.67	0.820108	Propofol	CHEBI:44915; HMDB0014956; HMDB0031194; HMDB0031568; HMDB0031731; HMDB0032579; HMDB0035055; HMDB0036681; HMDB0037272; HMDB0038107; HMDB0038194; HMDB14956; HMDB31194; HMDB31568; HMDB31731; HMDB32579; HMDB35055; HMDB36681; HMDB37272; HMDB38107; HMDB38194	C12H18O	-H(-)	100
194	178.017	1	14076.9	0.832841	S-Carboxymethyl-Cys	CHEBI:971853; HMDB0029415; HMDB29415	C5H9NO4S	-H(-)	100
195	178.087	1	7181.88	0.128401	2(N)-Methyl-norsalsolinol	C07577; C09642; C18771; CHEBI:123715; CHEBI:1391; CHEBI:38571; CHEBI:767276; HMDB0001189; HMDB0005199; HMDB0029223; HMDB0029224; HMDB0030372; HMDB0031811; HMDB0033763; HMDB0039655; HMDB0040021; HMDB0041931; HMDB0042012; HMDB01189; HMDB05199; HMDB29223; HMDB29224; HMDB30372; HMDB31811; HMDB33763; HMDB39655; HMDB40021; HMDB41931; HMDB42012	C10H13NO2	-H(-)	100
196	179.056	1	278709	0.926852	Hexose	C00031; C00137; C00159; C00221; C00247; C00267; C00738; C00795; C00962; C00984; C01487; C01825; C02336; C06150; C06151; C06152; C06153; C10906; C15923; CHEBI:10295; CHEBI:10642; CHEBI:15903; CHEBI:17268; CHEBI:17925; CHEBI:22357; CHEBI:23311; CHEBI:23927; CHEBI:25492; CHEBI:27372; CHEBI:27374; CHEBI:27667; CHEBI:27987; CHEBI:28061; CHEBI:28645; CHEBI:37619; CHEBI:37675; CHEBI:37704; CHEBI:37741; …	C6H12O6	-H(-)	100
197	179.107	1	11312.3	0.796495	2,2,7,7-Tetramethyl-1,6-dioxaspiro[4.4]nona-3,8-diene	CHEBI:76357; CHEBI:76358; HMDB0030007; HMDB0030039; HMDB0032468; HMDB0035240; HMDB0036669; HMDB0036817; HMDB0039159; HMDB0039957; HMDB0059925; HMDB0059926; HMDB30007; HMDB30039; HMDB32468; HMDB35240; HMDB36669; HMDB36817; HMDB39159; HMDB39957; HMDB59925; HMDB59926	C11H16O2	-H(-)	100
198	180.067	1	219785	0.825754	Tyrosine	C00082; C04368; C19579; CHEBI:16939; CHEBI:17895; CHEBI:278475; CHEBI:44303; HMDB0000158; HMDB0001119; HMDB0002184; HMDB0003831; HMDB0006050; HMDB00158; HMDB0059720; HMDB0060280; HMDB00647; HMDB01119; HMDB02184; HMDB03831; HMDB06050; HMDB59720; HMDB60280	C9H11NO3	-H(-)	100
199	181.014	1	18163.2	0.459709	6-hydroxy-2H-1,3-benzodioxole-5-carboxylic acid	HMDB0129371; HMDB0137133	C8H6O5	-H(-)	100
200	181.052	1	52389	0.917393	Homovanillic acid	C03672; C05582; C05583; C10447; C10680; CHEBI:17385; CHEBI:296881; CHEBI:48400; CHEBI:545935; CHEBI:545959; CHEBI:562351; CHEBI:78336; CHEBI:823536; CHEBI:86369; HMDB0000118; HMDB0000333; HMDB0000423; HMDB0000755; HMDB0002643; HMDB0004061; HMDB00118; HMDB0029232; HMDB0029273; HMDB0029646; HMDB00333; HMDB0033624; HMDB0037274; HMDB0041270; HMDB00423; HMDB0059763; HMDB0062595; HMDB00755; HMDB0124923…	C9H10O4	-H(-)	100
201	181.086	1	19148.1	0.878237	Amyl 2-furoate	HMDB0029456; HMDB0032607; HMDB0033394; HMDB0036522; HMDB0037641; HMDB0037727; HMDB0038181; HMDB0038354; HMDB0039874; HMDB0059891; HMDB29456; HMDB32607; HMDB33394; HMDB36522; HMDB37641; HMDB37727; HMDB38181; HMDB38354; HMDB39874; HMDB59891	C10H14O3	-H(-)	100
202	181.123	1	6649.91	0.747443	Geranyl formate	C12294; CHEBI:31648; HMDB0030006; HMDB0030424; HMDB0032050; HMDB0032463; HMDB0034708; HMDB0034730; HMDB0035156; HMDB0036191; HMDB0036215; HMDB0037388; HMDB0037829; HMDB0038005; HMDB0038068; HMDB0038079; HMDB0038245; HMDB0038279; HMDB0040595; HMDB0059816; HMDB30006; HMDB30424; HMDB32050; HMDB32463; HMDB34708; HMDB34730; HMDB35156; HMDB36191; HMDB36215; HMDB37388; HMDB37829; HMDB38005; HMDB38068; H…	C11H18O2	-H(-)	100
203	182.046	1	15912.1	0.877459	4-Pyridoxate	C00847; CHEBI:17405; HMDB0000017; HMDB00017	C8H9NO4	-H(-)	100
204	183.067	1	12838.9	0.768572	7-Methyl-2-hydroxy-6-oxoocta-2,4-dienoate; Choline-P; 2-Aminodipyrido[1,2-a...	C00588; C05594; C19245; CHEBI:125412; CHEBI:18132; CHEBI:846276; CHEBI:89913; HMDB0001490; HMDB0001565; HMDB00284; HMDB0029748; HMDB0035056; HMDB0036072; HMDB0039650; HMDB0040603; HMDB0059730; HMDB0125593; HMDB0125597; HMDB0126618; HMDB0126619; HMDB0126620; HMDB0131233; HMDB01490; HMDB01565; HMDB02909; HMDB06775; HMDB29748; HMDB35056; HMDB36072; HMDB39650; HMDB40603; HMDB59730	C10H8N4; C5H15NO4P; C9H12O4	-H(-); -H(-); -H(-)	100
205	183.102	1	15515.4	0.71385	5-exo-Hydroxy-1,2-campholide	HMDB0036117; HMDB0036998; HMDB0039052; HMDB0039710; HMDB0040883; HMDB36117; HMDB36998; HMDB39052; HMDB39710; HMDB40883	C10H16O3	-H(-)	100
206	183.114	1	5252.86	0.676632	N-(3-acetamidopropyl)pyrrolidin-2-one	CHEBI:133185; HMDB0061384; HMDB61384	C9H16N2O2	-H(-)	100
207	183.139	1	10473.9	0.708268	Citronellyl formate	C12295; C13422; C13910; CHEBI:31676; CHEBI:35045; CHEBI:48944; HMDB0031062; HMDB0031063; HMDB0031087; HMDB0031272; HMDB0031406; HMDB0031691; HMDB0031843; HMDB0032308; HMDB0032320; HMDB0032396; HMDB0032404; HMDB0032453; HMDB0032461; HMDB0032489; HMDB0032534; HMDB0033371; HMDB0033724; HMDB0034428; HMDB0034429; HMDB0036140; HMDB0036784; HMDB0037106; HMDB0037185; HMDB0037225; HMDB0037309; HMDB0038273…	C11H20O2	-H(-)	100
208	185.045	1	16448.9	0.871189	Erinapyrone C	HMDB0041026; HMDB41026	C8H10O5	-H(-)	100
209	185.058	1	13542.1	0.707363	Pyroglutamylglycine	HMDB0061890; HMDB61890	C7H10N2O4	-H(-)	45
210	185.082	1	28076.4	0.735857	5-(2-Methylpropyl)tetrahydro-2-oxo-3-furancarboxylic acid	HMDB0030988; HMDB0030992; HMDB30988; HMDB30992	C9H14O4	-H(-)	100
211	185.118	1	31421.4	0.309652	3-Oxodecanoic acid	C17620; CHEBI:37157; HMDB0010724; HMDB0030367; HMDB0030369; HMDB0033010; HMDB0038692; HMDB0038978; HMDB0039533; HMDB0039582; HMDB0039587; HMDB0040204; HMDB0040205; HMDB0041376; HMDB0041545; HMDB10724; HMDB30367; HMDB30369; HMDB33010; HMDB38692; HMDB38978; HMDB39533; HMDB39582; HMDB39587; HMDB40204; HMDB40205; HMDB41376; HMDB41545	C10H18O3	-H(-)	100
212	185.154	1	18612.2	0.0502874	Undecanoic acid	C17715; CHEBI:32368; CHEBI:63864; CHEBI:87374; CHEBI:87501; CHEBI:87511; CHEBI:87542; HMDB0000947; HMDB0002373; HMDB0032044; HMDB0032325; HMDB0032448; HMDB0033618; HMDB0033848; HMDB0034134; HMDB0034456; HMDB0034458; HMDB0034460; HMDB0036034; HMDB0036229; HMDB0038237; HMDB0038267; HMDB0039215; HMDB0040171; HMDB0040193; HMDB0040266; HMDB0041559; HMDB0059831; HMDB0059860; HMDB0062119; HMDB0094659; H…	C11H22O2	-H(-)	100
213	186.077	1	6132.33	0.608421	2-Keto-6-acetamidocaproate	C05548; HMDB0012150; HMDB12150	C8H13NO4	-H(-)	100
214	186.114	1	10281.1	0.665529	N-Heptanoylglycine	C01092; CHEBI:15830; CHEBI:74433; HMDB0013010; HMDB0037790; HMDB13010; HMDB37790	C9H17NO3	-H(-)	100
215	187.007	1	442769	0.957475	p-Cresol sulfate	CHEBI:82914; HMDB0011635; HMDB0034782; HMDB11635; HMDB34782	C7H8O4S	-H(-)	100
216	187.063	1	41216	0.939803	N-(2,5-Dihydroxyphenyl)pyridinium(1+)	HMDB0040768; HMDB40768	C11H10NO2	-H(-)	88
217	187.098	1	76402.9	0.834976	Azelaic acid	C08261; CHEBI:48131; CHEBI:87319; CHEBI:88404; CHEBI:89874; HMDB0000784; HMDB0011717; HMDB0032200; HMDB0032258; HMDB0032387; HMDB0036233; HMDB0059760; HMDB0059783; HMDB0059814; HMDB0059879; HMDB00784; HMDB11717; HMDB32200; HMDB32258; HMDB32387; HMDB36233; HMDB59760; HMDB59783; HMDB59814; HMDB59879	C9H16O4	-H(-)	100
218	187.134	1	19438.3	0.846179	3-Hydroxycapric acid	CHEBI:132983; HMDB0002203; HMDB0010725; HMDB0033201; HMDB0033574; HMDB0033640; HMDB0034783; HMDB0038186; HMDB0039470; HMDB0039668; HMDB0039669; HMDB0039893; HMDB0040329; HMDB0041600; HMDB02203; HMDB10725; HMDB33201; HMDB33574; HMDB33640; HMDB34783; HMDB38186; HMDB39470; HMDB39668; HMDB39669; HMDB39893; HMDB40329; HMDB41600	C10H20O3	-H(-)	100
219	188.071	1	16266.9	0.924906	3-Indolepropionic acid	C07437; CHEBI:149869; CHEBI:43580; CHEBI:72782; HMDB0002302; HMDB0014970; HMDB0029738; HMDB02302; HMDB14970; HMDB29738	C11H11NO2	-H(-)	100
220	188.092	1	19246.6	0.886927	N-Methylcalystegine B2	HMDB0036604; HMDB0062181; HMDB0094718; HMDB0094719; HMDB0094720; HMDB0094721; HMDB0094722; HMDB36604; HMDB62181; HMDB94718; HMDB94719; HMDB94720; HMDB94721; HMDB94722	C8H15NO4	-H(-)	100
221	188.987	1	20828.4	0.895742	Pyrocatechol sulfate	CHEBI:68505; HMDB0059724; HMDB0061713; HMDB59724; HMDB61713	C6H6O5S	-H(-)	100
222	189.004	1	31045.9	0.931135	Oxalosuccinic acid	C05379; CHEBI:7815; HMDB0003974; HMDB03974	C6H6O7	-H(-)	100
223	189.041	1	33801.1	0.901183	3-Dehydroquinate; 5-(Methylthio)-2-[(methylthio)methyl]-2-pentenal	C00944; CHEBI:17947; HMDB0012710; HMDB0037815; HMDB0059927; HMDB12710; HMDB37815; HMDB59927	C7H10O6; C8H14OS2	-H(-); -H(-)	100
224	189.078	1	16131.7	0.82494	3-Hydroxysuberic acid	CHEBI:53781; CHEBI:70766; CHEBI:84086; HMDB0000325; HMDB00325; HMDB0040220; HMDB0061681; HMDB40220; HMDB61681	C8H14O5	-H(-)	100
225	189.091	1	10236.1	0.775131	C15:5	C03885; C06360; C17854; HMDB0030905; HMDB0032027; HMDB0032064; HMDB0032177; HMDB0032488; HMDB0033033; HMDB0034277; HMDB0037627; HMDB0037700; HMDB0037701; HMDB0041315; HMDB0132934; HMDB0132983; HMDB30905; HMDB32027; HMDB32064; HMDB32177; HMDB32488; HMDB33033; HMDB34277; HMDB37627; HMDB37700; HMDB37701; HMDB41315	C12H14O2	-H(-)	100
226	190.054	1	38012.9	0.946947	Acetyl-Met	C02712; CHEBI:165927; HMDB0011745; HMDB11745	C7H13NO3S	-H(-)	100
227	191.02	1	848961	0.850367	(Iso)Citrate	C00158; C00311; C00451; C04575; C04617; CHEBI:151; CHEBI:15622; CHEBI:160; CHEBI:30769; CHEBI:30887; CHEBI:85805; HMDB0000094; HMDB0000193; HMDB0001874; HMDB0005971; HMDB0006511; HMDB00094; HMDB00193; HMDB0033717; HMDB0041862; HMDB01874; HMDB05971; HMDB06511; HMDB33717; HMDB41862	C6H8O7	-H(-)	52
228	191.082	1	19763	0.875205	Oxoamide	CHEBI:89087; HMDB0001004; HMDB0001324; HMDB0001390; HMDB0001411; HMDB0001427; HMDB01004; HMDB01324; HMDB01390; HMDB01411; HMDB01427	C10H12N2O2	-H(-)	100
229	191.107	1	11173.1	0.880144	C12:4	CHEBI:87409; CHEBI:87413; HMDB0031571; HMDB0031614; HMDB0031618; HMDB0032043; HMDB0033380; HMDB0035010; HMDB0035014; HMDB0035015; HMDB0035447; HMDB0036388; HMDB0036734; HMDB0037165; HMDB0037709; HMDB0037716; HMDB0037717; HMDB0037792; HMDB0038180; HMDB0039496; HMDB0039643; HMDB0039841; HMDB0040427; HMDB0132942; HMDB0132971; HMDB0132979; HMDB31571; HMDB31614; HMDB31618; HMDB32043; HMDB33380; HMDB35…	C12H16O2	-H(-)	100
230	191.144	1	6190	0.842265	2,6-Diisopropyl-3-methylphenol	C12286; C12287; CHEBI:138017; CHEBI:32319; CHEBI:32325; CHEBI:49250; CHEBI:67207; HMDB0029820; HMDB0029821; HMDB0029822; HMDB0029823; HMDB0029824; HMDB0029825; HMDB0031733; HMDB0032498; HMDB0032541; HMDB0033545; HMDB0034671; HMDB0034959; HMDB0034979; HMDB0035682; HMDB0035753; HMDB0036022; HMDB0036027; HMDB0036144; HMDB0036565; HMDB0036684; HMDB0036818; HMDB0037139; HMDB0041615; HMDB0059883; HMDB2…	C13H20O	-H(-)	100
231	192.067	1	40091.2	0.924204	Phenylacetylglycine	C01586; C05598; C06332; C16587; C16595; CHEBI:103973; CHEBI:16803; CHEBI:27480; CHEBI:468391; CHEBI:613303; CHEBI:613449; CHEBI:80586; HMDB0000821; HMDB0000859; HMDB0011723; HMDB0013245; HMDB0013292; HMDB0032388; HMDB0034250; HMDB0060366; HMDB0060389; HMDB0060758; HMDB00821; HMDB00859; HMDB11723; HMDB13245; HMDB13292; HMDB32388; HMDB34250; HMDB60366; HMDB60389; HMDB60758	C10H11NO3	-H(-)	100
232	193.05	1	14440.8	0.847084	trans-Ferulic acid	C01494; C10470; CHEBI:17620; CHEBI:493263; CHEBI:70973; CHEBI:84089; CHEBI:84093; CHEBI:86956; HMDB0000954; HMDB0000955; HMDB0002120; HMDB0029663; HMDB0030765; HMDB0032614; HMDB0032652; HMDB0037644; HMDB0039606; HMDB00537; HMDB0059721; HMDB0061686; HMDB00954; HMDB00955; HMDB0125096; HMDB0125524; HMDB0125588; HMDB0127500; HMDB0131137; HMDB0131171; HMDB0131172; HMDB0131173; HMDB0134088; HMDB0135741…	C10H10O4	-H(-)	100
233	193.071	1	15303.1	0.785219	D-4-O-Methyl-myo-inositol	C03365; C03659; C03844; C06352; C06353; C08257; CHEBI:111; CHEBI:113524; CHEBI:15975; CHEBI:18266; CHEBI:18427; CHEBI:28548; CHEBI:28762; CHEBI:37209; HMDB0029915; HMDB0029916; HMDB0029965; HMDB0031437; HMDB0031449; HMDB0033816; HMDB0034219; HMDB0034221; HMDB0034222; HMDB0062564; HMDB29915; HMDB29916; HMDB29965; HMDB31437; HMDB31449; HMDB33816; HMDB34219; HMDB34221; HMDB34222; HMDB62564	C7H14O6	-H(-)	100
234	193.087	1	18265.3	0.845235	(R)-3-Hydroxy-5-phenylpentanoic acid	C17497; CHEBI:86562; HMDB0031517; HMDB0031984; HMDB0032575; HMDB0032590; HMDB0034206; HMDB0034990; HMDB0036432; HMDB0037271; HMDB0040730; HMDB0041194; HMDB0041505; HMDB0041506; HMDB0041666; HMDB0059898; HMDB0059940; HMDB0059941; HMDB0059942; HMDB0059943; HMDB0059944; HMDB0059945; HMDB0124918; HMDB0126161; HMDB0126162; HMDB0126163; HMDB0126262; HMDB0126462; HMDB0126463; HMDB0126464; HMDB0126465; H…	C11H14O3	-H(-)	100
235	193.123	1	8098.69	0.763529	4-Hydroxypropofol	C17002; HMDB0014018; HMDB0031840; HMDB0032567; HMDB0034450; HMDB0035126; HMDB0035375; HMDB0035376; HMDB0035801; HMDB0037018; HMDB0037231; HMDB0037389; HMDB0038046; HMDB0038292; HMDB0039685; HMDB0040439; HMDB0041497; HMDB0041610; HMDB0132986; HMDB14018; HMDB31840; HMDB32567; HMDB34450; HMDB35126; HMDB35375; HMDB35376; HMDB35801; HMDB37018; HMDB37231; HMDB37389; HMDB38046; HMDB38292; HMDB39685; HMD…	C12H18O2	-H(-)	100
236	194.047	1	9668.51	0.8136	Salicyluric acid	C00822; C05604; C07588; CHEBI:16852; CHEBI:242989; CHEBI:594277; CHEBI:60872; CHEBI:613375; CHEBI:68451; CHEBI:9008; HMDB0000840; HMDB0001229; HMDB0002016; HMDB0002404; HMDB0004067; HMDB0006116; HMDB0013678; HMDB0030726; HMDB0038055; HMDB0039119; HMDB0060602; HMDB00840; HMDB01229; HMDB02016; HMDB02404; HMDB04067; HMDB06116; HMDB06340; HMDB13678; HMDB30726; HMDB38055; HMDB39119; HMDB60602	C9H9NO4	-H(-)	100
237	194.082	1	5662.17	0.611003	Methyl-Tyr	C03404; C07921; C16586; CHEBI:17215; CHEBI:6912; CHEBI:80585; HMDB0014903; HMDB0029217; HMDB0041943; HMDB0060065; HMDB0060351; HMDB14903; HMDB29217; HMDB41943; HMDB60065; HMDB60351	C10H13NO3	-H(-)	100
238	195.052	1	79855.4	0.955343	Hexonic acid; 1,3-Dimethyluric acid	C00257; C00800; C00880; CHEBI:149713; CHEBI:149714; CHEBI:149724; CHEBI:16154; CHEBI:16534; CHEBI:33198; HMDB0000565; HMDB0000625; HMDB0001857; HMDB0001982; HMDB0002026; HMDB0003290; HMDB0004308; HMDB0011103; HMDB00565; HMDB0059704; HMDB00625; HMDB01857; HMDB01982; HMDB02026; HMDB03290; HMDB03373; HMDB04308; HMDB11103; HMDB59704	C6H12O7; C7H8N4O3	-H(-); -H(-)	100
239	195.066	1	29866.7	0.821762	Homoveratric acid	C10726; CHEBI:1051828; CHEBI:31135; CHEBI:562352; CHEBI:745413; CHEBI:86612; HMDB0000434; HMDB0029645; HMDB0029648; HMDB0030571; HMDB0032365; HMDB0035721; HMDB0037177; HMDB0039427; HMDB0040256; HMDB0040637; HMDB00434; HMDB0060398; HMDB0060733; HMDB0060735; HMDB0062121; HMDB0125530; HMDB0129339; HMDB0130895; HMDB0131138; HMDB0131175; HMDB0131427; HMDB0133490; HMDB0133530; HMDB0133782; HMDB0134100;…	C10H12O4	-H(-)	100
240	195.102	1	18836.6	0.915257	2,6-Dimethoxy-4-propylphenol	HMDB0036226; HMDB0037725; HMDB0037734; HMDB0135672; HMDB36226; HMDB37725; HMDB37734	C11H16O3	-H(-)	100
241	195.139	1	15789.7	0.68833	Dihydro-5-(2-octenyl)-2(3H)-furanone	C03107; C08486; C09861; C09863; C11338; C12300; C12306; CHEBI:16165; HMDB0030867; HMDB0030945; HMDB0031030; HMDB0031692; HMDB0032051; HMDB0032193; HMDB0032331; HMDB0032901; HMDB0034903; HMDB0035157; HMDB0036048; HMDB0036599; HMDB0037301; HMDB0038270; HMDB0038280; HMDB0039522; HMDB0040206; HMDB0040227; HMDB0040397; HMDB0040725; HMDB0041469; HMDB0041494; HMDB0061816; HMDB30867; HMDB30945; HMDB31030…	C12H20O2	-H(-)	100
242	197.009	1	9127.53	0.708819	4-fumarylacetoacetate(2-)	CHEBI:18034; HMDB0062563; HMDB62563	C8H6O6	-H(-)	100
243	197.032	1	9798.14	0.824606	Nitrofurazone	C08042; CHEBI:170239; HMDB0014480; HMDB14480	C6H6N4O4	-H(-)	100
244	197.045	1	12103.6	0.770451	Vanillylmandelic acid	C01207; C05584; C10833; CHEBI:1127735; CHEBI:17807; CHEBI:454990; CHEBI:87247; HMDB0000291; HMDB0002085; HMDB0003503; HMDB00291; HMDB0029170; HMDB0033836; HMDB0041662; HMDB0125024; HMDB0125529; HMDB0126478; HMDB0126489; HMDB0130476; HMDB0131426; HMDB0133489; HMDB0137136; HMDB0137823; HMDB0140947; HMDB0142084; HMDB0142087; HMDB02085; HMDB03503; HMDB29170; HMDB33836; HMDB41662	C9H10O5	-H(-)	100
245	197.082	1	16017.5	0.809752	Guaifenesin	CHEBI:125366; CHEBI:200157; CHEBI:89869; CHEBI:89887; HMDB0004998; HMDB0030991; HMDB0033093; HMDB0034099; HMDB0059768; HMDB0059779; HMDB0131265; HMDB0135755; HMDB04998; HMDB30991; HMDB33093; HMDB34099; HMDB59768; HMDB59779	C10H14O4	-H(-)	100
246	197.097	1	9687.12	0.420627	Dibenzyl ether	CHEBI:87411; HMDB0032078; HMDB32078	C14H14O	-H(-)	100
247	197.155	1	15118.4	0.805942	C12:1	C09870; C12298; CHEBI:1030421; CHEBI:1115857; CHEBI:37162; CHEBI:38381; CHEBI:750110; CHEBI:87324; HMDB0000529; HMDB0010729; HMDB0029585; HMDB0029763; HMDB0031683; HMDB0032214; HMDB0032235; HMDB0032248; HMDB0033378; HMDB0034160; HMDB0034844; HMDB0036182; HMDB0037186; HMDB0037305; HMDB0037329; HMDB0037498; HMDB0037742; HMDB0037813; HMDB0038081; HMDB0038269; HMDB0038895; HMDB0038924; HMDB0039220; H…	C12H22O2	-H(-)	100
248	198.113	1	5086.8	0.781182	Ecgonine methyl ester	C12448; CHEBI:708640; HMDB0006406; HMDB0031820; HMDB0094801; HMDB0094802; HMDB0094803; HMDB0094804; HMDB0094805; HMDB0094806; HMDB06406; HMDB31820; HMDB94801; HMDB94802; HMDB94803; HMDB94804; HMDB94805; HMDB94806	C10H17NO3	-H(-)	100
249	199.007	1	91517.9	0.953913	4-Vinylphenol sulfate	CHEBI:82931; HMDB0062775; HMDB0124988; HMDB62775	C8H8O4S	-H(-)	100
250	199.023	1	25945.2	0.896406	4-Fumarylacetoacetic acid	C01036; C01061; CHEBI:30907; CHEBI:47904; HMDB0001268; HMDB0002052; HMDB0125594; HMDB0125598; HMDB01268; HMDB01428; HMDB02052	C8H8O6	-H(-)	23
251	199.038	1	27582.2	0.87634	Potassium 2-(1''-ethoxy) ethoxypropanoate	HMDB0037192; HMDB37192	C7H13KO4	-H(-)	25
252	199.062	1	20607.8	0.886617	(Z)-3-(1-Formyl-1-propenyl)pentanedioic acid; 3,6-Dihydro-4-(4-methyl-3-pen...	HMDB0030009; HMDB0033091; HMDB30009; HMDB33091	C10H16S2; C9H12O5	-H(-); -H(-)	100
253	199.098	1	21953.6	0.815202	cis-4-Decenedioic acid	HMDB0000603; HMDB0013227; HMDB0030989; HMDB0030990; HMDB0034491; HMDB0034971; HMDB0036715; HMDB00603; HMDB13227; HMDB30989; HMDB30990; HMDB34491; HMDB34971; HMDB36715	C10H16O4	-H(-)	100
254	199.134	1	25619.6	0.214703	(S)-9-Hydroxy-10-undecenoic acid	CHEBI:132854; HMDB0032662; HMDB0036029; HMDB0037179; HMDB32662; HMDB36029; HMDB37179	C11H20O3	-H(-)	100
255	199.17	1	95472.3	0.928063	Dodecanoic acid (FA12:0)	C02679; CHEBI:201659; CHEBI:30805; CHEBI:87430; HMDB0000638; HMDB0030998; HMDB0032310; HMDB0032440; HMDB0033619; HMDB0034128; HMDB0034136; HMDB0034137; HMDB0035410; HMDB0036225; HMDB0040166; HMDB0059868; HMDB00638; HMDB30998; HMDB32310; HMDB32440; HMDB33619; HMDB34128; HMDB34136; HMDB34137; HMDB35410; HMDB36225; HMDB40166; HMDB59868	C12H24O2	-H(-)	100
256	199.97	1	18077.6	0.87806	Sulfo-Cys	C05824; CHEBI:27891; HMDB0000731; HMDB00731	C3H7NO5S2	-H(-)	100
257	200.129	1	12695.8	0.840014	Capryloylglycine	CHEBI:74099; CHEBI:89901; HMDB0000832; HMDB0013116; HMDB0041540; HMDB0059745; HMDB00832; HMDB13116; HMDB41540; HMDB59745	C10H19NO3	-H(-)	100
258	201.113	1	44670.1	0.87504	Sebacic acid	C08277; CHEBI:41865; CHEBI:68453; CHEBI:70747; CHEBI:89889; HMDB0000792; HMDB0031510; HMDB0040196; HMDB0059708; HMDB0059719; HMDB0059754; HMDB0062180; HMDB00792; HMDB31510; HMDB40196; HMDB59708; HMDB59719; HMDB59754; HMDB62180	C10H18O4	-H(-)	100
259	203.003	1	40812.9	0.942736	O-methoxycatechol-O-sulphate	CHEBI:133460; HMDB0060013; HMDB60013	C7H8O5S	-H(-)	100
260	203.02	1	44546.8	0.936511	Daucic acid	HMDB0031665; HMDB31665	C7H8O7	-H(-)	100
261	203.083	1	331092	0.883741	Tryptophan	C00078; C00525; C00806; C07839; CHEBI:16296; CHEBI:16828; CHEBI:27897; CHEBI:4888; HMDB0000929; HMDB0013609; HMDB0013840; HMDB0014892; HMDB0030396; HMDB0060533; HMDB0060878; HMDB0060967; HMDB00929; HMDB13609; HMDB13840; HMDB14892; HMDB30396; HMDB60533; HMDB60878; HMDB60967	C11H12N2O2	-H(-)	100
262	204.067	1	45967.2	0.951476	Indolelactic acid	C02043; C05660; CHEBI:235589; CHEBI:24813; CHEBI:613590; CHEBI:89877; HMDB0000671; HMDB0004096; HMDB0011621; HMDB0030179; HMDB0032755; HMDB0059765; HMDB00671; HMDB04096; HMDB11621; HMDB30179; HMDB32755; HMDB59765	C11H11NO3	-H(-)	100
263	204.982	1	17516	0.903929	5-Sulfoxymethylfurfural	CHEBI:89613; CHEBI:89615; HMDB0059752; HMDB0060016; HMDB0060018; HMDB59752; HMDB60016; HMDB60018	C6H6O6S	-H(-)	100
264	205.036	1	35590.1	0.918791	Lipoate	C00725; CHEBI:30314; CHEBI:43796; HMDB0001451; HMDB0014312; HMDB01451; HMDB14312	C8H14O2S2	-H(-)	100
265	205.051	1	38140.8	0.92359	Eugenitol	C09311; C20210; CHEBI:284936; CHEBI:67374; CHEBI:895319; HMDB0029466; HMDB0029472; HMDB0029775; HMDB0030818; HMDB0032952; HMDB0035303; HMDB0036627; HMDB0129368; HMDB0136784; HMDB29466; HMDB29472; HMDB29775; HMDB30818; HMDB32952; HMDB35303; HMDB36627	C11H10O4	-H(-)	100
266	205.087	1	16945.5	0.867946	Ethyl trans-p-methoxycinnamate	C10476; C14567; CHEBI:259672; CHEBI:86583; HMDB0030762; HMDB0031729; HMDB0031973; HMDB0032348; HMDB0033594; HMDB0034122; HMDB0034135; HMDB0035071; HMDB0041410; HMDB0127763; HMDB0132972; HMDB0132974; HMDB0132975; HMDB0132976; HMDB0132977; HMDB0132987; HMDB0135898; HMDB30762; HMDB31729; HMDB31973; HMDB32348; HMDB33594; HMDB34122; HMDB34135; HMDB35071; HMDB41410	C12H14O3	-H(-)	100
267	205.124	1	22186.9	0.922235	Ibuprofen	C01588; C02008; C14716; CHEBI:17099; CHEBI:5855; CHEBI:87323; HMDB0001925; HMDB0029669; HMDB0032176; HMDB0033196; HMDB0034469; HMDB0034470; HMDB0034472; HMDB0034556; HMDB0035008; HMDB0035016; HMDB0035017; HMDB0035181; HMDB0036025; HMDB0036240; HMDB0036386; HMDB0036391; HMDB0037194; HMDB0037604; HMDB0037623; HMDB0037720; HMDB0038605; HMDB0039101; HMDB0040431; HMDB0132932; HMDB0132940; HMDB01872; H…	C13H18O2	-H(-)	100
268	205.159	1	360893	0.981995	4-(1,1,3,3-Tetramethylbutyl)-phenol	C09690; C14205; CHEBI:10284; CHEBI:88618; CHEBI:88921; HMDB0013825; HMDB0031737; HMDB0031738; HMDB0032397; HMDB0032528; HMDB0035245; HMDB0035631; HMDB0036023; HMDB0036024; HMDB0038130; HMDB0061831; HMDB0133179; HMDB13825; HMDB31737; HMDB31738; HMDB32397; HMDB32528; HMDB35245; HMDB35631; HMDB36023; HMDB36024; HMDB38130; HMDB61831	C14H22O	-H(-)	100
269	206.082	1	26423.8	0.914318	Acetyl-Phe	C03519; CHEBI:16259; CHEBI:266653; CHEBI:84085; HMDB0000512; HMDB0000860; HMDB0002042; HMDB00512; HMDB0060608; HMDB0061682; HMDB00860; HMDB02042; HMDB60608; HMDB61682	C11H13NO3	-H(-)	100
270	207.028	1	11442.8	0.751587	3-(2H-1,3-benzodioxol-5-yl)-3-oxopropanoic acid	HMDB0129376; HMDB0130546	C10H8O5	-H(-)	47
271	207.086	1	10799.8	0.801948	Ethyl beta-D-glucopyranoside	HMDB0029968; HMDB0033942; HMDB29968; HMDB33942	C8H16O6	-H(-)	98
272	207.103	1	15884.3	0.883249	Isoelemicin	C10451; C16975; C17821; C17846; HMDB0029867; HMDB0029872; HMDB0030150; HMDB0030197; HMDB0030681; HMDB0031469; HMDB0033778; HMDB0034991; HMDB0035224; HMDB0038604; HMDB0040218; HMDB0040225; HMDB0041411; HMDB0124910; HMDB0126246; HMDB0132980; HMDB0132982; HMDB0132984; HMDB0132985; HMDB0133263; HMDB29867; HMDB29872; HMDB30150; HMDB30197; HMDB30681; HMDB31469; HMDB33778; HMDB34991; HMDB35224; HMDB3860…	C12H16O3	-H(-)	100
273	207.138	1	140980	0.979019	Eremopetasinorol	HMDB0029668; HMDB0031869; HMDB0034672; HMDB0034984; HMDB0035228; HMDB0036686; HMDB0036821; HMDB0036824; HMDB0037776; HMDB0038047; HMDB0038529; HMDB0040233; HMDB0041636; HMDB0132947; HMDB29668; HMDB31869; HMDB34672; HMDB34984; HMDB35228; HMDB36686; HMDB36821; HMDB36824; HMDB37776; HMDB38047; HMDB38529; HMDB40233; HMDB41636	C13H20O2	-H(-)	100
274	209.045	1	20769.8	0.895307	Vanilpyruvic acid	C05619; HMDB0011714; HMDB0035484; HMDB0125514; HMDB0125515; HMDB0125516; HMDB0127490; HMDB0127946; HMDB0127947; HMDB0132221; HMDB0132228; HMDB0140909; HMDB0141258; HMDB0141331; HMDB0142176; HMDB0142177; HMDB0142178; HMDB0142180; HMDB0142181; HMDB11714; HMDB35484	C10H10O5	-H(-)	100
275	209.082	1	17496.8	0.89188	Sinapyl alcohol	C02325; C07350; CHEBI:15951; CHEBI:64557; HMDB0013070; HMDB0029187; HMDB0029233; HMDB0033798; HMDB0034047; HMDB0036199; HMDB0039428; HMDB0041406; HMDB0060737; HMDB0125803; HMDB0127493; HMDB0129253; HMDB0129254; HMDB0129255; HMDB0129256; HMDB0130385; HMDB0133478; HMDB0133511; HMDB0133519; HMDB0133526; HMDB0133535; HMDB0135671; HMDB13070; HMDB29187; HMDB29233; HMDB33798; HMDB34047; HMDB36199; HMDB3…	C11H14O4	-H(-)	100
276	209.118	1	20835.1	0.871368	Jasmonic acid	C08491; CHEBI:18292; HMDB0032797; HMDB0032871; HMDB0033102; HMDB0037104; HMDB0037135; HMDB0037642; HMDB0037735; HMDB0037816; HMDB0041573; HMDB32797; HMDB32871; HMDB33102; HMDB37104; HMDB37135; HMDB37642; HMDB37735; HMDB37816; HMDB41573	C12H18O3	-H(-)	100
277	209.154	1	20181.4	0.823494	C13:2	HMDB0030425; HMDB0031014; HMDB0032052; HMDB0032098; HMDB0037286; HMDB0037307; HMDB0037390; HMDB0038249; HMDB0038258; HMDB0038291; HMDB0040232; HMDB0041554; HMDB30425; HMDB31014; HMDB32052; HMDB32098; HMDB37286; HMDB37307; HMDB37390; HMDB38249; HMDB38258; HMDB38291; HMDB40232; HMDB41554	C13H22O2	-H(-)	100
278	210.076	1	7826.39	0.791663	3-Methoxytyrosine	C07194; CHEBI:61058; CHEBI:82913; HMDB0001434; HMDB0011754; HMDB0060747; HMDB01434; HMDB05881; HMDB11754; HMDB60747	C10H13NO4	-H(-)	94
279	211.025	1	10267.7	0.820742	2-oxo-3-(3,4,5-trihydroxyphenyl)propanoic acid	HMDB0125210; HMDB0126568; HMDB0126571; HMDB0128683; HMDB0128685; HMDB0137303	C9H8O6	-H(-)	100
280	211.062	1	11129.6	0.803315	Vanillactic acid	C09801; C10674; C11155; CHEBI:1240674; CHEBI:454991; HMDB0000913; HMDB0031704; HMDB0033835; HMDB0033839; HMDB0034493; HMDB0041286; HMDB0041661; HMDB0041663; HMDB0041665; HMDB0060557; HMDB00913; HMDB0125013; HMDB0125520; HMDB0125526; HMDB0125540; HMDB0129354; HMDB0131424; HMDB0133486; HMDB0142083; HMDB31704; HMDB33835; HMDB33839; HMDB34493; HMDB41286; HMDB41661; HMDB41663; HMDB41665; HMDB60557	C10H12O5	-H(-)	100
281	211.098	1	15902.8	0.794749	3,4-Methyleneazelaic acid	CHEBI:89902; HMDB0059744; HMDB59744	C11H16O4	-H(-)	100
282	211.134	1	21646.3	0.809077	Cucurbic acid	C16309; CHEBI:19144; HMDB0029388; HMDB0033601; HMDB0035085; HMDB0037326; HMDB0041572; HMDB29388; HMDB33601; HMDB35085; HMDB37326; HMDB41572	C12H20O3	-H(-)	100
283	211.171	1	9093.73	0.672684	10-Undecenyl acetate	HMDB0031017; HMDB0031028; HMDB0031741; HMDB0032792; HMDB0034286; HMDB0037187; HMDB0037226; HMDB0037626; HMDB0037907; HMDB0038078; HMDB0039805; HMDB0040451; HMDB31017; HMDB31028; HMDB31741; HMDB32792; HMDB34286; HMDB37187; HMDB37226; HMDB37626; HMDB37907; HMDB38078; HMDB39805; HMDB40451	C13H24O2	-H(-)	100
284	212.002	1	614666	0.972817	Indoxyl sulfate	CHEBI:43355; HMDB0000682; HMDB00682; HMDB03309	C8H7NO4S	-H(-)	100
285	212.129	1	6980.06	0.872618	2-nonenoylglycine	HMDB0094807; HMDB0094808; HMDB0094809; HMDB0094810; HMDB0094811; HMDB0094812; HMDB0094813; HMDB94807; HMDB94808; HMDB94809; HMDB94810; HMDB94811; HMDB94812; HMDB94813	C11H19NO3	-H(-)	100
286	213.113	1	17494.8	0.829865	5-Hexyltetrahydro-2-oxo-3-furancarboxylic acid	HMDB0030984; HMDB0030985; HMDB0030986; HMDB30984; HMDB30985; HMDB30986	C11H18O4	-H(-)	100
287	213.15	1	21322.9	0.727224	3-Oxododecanoic acid	C02367; CHEBI:18037; HMDB0010727; HMDB0037398; HMDB10727; HMDB37398	C12H22O3	-H(-)	100
288	213.185	1	24696.1	0.164245	C13:0	C04780; C17076; CHEBI:15720; CHEBI:45919; CHEBI:86973; CHEBI:87494; CHEBI:87536; HMDB0000910; HMDB0029552; HMDB0031018; HMDB0032211; HMDB0034140; HMDB0036217; HMDB0036219; HMDB0037311; HMDB0038729; HMDB0059900; HMDB0061828; HMDB0061829; HMDB00910; HMDB29552; HMDB31018; HMDB32211; HMDB34140; HMDB36217; HMDB36219; HMDB37311; HMDB38729; HMDB59900; HMDB61828; HMDB61829	C13H26O2	-H(-)	100
289	214.049	1	15268.3	0.782163	Glycerylphosphorylethanolamine	C01233; CHEBI:16929; HMDB0000114; HMDB00114; HMDB0059660; HMDB59660	C5H14NO6P	-H(-)	100
290	214.11	1	5534.28	0.761483	Propenoylcarnitine	CHEBI:86076; HMDB0013124; HMDB0094732; HMDB0094733; HMDB0094734; HMDB0094735; HMDB0094736; HMDB0094737; HMDB0094738; HMDB0094739; HMDB0094740; HMDB0094741; HMDB0094742; HMDB0094743; HMDB0094744; HMDB0094745; HMDB0094746; HMDB0094747; HMDB0094748; HMDB0094749; HMDB0094750; HMDB0094751; HMDB0094752; HMDB0094753; HMDB0094754; HMDB0094755; HMDB0094756; HMDB0094757; HMDB0094758; HMDB0094759; HMDB00947…	C10H17NO4	-H(-)	63
291	214.145	1	7711.24	0.723086	N-Nonanoylglycine	CHEBI:74439; HMDB0013279; HMDB13279	C11H21NO3	-H(-)	100
292	217.108	1	29181	0.928398	3-Hydroxysebacic acid	CHEBI:89182; HMDB0000350; HMDB0000424; HMDB00350; HMDB00424; HMDB02534	C10H18O5	-H(-)	100
293	218.104	1	239164	0.971522	Pantothenic acid	C00864; CHEBI:46905; CHEBI:7916; HMDB0000210; HMDB00210; HMDB0062717; HMDB62717	C9H17NO5	-H(-)	100
294	219.078	1	25958.6	0.913741	5-Hydroxy-L-tryptophan	C00643; C01017; CHEBI:17780; CHEBI:28171; HMDB0000472; HMDB0015571; HMDB00472; HMDB00504; HMDB0061174; HMDB15571; HMDB61174	C11H12N2O3	-H(-)	100
295	219.139	1	11608.3	0.776307	2,6-Di-tert-butylbenzoquinone	HMDB0013817; HMDB0036389; HMDB0037606; HMDB0037714; HMDB0037718; HMDB0038996; HMDB0039539; HMDB0040217; HMDB0040226; HMDB0126515; HMDB0126516; HMDB0126517; HMDB0126518; HMDB0126519; HMDB0126520; HMDB0133164; HMDB0133165; HMDB0133166; HMDB0133167; HMDB0133169; HMDB0133170; HMDB0133180; HMDB13817; HMDB36389; HMDB37606; HMDB37714; HMDB37718; HMDB38996; HMDB39539; HMDB40217; HMDB40226	C14H20O2	-H(-)	100
296	220.146	1	18013	-0.241601	Procarbazine	C07402; CHEBI:366225; HMDB0015299; HMDB15299	C12H19N3O	-H(-)	100
297	221.118	1	16620.6	0.828364	Annuionone B	C04223; CHEBI:133197; CHEBI:18429; CHEBI:88836; HMDB0032121; HMDB0036819; HMDB0038894; HMDB0060565; HMDB0060920; HMDB0060921; HMDB0061943; HMDB0132941; HMDB0132943; HMDB0132945; HMDB0132946; HMDB0140966; HMDB0140967; HMDB32121; HMDB36819; HMDB38894; HMDB60565; HMDB60698; HMDB60920; HMDB60921; HMDB61943	C13H18O3	-H(-)	100
298	221.154	1	19628.6	0.770591	Rishitin	C09715; HMDB0035593; HMDB0036790; HMDB0036791; HMDB0037605; HMDB0037820; HMDB0040178; HMDB35593; HMDB36790; HMDB36791; HMDB37605; HMDB37820; HMDB40178	C14H22O2	-H(-)	100
299	222.077	1	14651.6	0.877255	N-Acetyl-L-tyrosine	C01657; CHEBI:201465; HMDB0000866; HMDB0013068; HMDB00866; HMDB0094723; HMDB0094724; HMDB0094725; HMDB0094726; HMDB0094727; HMDB13068; HMDB94723; HMDB94724; HMDB94725; HMDB94726; HMDB94727	C11H13NO4	-H(-)	100
300	223.088	1	32920.2	0.934925	N-Methoxy-1-vinyl-beta-carboline	HMDB0030379; HMDB30379	C14H12N2O	-H(-)	100
301	223.134	1	20219.1	0.876058	Epoxyeremopetasinorol	C11512; CHEBI:15929; HMDB0029670; HMDB0032679; HMDB0032689; HMDB0034564; HMDB0036583; HMDB0037244; HMDB0037726; HMDB0037730; HMDB0037736; HMDB0112084; HMDB29670; HMDB32679; HMDB32689; HMDB34564; HMDB36583; HMDB37244; HMDB37726; HMDB37730; HMDB37736	C13H20O3	-H(-)	100
302	223.17	1	23643.6	0.870422	5,8-Tetradecadienoic acid	CHEBI:70719; HMDB0000560; HMDB0030426; HMDB0030427; HMDB0031015; HMDB0032053; HMDB0032342; HMDB0032524; HMDB0036424; HMDB0037814; HMDB0038246; HMDB0038259; HMDB0038260; HMDB0039129; HMDB00560; HMDB30426; HMDB30427; HMDB31015; HMDB32053; HMDB32342; HMDB32524; HMDB36424; HMDB37814; HMDB38246; HMDB38259; HMDB38260; HMDB39129	C14H24O2	-H(-)	100
303	223.206	1	6176.13	0.80207	5,10-Pentadecadien-1-ol	HMDB0031111; HMDB0032218; HMDB0040377; HMDB31111; HMDB32218; HMDB40377	C15H28O	-H(-)	100
304	225.1	1	21448.7	0.791909	Carnosine	C00386; C06486; CHEBI:15642; CHEBI:15727; HMDB0000033; HMDB00033; HMDB0012482; HMDB0028689; HMDB0028878; HMDB12482; HMDB28689; HMDB28878	C9H14N4O3	-H(-)	100
305	225.113	1	29182.3	0.906165	Allixin	CHEBI:89935; HMDB0040705; HMDB0059729; HMDB40705; HMDB59729	C12H18O4	-H(-)	100
306	225.15	1	14198	0.832644	Methyl dihydrojasmonate	CHEBI:89741; HMDB0031740; HMDB0037562; HMDB0040615; HMDB31740; HMDB37562; HMDB40615	C13H22O3	-H(-)	100
307	225.186	1	56790	0.920026	C14:1	C08322; C16947; CHEBI:131381; CHEBI:27781; CHEBI:37271; CHEBI:53206; CHEBI:70716; HMDB0000499; HMDB0000521; HMDB0002000; HMDB0005051; HMDB0010732; HMDB0030921; HMDB0031029; HMDB0031073; HMDB0032152; HMDB0032321; HMDB0034561; HMDB0037188; HMDB0037189; HMDB0037227; HMDB0037228; HMDB0037369; HMDB0037633; HMDB0038056; HMDB0040228; HMDB00499; HMDB00521; HMDB0062243; HMDB0062248; HMDB0094671; HMDB02000…	C14H26O2	-H(-)	100
308	226.013	1	19043.3	-0.154669	L-Glutamic acid 5-phosphate	C03287; CHEBI:17798; HMDB0001228; HMDB01228	C5H10NO7P	-H(-)	100
309	226.999	1	65572.6	0.901972	5-Ethynyl-5''-(1-propynyl)-2,2''-bithiophene	HMDB0029735; HMDB29735	C13H8S2	-H(-)	100
310	227.055	1	20406.9	0.901944	2-(2,3,5-trihydroxy-4-methoxyphenyl)propanoic acid	HMDB0125034; HMDB0125049; HMDB0125592; HMDB0125596; HMDB0141334; HMDB0142089	C10H12O6	-H(-)	100
311	227.103	1	23864.8	0.859506	Prolylhydroxyproline	CHEBI:132991; CHEBI:74767; HMDB0006695; HMDB0028871; HMDB0029018; HMDB0040573; HMDB0094651; HMDB06695; HMDB28871; HMDB29018; HMDB40573; HMDB94651	C10H16N2O4	-H(-)	100
312	227.129	1	22609.9	0.840282	Traumatic acid	C16308; CHEBI:545687; HMDB0000933; HMDB0030994; HMDB00933; HMDB30994	C12H20O4	-H(-)	100
313	227.202	1	516939	0.967948	C14:0	C06424; C13798; CHEBI:23580; CHEBI:28875; CHEBI:34491; CHEBI:43722; CHEBI:542954; CHEBI:87427; CHEBI:87570; CHEBI:90062; HMDB0000806; HMDB0002221; HMDB0031072; HMDB0032318; HMDB0032548; HMDB0033788; HMDB0034461; HMDB0036216; HMDB0037312; HMDB0037495; HMDB0038034; HMDB0038969; HMDB0059865; HMDB0061781; HMDB00806; HMDB02221; HMDB31072; HMDB32318; HMDB32548; HMDB33788; HMDB34461; HMDB36216; HMDB3731…	C14H28O2	-H(-)	100
314	228.028	1	6167.2	0.825088	5-Phosphoribosylamine	C03090; CHEBI:37737; HMDB0001128; HMDB01128; HMDB02347	C5H12NO7P	-H(-)	100
315	228.125	1	6182.72	0.757578	Butenylcarnitine	HMDB0013126; HMDB13126	C11H19NO4	-H(-)	100
316	228.162	1	13489.5	0.836483	N-Decanoylglycine	CHEBI:74430; HMDB0013267; HMDB13267	C12H23NO3	-H(-)	48
317	229.012	1	24146.6	0.880398	Pentose P	C00117; C00199; C00231; C00620; C01112; C03906; CHEBI:15807; CHEBI:16241; CHEBI:16300; CHEBI:16332; CHEBI:17363; CHEBI:52742; CHEBI:71687; HMDB0000618; HMDB0000868; HMDB0001489; HMDB0001548; HMDB0006534; HMDB0011734; HMDB0012195; HMDB00618; HMDB00868; HMDB01489; HMDB01548; HMDB02033; HMDB02694; HMDB06212; HMDB06534; HMDB11734; HMDB12195	C5H11O8P	-H(-)	100
318	229.073	1	25596	0.829898	Hydralazine pyruvate hydrazone	HMDB0061143; HMDB61143	C11H10N4O2	-H(-)	100
319	229.181	1	8669.52	0.765355	3-[[5-Methyl-2-(1-methylethyl)cyclohexyl]oxy]-1,2-propanediol	HMDB0036133; HMDB0061655; HMDB36133; HMDB61655	C13H26O3	-H(-)	100
320	230.012	1	9871.51	0.888641	Paracetamol sulfate	CHEBI:32635; CHEBI:88751; HMDB0059911; HMDB0059994; HMDB59911; HMDB59994	C8H9NO5S	-H(-)	100
321	230.104	1	9666.87	0.851966	Isovalerylglutamic acid	HMDB0000726; HMDB0000953; HMDB00726; HMDB00953	C10H17NO5	-H(-)	100
322	230.997	1	126679	0.967245	2,4-Dihydroxyacetophenone 5-sulfate	HMDB0041646; HMDB0041789; HMDB0125163; HMDB0128010; HMDB0132500; HMDB41646; HMDB41789	C8H8O6S	-H(-)	100
323	231.087	1	14489.1	0.889585	Glycerol 1-propanoate diacetate	HMDB0031640; HMDB31640	C10H16O6	-H(-)	100
324	231.136	1	13636	0.606893	Spermic acid 2	HMDB0013075; HMDB0028917; HMDB0028939; HMDB0029064; HMDB0029065; HMDB13075; HMDB28917; HMDB28939; HMDB29064; HMDB29065	C10H20N2O4	-H(-)	64
325	232.029	1	14327.9	0.767851	Dopamine 4-sulfate	C13690; C13691; CHEBI:37946; HMDB0004148; HMDB0006275; HMDB04148; HMDB06275	C8H11NO5S	-H(-)	100
326	232.082	1	5820.33	0.813764	Hirsutin	CHEBI:91152; HMDB0035923; HMDB35923	C10H19NOS2	-H(-)	87
327	232.12	1	6342.96	0.82575	Hydroxypropionylcarnitine	HMDB0013125; HMDB13125	C10H19NO5	-H(-)	100
328	232.977	1	21285.5	0.902035	4-hydroxy-3-(sulfooxy)benzoic acid	HMDB0124993; HMDB0134105	C7H6O7S	-H(-)	100
329	233.01	1	28919.4	0.830289	4-[2,2''-Bithiophen-5-yl]-3-butyn-1-ol	C04486; CHEBI:16887; HMDB0034453; HMDB34453	C12H10OS2	-H(-)	100
330	233.047	1	8910.33	0.811864	7-Acetoxy-6-methoxycoumarin	HMDB0034345; HMDB0040408; HMDB0129372; HMDB0136750; HMDB0136751; HMDB0136752; HMDB0136753; HMDB0136754; HMDB34345; HMDB40408	C12H10O5	-H(-)	77
331	233.059	1	11139.6	0.873077	Cysteinyl-Hydroxyproline	HMDB0028776; HMDB0028860; HMDB28776; HMDB28860	C8H14N2O4S	-H(-)	58
332	233.079	1	11142.1	0.835173	L-beta-aspartyl-L-threonine	CHEBI:73509; HMDB0011169; HMDB0028763; HMDB0028828; HMDB0029057; HMDB0029158; HMDB11169; HMDB28763; HMDB28828; HMDB29057; HMDB29158	C8H14N2O6	-H(-)	58
333	233.118	1	10965.5	0.866445	(10S,11S)-Pterosin C	HMDB0030763; HMDB0036046; HMDB0036607; HMDB0038218; HMDB0133171; HMDB0133172; HMDB0133173; HMDB0133174; HMDB0133175; HMDB0133176; HMDB0133177; HMDB30763; HMDB36046; HMDB36607; HMDB38218	C14H18O3	-H(-)	100
334	233.154	1	43303.8	0.917428	Valerenic acid	C09743; C16942; C16949; C17489; C17492; C17504; CHEBI:80811; HMDB0030016; HMDB0031349; HMDB0032081; HMDB0033252; HMDB0033253; HMDB0033960; HMDB0034562; HMDB0034742; HMDB0034956; HMDB0035202; HMDB0035407; HMDB0035408; HMDB0035413; HMDB0035639; HMDB0035794; HMDB0035869; HMDB0035889; HMDB0035935; HMDB0036035; HMDB0036390; HMDB0036392; HMDB0036427; HMDB0036449; HMDB0036466; HMDB0036647; HMDB0037038; …	C15H22O2	-H(-)	100
335	234.079	1	4514.82	0.70067	3-Oxo-carbofuran	HMDB0032776; HMDB32776	C12H13NO4	-H(-)	41
336	235.072	1	11585.4	0.895453	N''-Formylkynurenine	C02406; C02700; CHEBI:18377; CHEBI:30249; HMDB0001200; HMDB0060485; HMDB01200; HMDB60485	C11H12N2O4	-H(-)	100
337	235.098	1	9836.58	0.843926	Ethyl vanillin isobutyrate	CHEBI:133199; HMDB0037683; HMDB0060564; HMDB0124833; HMDB0135908; HMDB0140425; HMDB37683; HMDB60564	C13H16O4	-H(-)	100
338	235.134	1	11468	0.835044	Heptyl 4-hydroxybenzoate	C14718; CHEBI:17879; HMDB0034462; HMDB0040778; HMDB34462; HMDB40778	C14H20O3	-H(-)	100
339	235.169	1	13750.4	0.533055	Capsidiol	C09627; C16946; C17493; CHEBI:28283; CHEBI:545749; HMDB0002352; HMDB0030891; HMDB0030916; HMDB0030920; HMDB0031348; HMDB0032048; HMDB0032292; HMDB0032681; HMDB0033083; HMDB0033104; HMDB0034714; HMDB0034722; HMDB0035032; HMDB0035040; HMDB0035127; HMDB0035147; HMDB0035301; HMDB0035648; HMDB0035827; HMDB0036446; HMDB0036549; HMDB0036668; HMDB0036680; HMDB0036687; HMDB0037393; HMDB0037906; HMDB003802…	C15H24O2	-H(-)	100
340	236.022	1	13781.6	0.900409	S-Cysteinosuccinic acid	HMDB0029418; HMDB29418	C7H11NO6S	-H(-)	32
341	236.079	1	10278.2	0.512263	8-[(Aminomethyl)sulfanyl]-6-sulfanyloctanoic acid; Sepiapterin	C00835; C03684; C06313; CHEBI:17804; CHEBI:41183; CHEBI:63931; CHEBI:74688; CHEBI:74689; CHEBI:804632; HMDB0000238; HMDB0000468; HMDB0000633; HMDB0000817; HMDB0001195; HMDB0002263; HMDB0013639; HMDB00238; HMDB0029928; HMDB00468; HMDB00633; HMDB00817; HMDB01195; HMDB02263; HMDB13639; HMDB29928	C9H11N5O3; C9H19NO2S2	-H(-); -H(-)	100
342	236.093	1	15500.7	0.859775	Salsoline-1-carboxylate	HMDB0013067; HMDB0032775; HMDB0062175; HMDB0139939; HMDB13067; HMDB32775; HMDB62175	C12H15NO4	-H(-)	100
343	237.091	1	99417.8	0.897726	15(R)-hydroperoxy-EPE	CHEBI:42334; HMDB0062295; HMDB62295	C8H18N2O4S	-H(-)	100
344	237.112	1	22855.4	0.90678	2,2,4,4,-Tetramethyl-6-(1-oxopropyl)-1,3,5-cyclohexanetrione	HMDB0033191; HMDB0034046; HMDB33191; HMDB34046	C13H18O4	-H(-)	33
345	237.15	1	23680.3	0.911695	Geranyl acetoacetate	HMDB0038256; HMDB0112083; HMDB38256	C14H22O3	-H(-)	100
346	237.186	1	15327.8	0.818777	Geranyl 3-methylbutanoate	C09652; C16773; C16774; CHEBI:80720; HMDB0029350; HMDB0030428; HMDB0031383; HMDB0031384; HMDB0032054; HMDB0032209; HMDB0032291; HMDB0032343; HMDB0033228; HMDB0034673; HMDB0035287; HMDB0035887; HMDB0036032; HMDB0036730; HMDB0036880; HMDB0037195; HMDB0037279; HMDB0037284; HMDB0038136; HMDB0038138; HMDB0038196; HMDB0038197; HMDB0038247; HMDB0038248; HMDB0038250; HMDB0039130; HMDB0039745; HMDB0040273…	C15H26O2	-H(-)	100
347	238.059	1	16246	0.820179	9-Carboxymethoxymethylguanine	HMDB0060805; HMDB60805	C8H9N5O4	-H(-)	100
348	238.072	1	22836.7	0.913072	2-{[(3,5-dimethoxyphenyl)(hydroxy)methylidene]amino}acetic acid	HMDB0131468	C11H13NO5	-H(-)	100
349	239.093	1	22245	0.924364	3-(3,4,5-Trimethoxyphenyl)propanoic acid	CHEBI:41254; CHEBI:583580; HMDB0030254; HMDB0038627; HMDB0041756; HMDB0061112; HMDB0062776; HMDB0125802; HMDB0125804; HMDB0127748; HMDB0127826; HMDB0128672; HMDB0128705; HMDB0128721; HMDB0142074; HMDB30254; HMDB38627; HMDB41756; HMDB61112; HMDB62776	C12H16O5	-H(-)	100
350	239.165	1	20624.4	0.850348	L-Menthyl acetoacetate	HMDB0032369; HMDB32369	C14H24O3	-H(-)	100
351	239.201	1	15101.8	0.767426	C15:1	CHEBI:46643; HMDB0029765; HMDB0032347; HMDB0034455; HMDB0036426; HMDB0037190; HMDB0037211; HMDB0037229; HMDB0038954; HMDB0039715; HMDB0040997; HMDB29765; HMDB32347; HMDB34455; HMDB36426; HMDB37190; HMDB37211; HMDB37229; HMDB38954; HMDB39715; HMDB40997	C15H28O2	-H(-)	100
352	240.086	1	8111.75	0.830767	Methocarbamol	CHEBI:775068; HMDB0014567; HMDB14567	C11H15NO5	-H(-)	55
353	241.072	1	24115.7	0.865051	Genipinic acid	HMDB0038126; HMDB0039136; HMDB0128185; HMDB0135754; HMDB0141545; HMDB38126; HMDB39136	C11H14O6	-H(-)	100
354	241.145	1	17533.1	0.836967	2-Carboxy-4-dodecanolide	HMDB0030987; HMDB0038736; HMDB30987; HMDB38736	C13H22O4	-H(-)	100
355	241.181	1	43095.7	0.86198	3-Oxotetradecanoic acid	CHEBI:37270; HMDB0010730; HMDB0030982; HMDB0032370; HMDB10730; HMDB30982; HMDB32370	C14H26O3	-H(-)	100
356	241.217	1	144389	0.795027	C15:0	C16537; CHEBI:32361; CHEBI:39250; CHEBI:447965; HMDB0000826; HMDB0030469; HMDB0032250; HMDB0032328; HMDB0036218; HMDB0036220; HMDB0037306; HMDB0038907; HMDB0040998; HMDB0041588; HMDB0059820; HMDB0059833; HMDB0061707; HMDB00826; HMDB30469; HMDB32250; HMDB32328; HMDB36218; HMDB36220; HMDB37306; HMDB38907; HMDB40998; HMDB41588; HMDB59820; HMDB59833; HMDB61707	C15H30O2	-H(-)	100
357	242.176	1	78681	0.842493	N-Undecanoylglycine	CHEBI:74438; HMDB0013286; HMDB13286	C13H25NO3	-H(-)	100
358	243.027	1	24556.3	0.923853	Fucose 1-phosphate	C02985; CHEBI:28319; HMDB0001265; HMDB01265	C6H13O8P	-H(-)	100
359	243.063	1	49776.4	0.94984	Uridine	C00299; C02067; CHEBI:16704; CHEBI:17802; HMDB0000296; HMDB0000767; HMDB00296; HMDB00767; HMDB06075	C9H12N2O6	-H(-)	100
360	243.124	1	21766.7	0.910805	Polyethylene, oxidized	HMDB0032472; HMDB32472	C12H20O5	-H(-)	100
361	243.161	1	26396.5	0.863113	1,11-Undecanedicarboxylic acid	CHEBI:73718; HMDB0002327; HMDB0036141; HMDB0037184; HMDB02327; HMDB36141; HMDB37184	C13H24O4	-H(-)	100
362	243.172	1	24649.1	0.687076	Isoleucyl-Isoleucine	CHEBI:6418; HMDB0028910; HMDB0028911; HMDB0028932; HMDB0028933; HMDB28910; HMDB28911; HMDB28932; HMDB28933	C12H24N2O3	-H(-)	100
363	243.196	1	17702.2	0.817165	2-Hydroxymyristic acid	CHEBI:42539; CHEBI:59270; CHEBI:85148; HMDB0002261; HMDB0010731; HMDB0032417; HMDB0059850; HMDB0061656; HMDB02261; HMDB10731; HMDB32417; HMDB59850; HMDB61656	C14H28O3	-H(-)	100
364	244.13	1	8099.72	0.757609	Asparaginyl-Isoleucine	HMDB0028734; HMDB0028735; HMDB0028810; HMDB0028902; HMDB0028924; HMDB0029125; HMDB0029141; HMDB28734; HMDB28735; HMDB28810; HMDB28902; HMDB28924; HMDB29125; HMDB29141	C10H19N3O4	-H(-)	100
365	245.012	1	197011	0.976293	3-[3-(Sulfooxy)phenyl]propanoic acid	CHEBI:64414; HMDB0094710; HMDB0125171; HMDB0128001; HMDB0130016; HMDB0134064; HMDB0134069; HMDB0134071; HMDB0134074; HMDB0134080; HMDB0134083; HMDB94710	C9H10O6S	-H(-)	100
366	245.114	1	21781.1	0.919062	L-beta-aspartyl-L-leucine	CHEBI:68846; CHEBI:68848; HMDB0011166; HMDB0011172; HMDB0028756; HMDB0028757; HMDB0028832; HMDB0028903; HMDB0028925; HMDB0029162; HMDB0059717; HMDB11166; HMDB11172; HMDB28756; HMDB28757; HMDB28832; HMDB28903; HMDB28925; HMDB29162; HMDB59717	C10H18N2O5	-H(-)	100
367	245.139	1	11792.4	0.874056	3-Hydroxydodecanedioic acid	HMDB0000413; HMDB0031696; HMDB00413; HMDB31696	C12H22O5	-H(-)	100
368	246.098	1	9801.93	0.869316	Malonylcarnitine	C01594; CHEBI:16441; CHEBI:85470; CHEBI:86047; HMDB0002095; HMDB0033699; HMDB0062592; HMDB02095; HMDB33699; HMDB62592	C10H17NO6	-H(-)	100
369	246.992	1	27293.5	0.936676	Vanillic acid 4-sulfate	CHEBI:88847; HMDB0041788; HMDB0125151; HMDB0140929; HMDB41788	C8H8O7S	-H(-)	100
370	247.077	1	11856.7	0.901033	1-Hydroxy-6-methoxypyrene	CHEBI:81612; HMDB0060321; HMDB60321	C17H12O2	-H(-)	100
371	247.098	1	11280.9	0.85761	(+)-cis-5,6-Dihydro-5-hydroxy-4-methoxy-6-(2-phenylethyl)-2H-pyran-2-one	C10487; CHEBI:8393; HMDB0029575; HMDB0029774; HMDB0033515; HMDB0041140; HMDB0128964; HMDB0130532; HMDB0135890; HMDB0135891; HMDB0135894; HMDB0135895; HMDB0135896; HMDB29575; HMDB29774; HMDB33515; HMDB41140	C14H16O4	-H(-)	100
372	247.118	1	9997.08	0.835151	Prenyl glucoside	C09808; HMDB0031876; HMDB0033064; HMDB31876; HMDB33064	C11H20O6	-H(-)	100
373	247.134	1	9663.96	0.842823	Gamma-CEHC	C09301; HMDB0001931; HMDB0030757; HMDB0030888; HMDB0030910; HMDB0031378; HMDB0031386; HMDB0031387; HMDB0031970; HMDB0032649; HMDB0033707; HMDB0034123; HMDB0035131; HMDB0035132; HMDB0035223; HMDB0035503; HMDB0035708; HMDB0035903; HMDB0036005; HMDB0036040; HMDB0036641; HMDB0036770; HMDB0036772; HMDB0037022; HMDB0037557; HMDB0037800; HMDB0038326; HMDB0038794; HMDB0039859; HMDB0134144; HMDB0134145; H…	C15H20O3	-H(-)	100
374	247.169	1	8075.22	0.753819	C16:4	HMDB0032228; HMDB0036221; HMDB0036640; HMDB0037713; HMDB0037719; HMDB32228; HMDB36221; HMDB36640; HMDB37713; HMDB37719	C16H24O2	-H(-)	100
375	248.079	1	28913.5	0.128266	S-Acetyldihydrolipoamide	C01136; C16255; CHEBI:16807; CHEBI:50623; HMDB0001526; HMDB0006878; HMDB01526; HMDB06878; HMDB06951	C10H19NO2S2	-H(-)	100
376	249.007	1	32495.8	0.92147	3,4-Dihydroxyphenylglycol O-sulfate	CHEBI:89623; HMDB0001474; HMDB0060000; HMDB01474; HMDB60000	C8H10O7S	-H(-)	100
377	249.066	1	288313	0.848968	5-Methoxycanthin-6-one	CHEBI:544162; HMDB0030227; HMDB0041064; HMDB30227; HMDB41064	C15H10N2O2	-H(-)	100
378	249.186	1	26447.5	0.895657	C16:3	HMDB0035293; HMDB0037631; HMDB0037712; HMDB35293; HMDB37631; HMDB37712	C16H26O2	-H(-)	100
379	251.093	1	11117.3	0.861505	1-(2,4,6-Trimethoxyphenyl)-1,3-butanedione	CHEBI:86898; HMDB0030668; HMDB0038551; HMDB0125460; HMDB0137142; HMDB30668; HMDB38551	C13H16O5	-H(-)	100
380	251.129	1	14526.8	0.865719	2,2,4,4-Tetramethyl-6-(1-oxobutyl)-1,3,5-cyclohexanetrione	CHEBI:17976; HMDB0033197; HMDB0036047; HMDB0059661; HMDB33197; HMDB36047; HMDB59661	C14H20O4	-H(-)	100
381	251.165	1	12025.1	0.798003	1-Hydroxyepiacorone	HMDB0030918; HMDB0030919; HMDB0032122; HMDB0033149; HMDB0034574; HMDB0035309; HMDB0035597; HMDB0035613; HMDB0035729; HMDB0035767; HMDB0036448; HMDB0036663; HMDB0037063; HMDB0037969; HMDB0038502; HMDB0040685; HMDB0112086; HMDB0112094; HMDB30918; HMDB30919; HMDB32122; HMDB33149; HMDB34574; HMDB35309; HMDB35597; HMDB35613; HMDB35729; HMDB35767; HMDB36448; HMDB36663; HMDB37063; HMDB37969; HMDB38502; …	C15H24O3	-H(-)	100
382	251.201	1	15422.1	0.790953	C16:2	CHEBI:86147; HMDB0000477; HMDB0029351; HMDB0030429; HMDB0031086; HMDB0032340; HMDB0037805; HMDB0038255; HMDB0039131; HMDB00477; HMDB29351; HMDB30429; HMDB31086; HMDB32340; HMDB37805; HMDB38255; HMDB39131	C16H28O2	-H(-)	100
383	252.088	1	7515.35	0.819958	N-Acetylvanilalanine	CHEBI:88403; HMDB0011716; HMDB0041725; HMDB0062177; HMDB11716; HMDB41725; HMDB62177	C12H15NO5	-H(-)	100
384	253.051	1	14498.3	0.882819	Daidzein	C02168; C08644; C10028; C10208; C10315; CHEBI:1012277; CHEBI:28197; CHEBI:3687; CHEBI:5731; HMDB0003312; HMDB0030670; HMDB0030699; HMDB0030874; HMDB0033153; HMDB0036619; HMDB0130498; HMDB0130504; HMDB0130510; HMDB0130907; HMDB0130927; HMDB0133314; HMDB0134545; HMDB0134546; HMDB0134547; HMDB0134548; HMDB0134549; HMDB0134550; HMDB0137521; HMDB0137524; HMDB0137527; HMDB0137530; HMDB0137607; HMDB0140…	C15H10O4	-H(-)	100
385	253.094	1	16029.6	0.860413	Galactosylglycerol; Dyphylline	C05401; C07819; CHEBI:15754; CHEBI:4728; HMDB0006790; HMDB0014789; HMDB0038664; HMDB06790; HMDB06864; HMDB06934; HMDB14789; HMDB38664	C10H14N4O4; C9H18O8	-H(-); -H(-)	100
386	253.108	1	18650.5	0.90766	Methyl 3-(2,3-dihydroxy-3-methylbutyl)-4-hydroxybenzoate	HMDB0032796; HMDB32796	C13H18O5	-H(-)	100
387	253.217	1	1.10155e+06	0.948516	Hypogeic acid	C08362; CHEBI:28716; CHEBI:35465; CHEBI:37252; CHEBI:59265; HMDB0002186; HMDB0003229; HMDB0010735; HMDB0012328; HMDB0031053; HMDB0031145; HMDB0031711; HMDB0032638; HMDB0033791; HMDB0035877; HMDB0037647; HMDB0038958; HMDB0041422; HMDB02186; HMDB03229; HMDB10735; HMDB12328; HMDB31053; HMDB31145; HMDB31711; HMDB32638; HMDB33791; HMDB35877; HMDB37647; HMDB38958; HMDB41422; HMDB60082	C16H30O2	-H(-)	58
388	254.983	1	139935	0.944086	Ascorbic acid-2-sulfate	HMDB0060649; HMDB60649	C6H8O9S	-H(-)	100
389	255.05	1	32823.8	0.853359	(2R,3S)-Piscidic acid	CHEBI:997963; HMDB0030809; HMDB30809	C11H12O7	-H(-)	100
390	255.088	1	52752	0.816987	3-hydroxy-3-(3,4,5-trimethoxyphenyl)propanoic acid	HMDB0141328; HMDB0141330; HMDB0142079; HMDB0142082	C12H16O6	-H(-)	100
391	255.124	1	66104.1	0.816174	1-Methoxy-1-(2,4,5-trimethoxyphenyl)-2-propanol	HMDB0031772; HMDB0040352; HMDB31772; HMDB40352	C13H20O5	-H(-)	100
392	257.104	1	26222.7	0.922372	1,1''-(Tetrahydro-6a-hydroxy-2,3a,5-trimethylfuro[2,3-d]-1,3-dioxole-2,5-di...	HMDB0032527; HMDB32527	C12H18O6	-H(-)	67
393	257.176	1	34818.9	0.766996	Tetradecanedioic acid	C11002; C14260; CHEBI:76308; HMDB0000872; HMDB0040429; HMDB0041618; HMDB0059946; HMDB0059947; HMDB00872; HMDB40429; HMDB41618; HMDB59946; HMDB59947	C14H26O4	-H(-)	100
394	258.111	1	8846.35	0.693641	Glutaminylhydroxyproline	C05939; CHEBI:28004; HMDB0028798; HMDB0028861; HMDB0028877; HMDB0029150; HMDB0038516; HMDB28798; HMDB28861; HMDB28877; HMDB29150; HMDB38516	C10H17N3O5	-H(-)	91
395	258.146	1	9243.18	0.638999	Glutaminylisoleucine	HMDB0028800; HMDB0028801; HMDB0028868; HMDB0028905; HMDB0028921; HMDB0028927; HMDB0028943; HMDB0028952; HMDB28800; HMDB28801; HMDB28868; HMDB28905; HMDB28921; HMDB28927; HMDB28943; HMDB28952	C11H21N3O4	-H(-)	100
396	258.992	1	104398	0.941066	Caffeic acid 3-sulfate	CHEBI:90242; HMDB0041706; HMDB0041708; HMDB0125409; HMDB0125831; HMDB0127962; HMDB0134087; HMDB0135272; HMDB41706; HMDB41708	C9H8O7S	-H(-)	100
397	259.022	1	24415.1	0.923556	Hexose P	C00085; C00092; C00103; C00275; C00446; C00636; C01094; C01097; C01172; C01177; C02888; C03267; C03384; C03546; C03862; C04006; C05345; CHEBI:1220424; CHEBI:12350; CHEBI:15946; CHEBI:16077; CHEBI:16084; CHEBI:17719; CHEBI:17973; CHEBI:18105; CHEBI:18169; CHEBI:18297; CHEBI:18384; CHEBI:35374; CHEBI:37480; CHEBI:38342; CHEBI:4170; CHEBI:4251; CHEBI:49728; CHEBI:704854; HMDB0000124; HMDB0000213; HM…	C6H13O9P	-H(-)	100
398	259.081	1	13324.2	0.901644	Asparaginyl-Glutamate	HMDB0028730; HMDB28730	C9H14N3O6	-H(-)	100
399	259.13	1	18305.7	0.847845	gamma-Glutamylisoleucine	CHEBI:68433; CHEBI:68434; CHEBI:73506; HMDB0011170; HMDB0011171; HMDB0028822; HMDB0028823; HMDB0029152; HMDB0029153; HMDB11170; HMDB11171; HMDB28822; HMDB28823; HMDB29152; HMDB29153	C11H20N2O5	-H(-)	100
400	260.116	1	6707.88	0.779971	Camelinin	HMDB0039082; HMDB39082	C12H23NOS2	-H(-)	100
401	261.008	1	71677.5	0.954393	Homovanillic acid sulfate	CHEBI:88405; CHEBI:88716; HMDB0011719; HMDB0041648; HMDB0041721; HMDB0059967; HMDB0061117; HMDB0132291; HMDB0132292; HMDB0134099; HMDB11719; HMDB41648; HMDB41721; HMDB59967; HMDB61117	C9H10O7S	-H(-)	100
402	261.133	1	14319.1	0.862329	Phaseolic acid	HMDB0031897; HMDB31897	C12H22O6	-H(-)	100
403	261.222	1	5527.47	0.387743	6,10,14-Trimethyl-5,9,13-pentadecatrien-2-one	HMDB0034495; HMDB0037519; HMDB34495; HMDB37519	C18H30O	-H(-)	100
404	262.046	1	8974.21	0.877741	Ticlopidine	C07140; CHEBI:9588; HMDB0014353; HMDB14353	C14H14ClNS	-H(-)	25
405	262.096	1	8093.66	0.770314	N(2)-phenylacetyl-L-glutaminate	CHEBI:58310; HMDB0062645; HMDB62645	C13H15N2O4	-H(-)	100
406	263.006	1	14898.5	0.925615	5,8-Dihydro-6-(4-methyl-3-pentenyl)-1,2,3,4-tetrathiocin	HMDB0038142; HMDB38142	C10H16S4	-H(-)	100
407	263.024	1	15924.4	0.921684	3-Methoxy-4-hydroxyphenylethyleneglycol sulfate	CHEBI:1091015; HMDB0000559; HMDB0003332; HMDB00559; HMDB01985; HMDB03332	C9H12O7S	-H(-)	100
408	263.104	1	9892.42	0.857301	Acetyl-N-formyl-5-methoxykynurenamine	C04148; C05642; CHEBI:17884; HMDB0004259; HMDB0006344; HMDB0061136; HMDB04259; HMDB06344; HMDB61136	C13H16N2O4	-H(-)	100
409	263.129	1	12980.3	0.875773	Hulupinic acid	C06082; C09600; CHEBI:134342; CHEBI:18743; CHEBI:581942; CHEBI:62426; HMDB0030102; HMDB0031972; HMDB0033227; HMDB0033661; HMDB0034719; HMDB0035140; HMDB0035715; HMDB0035805; HMDB0035874; HMDB0036043; HMDB0036045; HMDB0036093; HMDB0036125; HMDB0036130; HMDB0036135; HMDB0036202; HMDB0036773; HMDB0036931; HMDB0037055; HMDB0037528; HMDB0038156; HMDB0040119; HMDB0041227; HMDB0041284; HMDB0124832; HMDB…	C15H20O4	-H(-)	100
410	263.165	1	15747.6	0.885565	12-Oxo-2,3-dinor-10,15-phytodienoic acid	CHEBI:88829; HMDB0032090; HMDB0061935; HMDB32090; HMDB61935	C16H24O3	-H(-)	100
411	263.201	1	4999.82	0.697265	Cedryl acetate	CHEBI:602138; HMDB0035910; HMDB0036153; HMDB0037218; HMDB0037224; HMDB0037273; HMDB0039630; HMDB35910; HMDB36153; HMDB37218; HMDB37224; HMDB37273; HMDB39630	C17H28O2	-H(-)	100
412	264.061	1	7954.35	0.805583	Isoniazid alpha-ketoglutaric acid	C16625; HMDB0060663; HMDB60663	C11H11N3O5	-H(-)	28
413	264.089	1	5597.03	0.811098	2-(2-Phenylacetoxy)propionylglycine	CHEBI:89911; HMDB0059732; HMDB0059772; HMDB59732; HMDB59772	C13H15NO5	-H(-)	100
414	264.161	1	5513.01	0.75846	Oxprenolol	CHEBI:113756; HMDB0015520; HMDB0061122; HMDB15520; HMDB61122	C15H23NO3	-H(-)	100
415	265.108	1	43159	0.910405	3'',4'',5''-Trimethoxycinnamyl alcohol acetate	HMDB0040891; HMDB0041582; HMDB0125455; HMDB0133195; HMDB0133196; HMDB0133197; HMDB0133198; HMDB40891; HMDB41582	C14H18O5	-H(-)	100
416	265.181	1	26012.3	0.881379	4-Hydroxy-3-methoxy-2,10-bisaboladien-9-one	CHEBI:89569; HMDB0033917; HMDB0060055; HMDB0112085; HMDB0112088; HMDB0112089; HMDB0112092; HMDB0112097; HMDB33917; HMDB60055	C16H26O3	-H(-)	100
417	265.217	1	8584	0.691617	Methyl 2E,4Z-hexadecadienoate	HMDB0031050; HMDB31050	C17H30O2	-H(-)	100
418	265.254	1	6704.27	0.428408	9-Octadecenal	CHEBI:417823; HMDB0030965; HMDB0037517; HMDB30965; HMDB37517	C18H34O	-H(-)	100
419	267.074	1	58652.7	0.949772	Inosine	C00294; CHEBI:17596; CHEBI:705435; CHEBI:74074; HMDB0000195; HMDB0000481; HMDB0003040; HMDB00195; HMDB00481; HMDB03040	C10H12N4O5	-H(-)	100
420	267.123	1	17981	0.891411	Kamahine C	HMDB0038935; HMDB0061643; HMDB38935; HMDB61643	C14H20O5	-H(-)	100
421	267.16	1	23467.6	0.902569	4,11,13,15-Tetrahydroridentin B	HMDB0036150; HMDB0038153; HMDB0038154; HMDB0038165; HMDB0038503; HMDB0060570; HMDB0240213; HMDB36150; HMDB38153; HMDB38154; HMDB38165; HMDB38503; HMDB60570	C15H24O4	-H(-)	100
422	267.233	1	40669.1	0.881126	Cyclohexaneundecanoic acid	C12100; C16536; CHEBI:75094; CHEBI:84328; HMDB0030997; HMDB0031046; HMDB0040888; HMDB0060038; HMDB0061858; HMDB0062437; HMDB30997; HMDB31046; HMDB40888; HMDB60038; HMDB61858; HMDB62437	C17H32O2	-H(-)	100
423	268.104	1	8364.24	0.814597	Asparaginyl-Histidine	HMDB0028733; HMDB0028880; HMDB28733; HMDB28880	C10H15N5O4	-H(-)	100
424	268.156	1	7590.85	0.806598	Rizatriptan	CHEBI:48273; HMDB0015088; HMDB15088	C15H19N5	-H(-)	100
425	269.088	1	132390	0.956289	D-erythro-L-galacto-Nonulose; Aspartyl-Histidine	HMDB0028755; HMDB0028881; HMDB0029955; HMDB28755; HMDB28881; HMDB29955	C10H14N4O5; C9H18O9	-H(-); -H(-)	100
426	269.212	1	87076.7	0.641137	3-Oxohexadecanoic acid	CHEBI:37251; HMDB0010733; HMDB0030972; HMDB0030973; HMDB0030978; HMDB10733; HMDB30972; HMDB30973; HMDB30978	C16H30O3	-H(-)	100
427	269.249	1	243046	0.629201	Heptadecanoic acid	C16995; CHEBI:32365; CHEBI:84874; CHEBI:87343; HMDB0002259; HMDB0031067; HMDB0034131; HMDB0037372; HMDB0040392; HMDB0040598; HMDB0059870; HMDB0061859; HMDB02259; HMDB31067; HMDB34131; HMDB37372; HMDB40392; HMDB40598; HMDB59870; HMDB61859	C17H34O2	-H(-)	100
428	271.193	1	19057.2	0.837167	7(14)-Bisabolene-2,3,10,11-tetrol	HMDB0035918; HMDB35918	C15H28O4	-H(-)	95
429	271.228	1	65530.9	0.828892	(R)-3-Hydroxy-hexadecanoic acid	CHEBI:37248; CHEBI:38247; CHEBI:65101; HMDB0010734; HMDB0031057; HMDB0061658; HMDB0112184; HMDB0112185; HMDB0112186; HMDB0112187; HMDB0112188; HMDB0112189; HMDB0112190; HMDB0112191; HMDB0112192; HMDB10734; HMDB31057; HMDB61658	C16H32O3	-H(-)	100
430	273.057	1	13340.4	0.893084	4-Phenyl-1H,3H-naphtho[1,8-cd]pyran-1,3-dione	HMDB0041120; HMDB41120	C18H10O3	-H(-)	100
431	273.098	1	14354.7	0.894043	Glutamyl-Gamma-glutamate	HMDB0028833; HMDB28833	C10H16N3O6	-H(-)	49
432	273.172	1	14793.7	0.739035	3-Hydroxytetradecanedioic acid	HMDB0000394; HMDB00394	C14H26O5	-H(-)	100
433	274.105	1	18447.2	0.775113	Norophthalmic acid	C05283; CHEBI:73707; HMDB0005766; HMDB0011738; HMDB0028796; HMDB0028817; HMDB0029147; HMDB05766; HMDB11738; HMDB28796; HMDB28817; HMDB29147	C10H17N3O6	-H(-)	100
434	274.14	1	10006.2	0.644261	Epsilon-(gamma-Glutamyl)-lysine	CHEBI:73521; CHEBI:88494; HMDB0003869; HMDB0004207; HMDB0028824; HMDB0029154; HMDB03869; HMDB04207; HMDB28824; HMDB29154	C11H21N3O5	-H(-)	100
435	275.055	1	13821	0.87527	O-Demethylfonsecin	CHEBI:133763; HMDB0033649; HMDB33649	C14H12O6	-H(-)	44
436	275.165	1	8577.53	0.73475	Cyclandelate	C10494; CHEBI:3988; HMDB0015586; HMDB0031463; HMDB0038938; HMDB0038994; HMDB0040375; HMDB0041201; HMDB0137236; HMDB0137237; HMDB15586; HMDB31463; HMDB38938; HMDB38994; HMDB40375; HMDB41201	C17H24O3	-H(-)	100
437	275.201	1	8490.31	0.620508	19-Norandrosterone	C16300; CHEBI:32389; CHEBI:36412; CHEBI:529214; CHEBI:87333; HMDB0002697; HMDB0004590; HMDB0005886; HMDB0006547; HMDB0032464; HMDB0032672; HMDB0034382; HMDB0062677; HMDB02697; HMDB04590; HMDB05886; HMDB06547; HMDB32464; HMDB32672; HMDB34382; HMDB62677	C18H28O2	-H(-)	100
438	277.085	1	16144.8	0.890005	Glutamylmethionine	CHEBI:73507; CHEBI:82965; HMDB0028825; HMDB0029155; HMDB0034367; HMDB28825; HMDB29155; HMDB34367	C10H18N2O5S	-H(-)	41
439	277.109	1	13800.8	0.882689	11-Hydroxy-12-methoxydihydrokawain	HMDB0030766; HMDB0033262; HMDB0036049; HMDB0036052; HMDB0036662; HMDB0037325; HMDB0131686; HMDB30766; HMDB33262; HMDB36049; HMDB36052; HMDB36662; HMDB37325	C15H18O5	-H(-)	63
440	277.217	1	109486	0.876414	Alpha-Linolenic acid	C06426; C06427; C08364; CHEBI:27432; CHEBI:28661; CHEBI:38383; CHEBI:86148; HMDB0001388; HMDB0003073; HMDB0030962; HMDB0030963; HMDB0030964; HMDB01388; HMDB03073; HMDB30962; HMDB30963; HMDB30964	C18H30O2	-H(-)	100
441	278.069	1	7568.42	0.836073	N-[4''-hydroxy-(E)-cinnamoyl]-L-aspartic acid	HMDB0029234; HMDB29234	C13H13NO6	-H(-)	40
442	279.124	1	21419.2	0.886974	Artabsinolide A	HMDB0035620; HMDB0036051; HMDB0036094; HMDB0036095; HMDB0036695; HMDB0038545; HMDB0041003; HMDB0041144; HMDB0133288; HMDB35620; HMDB36051; HMDB36094; HMDB36095; HMDB36695; HMDB38545; HMDB41003; HMDB41144	C15H20O5	-H(-)	100
443	279.233	1	1.36838e+06	0.914393	C18:2	C01595; C04056; CHEBI:17351; CHEBI:32798; CHEBI:36025; CHEBI:75108; CHEBI:82749; HMDB0000673; HMDB0003797; HMDB0005047; HMDB0005048; HMDB0006270; HMDB0029800; HMDB0030430; HMDB0031051; HMDB0031097; HMDB0062238; HMDB0062784; HMDB00673; HMDB03797; HMDB05047; HMDB05048; HMDB06270; HMDB29800; HMDB30430; HMDB31051; HMDB31097; HMDB62238; HMDB62784	C18H32O2	-H(-)	91
444	281.115	1	31902	0.909657	Threoninyl-Tyrosine	HMDB0029073; HMDB0029115; HMDB0061146; HMDB29073; HMDB29115; HMDB61146	C13H18N2O5	-H(-)	100
445	281.14	1	34910.4	0.918788	Octyl gallate	C15971; CHEBI:23758; CHEBI:83631; HMDB0033375; HMDB0034941; HMDB0034983; HMDB0035846; HMDB0038660; HMDB0038661; HMDB0038989; HMDB0039241; HMDB0041324; HMDB33375; HMDB34941; HMDB34983; HMDB35846; HMDB38660; HMDB38661; HMDB38989; HMDB39241; HMDB41324	C15H22O5	-H(-)	100
446	283.083	1	51623.9	0.886628	p-Cresol glucuronide	CHEBI:87986; HMDB0011686; HMDB0034618; HMDB0038492; HMDB11686; HMDB34618; HMDB38492	C13H16O7	-H(-)	100
447	283.158	1	76115.8	0.546297	6,7-Dihydro-4-(hydroxymethyl)-2-(p-hydroxyphenethyl)-7-methyl-5H-2-pyrindinium	HMDB0033483; HMDB33483	C18H22NO2	-H(-)	100
448	284.099	1	36885.5	0.437082	Probenecid	C07372; CHEBI:177474; HMDB0015166; HMDB15166	C13H19NO4S	-H(-)	10
449	285.061	1	18916	0.88754	3''-Methoxyfukiic acid	CHEBI:88743; HMDB0029498; HMDB0041272; HMDB0059998; HMDB0124997; HMDB0125471; HMDB0135181; HMDB29498; HMDB41272; HMDB59998	C12H14O8	-H(-)	100
450	285.208	1	34386.7	0.751289	Hexadecanedioic acid	C19615; CHEBI:73722; HMDB0000672; HMDB0041287; HMDB0059777; HMDB00672; HMDB41287; HMDB59777	C16H30O4	-H(-)	81
451	286.094	1	9280.28	0.85736	Tetraphyllin B	HMDB0029914; HMDB29914	C12H17NO7	-H(-)	76
452	288.124	1	12822.4	0.420936	Benzoyl ecgonine	CHEBI:41001; HMDB0041836; HMDB0041955; HMDB41836; HMDB41955	C16H19NO4	-H(-)	100
453	289.003	1	10811.9	0.913982	3-[3-methoxy-4-(sulfooxy)phenyl]-2-oxopropanoic acid	HMDB0126595; HMDB0127966; HMDB0127977	C10H10O8S	-H(-)	100
454	289.166	1	7662.46	0.768227	1-Octen-3-yl glucoside	HMDB0032959; HMDB32959	C14H26O6	-H(-)	100
455	291.05	1	15634.7	0.88907	Cordeauxione	HMDB0034310; HMDB34310	C14H12O7	-H(-)	89
456	291.07	1	13353.9	0.871744	(1,3-diphenylpropoxy)sulfonic acid	HMDB0135230; HMDB0135553; HMDB0135583; HMDB0135585	C15H16O4S	-H(-)	100
457	291.124	1	9630.34	0.808251	11,12-Dimethoxydihydrokawain	CHEBI:110179; CHEBI:132606; HMDB0030767; HMDB0037774; HMDB0037775; HMDB0094645; HMDB30767; HMDB37774; HMDB37775; HMDB94645	C16H20O5	-H(-)	100
458	291.161	1	10590.5	0.818828	9-Acetoxyfukinanolide	C10459; HMDB0034658; HMDB0034738; HMDB0034930; HMDB0035687; HMDB0036693; HMDB0039275; HMDB0041249; HMDB0137254; HMDB0137256; HMDB34658; HMDB34738; HMDB34930; HMDB35687; HMDB36693; HMDB39275; HMDB41249	C17H24O4	-H(-)	100
459	291.197	1	17213.1	0.869525	(2''E,4''Z,7''Z,8E)-Colnelenic acid	C16320; CHEBI:60959; HMDB0030996; HMDB0038035; HMDB0040806; HMDB30996; HMDB38035; HMDB40806	C18H28O3	-H(-)	100
460	291.232	1	4412.25	0.727456	3b,17b-Dihydroxyetiocholane	C03852; C07632; C12525; CHEBI:18329; CHEBI:27727; CHEBI:36713; CHEBI:36714; CHEBI:36715; CHEBI:428186; HMDB0000369; HMDB0000383; HMDB0000412; HMDB0000458; HMDB0000493; HMDB0000495; HMDB0000551; HMDB0000554; HMDB00369; HMDB00383; HMDB00412; HMDB00458; HMDB00493; HMDB00495; HMDB00551; HMDB00554; HMDB0060437; HMDB60437	C19H32O2	-H(-)	80
461	293.08	1	11941.4	0.879118	gamma-L-Glutamyl-L-methionine sulfoxide	HMDB0038613; HMDB38613	C10H18N2O6S	-H(-)	63
462	293.116	1	15210.7	0.842759	gamma-Glutamylphenylalanine	C11045; CHEBI:2877; CHEBI:89582; HMDB0000594; HMDB0001894; HMDB0028826; HMDB0028875; HMDB0029106; HMDB0029156; HMDB0029562; HMDB0031865; HMDB0038514; HMDB00594; HMDB01894; HMDB28826; HMDB28875; HMDB29106; HMDB29156; HMDB29562; HMDB31865; HMDB38514	C14H18N2O5	-H(-)	21
463	293.212	1	20715.5	0.822712	13-OxoODE	C14765; C14766; C16346; C19827; CHEBI:60956; CHEBI:72641; CHEBI:88438; CHEBI:89388; CHEBI:902350; HMDB0004668; HMDB0004669; HMDB0010200; HMDB0010203; HMDB0010206; HMDB0010220; HMDB0010224; HMDB0011108; HMDB0029786; HMDB0029969; HMDB0030950; HMDB0030995; HMDB0031088; HMDB0031103; HMDB0031934; HMDB0034586; HMDB0036832; HMDB0039603; HMDB0061644; HMDB0062288; HMDB0112093; HMDB0112099; HMDB0112102; HM…	C18H30O3	-H(-)	100
464	293.249	1	6064.44	0.770536	C19:2	CHEBI:69080; HMDB0034381; HMDB34381	C19H34O2	-H(-)	100
465	295.119	1	16597.1	0.908185	Deoxynivalenol	C09747; HMDB0036156; HMDB0036867; HMDB0039810; HMDB0039812; HMDB0039814; HMDB0041617; HMDB36156; HMDB36867; HMDB39810; HMDB39812; HMDB39814; HMDB41617	C15H20O6	-H(-)	100
466	295.155	1	24744.7	0.916605	Ovalicin	C09674; HMDB0038120; HMDB0039376; HMDB0041551; HMDB38120; HMDB39376; HMDB41551	C16H24O5	-H(-)	100
467	295.228	1	42228.1	0.821522	13S-hydroxyoctadecadienoic acid	C14762; C14767; C14825; C14826; CHEBI:34154; CHEBI:34496; CHEBI:38299; CHEBI:595882; CHEBI:72651; HMDB0004667; HMDB0004670; HMDB0004701; HMDB0004702; HMDB0010223; HMDB0029796; HMDB0029978; HMDB0029998; HMDB0061708; HMDB0062652; HMDB0112194; HMDB04667; HMDB04670; HMDB04701; HMDB04702; HMDB06939; HMDB10223; HMDB29796; HMDB29978; HMDB29998; HMDB61708; HMDB62652	C18H32O3	-H(-)	100
468	295.264	1	16088.3	0.769552	Nonadeca-10(Z)-enoic acid	C00174; CHEBI:37527; HMDB0013622; HMDB0035575; HMDB13622; HMDB35575	C19H36O2	-H(-)	100
469	296.086	1	13379.1	0.875391	L-Menthone 1,2-glycerol ketal	CHEBI:570932; HMDB0032367; HMDB32367	C16H15N3OS	-H(-)	100
470	297.243	1	144736	0.810913	3-Oxooctadecanoic acid	C08365; CHEBI:28592; CHEBI:50576; CHEBI:85661; HMDB0010736; HMDB0030979; HMDB0030980; HMDB0030981; HMDB0031127; HMDB0034074; HMDB0034297; HMDB0061650; HMDB10736; HMDB30979; HMDB30980; HMDB30981; HMDB31127; HMDB34074; HMDB34297; HMDB61650	C18H34O3	-H(-)	100
471	297.28	1	42793.9	0.704836	C19:0	C16535; C16794; CHEBI:133136; CHEBI:31731; CHEBI:39246; CHEBI:51340; CHEBI:84875; HMDB0000772; HMDB0000795; HMDB0004085; HMDB0034154; HMDB0035474; HMDB0035674; HMDB0035675; HMDB0037397; HMDB0038070; HMDB00772; HMDB00795; HMDB04085; HMDB34154; HMDB35474; HMDB35674; HMDB35675; HMDB37397; HMDB38070	C19H38O2	-H(-)	100
472	299.115	1	18456.4	0.865352	2-(3-Hydroxyphenyl)ethanol 1''-glucoside	HMDB0038332; HMDB0041405; HMDB38332; HMDB41405	C14H20O7	-H(-)	33
473	299.26	1	62168.1	0.755919	(R)-3-Hydroxy-Octadecanoic acid	CHEBI:136406; CHEBI:136638; CHEBI:19660; CHEBI:85208; HMDB0010737; HMDB0037396; HMDB0061661; HMDB0061662; HMDB0061706; HMDB0062549; HMDB0112180; HMDB0112181; HMDB0112182; HMDB0112183; HMDB0112193; HMDB10737; HMDB37396; HMDB61661; HMDB61662; HMDB61706; HMDB62549	C18H36O3	-H(-)	100
474	300.04	1	16228.4	0.461029	Acetylglucosamine sulfate	C04132; C16265; CHEBI:28132; HMDB0000781; HMDB0000814; HMDB0000841; HMDB00781; HMDB00814; HMDB00841	C8H15NO9S	-H(-)	100
475	301.164	1	20785.7	0.72846	Arginyl-Glutamine	HMDB0028707; HMDB0028723; HMDB0028791; HMDB28707; HMDB28723; HMDB28791	C11H22N6O4	-H(-)	100
476	301.217	1	23359.8	0.857163	Eicosapentaenoic acid	C02075; C06428; C07198; C09118; C12077; CHEBI:27436; CHEBI:28364; CHEBI:545914; CHEBI:6039; HMDB0001999; HMDB0003598; HMDB0015655; HMDB0035692; HMDB0036703; HMDB0036709; HMDB0036775; HMDB0036805; HMDB0036811; HMDB0036826; HMDB0038172; HMDB0038687; HMDB0039486; HMDB0041928; HMDB01999; HMDB03598; HMDB15655; HMDB35692; HMDB36703; HMDB36709; HMDB36775; HMDB36805; HMDB36811; HMDB36826; HMDB38172; HMDB…	C20H30O2	-H(-)	100
477	302.151	1	8336.02	0.733957	Tryptophyl-Valine	HMDB0029096; HMDB0029138; HMDB29096; HMDB29138	C16H21N3O3	-H(-)	100
478	303.069	1	12052.2	0.911235	[4-(2-phenylcyclobutyl)phenyl]oxidanesulfonic acid	HMDB0134573; HMDB0135564; HMDB0135568; HMDB0135570; HMDB0135572	C16H16O4S	-H(-)	100
479	303.233	1	211903	0.865763	Arachidonic acid	C00219; C14605; CHEBI:15843; CHEBI:34838; CHEBI:529213; CHEBI:71488; CHEBI:78259; D04947; HMDB0001043; HMDB0002177; HMDB0006036; HMDB0014996; HMDB0036702; HMDB0036721; HMDB0036754; HMDB0036829; HMDB0036830; HMDB0037824; HMDB0039687; HMDB0039702; HMDB0060102; HMDB01043; HMDB02177; HMDB06036; HMDB14996; HMDB36702; HMDB36721; HMDB36754; HMDB36829; HMDB36830; HMDB37824; HMDB39687; HMDB39702; HMDB60102	C20H32O2	-H(-)	100
480	304.134	1	8817.92	0.571214	Benzosimuline	HMDB0031930; HMDB31930	C20H19NO2	-H(-)	100
481	305.068	1	15409.4	0.77547	(-)-Epigallocatechin	C12127; C12136; CHEBI:31018; CHEBI:42255; HMDB0038361; HMDB0038365; HMDB0125021; HMDB0125022; HMDB0126028; HMDB0126032; HMDB0126038; HMDB0126042; HMDB0128178; HMDB0128182; HMDB0129346; HMDB0129355; HMDB0129360; HMDB0141542; HMDB38361; HMDB38365	C15H14O7	-H(-)	100
482	305.141	1	10647.5	0.86216	Naematolone	C09499; HMDB0035781; HMDB0036487; HMDB0036643; HMDB0134974; HMDB0134975; HMDB0134976; HMDB0134977; HMDB0134979; HMDB0134980; HMDB0134982; HMDB35781; HMDB36487; HMDB36643	C17H22O5	-H(-)	25
483	305.177	1	10939.4	0.859377	5''-Carboxy-gamma-chromanol	C20203; HMDB0012799; HMDB0034780; HMDB12799; HMDB34780	C18H26O4	-H(-)	96
484	305.248	1	55033.9	0.815918	8,11,14-Eicosatrienoic acid	C03242; C16522; CHEBI:1306412; CHEBI:53460; CHEBI:53486; HMDB0002925; HMDB0010378; HMDB0031058; HMDB0036835; HMDB0060039; HMDB02925; HMDB06735; HMDB10378; HMDB31058; HMDB36835; HMDB60039	C20H34O2	-H(-)	100
485	306.075	1	12213.2	0.601397	Glutathione	C00051; CHEBI:16856; HMDB0000125; HMDB00125; HMDB01463; HMDB06960	C10H17N3O6S	-H(-)	94
486	307.035	1	10754.4	0.696134	dUMP	C00365; CHEBI:17622; HMDB0001409; HMDB01409	C9H13N2O8P	-H(-)	43
487	307.192	1	15675.7	0.887285	Methylgingerol	C10373; CHEBI:65842; HMDB0029852; HMDB0031471; HMDB0032664; HMDB0033243; HMDB0034781; HMDB0040867; HMDB29852; HMDB31471; HMDB32664; HMDB33243; HMDB34781; HMDB40867	C18H28O4	-H(-)	100
488	307.211	1	11673.5	0.894291	1,2,3-Tris(1-ethoxyethoxy)propane	HMDB0037162; HMDB37162	C15H32O6	-H(-)	39
489	307.264	1	26164.4	0.751432	Eicosadienoic acid	C09183; C16525; CHEBI:603631; CHEBI:78706; CHEBI:9053; HMDB0005060; HMDB0036827; HMDB0061864; HMDB0062432; HMDB05060; HMDB36827; HMDB61864; HMDB62432	C20H36O2	-H(-)	100
490	308.099	1	11704.2	0.718352	N-Acetylneuraminic acid	C19909; C19910; CHEBI:45744; CHEBI:61599; HMDB0000230; HMDB0000773; HMDB00230; HMDB00773; HMDB00800	C11H19NO9	-H(-)	100
491	309.041	1	45990.6	0.797657	De-O-methylsterigmatocystin	C03683; CHEBI:18236; HMDB0033657; HMDB0035230; HMDB33657; HMDB35230	C17H10O6	-H(-)	100
492	309.207	1	26823.3	0.837375	12(13)Ep-9-KODE	HMDB0013623; HMDB0033505; HMDB0035337; HMDB0038484; HMDB13623; HMDB33505; HMDB35337; HMDB38484	C18H30O4	-H(-)	100
493	309.28	1	53508.2	0.796757	C20:1	C03425; C16526; CHEBI:134474; CHEBI:134475; CHEBI:134479; CHEBI:32419; CHEBI:32425; HMDB0002231; HMDB0034296; HMDB0034451; HMDB0035159; HMDB0035572; HMDB0035573; HMDB0035574; HMDB0037127; HMDB0062436; HMDB02231; HMDB34296; HMDB34451; HMDB35159; HMDB35572; HMDB35573; HMDB35574; HMDB37127; HMDB62436	C20H38O2	-H(-)	100
494	311.168	1	544298	0.847809	N-Undecylbenzenesulfonic acid	HMDB0032549; HMDB32549	C17H28O3S	-H(-)	100
495	311.223	1	58217.5	0.815145	13-L-Hydroperoxylinoleic acid	C04717; C07338; C14827; C14831; CHEBI:15655; CHEBI:15657; CHEBI:34485; CHEBI:34498; HMDB0003871; HMDB0004706; HMDB0006940; HMDB0010201; HMDB0010208; HMDB0010221; HMDB0040900; HMDB0062281; HMDB0062434; HMDB03871; HMDB04706; HMDB06940; HMDB10201; HMDB10208; HMDB10221; HMDB40900; HMDB62281; HMDB62434	C18H32O4	-H(-)	100
496	311.295	1	147291	-0.0213737	3D,7D,11D-Phytanic acid	C01607; C06425; CHEBI:16285; CHEBI:28822; CHEBI:84936; HMDB0000417; HMDB0000553; HMDB0000801; HMDB0002212; HMDB0031318; HMDB0034156; HMDB0035672; HMDB0035673; HMDB00417; HMDB00553; HMDB0062520; HMDB00801; HMDB02212; HMDB31318; HMDB34156; HMDB35672; HMDB35673; HMDB62520	C20H40O2	-H(-)	100
497	313.168	1	56342.6	0.919396	Lotusine	C17567; HMDB0033347; HMDB0040697; HMDB33347; HMDB40697	C19H24NO3	-H(-)	100
498	313.238	1	31617.8	0.859854	Octadecanedioic acid	C14828; C14829; CHEBI:133086; HMDB0000782; HMDB0004704; HMDB0004705; HMDB0031679; HMDB0041220; HMDB00782; HMDB04704; HMDB04705; HMDB31679; HMDB41220	C18H34O4	-H(-)	100
499	313.274	1	9062.68	0.818728	3-hydroxypristanic acid	HMDB0061651; HMDB61651	C19H38O3	-H(-)	67
500	315.254	1	10512.7	0.746002	MG(0:0/15:0/0:0)	C15988; CHEBI:49254; CHEBI:710856; HMDB0011532; HMDB0011563; HMDB0031008; HMDB0059633; HMDB0072849; HMDB0072862; HMDB0072865; HMDB0072878; HMDB11532; HMDB11563; HMDB31008; HMDB59633; HMDB72849; HMDB72862; HMDB72865; HMDB72878	C18H36O4	-H(-)	100
501	316.19	1	9533.81	0.881171	Nateglinide	C11168; C12508; CHEBI:146727; CHEBI:64028; HMDB0014869; HMDB0015592; HMDB14869; HMDB15592	C19H27NO3	-H(-)	52
502	316.212	1	5432.79	0.891645	3-hydroxynonanoyl carnitine	HMDB0061635; HMDB61635	C16H31NO5	-H(-)	100
503	319.155	1	9541.03	0.868134	Bis(2-methylpropanoyloxy)-9,10-epoxy-p-mentha-1,3,5-triene	C14750; C14751; HMDB0032698; HMDB0041824; HMDB0041838; HMDB0134978; HMDB32698; HMDB41824; HMDB41838	C18H24O5	-H(-)	100
504	320.086	1	7216.7	0.081453	2-Amino-4-oxo-4-alpha-hydroxy-6-(erythro-1'',2'',3''-trihydroxypropyl)-5,6,...	C05252; HMDB0012143; HMDB12143	C9H15N5O8	-H(-)	98
505	323.112	1	11777.4	0.878194	D-Pantothenoyl-L-cysteine; 3,4,5-trihydroxy-6-{[(2E)-2-methyl-3-phenylprop-...	C04079; CHEBI:18416; HMDB0006834; HMDB0133619; HMDB0133730; HMDB06834	C12H22N2O6S; C16H20O7	-H(-) [+2]; -H(-)	43
506	323.186	1	32856.2	0.954868	Lactapiperanol D	HMDB0033631; HMDB0038580; HMDB33631; HMDB38580	C18H28O5	-H(-)	100
507	325.129	1	48920.9	0.656054	1-Methoxy-3-(4-hydroxyphenyl)-2E-propenal 4''-glucoside	HMDB0034755; HMDB0034863; HMDB0038708; HMDB0133673; HMDB34755; HMDB34863; HMDB38708	C16H22O7	-H(-)	100
508	325.184	1	473402	0.857846	2-Dodecylbenzenesulfonic acid	HMDB0031031; HMDB0059915; HMDB31031; HMDB59915	C18H30O3S	-H(-)	100
509	325.31	1	17103.4	0.720717	Homophytanic acid	CHEBI:39248; HMDB0002337; HMDB0002345; HMDB0031319; HMDB0035668; HMDB0035669; HMDB0035670; HMDB0035671; HMDB02337; HMDB02345; HMDB31319; HMDB35668; HMDB35669; HMDB35670; HMDB35671	C21H42O2	-H(-)	100
510	327.088	1	9354.53	0.915166	Zapotinin	C09479; CHEBI:48201; HMDB0029677; HMDB0030596; HMDB0030727; HMDB0030834; HMDB0033169; HMDB0033318; HMDB0034109; HMDB0034186; HMDB0037458; HMDB0039601; HMDB0040303; HMDB0040719; HMDB0040935; HMDB0041544; HMDB0128575; HMDB0128576; HMDB0128577; HMDB0128578; HMDB0129574; HMDB0130360; HMDB0130363; HMDB0130364; HMDB0140447; HMDB0140448; HMDB0140451; HMDB29677; HMDB30596; HMDB30727; HMDB30834; HMDB33169…	C18H16O6	-H(-)	98
511	327.182	1	45987.7	0.847545	7-hydroxygranisetron	HMDB0061062; HMDB61062	C18H24N4O2	-H(-)	100
512	327.233	1	107667	0.822898	C22:6	C06429; CHEBI:28125; CHEBI:32095; CHEBI:544843; HMDB0002183; HMDB0030053; HMDB0030446; HMDB0035185; HMDB0038908; HMDB02183; HMDB30053; HMDB30446; HMDB35185; HMDB38908	C22H32O2	-H(-)	100
513	327.289	1	7584.18	0.800646	Polyoxyethylene 40 monostearate	CHEBI:37258; CHEBI:52347; CHEBI:76992; HMDB0032477; HMDB0061659; HMDB0061664; HMDB0061665; HMDB0061666; HMDB0062566; HMDB32477; HMDB61659; HMDB61664; HMDB61665; HMDB61666; HMDB62566	C20H40O3	-H(-)	60
514	330.204	1	7872.4	0.693225	Marimastat	CHEBI:50662; HMDB0014924; HMDB14924	C15H29N3O5	-H(-)	100
515	331.191	1	20869.2	0.840596	Carnosic acid	C05498; C09081; C18175; CHEBI:134353; CHEBI:81561; HMDB0002358; HMDB0004031; HMDB0012851; HMDB0030103; HMDB0030136; HMDB0031374; HMDB0031375; HMDB0035637; HMDB0036146; HMDB0036623; HMDB0036700; HMDB0036726; HMDB0036761; HMDB0038966; HMDB0062410; HMDB02358; HMDB04031; HMDB12851; HMDB13594; HMDB30103; HMDB30136; HMDB31374; HMDB31375; HMDB35637; HMDB36146; HMDB36623; HMDB36700; HMDB36726; HMDB36761;…	C20H28O4	-H(-)	100
516	331.264	1	27877.2	0.788692	C22:4	C16527; CHEBI:53487; CHEBI:84873; HMDB0002226; HMDB0035676; HMDB0035677; HMDB0038910; HMDB0062725; HMDB02226; HMDB35676; HMDB35677; HMDB38910; HMDB62725	C22H36O2	-H(-)	100
517	333.206	1	18618.6	0.883377	15-Keto-13,14-dihydroprostaglandin A2	C05949; C05953; C05954; C05955; C05957; C05958; C11876; CHEBI:27485; CHEBI:27555; CHEBI:27814; CHEBI:27820; CHEBI:28099; CHEBI:28130; CHEBI:88493; HMDB0001244; HMDB0002710; HMDB0002752; HMDB0004234; HMDB0004236; HMDB0004238; HMDB0005073; HMDB0012824; HMDB0012850; HMDB0035286; HMDB0035878; HMDB0036760; HMDB0036763; HMDB0036828; HMDB0041055; HMDB0060046; HMDB0060054; HMDB0060095; HMDB0062298; HMDB0…	C20H30O4	-H(-)	68
518	333.279	1	5723.34	0.735413	Docosatrienoic acid	CHEBI:1038735; HMDB0002823; HMDB0031099; HMDB02823; HMDB31099	C22H38O2	-H(-)	100
519	335.222	1	12151	0.864281	Leukotriene B4	C00959; C02165; C04685; C04686; C04849; C04853; C05356; C05965; C05966; C14781; C14808; C14810; C14812; C14813; C14820; C14823; CHEBI:1221367; CHEBI:1263764; CHEBI:15545; CHEBI:15546; CHEBI:15626; CHEBI:15628; CHEBI:15631; CHEBI:15632; CHEBI:15647; CHEBI:27624; CHEBI:34127; CHEBI:34145; CHEBI:34487; CHEBI:34784; CHEBI:63981; CHEBI:63982; CHEBI:90982; CHEBI:90990; CHEBI:91136; CHEBI:91138; CHEBI:9…	C20H32O4	-H(-)	100
520	337.194	1	45958.2	0.923531	Aspidospermatine	C09041; HMDB0030358; HMDB30358	C21H26N2O2	-H(-)	31
521	337.311	1	8521.59	0.744763	Erucic acid	C08316; CHEBI:28792; CHEBI:32428; CHEBI:82946; HMDB0002068; HMDB0002884; HMDB0031013; HMDB0032470; HMDB0035566; HMDB0035567; HMDB0035568; HMDB0035569; HMDB0062659; HMDB02068; HMDB02884; HMDB31013; HMDB32470; HMDB35566; HMDB35567; HMDB35568; HMDB35569; HMDB62659	C22H42O2	-H(-)	100
522	339.326	1	35719.6	0.524528	C22:0	C08281; CHEBI:28941; CHEBI:85983; HMDB0000944; HMDB0035651; HMDB0035655; HMDB0035660; HMDB0035667; HMDB0040290; HMDB00944; HMDB35651; HMDB35655; HMDB35660; HMDB35667; HMDB40290	C22H44O2	-H(-)	100
523	340.204	1	72316.6	0.822222	14-oxo-DoHE(1-)	CHEBI:90867; HMDB0062685; HMDB62685	C22H29O3	-H(-)	100
524	341.114	1	180722	0.840034	Dictyoquinazol C	HMDB0040442; HMDB40442	C18H18N2O5	-H(-)	100
525	342.206	1	12372.9	0.87138	Piperolein B	CHEBI:534866; HMDB0030340; HMDB0033959; HMDB30340; HMDB33959	C21H29NO3	-H(-)	73
526	344.245	1	5483.56	0.847995	3-hydroxyundecanoyl carnitine	HMDB0061637; HMDB61637	C18H35NO5	-H(-)	100
527	345.111	1	11980.7	0.928798	Nifedipine	C07266; CHEBI:7565; HMDB0015247; HMDB15247	C17H18N2O6	-H(-)	52
528	346.056	1	29383	0.793942	AMP	C00020; C00362; C00946; C01367; C19970; CHEBI:16027; CHEBI:16192; CHEBI:28223; CHEBI:28931; CHEBI:63211; HMDB0000045; HMDB0001044; HMDB0003540; HMDB00045; HMDB0011617; HMDB0059594; HMDB01044; HMDB03540; HMDB06550; HMDB11617; HMDB59594	C10H14N5O7P	-H(-)	100
529	347.187	1	11631.3	0.850369	Gibberellin A110	C06094; CHEBI:134520; CHEBI:27433; HMDB0032010; HMDB0032011; HMDB0032895; HMDB0033981; HMDB0034999; HMDB0036895; HMDB0040989; HMDB0060094; HMDB32010; HMDB32011; HMDB32895; HMDB33981; HMDB34999; HMDB36895; HMDB40989; HMDB60094	C20H28O5	-H(-)	100
530	349.166	1	10003.9	0.857872	Calonectrin	HMDB0034915; HMDB0036689; HMDB34915; HMDB36689	C19H26O6	-H(-)	100
531	349.202	1	18829.3	0.870209	8-iso-15-keto-PGE2	C00427; C04707; C04758; C06439; C13802; CHEBI:15547; CHEBI:15554; CHEBI:15557; CHEBI:28031; CHEBI:34939; CHEBI:63979; CHEBI:63992; CHEBI:91287; HMDB0002341; HMDB0002664; HMDB0003034; HMDB0003175; HMDB0010410; HMDB0012552; HMDB0012588; HMDB0012590; HMDB0012641; HMDB0013040; HMDB0036701; HMDB0037593; HMDB0038693; HMDB0060096; HMDB0062297; HMDB0062300; HMDB0062616; HMDB02341; HMDB02664; HMDB03034; H…	C20H30O5	-H(-)	100
532	349.238	1	14760.8	0.89773	Tetrahydrocorticosterone	C05476; C14594; C15368; C17496; CHEBI:79870; HMDB0000268; HMDB0000449; HMDB0005972; HMDB0011541; HMDB0011571; HMDB00268; HMDB0033616; HMDB0041997; HMDB00449; HMDB05972; HMDB11541; HMDB11571; HMDB33616; HMDB41997	C21H34O4	-H(-)	100
533	349.275	1	14427.8	0.714812	3,4-Dimethyl-5-pentyl-2-furanundecanoic acid	HMDB0031126; HMDB0112078; HMDB31126	C22H38O3	-H(-)	100
534	351.121	1	10760.8	0.874179	Cotinine glucuronide	HMDB0001013; HMDB01013	C16H20N2O7	-H(-)	44
535	351.146	1	10596.9	0.899396	Coriandrone D	HMDB0029972; HMDB29972	C18H24O7	-H(-)	100
536	351.182	1	10692.3	0.861223	[4]-Gingerdiol 3,5-diacetate	HMDB0039132; HMDB39132	C19H28O6	-H(-)	100
537	351.218	1	11905.5	0.846736	Prostaglandin E2	C00427; C00584; C00696; C01312; C02198; C04654; C04671; C04853; C05960; C06314; C06315; C06476; C13807; C13808; CHEBI:131888; CHEBI:15548; CHEBI:15550; CHEBI:15551; CHEBI:15552; CHEBI:15554; CHEBI:15555; CHEBI:15627; CHEBI:15646; CHEBI:28442; CHEBI:34820; CHEBI:34821; CHEBI:36075; CHEBI:63993; CHEBI:6498; CHEBI:6499; CHEBI:90833; HMDB0001220; HMDB0001320; HMDB0001335; HMDB0001381; HMDB0001403; HM…	C20H32O5	-H(-)	100
538	351.254	1	6891.08	0.829511	MG(0:0/18:3(6Z,9Z,12Z)/0:0)	HMDB0011539; HMDB0011540; HMDB0011569; HMDB0011570; HMDB11539; HMDB11540; HMDB11569; HMDB11570	C21H36O4	-H(-)	100
539	353.162	1	22013.9	0.90456	Propofol glucuronide	HMDB0060933; HMDB60933	C18H26O7	-H(-)	43
540	353.342	1	11475.4	0.439584	C23:0	CHEBI:42394; HMDB0001160; HMDB0035638; HMDB0035642; HMDB0035649; HMDB0035650; HMDB01160; HMDB35638; HMDB35642; HMDB35649; HMDB35650	C23H46O2	-H(-)	100
541	355.179	1	30745.8	0.92304	Xanthoplanine	HMDB0033356; HMDB33356	C21H26NO4	-H(-)	100
542	355.286	1	8051.4	0.803857	MG(0:0/18:1(11Z)/0:0)	CHEBI:75342; HMDB0011536; HMDB0011537; HMDB0011566; HMDB0011567; HMDB0033372; HMDB0034031; HMDB0094684; HMDB11536; HMDB11537; HMDB11566; HMDB11567; HMDB33372; HMDB34031; HMDB94684	C21H40O4	-H(-)	100
543	357.225	1	9538.06	0.86603	Kinetensin 1-3	HMDB0012983; HMDB12983	C15H30N6O4	-H(-)	100
544	357.265	1	6880.39	0.73013	13,14-Dihydro PGF-1a	CHEBI:155467; HMDB0005076; HMDB05076	C20H38O5	-H(-)	100
545	361.202	1	24625.8	0.886938	Cortisol	C00735; C01124; C05469; CHEBI:16485; CHEBI:17650; CHEBI:18093; HMDB0000063; HMDB0000319; HMDB00063; HMDB0006758; HMDB0014879; HMDB0030026; HMDB0030138; HMDB00319; HMDB0032095; HMDB0034090; HMDB06758; HMDB14879; HMDB30026; HMDB30138; HMDB32095; HMDB34090	C21H30O5	-H(-)	100
546	361.239	1	13106.5	0.880885	19,20-DiHDPA	CHEBI:72657; HMDB0010214; HMDB0031137; HMDB0033398; HMDB0033677; HMDB0036315; HMDB0036704; HMDB0039226; HMDB0041495; HMDB10214; HMDB31137; HMDB33398; HMDB33677; HMDB36315; HMDB36704; HMDB39226; HMDB41495	C22H34O4	-H(-)	100
547	365.139	1	18994.8	0.904356	Curcumin II	HMDB0039610; HMDB0125864; HMDB39610	C22H22O5	-H(-)	100
548	365.16	1	12296.9	0.887615	Diacetoxyscirpenol	C09662; HMDB0035104; HMDB0038282; HMDB0041364; HMDB35104; HMDB38282; HMDB41364	C19H26O7	-H(-)	91
549	365.342	1	8108.99	0.622926	C24:1	C08323; CHEBI:44247; HMDB0002368; HMDB0029799; HMDB0035559; HMDB0035560; HMDB0035561; HMDB0035562; HMDB0035563; HMDB02368; HMDB29799; HMDB35559; HMDB35560; HMDB35561; HMDB35562; HMDB35563	C24H46O2	-H(-)	100
550	367.015	1	15279.5	0.849902	[3-(3,5,7-trihydroxy-4-oxo-3,4-dihydro-2H-1-benzopyran-2-yl)phenyl]oxidanes...	HMDB0125287; HMDB0125288; HMDB0125395; HMDB0125396; HMDB0125403; HMDB0125431; HMDB0125454; HMDB0130003; HMDB0130201; HMDB0130213; HMDB0133374; HMDB0133383; HMDB0133556; HMDB0133585; HMDB0133589; HMDB0141188	C15H12O9S	-H(-)	37
551	367.357	1	25946.3	0.134999	C24:0	C08320; CHEBI:28866; HMDB0002003; HMDB0035633; HMDB0035636; HMDB0040887; HMDB02003; HMDB35633; HMDB35636; HMDB40887	C24H48O2	-H(-)	100
552	369.191	1	9240.16	0.879541	5-Megastigmen-7-yne-3,9-diol 9-glucoside	HMDB0032841; HMDB0032842; HMDB0036822; HMDB32841; HMDB32842; HMDB36822	C19H30O7	-H(-)	100
553	369.301	1	12202.8	0.631393	Diethylhexyl adipate	C14240; CHEBI:34675; HMDB0040270; HMDB0041619; HMDB40270; HMDB41619	C22H42O4	-H(-)	100
554	371.206	1	9423.07	0.863165	Blumenol C glucoside	HMDB0040668; HMDB0040701; HMDB40668; HMDB40701	C19H32O7	-H(-)	86
555	372.13	1	7892.69	0.737719	Prochlorperazine	C07403; CHEBI:8435; HMDB0014577; HMDB14577	C20H24ClN3S	-H(-)	25
556	373.166	1	12958.8	0.888154	Cyclonormammein	CHEBI:554198; HMDB0030164; HMDB0030649; HMDB0030650; HMDB0033534; HMDB0033537; HMDB0036463; HMDB0039248; HMDB0041139; HMDB30164; HMDB30649; HMDB30650; HMDB33534; HMDB33537; HMDB36463; HMDB39248; HMDB41139	C21H26O6	-H(-)	100
557	373.276	1	12114.9	0.781817	3b-Hydroxy-5-cholenoic acid	CHEBI:384794; HMDB0000308; HMDB00308; HMDB0038522; HMDB0041453; HMDB38522; HMDB41453	C24H38O3	-H(-)	100
558	375.255	1	12194.2	0.838165	MG(0:0/20:5(5Z,8Z,11Z,14Z,17Z)/0:0)	HMDB0011550; HMDB0011580; HMDB0012868; HMDB0039278; HMDB11550; HMDB11580; HMDB12868; HMDB39278	C23H36O4	-H(-)	100
559	375.291	1	21751.5	0.776446	Allolithocholic acid	C03990; C17658; CHEBI:16325; CHEBI:542339; HMDB0000381; HMDB0000713; HMDB0000717; HMDB0000761; HMDB0002431; HMDB0002492; HMDB00381; HMDB00713; HMDB00717; HMDB00761; HMDB02431; HMDB02492	C24H40O3	-H(-)	100
560	377.197	1	14280.4	0.877967	18-Hydroxycortisol	HMDB0000418; HMDB0030045; HMDB0030105; HMDB0032770; HMDB0032773; HMDB0036889; HMDB0040702; HMDB00418; HMDB0061033; HMDB30045; HMDB30105; HMDB32770; HMDB32773; HMDB36889; HMDB40702; HMDB61033	C21H30O6	-H(-)	100
561	377.27	1	17026.6	0.86395	2-Arachidonylglycerol	C13856; CHEBI:34071; CHEBI:52392; CHEBI:66735; HMDB0004666; HMDB0011549; HMDB0011578; HMDB0011579; HMDB0035273; HMDB0036356; HMDB0036568; HMDB04666; HMDB11548; HMDB11549; HMDB11578; HMDB11579; HMDB35273; HMDB36356; HMDB36568	C23H38O4	-H(-)	100
562	378.241	1	7481.68	0.787259	Sphingosine 1-phosphate	C06124; CHEBI:37550; CHEBI:392583; HMDB0000277; HMDB00277; HMDB0059630; HMDB0062531; HMDB59630; HMDB62531	C18H38NO5P	-H(-)	100
563	379.117	1	9518.91	0.922008	3-O-Methylglycyrol	HMDB0033883; HMDB0041236; HMDB0135729; HMDB33883; HMDB41236	C22H20O6	-H(-)	49
564	379.212	1	10325.1	0.888368	[6]-Gingerdiol 3,5-diacetate	HMDB0040568; HMDB40568	C21H32O6	-H(-)	100
565	381.133	1	13735.5	0.923167	Licoricone	C17765; CHEBI:69086; HMDB0029515; HMDB0033148; HMDB0033712; HMDB0041102; HMDB29515; HMDB33148; HMDB33712; HMDB41102	C22H22O6	-H(-)	100
566	381.316	1	19744.4	0.848573	5a-Cholesta-8,24-dien-3-one	C05107; CHEBI:205734; CHEBI:27910; HMDB0001093; HMDB0002394; HMDB0003896; HMDB01093; HMDB02394; HMDB03896	C27H42O	-H(-)	100
567	381.373	1	13637.4	0.348751	C25:0	CHEBI:39420; HMDB0002361; HMDB0035629; HMDB0035630; HMDB0035632; HMDB0036843; HMDB02361; HMDB35629; HMDB35630; HMDB35632; HMDB36843	C25H50O2	-H(-)	100
568	382.13	1	6314.87	0.795599	13-Oxocryptopine	HMDB0032878; HMDB0038554; HMDB32878; HMDB38554	C21H21NO6	-H(-)	100
569	383.209	1	27613.3	0.947077	20-Trihydroxy-leukotriene-B4	HMDB0012643; HMDB0036010; HMDB12643; HMDB36010	C20H32O7	-H(-)	100
570	385.166	1	39562.2	0.898476	Porson	HMDB0030810; HMDB0035404; HMDB0035405; HMDB30810; HMDB35404; HMDB35405	C22H26O6	-H(-)	100
571	385.224	1	15525	0.910881	10,11-dihydro-20-trihydroxy-leukotriene B4	HMDB0012503; HMDB12503	C20H34O7	-H(-)	69
572	389.27	1	11245.8	0.820537	12-Ketodeoxycholic acid	CHEBI:803536; CHEBI:88104; HMDB0000328; HMDB0000460; HMDB0000467; HMDB0000503; HMDB0012866; HMDB00328; HMDB0041454; HMDB00460; HMDB00467; HMDB00503; HMDB0062742; HMDB12866; HMDB41454; HMDB62742	C24H38O4	-H(-)	100
573	391.263	1	26120.7	0.864365	3-Hydroxy-10''-apo-b,y-carotenal	HMDB0039019; HMDB39019	C27H36O2	-H(-)	45
574	391.286	1	40987.6	0.83357	3b,12a-Dihydroxy-5a-cholanoic acid	C02528; C04483; C07880; C15515; C17646; C17660; C17661; C17662; CHEBI:16755; CHEBI:28834; CHEBI:43419; CHEBI:473574; CHEBI:52030; CHEBI:542045; CHEBI:9907; HMDB0000348; HMDB0000361; HMDB0000384; HMDB0000411; HMDB0000438; HMDB0000478; HMDB0000514; HMDB0000518; HMDB0000626; HMDB0000664; HMDB0000686; HMDB0000733; HMDB0000811; HMDB0000946; HMDB0002451; HMDB0002488; HMDB0002536; HMDB0002585; HMDB00348…	C24H40O4	-H(-)	100
575	393.264	1	29814.5	0.915579	11-Hydroxyeicosatetraenoate glyceryl ester	CHEBI:132121; HMDB0012530; HMDB0013651; HMDB12530; HMDB13651	C23H38O5	-H(-)	100
576	395.152	1	11626.2	0.915167	Eremopetasitenin A2	HMDB0030900; HMDB30900	C20H28O6S	-H(-)	41
577	399.165	1	14719.6	0.922744	Corchoionoside B	HMDB0030975; HMDB30975	C19H28O9	-H(-)	100
578	399.327	1	5952.68	0.824102	7-Ketocholesterol	C01561; C05455; CHEBI:1125553; CHEBI:17899; CHEBI:17933; HMDB0000501; HMDB0001993; HMDB0003550; HMDB0006721; HMDB0006722; HMDB0015504; HMDB0034328; HMDB0035585; HMDB0036012; HMDB0039871; HMDB00501; HMDB0060131; HMDB0060132; HMDB01331; HMDB01993; HMDB03550; HMDB05997; HMDB06721; HMDB06722; HMDB15504; HMDB34328; HMDB35585; HMDB36012; HMDB39871; HMDB60131; HMDB60132	C27H44O2	-H(-)	100
579	401.108	1	10300.6	0.834081	4-Hydroxy-5-(3'',4''-dihydroxyphenyl)-valeric acid-O-glucuronide	CHEBI:88688; CHEBI:88690; HMDB0059971; HMDB0059973; HMDB0127743; HMDB0127744; HMDB0127745; HMDB0128703; HMDB0128704; HMDB0128718; HMDB0128719; HMDB59971; HMDB59973	C17H22O11	-H(-)	100
580	403.249	1	11757.2	0.85564	7a,12a-Dihydroxy-3-oxo-4-cholenoic acid	C07074; C15568; CHEBI:40303; CHEBI:49269; HMDB0000447; HMDB0014372; HMDB0038152; HMDB00447; HMDB14372; HMDB38152	C24H36O5	-H(-)	100
581	405.172	1	663802	0.8883	Rubraflavone A	C09275; CHEBI:429966; CHEBI:582316; CHEBI:582342; HMDB0030628; HMDB0030778; HMDB0030779; HMDB0030780; HMDB0033099; HMDB0033536; HMDB0033611; HMDB0034269; HMDB0034917; HMDB0037444; HMDB0038875; HMDB0038876; HMDB30628; HMDB30778; HMDB30779; HMDB30780; HMDB33099; HMDB33536; HMDB33611; HMDB34269; HMDB34917; HMDB37444; HMDB38875; HMDB38876	C25H26O5	-H(-)	90
582	405.265	1	59811.7	0.897917	7-Ketodeoxycholic acid	CHEBI:16312; CHEBI:16390; CHEBI:88108; HMDB0000391; HMDB0000400; HMDB0000502; HMDB0033399; HMDB0035288; HMDB00391; HMDB00400; HMDB00502; HMDB0062680; HMDB33399; HMDB35288; HMDB62680	C24H38O5	-H(-)	100
583	407.281	1	189829	0.894003	Cholate	C00695; C17644; C17726; C17727; CHEBI:134216; CHEBI:16359; CHEBI:36240; CHEBI:803879; CHEBI:88105; CHEBI:89219; HMDB0000312; HMDB0000320; HMDB0000326; HMDB0000330; HMDB0000364; HMDB0000371; HMDB0000376; HMDB0000390; HMDB0000395; HMDB0000404; HMDB0000414; HMDB0000415; HMDB0000419; HMDB0000427; HMDB0000432; HMDB0000505; HMDB0000506; HMDB0000527; HMDB0000619; HMDB0000760; HMDB0000865; HMDB0000917; H…	C24H40O5	-H(-)	100
584	408.219	1	9029.72	0.907771	Acidissiminol epoxide	HMDB0040793; HMDB40793	C25H31NO4	-H(-)	100
585	409.332	1	8130.44	0.552769	MG(0:0/22:2(13Z,16Z)/0:0)	HMDB0011553; HMDB0011583; HMDB11553; HMDB11583	C25H46O4	-H(-)	100
586	411.128	1	8652.86	0.91143	Todatriol glucoside; Methylpicraquassioside A	HMDB0037260; HMDB0038347; HMDB37260; HMDB38347	C17H26O10; C19H24O10	.Na/H-H(-); -H(-)	20
587	411.239	1	9723.46	0.849665	LysoPC(10:0)	HMDB0003752; HMDB03752	C18H39NO7P	-H(-)	100
588	411.347	1	8156.99	0.655769	MG(0:0/22:1(13Z)/0:0)	HMDB0011552; HMDB0011582; HMDB11552; HMDB11582	C25H48O4	-H(-)	100
589	413.141	1	11238.7	0.908914	N-desalkyl delavirdine	HMDB0061021; HMDB61021	C19H22N6O3S	-H(-)	100
590	413.198	1	11564.9	0.870387	Eplerenone	C12512; CHEBI:31547; HMDB0014838; HMDB0030404; HMDB0037039; HMDB0039380; HMDB0041407; HMDB14838; HMDB30404; HMDB37039; HMDB39380; HMDB41407	C24H30O6	-H(-)	100
591	415.321	1	6477.86	0.785936	24,25-Dihydroxyvitamin D	C01673; C03963; C05457; C07712; C08127; C08913; C16819; C17331; C17332; C17333; C17336; CHEBI:15578; CHEBI:17823; CHEBI:28477; CHEBI:28933; CHEBI:48701; CHEBI:7931; CHEBI:86115; CHEBI:87476; CHEBI:89079; CHEBI:89324; HMDB0000430; HMDB0001420; HMDB0001903; HMDB0002197; HMDB0006226; HMDB0006720; HMDB0012453; HMDB0012457; HMDB0012459; HMDB0015046; HMDB0030024; HMDB0030047; HMDB0030048; HMDB0035300; …	C27H44O3	-H(-)	100
592	417.301	1	7633.13	0.778513	11''-Carboxy-alpha-chromanol	HMDB0012515; HMDB0039317; HMDB12515; HMDB39317	C26H42O4	-H(-)	100
593	417.337	1	6580.77	0.738468	7-a,25-Dihydroxycholesterol	C05445; C05453; C05458; C05499; C05501; C06341; C15518; C15520; CHEBI:1294; CHEBI:18431; CHEBI:2288; CHEBI:27428; CHEBI:37623; CHEBI:37640; CHEBI:48698; CHEBI:48778; CHEBI:783; CHEBI:85779; CHEBI:86087; CHEBI:86113; HMDB0006280; HMDB0006281; HMDB0006763; HMDB0006764; HMDB0006886; HMDB0006887; HMDB0006894; HMDB0011644; HMDB0060136; HMDB0062419; HMDB0062420; HMDB0062607; HMDB0062664; HMDB0062675; H…	C27H46O3	-H(-)	100
594	419.257	1	9148.62	0.820555	CPA(18:0/0:0)	HMDB0007004; HMDB07004	C21H41O6P	-H(-)	100
595	423.14	1	67882.9	0.885399	6-Hydroxymelatonin glucuronide	HMDB0060786; HMDB60786	C19H24N2O9	-H(-)	100
596	423.276	1	9291.02	0.873737	1b-Hydroxycholic acid	HMDB0000307; HMDB0000311; HMDB0000316; HMDB0000340; HMDB0000367; HMDB0000377; HMDB0000399; HMDB0000433; HMDB0000437; HMDB0013158; HMDB0013192; HMDB00307; HMDB00311; HMDB00316; HMDB00340; HMDB00342; HMDB00367; HMDB00377; HMDB00399; HMDB00433; HMDB00437; HMDB13158; HMDB13192	C24H40O6	-H(-)	100
597	425.198	1	17269.8	0.942919	3-(4-hydroxyphenyl)-1-[2,4,6-trihydroxy-3-(4-hydroxy-3-methylbut-2-en-1-yl)...	HMDB0133040; HMDB0133041; HMDB0133042; HMDB0133043; HMDB0133044; HMDB0133074; HMDB0133075; HMDB0133076; HMDB0133077; HMDB0133078; HMDB0133079; HMDB0133080; HMDB0133081; HMDB0133082; HMDB0133083; HMDB0133112; HMDB0133183; HMDB0133184; HMDB0133185; HMDB0133186; HMDB0133187; HMDB0133188; HMDB0133189; HMDB0134154; HMDB0134738; HMDB0134952; HMDB0134953; HMDB0134954; HMDB0134955; HMDB0134956; HMDB01349…	C25H30O6	-H(-)	84
598	426.022	1	9754.77	0.731264	ADP	C00008; C00054; C00361; CHEBI:16761; CHEBI:17985; CHEBI:28862; HMDB0000061; HMDB0000960; HMDB0001341; HMDB00061; HMDB00960; HMDB01341; HMDB01468	C10H15N5O10P2	-H(-)	100
599	427.181	1	12970.4	0.910609	Pyridinoline	CHEBI:88539; HMDB0000851; HMDB00851	C18H28N4O8	-H(-)	18
600	431.317	1	7517.15	0.792518	24-Hydroxycalcitriol	C17335; CHEBI:47799; CHEBI:47803; CHEBI:48714; CHEBI:48833; CHEBI:72727; CHEBI:81015; CHEBI:90970; HMDB0006228; HMDB0012454; HMDB0030702; HMDB0033769; HMDB0060134; HMDB0062211; HMDB0062399; HMDB0062400; HMDB0062686; HMDB0062712; HMDB06228; HMDB12454; HMDB30702; HMDB33769; HMDB60134; HMDB62211; HMDB62399; HMDB62400; HMDB62686; HMDB62712	C27H44O4	-H(-)	100
601	433.235	1	19548.4	0.88268	LPA(0:0/18:2(9Z,12Z))	C00416; CHEBI:62834; HMDB0007852; HMDB0007856; HMDB07852; HMDB07856	C21H39O7P	-H(-)	100
602	433.281	1	13781.9	0.726589	Polysorbate 60	CHEBI:53425; HMDB0037183; HMDB37183	C22H42O8	-H(-)	100
603	433.331	1	12237.1	0.782526	3a,7a-Dihydroxycoprostanic acid	C01301; CHEBI:16466; CHEBI:63848; HMDB0000359; HMDB0003533; HMDB00359; HMDB0062208; HMDB01974; HMDB03533; HMDB06263; HMDB62208	C27H46O4	-H(-)	100
604	435.251	1	40633.9	0.868714	LPA(0:0/18:1(9Z))	C00416; C03805; CHEBI:36476; CHEBI:62837; HMDB0007851; HMDB0007855; HMDB0011133; HMDB00443; HMDB07851; HMDB07855; HMDB11133	C21H41O7P	-H(-)	100
605	437.181	1	10870.7	0.880986	8-Propanoylneosolaniol	HMDB0038562; HMDB38562	C22H30O9	-H(-)	100
606	437.266	1	14199.4	0.888642	LPA(0:0/18:0)	C00416; HMDB0007850; HMDB0007854; HMDB07850; HMDB07854	C21H43O7P	-H(-)	80
607	437.328	1	6635.25	0.761562	27-Nor-5b-cholestane-3a,7a,12a,24,25-pentol	HMDB0002126; HMDB02126	C26H46O5	-H(-)	74
608	439.344	1	8897.89	0.622825	Momordol	HMDB0029804; HMDB29804	C26H48O5	-H(-)	100
609	439.378	1	7347.75	0.697883	MG(0:0/24:1(15Z)/0:0)	HMDB0011559; HMDB0011589; HMDB11559; HMDB11589	C27H52O4	-H(-)	91
610	443.303	1	9329.3	0.750677	Stearyl citrate	HMDB0032521; HMDB0039225; HMDB32521; HMDB39225	C24H44O7	-H(-)	37
611	449.197	1	19789.1	0.935127	Sofalcone	HMDB0042013; HMDB42013	C27H30O6	-H(-)	100
612	449.269	1	14740.3	0.879043	Celastrol	CHEBI:63959; HMDB0002385; HMDB02385	C29H38O4	-H(-)	100
613	449.363	1	20047.9	0.782094	6-Deoxocastasterone	C15802; CHEBI:20712; HMDB0033984; HMDB33984	C28H50O4	-H(-)	100
614	451.344	1	7953.4	0.778547	5b-Cholestane-3a,7a,12a,23S,25-pentol	CHEBI:63835; HMDB0000483; HMDB0000513; HMDB0000556; HMDB0000558; HMDB0002180; HMDB0002208; HMDB00483; HMDB00513; HMDB00519; HMDB00556; HMDB00558; HMDB00587; HMDB0062416; HMDB0062421; HMDB02180; HMDB02208; HMDB62416; HMDB62421	C27H48O5	-H(-)	72
615	452.278	1	45381.3	0.865386	LysoPE(0:0/16:0)	CHEBI:131743; CHEBI:73004; HMDB0011473; HMDB0011503; HMDB11473; HMDB11503	C21H44NO7P	-H(-)	100
616	455.187	1	10991.8	0.891274	Delavirdine	C06941; CHEBI:119573; HMDB0014843; HMDB14843	C22H28N6O3S	-H(-)	100
617	459.251	1	23866.8	0.816463	1-(8Z,11Z,14Z-eicosatrienoyl)-glycero-3-phosphate	HMDB0062313; HMDB0114747; HMDB0114759; HMDB62313	C23H41O7P	-H(-)	97
618	461.266	1	24381.4	0.776955	1-(11Z,14Z-eicosadienoyl)-glycero-3-phosphate	HMDB0062303; HMDB0114758; HMDB62303	C23H43O7P	-H(-)	67
619	463.16	1	11335.4	0.930368	PSF-A	HMDB0034608; HMDB34608	C23H28O10	-H(-)	85
620	465.304	1	70646	0.898757	Cholesterol sulfate	C18043; CHEBI:41321; HMDB0000653; HMDB00653	C27H46O4S	-H(-)	100
621	466.307	1	23846.9	0.888835	Tiropramide	HMDB0042042; HMDB42042	C28H41N3O3	-H(-)	100
622	469.388	1	4638.54	0.750984	DG(8:0/17:0/0:0)	HMDB0092927; HMDB0092928; HMDB0092929; HMDB0092930; HMDB0092931; HMDB0092932; HMDB0092977; HMDB0092978; HMDB0092979; HMDB0092980; HMDB0092981; HMDB0092982; HMDB0093035; HMDB0093036; HMDB0093037; HMDB0093038; HMDB0093039; HMDB0093040; HMDB0093041; HMDB0093042; HMDB0093043; HMDB0093044; HMDB0093045; HMDB0093046; HMDB0093151; HMDB0093152; HMDB0093153; HMDB0093154; HMDB0093155; HMDB0093156; HMDB00931…	C28H54O5	-H(-)	50
623	471.137	1	41674.7	0.867551	4-O-Methyl-a-D-glucosyl-(1->2)-b-D-xylosyl-(1->4)-D-xylose	HMDB0039742; HMDB39742	C17H28O15	-H(-)	100
624	472.139	1	11887.9	0.83315	2-amino-4-({1-[(carboxymethyl)-C-hydroxycarbonimidoyl]-2-{[1,3-dihydroxy-1-...	HMDB0134078	C19H27N3O9S	-H(-)	100
625	473.2	1	14385.5	0.943463	Sildenafil	C07259; HMDB0005039; HMDB05039	C22H30N6O4S	-H(-)	19
626	473.364	1	17378.5	0.797257	Soyasapogenol A	C17419; HMDB0034505; HMDB0034528; HMDB0034644; HMDB0034683; HMDB0035326; HMDB0039692; HMDB34505; HMDB34528; HMDB34644; HMDB34683; HMDB35326; HMDB39692	C30H50O4	-H(-)	100
627	474.285	1	24055	0.907172	Hydrocortamate	CHEBI:50851; HMDB0014907; HMDB14907	C27H41NO6	-H(-)	86
628	475.379	1	16123.6	0.775813	Panaxatriol	HMDB0038244; HMDB38244	C30H52O4	-H(-)	100
629	476.279	1	36152.4	0.872188	LysoPE(0:0/18:2(9Z,12Z))	CHEBI:76090; CHEBI:83058; HMDB0011477; HMDB0011507; HMDB11477; HMDB11507	C23H44NO7P	-H(-)	100
630	478.294	1	53413.8	0.882021	LysoPE(0:0/18:1(11Z))	CHEBI:74971; CHEBI:76088; HMDB0011475; HMDB0011476; HMDB0011505; HMDB0011506; HMDB11475; HMDB11476; HMDB11505; HMDB11506	C23H46NO7P	-H(-)	100
631	479.217	1	13792	0.87451	Solifenacin	CHEBI:774754; HMDB0015530; HMDB15530	C27H32N2O6	-H(-)	29
632	480.31	1	516694	0.907546	LysoPC(15:0)	C04230; CHEBI:133144; CHEBI:580912; CHEBI:75036; HMDB0010381; HMDB0011129; HMDB0011130; HMDB10381; HMDB11129; HMDB11130	C23H48NO7P	-H(-)	100
633	483.252	1	14241.3	0.821176	LPA(22:5(4Z,7Z,10Z,13Z,16Z)/0:0)	HMDB0114753; HMDB0114754	C25H41O7P	-H(-)	100
634	483.295	1	14001.7	0.707426	Goshonoside F1	HMDB0038539; HMDB0038540; HMDB38539; HMDB38540	C26H44O8	-H(-)	84
635	491.339	1	9981.17	0.805621	Homodolicholide	HMDB0033907; HMDB33907	C29H48O6	-H(-)	76
636	492.31	1	7714.68	0.794549	LysoPC(16:1(9Z))	C04230; HMDB0010383; HMDB10383	C24H48NO7P	-H(-)	100
637	493.208	1	15662.5	0.948379	Gibberellin A20 13-glucoside	HMDB0033412; HMDB0037084; HMDB0038610; HMDB33412; HMDB37084; HMDB38610	C25H34O10	-H(-)	100
638	494.325	1	16967.3	0.841648	LysoPC(16:0)	C04230; HMDB0010382; HMDB10382	C24H50NO7P	-H(-)	100
639	495.224	1	9988.24	0.91128	Glaucarubin	C08760; HMDB0035626; HMDB35626	C25H36O10	-H(-)	100
640	498.29	1	150869	0.855849	Tauroursodeoxycholic acid	C05463; C05465; CHEBI:16525; CHEBI:9410; HMDB0000874; HMDB0000896; HMDB0000951; HMDB00874; HMDB00896; HMDB00951; HMDB04011	C26H45NO6S	-H(-)	63
641	500.279	1	71516	0.874791	LysoPE(0:0/20:4(5Z,8Z,11Z,14Z))	CHEBI:64395; CHEBI:72741; CHEBI:72742; CHEBI:72746; HMDB0011487; HMDB0011488; HMDB0011517; HMDB0011518; HMDB11487; HMDB11488; HMDB11517; HMDB11518	C25H44NO7P	-H(-)	100
642	504.309	1	238624	0.902373	LysoPE(0:0/20:2(11Z,14Z))	CHEBI:131692; HMDB0011483; HMDB0011513; HMDB11483; HMDB11513	C25H48NO7P	-H(-)	100
643	506.324	1	200099	0.902759	LysoPE(0:0/20:1(11Z))	HMDB0011482; HMDB0011512; HMDB11482; HMDB11512	C25H50NO7P	-H(-)	69
644	508.341	1	176270	0.889579	LysoPE(0:0/20:0)	C04230; CHEBI:131690; CHEBI:131691; CHEBI:580913; HMDB0011481; HMDB0011511; HMDB0012108; HMDB11481; HMDB11511; HMDB12108	C25H52NO7P	-H(-)	100
645	512.269	1	127768	0.848452	Sulfolithocholylglycine	C11301; HMDB0002639; HMDB02639	C26H43NO7S	-H(-)	65
646	514.285	1	2.34262e+06	0.876495	Taurocholic acid	C05122; C15516; CHEBI:28865; HMDB0000036; HMDB0000889; HMDB0000922; HMDB0000932; HMDB00036; HMDB0011637; HMDB00889; HMDB00922; HMDB00932; HMDB11637	C26H45NO7S	-H(-)	66
647	517.39	1	13816	0.778011	Ganoderiol C	HMDB0037781; HMDB37781	C32H54O5	-H(-)	100
648	518.287	1	11709.3	0.870681	Vignatic acid B	HMDB0033617; HMDB33617	C27H41N3O7	-H(-)	100
649	518.325	1	8870.06	0.838906	LysoPC(18:2(9Z,12Z))	C04230; CHEBI:76084; HMDB0010386; HMDB0062711; HMDB10386; HMDB62711	C26H50NO7P	-H(-)	100
650	520.34	1	7870.47	0.805629	LysoPC(18:1(9Z))	C04230; CHEBI:76071; HMDB0002815; HMDB0010385; HMDB0062651; HMDB02815; HMDB10385; HMDB62651	C26H52NO7P	-H(-)	90
651	522.354	1	8527.33	0.810706	LysoPC(18:0)	C04230; CHEBI:44811; CHEBI:76076; HMDB0010384; HMDB0011128; HMDB0062195; HMDB10384; HMDB11128; HMDB62195	C26H54NO7P	-H(-)	19
652	523.302	1	8252.46	0.846671	VPGPR Enterostatin	HMDB0003577; HMDB03577	C23H40N8O6	-H(-)	12
653	524.278	1	38074	0.869022	LysoPE(0:0/22:6(4Z,7Z,10Z,13Z,16Z,19Z))	CHEBI:72747; CHEBI:72749; HMDB0011496; HMDB0011526; HMDB11496; HMDB11526	C27H44NO7P	-H(-)	100
654	525.281	1	16537.5	0.869436	Desmosine	CHEBI:37628; CHEBI:64366; HMDB0000572; HMDB0000739; HMDB00572; HMDB00739	C24H40N5O8	-H(-)	100
655	527.252	1	8752.43	0.853217	ent-6R,16bOH,17-Trihydroxy-7-oxo-6,7-seco-19,6-kauranolide 6-O-glucoside	HMDB0038546; HMDB38546	C26H40O11	-H(-)	21
656	528.309	1	97165	0.912381	LysoPE(0:0/22:4(7Z,10Z,13Z,16Z))	HMDB0011493; HMDB0011523; HMDB11493; HMDB11523	C27H48NO7P	-H(-)	100
657	531.167	1	8671.35	0.92536	8-[1-(2,4-dihydroxyphenyl)-2-hydroxy-3-(3-hydroxyphenyl)propyl]-2-(3-hydrox...	HMDB0135067	C30H28O9	-H(-)	100
658	535.341	1	103316	0.602526	PA(8:0/16:0)	HMDB0115487; HMDB0115613; HMDB0115689; HMDB0115781	C27H53O8P	-H(-)	100
659	537.488	1	8745.04	0.630934	FAHFA(16:0/9-O-18:0)	HMDB0112106; HMDB0112107; HMDB0112111; HMDB0112113; HMDB0112116; HMDB0112118; HMDB0112119; HMDB0112121; HMDB0112146; HMDB0112147; HMDB0112148; HMDB0112149; HMDB0112150; HMDB0112151; HMDB0112152; HMDB0112153; HMDB0112176; HMDB0112179	C34H66O4	-H(-)	100
660	541.266	1	10647.3	0.868792	Cortolone-3-glucuronide	HMDB0010320; HMDB10320	C27H42O11	-H(-)	100
661	551.467	1	8592.69	0.752434	DG(15:0/16:1(9Z)/0:0)	HMDB0007070; HMDB0007126; HMDB0055988; HMDB07070; HMDB07126; HMDB55988	C34H64O5	-H(-)	96
662	552.309	1	28702.9	0.902947	LysoPE(0:0/24:6(6Z,9Z,12Z,15Z,18Z,21Z))	HMDB0011499; HMDB0011529; HMDB11499; HMDB11529	C29H48NO7P	-H(-)	100
663	553.229	1	9420.21	0.847004	Ssioriside	HMDB0038934; HMDB38934	C27H38O12	-H(-)	100
664	563.372	1	49742.6	0.584995	PA(8:0/18:0)	HMDB0115489; HMDB0115615; HMDB0115691; HMDB0115698; HMDB0115704; HMDB0115783; HMDB0115794; HMDB0115800; HMDB0115814	C29H57O8P	-H(-)	100
665	571.291	1	9395.66	0.88725	Ganoderic acid H	HMDB0035987; HMDB35987	C32H44O9	-H(-)	100
666	573.156	1	9038.28	0.919589	Viniferal	HMDB0029790; HMDB29790	C35H26O8	-H(-)	100
667	573.452	1	17923.8	0.774891	DG(15:0/18:4(6Z,9Z,12Z,15Z)/0:0)	HMDB0007077; HMDB0007329; HMDB0056004; HMDB07077; HMDB07329; HMDB56004	C36H62O5	-H(-)	100
668	575.467	1	24050	0.748856	DG(15:0/18:3(6Z,9Z,12Z)/0:0)	HMDB0007075; HMDB0007076; HMDB0007271; HMDB0007300; HMDB0055996; HMDB0056003; HMDB0056142; HMDB07075; HMDB07076; HMDB07271; HMDB07300; HMDB55996; HMDB56003; HMDB56142	C36H64O5	-H(-)	100
669	577.483	1	33463.2	0.756642	DG(15:0/18:2(9Z,12Z)/0:0)	HMDB0007074; HMDB0007242; HMDB0055967; HMDB07074; HMDB07242; HMDB55967	C36H66O5	-H(-)	100
670	579.305	1	27367.3	0.948069	Hordatine B	C08308; HMDB0030459; HMDB30459	C29H40N8O5	-H(-)	100
671	591.138	1	8153.28	0.916098	Apigenin 7-[rhamnosyl-(1->2)-galacturonide]	HMDB0038847; HMDB0041129; HMDB0041719; HMDB0127121; HMDB0127122; HMDB0127170; HMDB0127171; HMDB0127234; HMDB0127235; HMDB0127275; HMDB0127276; HMDB0127295; HMDB0127296; HMDB38847; HMDB41129; HMDB41719	C27H28O15	-H(-)	20
672	593.365	1	10756.5	0.77295	7,8-Dehydroastaxanthianthin	HMDB0036872; HMDB36872	C40H50O4	-H(-)	74
673	595.492	1	6858.44	0.764971	Glycerol triundecanoate	HMDB0031089; HMDB0071223; HMDB0071277; HMDB0071326; HMDB0071400; HMDB0071439; HMDB0071456; HMDB0071508; HMDB0071616; HMDB0071821; HMDB0071842; HMDB0071845; HMDB0071858; HMDB0071864; HMDB0071893; HMDB0071925; HMDB0071928; HMDB0071972; HMDB0072006; HMDB0072048; HMDB0072121; HMDB0072166; HMDB0072345; HMDB0072420; HMDB0072489; HMDB0072569; HMDB0072572; HMDB0072650; HMDB0072686; HMDB0072725; HMDB00728…	C36H68O6	-H(-)	23
674	619.289	1	38055.1	0.936399	1-Arachidonoylglycerophosphoinositol	CHEBI:83053; HMDB0061690; HMDB0062722; HMDB61690; HMDB62722	C29H49O12P	-H(-)	100
675	627.498	1	27823.4	0.885494	DG(15:0/22:5(4Z,7Z,10Z,13Z,16Z)/0:0)	HMDB0007090; HMDB0007091; HMDB0007706; HMDB0007735; HMDB0056002; HMDB0056007; HMDB0056283; HMDB0056290; HMDB07090; HMDB07091; HMDB07706; HMDB07735; HMDB56002; HMDB56007; HMDB56283; HMDB56290	C40H68O5	-H(-)	100
676	663.405	1	6737.48	0.850417	PA(14:1(9Z)/20:5(5Z,8Z,11Z,14Z,17Z))	HMDB0114803; HMDB0115199	C37H61O8P	-H(-)	12
677	676.417	1	8482.61	0.81256	PS(14:0/14:1(9Z))	HMDB0012331; HMDB0012341; HMDB12331; HMDB12341	C34H64NO10P	-H(-)	13
678	688.391	1	9171	0.943542	Fumonisin B4	HMDB0040968; HMDB40968	C34H59NO13	-H(-)	100
679	691.316	1	7751.33	0.889108	Pisumoside B	HMDB0037125; HMDB37125	C32H52O16	-H(-)	27
680	711.323	1	8135.2	0.918946	Convalloside	HMDB0034195; HMDB34195	C35H52O15	-H(-)	100
681	727.292	1	8741.51	0.927821	Licoagrodin	HMDB0035372; HMDB35372	C45H44O9	-H(-)	100
682	730.546	1	8575.12	0.729247	Araliacerebroside	HMDB0033621; HMDB33621	C40H77NO10	-H(-)	30
683	740.523	1	13359.1	0.903325	PC(15:0/18:3(6Z,9Z,12Z))	C00157; C00350; HMDB0007941; HMDB0007942; HMDB0008165; HMDB0008198; HMDB0008876; HMDB0008935; HMDB0008936; HMDB0008967; HMDB0008995; HMDB0008996; HMDB0009027; HMDB0009060; HMDB0009091; HMDB0009092; HMDB0009123; HMDB0009156; HMDB0009287; HMDB0009319; HMDB0009352; HMDB0009548; HMDB0113026; HMDB0113027; HMDB0113368; HMDB0113396; HMDB0113885; HMDB0113886; HMDB0113904; HMDB0113944; HMDB0113945; HMDB01…	C41H76NO8P	-H(-)	100
684	750.544	1	12654.6	0.895365	PE(O-18:1(1Z)/20:4(5Z,8Z,11Z,14Z))	C00350; HMDB0005779; HMDB0009347; HMDB0009348; HMDB0009380; HMDB0009381; HMDB0009412; HMDB0009445; HMDB0009609; HMDB0011358; HMDB0011386; HMDB0011416; HMDB0011417; HMDB0011449; HMDB05779; HMDB09347; HMDB09348; HMDB09380; HMDB09381; HMDB09412; HMDB09445; HMDB09609; HMDB11358; HMDB11385; HMDB11386; HMDB11416; HMDB11417; HMDB11449	C43H78NO7P	-H(-)	100
685	763.551	1	8029.03	0.909014	PG(a-13:0/i-22:0)	HMDB0116652; HMDB0116688	C41H81O10P	-H(-)	57
686	774.545	1	14854.2	0.890316	PE(22:5(4Z,7Z,10Z,13Z,16Z)/P-18:1(11Z))	C00350; HMDB0009644; HMDB0009645; HMDB0009677; HMDB0009678; HMDB0009709; HMDB0011394; HMDB0011425; HMDB0011426; HMDB0011458; HMDB0011459; HMDB09644; HMDB09645; HMDB09677; HMDB09678; HMDB09709; HMDB11394; HMDB11425; HMDB11426; HMDB11458; HMDB11459	C45H78NO7P	-H(-)	100
687	776.56	1	100692	0.7884	PE(22:4(7Z,10Z,13Z,16Z)/P-18:1(11Z))	C00350; HMDB0009611; HMDB0009612; HMDB0009643; HMDB0009676; HMDB0011392; HMDB0011393; HMDB0011424; HMDB0011457; HMDB09611; HMDB09612; HMDB09643; HMDB09676; HMDB11392; HMDB11393; HMDB11424; HMDB11457	C45H80NO7P	-H(-)	100
688	778.575	1	73449	0.815924	PE(22:4(7Z,10Z,13Z,16Z)/P-18:0)	C00350; HMDB0009610; HMDB0011391; HMDB09610; HMDB11391	C45H82NO7P	-H(-)	100
689	784.512	1	8323.26	0.892005	PS(16:0/20:3(8Z,11Z,14Z))	HMDB0012360; HMDB0012381; HMDB0012391; HMDB0012401; HMDB0012411; HMDB0012420; HMDB0112315; HMDB0112347; HMDB0112360; HMDB0112373; HMDB0112389; HMDB0112426; HMDB0112448; HMDB0112571; HMDB0112596; HMDB0112762; HMDB12360; HMDB12381; HMDB12391; HMDB12401; HMDB12411; HMDB12420	C42H76NO10P	-H(-)	69
690	786.639	1	9647.93	0.830656	PE(22:0/P-18:0)	C00350; HMDB0009511; HMDB0009741; HMDB0011362; HMDB0011388; HMDB09511; HMDB09741; HMDB11362; HMDB11388	C45H90NO7P	-H(-)	100
691	800.203	1	9172.53	0.903692	Delphinidin 3-lathyroside 5-(6-acetylglucoside)	HMDB0037091; HMDB37091	C34H41O22	-H(-)	54
692	812.543	1	16937	0.872467	PS(18:0/20:3(8Z,11Z,14Z))	HMDB0012382; HMDB0012422; HMDB0112366; HMDB0112377; HMDB0112394; HMDB0112413; HMDB0112430; HMDB0112454; HMDB0112471; HMDB0112520; HMDB0112521; HMDB0112548; HMDB0112573; HMDB0112574; HMDB0112598; HMDB0112765; HMDB12382; HMDB12422	C44H80NO10P	-H(-)	40
693	812.656	1	9642.14	0.863673	PE(24:0/P-18:1(11Z))	C00350; HMDB0009743; HMDB0009744; HMDB0009775; HMDB0011396; HMDB0011428; HMDB0011461; HMDB09743; HMDB09744; HMDB09775; HMDB11396; HMDB11428; HMDB11461	C47H92NO7P	-H(-)	12
694	825.566	1	32651.1	0.734779	PG(18:0/22:4(7Z,10Z,13Z,16Z))	HMDB0010611; HMDB10611	C46H83O10P	-H(-)	100
695	836.544	1	29352.7	0.936097	PS(18:0/22:5(7Z,10Z,13Z,16Z,19Z))	C02737; HMDB0010166; HMDB0061477; HMDB0061485; HMDB0061488; HMDB0061505; HMDB0061513; HMDB0061517; HMDB0061525; HMDB0061529; HMDB0061537; HMDB0061544; HMDB0112383; HMDB0112403; HMDB0112420; HMDB0112462; HMDB0112479; HMDB0112530; HMDB0112556; HMDB0112581; HMDB0112582; HMDB0112607; HMDB0112627; HMDB0112641; HMDB0112666; HMDB0112690; HMDB0112770; HMDB0112771; HMDB0112794; HMDB0112795; HMDB0112819; H…	C46H80NO10P	-H(-)	100
696	848.523	1	25022.7	0.974293	PE-NMe(22:6(4Z,7Z,10Z,13Z,16Z,19Z)/22:6(4Z,7Z,10Z,13Z,16Z,19Z))	HMDB0113698	C50H76NO8P	-H(-)	95
697	871.546	1	12758.1	0.864067	PGP(a-13:0/i-24:0)	HMDB0116529; HMDB0116535; HMDB0116565	C43H86O13P2	-H(-)	47
698	924.166	1	8078.23	0.910522	3-Hydroxypimelyl-CoA	C06714; CHEBI:15485; HMDB0012155; HMDB12155	C28H46N7O20P3S	-H(-)	100
699	966.525	1	18194.9	0.86116	CDP-DG(a-13:0/i-20:0)	HMDB0116076; HMDB0116092; HMDB0116121; HMDB0116155; HMDB0116166; HMDB0116183; HMDB0116200; HMDB0116217; HMDB0116226; HMDB0116234; HMDB0116251; HMDB0116261; HMDB0116268; HMDB0116285; HMDB0116296; HMDB0116302; HMDB0116318; HMDB0116366	C45H83N3O15P2	-H(-)	23

## Sheet: annotation
ionIdx	ionMz	ionActive	ionQualTIC	ionAverageInt	mz delta	formula	ion	score	label (bona fide)		HMDB ids	KEGG ids	other ids
1	59.0131	TRUE	0.891823	57358.7	0.000703088	C2H4O2	-H(-)	100	Acetatic acid		HMDB0000042; HMDB0003344; HMDB00042; HMDB02165; HMDB03344	C00033; C00266	CHEBI:15366; CHEBI:17071
2	67.018	TRUE	0.448221	6976.81	0.000935751	C4H4O	-H(-)	100	Butynal		HMDB0006853; HMDB0013785; HMDB06853; HMDB06945; HMDB13785	C00089; C06145	CHEBI:17992; CHEBI:28180
3	71.0129	TRUE	0.892745	42296.9	0.000943965	C3H4O2	-H(-)	100	Propenoic acid C3:1		HMDB0001167; HMDB0006112; HMDB0031647; HMDB01167; HMDB06112; HMDB31647	C00511; C00546; C19440	CHEBI:17158; CHEBI:18308; CHEBI:566274
4	73.029	TRUE	0.565573	9078.84	0.000535507	C3H6O2	-H(-)	100	C3:0 (Propionic acid)		HMDB0000237; HMDB0003052; HMDB0003453; HMDB0006458; HMDB0006961; HMDB00237; HMDB0031229; HMDB0031523; HMDB03052; HMDB03453; HMDB06458; HMDB06949; HMDB06961; HMDB31229; HMDB31523	C00163; C00424; C00937; C00969; C05235; C17530	CHEBI:17167; CHEBI:17871; CHEBI:18041; CHEBI:27957; CHEBI:30768; CHEBI:52342
5	75.0084	TRUE	0.451557	5366.07	0.000373413	C2H4O3	-H(-)	100	Glycolate		HMDB0000115; HMDB00115; HMDB0031608; HMDB03035; HMDB31608	C00160	CHEBI:17497
6	79.9571	TRUE	-0.294749	31385	0.000273681	HO3S	-H(-)	100	Hydrogen sulfite		HMDB0001033; HMDB01033; HMDB03008	C11481	CHEBI:17137
7	85.0289	TRUE	0.840562	22036.4	0.000634082	C4H6O2	-H(-)	100	Succinic aldehyde		HMDB0000549; HMDB0002523; HMDB0003407; HMDB0010720; HMDB0031209; HMDB0033977; HMDB0034439; HMDB00549; HMDB02523; HMDB03407; HMDB10720; HMDB31209; HMDB33977; HMDB34439	C00741; C01770; C01771; C19309; C19443	CHEBI:16583; CHEBI:36253; CHEBI:41131; CHEBI:42639; CHEBI:46916
8	87.0086	TRUE	0.88305	25185.7	0.000130243	C3H4O3	-H(-)	100	Pyruvate		HMDB0000243; HMDB0011111; HMDB00243; HMDB0040261; HMDB0062676; HMDB11111; HMDB11666; HMDB40261; HMDB62676	C00022; C00222	CHEBI:17960; CHEBI:32816; CHEBI:86354
9	88.0398	TRUE	0.852695	12273.2	0.00058252	C3H7NO2	-H(-)	100	Alanine		HMDB0000056; HMDB0000161; HMDB0000271; HMDB0001310; HMDB00056; HMDB00161; HMDB00271; HMDB0031219; HMDB0062251; HMDB01310; HMDB31219; HMDB62251	C00041; C00099; C00133; C00213; C01401; C01537	CHEBI:15570; CHEBI:15611; CHEBI:16449; CHEBI:16958; CHEBI:16977; CHEBI:17967
10	89.0239	TRUE	0.958556	137375	0.000505778	C3H6O3	-H(-)	100	Lactate		HMDB0000190; HMDB0000700; HMDB0001051; HMDB0001311; HMDB0001882; HMDB00171; HMDB00190; HMDB0029580; HMDB0031232; HMDB0041929; HMDB0062492; HMDB00700; HMDB01051; HMDB01311; HMDB0144295; HMDB01882; HMDB03328; HMDB29580; HMDB31232; HMDB41929; HMDB62492	C00184; C00186; C00256; C01013; C02154	CHEBI:132098; CHEBI:16016; CHEBI:33404; CHEBI:341; CHEBI:36596; CHEBI:422; CHEBI:50849; CHEBI:5445
11	96.9698	TRUE	0.818556	24069.7	-0.000201285	H3O4P	-H(-)	100	Phosphoric acid		HMDB0002142; HMDB02142	C00009	CHEBI:26078
12	99.0084	TRUE	0.746566	14530.5	0.000333325	C4H4O3	-H(-)	100	Succinic anhydride		HMDB0032523; HMDB32523	C19524	CHEBI:36595
13	101.024	TRUE	0.803781	38119.9	0.00034617	C4H6O3	-H(-)	100	Oxobutanoic acid		HMDB0000005; HMDB0000060; HMDB00005; HMDB0001172; HMDB0001259; HMDB0002217; HMDB0003381; HMDB00060; HMDB0031646; HMDB01172; HMDB01259; HMDB02217; HMDB03381; HMDB06544; HMDB31646	C00109; C00164; C00232; C00349; C06002	CHEBI:15344; CHEBI:16256; CHEBI:16265; CHEBI:27821; CHEBI:30831; CHEBI:36610; CHEBI:553775
14	102.056	TRUE	0.418619	12312	-7.14716e-05	C4H9NO2	-H(-)	100	Aminobutanoic acid (ABA)		HMDB0000092; HMDB0000112; HMDB0000452; HMDB0000650; HMDB0001906; HMDB0002166; HMDB0002299; HMDB0003911; HMDB00092; HMDB00112; HMDB0031329; HMDB0031654; HMDB0038394; HMDB0041945; HMDB00452; HMDB00485; HMDB00581; HMDB00650; HMDB0094692; HMDB01906; HMDB02166; HMDB02299; HMDB03911; HMDB05815; HMDB31329; HMDB31654; HMDB38394; HMDB41945; HMDB94692	C00334; C01026; C01205; C02261; C02356; C03284; C03665; C05145; C11735	CHEBI:15620; CHEBI:16320; CHEBI:16865; CHEBI:17519; CHEBI:17724; CHEBI:27389; CHEBI:27971; CHEBI:28797; CHEBI:33094; CHEBI:35619; CHEBI:37081
15	103.04	TRUE	0.910621	23982.7	0.000228017	C4H8O3	-H(-)	100	Hydroxybutanoic acid		HMDB0000008; HMDB0000011; HMDB0000023; HMDB0000336; HMDB0000357; HMDB0000442; HMDB0000710; HMDB0000729; HMDB00008; HMDB00011; HMDB00023; HMDB0031212; HMDB00336; HMDB00357; HMDB00435; HMDB00442; HMDB0059748; HMDB00710; HMDB00729; HMDB00758; HMDB0126088; HMDB11597; HMDB31212; HMDB59748	C00989; C01089; C03197; C05984; C06001	CHEBI:1148; CHEBI:17066; CHEBI:17290; CHEBI:20067; CHEBI:30830; CHEBI:37373; CHEBI:50129; CHEBI:741468
16	104.035	TRUE	0.766023	24718.7	0.00027456	C3H7NO3	-H(-)	100	Serine		HMDB0000187; HMDB0003406; HMDB00187; HMDB00589; HMDB0062263; HMDB03406; HMDB62263	C00065; C00716; C00740	CHEBI:16523; CHEBI:17115; CHEBI:17822
17	105.019	TRUE	0.539166	6570.96	0.00038155	C3H6O4	-H(-)	100	D-Glyceric acid		HMDB0000139; HMDB0006372; HMDB00139; HMDB0031818; HMDB06372; HMDB31818	C00258	CHEBI:32398; CHEBI:33508; CHEBI:74324
17	105.019	TRUE	0.539166	6570.96	-0.00097795	C4H6S	.F(-)	40	2,3-Dihydrothiophene		HMDB0033875; HMDB0033922; HMDB33875; HMDB33922
18	105.037	TRUE	0.530485	5635.33	0.000640343	C4H10OS	-H(-)	100	3-(Methylthio)-1-propanol		HMDB0031716; HMDB0040185; HMDB0041475; HMDB31716; HMDB40185; HMDB41475		CHEBI:49019
19	107.05	TRUE	0.735763	60952.7	0.000585766	C7H8O	-H(-)	100	Benzyl alcohol		HMDB0001858; HMDB0002048; HMDB0002055; HMDB0003119; HMDB0033895; HMDB01858; HMDB02048; HMDB02055; HMDB03119; HMDB13762; HMDB33895	C00556; C01403; C01467; C01468; C01542	CHEBI:16579; CHEBI:17231; CHEBI:17847; CHEBI:17987; CHEBI:28054
20	108.045	TRUE	0.558503	10626.7	0.000127885	C6H7NO	-H(-)	100	Aminophenol		HMDB0001169; HMDB0035882; HMDB0040582; HMDB01169; HMDB35882; HMDB40582	C02372	CHEBI:17602; CHEBI:59981
21	109.011	TRUE	0.465032	9680.51	0.000280681	C6H6S	-H(-)	100	2-Vinylthiophene		HMDB0029726; HMDB0033746; HMDB29726; HMDB33746		CHEBI:48498
22	109.029	TRUE	0.799525	20924.1	0.000263205	C6H6O2	-H(-)	100	Catechol		HMDB0000957; HMDB0002434; HMDB0031180; HMDB0032037; HMDB0033002; HMDB0033127; HMDB00957; HMDB02434; HMDB31180; HMDB32037; HMDB33002; HMDB33127	C00090; C00530; C01751; C11115	CHEBI:17594; CHEBI:18135; CHEBI:27810; CHEBI:59983
23	109.041	TRUE	0.607408	12762	0.000115035	C5H6N2O	-H(-)	100	N-Acetylimidazole		HMDB0003905; HMDB0033156; HMDB0060741; HMDB03905; HMDB06237; HMDB33156; HMDB60741	C05130	CHEBI:27398
24	109.065	TRUE	0.580223	5860	0.000821916	C7H10O	-H(-)	100	2,3,5-Trimethylfuran		HMDB0029721; HMDB0029728; HMDB0031541; HMDB0040277; HMDB0040278; HMDB0061891; HMDB29721; HMDB29728; HMDB31541; HMDB40277; HMDB40278; HMDB61891
25	110.024	TRUE	0.22568	6366.02	0.000293975	C5H5NO2	-H(-)	100	Pyrrole-2-carboxylic acid		HMDB0004230; HMDB0038175; HMDB03094; HMDB04230; HMDB38175	C05942	CHEBI:36751
26	110.072	TRUE	0.412355	6626.89	0.000449132	C5H9N3	-H(-)	100	Histamine		HMDB0000870; HMDB0014417; HMDB0060263; HMDB00870; HMDB14417; HMDB60263	C00388	CHEBI:18295; CHEBI:59170
27	111.009	TRUE	0.776098	192121	0.000111297	C5H4O3	-H(-)	100	Furoic acid		HMDB0000444; HMDB0000617; HMDB0032994; HMDB0039437; HMDB00444; HMDB00617; HMDB32994; HMDB39437	C01546	CHEBI:30845; CHEBI:30846
28	111.045	TRUE	0.609995	13648	0.000321778	C6H8O2	-H(-)	100	C6:2		HMDB0001164; HMDB0029581; HMDB0031344; HMDB0031543; HMDB0031759; HMDB0032233; HMDB0033569; HMDB0034247; HMDB0039778; HMDB0040260; HMDB01164; HMDB29581; HMDB31344; HMDB31543; HMDB31759; HMDB32233; HMDB33569; HMDB34247; HMDB39778; HMDB40260	C04221; C06105	CHEBI:10702; CHEBI:38358; CHEBI:41674
29	111.081	TRUE	0.75398	5233.74	0.000488107	C7H12O	-H(-)	100	(Z)-4-Heptenal		HMDB0031483; HMDB0031486; HMDB0031487; HMDB0031488; HMDB0031539; HMDB0031540; HMDB0031550; HMDB0031551; HMDB0032301; HMDB0033667; HMDB0033827; HMDB0034372; HMDB0040339; HMDB31483; HMDB31486; HMDB31487; HMDB31488; HMDB31539; HMDB31540; HMDB31550; HMDB31551; HMDB32301; HMDB33667; HMDB33827; HMDB34372; HMDB40339		CHEBI:87582
30	112.051	TRUE	0.565313	17309.9	0.000675208	C4H7N3O	-H(-)	100	Creatinine		HMDB0000562; HMDB00562	C00791	CHEBI:16737
31	113.024	TRUE	0.835102	97306.7	0.000478578	C5H6O3	-H(-)	100	2-Hydroxy-2,4-pentadienoic acid		HMDB0031859; HMDB0060461; HMDB31859; HMDB60461		CHEBI:28993; CHEBI:74456
32	113.06	TRUE	0.563492	6448.68	0.000485509	C6H10O2	-H(-)	100	Delta-Hexanolactone		HMDB0000453; HMDB0003843; HMDB0010719; HMDB0029487; HMDB0031158; HMDB0031491; HMDB0031492; HMDB0031501; HMDB0031559; HMDB0031560; HMDB0031561; HMDB0031562; HMDB0032490; HMDB0033568; HMDB0039581; HMDB0040328; HMDB00453; HMDB0060476; HMDB0061929; HMDB03843; HMDB10719; HMDB29487; HMDB31158; HMDB31491; HMDB31492; HMDB31501; HMDB31559; HMDB31560; HMDB31561; HMDB31562; HMDB32490; HMDB33568; HMDB39581; …		CHEBI:17915; CHEBI:422598; CHEBI:49284; CHEBI:589927; CHEBI:87334; CHEBI:87583; CHEBI:87721
33	114.056	TRUE	0.801343	97741.9	9.0755e-05	C5H9NO2	-H(-)	100	Proline		HMDB0000162; HMDB0003411; HMDB0012880; HMDB00162; HMDB0030409; HMDB0034208; HMDB03411; HMDB12880; HMDB30409; HMDB34208	C00148; C00763; C18170	CHEBI:16313; CHEBI:17203; CHEBI:30322
34	115.003	TRUE	0.883984	70451.5	0.000364208	C4H4O4	-H(-)	100	Fumarate		HMDB0000134; HMDB0000176; HMDB00134; HMDB00176	C00122; C01384	CHEBI:18012; CHEBI:18300
35	115.04	TRUE	0.819417	22945.6	0.000183579	C5H8O3	-H(-)	100	Ketovaline		HMDB0000019; HMDB0000310; HMDB0000720; HMDB0001865; HMDB00019; HMDB0003771; HMDB0012233; HMDB00310; HMDB0031643; HMDB0034466; HMDB00720; HMDB0128916; HMDB0128917; HMDB0128943; HMDB0129096; HMDB0129097; HMDB0129098; HMDB0132477; HMDB01865; HMDB03771; HMDB04260; HMDB12233; HMDB31643; HMDB34466	C00141; C03273; C06255	CHEBI:16530; CHEBI:33033; CHEBI:37079; CHEBI:39153; CHEBI:45630
36	115.059	TRUE	0.714523	10770.8	-7.48384e-05	C6H12S	-H(-)	100	2-Methyl-1-methylthio-2-butene		HMDB0032411; HMDB0040244; HMDB32411; HMDB40244
36	115.059	TRUE	0.714523	10770.8	0.000259587	C5H9NO2	-H(-) [+1]	65	Proline		HMDB0000162; HMDB0003411; HMDB0012880; HMDB00162; HMDB0030409; HMDB0034208; HMDB03411; HMDB12880; HMDB30409; HMDB34208	C00148; C00763; C18170	CHEBI:16313; CHEBI:17203; CHEBI:30322
37	115.076	TRUE	0.865717	40623.8	0.000564858	C6H12O2	-H(-)	100	Hexanoic acid		HMDB0000535; HMDB0000689; HMDB0029762; HMDB0030027; HMDB0030056; HMDB0030059; HMDB0031207; HMDB0031221; HMDB0031246; HMDB0031248; HMDB0031325; HMDB0031511; HMDB0031580; HMDB0033774; HMDB0033889; HMDB0034163; HMDB0037266; HMDB0040279; HMDB0040327; HMDB00535; HMDB00689; HMDB29762; HMDB30027; HMDB30056; HMDB30059; HMDB31207; HMDB31221; HMDB31246; HMDB31248; HMDB31325; HMDB31511; HMDB31580; HMDB33774…	C01585; C12293; C12304	CHEBI:167422; CHEBI:30776; CHEBI:31328; CHEBI:31726; CHEBI:410868; CHEBI:50569; CHEBI:55381; CHEBI:74903; CHEBI:87572
38	116.036	TRUE	0.71972	13777	-0.000366698	C4H7NO3	-H(-)	100	Aspartate semialdehyde		HMDB0000532; HMDB0006454; HMDB0012249; HMDB00532; HMDB06454; HMDB12249	C00441; C03508	CHEBI:18051; CHEBI:40410; CHEBI:40673
38	116.036	TRUE	0.71972	13777	-0.000999771	C5H9NS	-H(-) [+2]	62	1-Isothiocyanatobutane		HMDB0031328; HMDB0032345; HMDB0040331; HMDB31328; HMDB32345; HMDB40331		CHEBI:50534
39	116.05	TRUE	0.878977	53023.8	9.27543e-05	C8H7N	-H(-)	100	Indole		HMDB0000738; HMDB0034171; HMDB00738; HMDB34171	C00463; C16074	CHEBI:16881; CHEBI:25979
40	116.071	TRUE	0.865471	187009	0.000633496	C5H11NO2	-H(-)	100	Valine; Betaine		HMDB0000043; HMDB0000883; HMDB0001382; HMDB0002141; HMDB0003355; HMDB00043; HMDB0013716; HMDB0015550; HMDB00883; HMDB01382; HMDB02141; HMDB03355; HMDB13716; HMDB15550; HMDB34366	C00183; C00431; C00719; C01799; C07457	CHEBI:134261; CHEBI:15887; CHEBI:16414; CHEBI:17750; CHEBI:2691; CHEBI:28804; CHEBI:55344
41	117.019	TRUE	0.671637	49435.9	1.73877e-05	C4H6O4	-H(-)	100	Succinate		HMDB0000202; HMDB0000254; HMDB0000349; HMDB0000940; HMDB00202; HMDB00254; HMDB0031204; HMDB00349; HMDB0039324; HMDB00940; HMDB0130020; HMDB02475; HMDB31204; HMDB39324	C00042; C02170	CHEBI:15741; CHEBI:290972; CHEBI:30860; CHEBI:71176
42	117.055	TRUE	0.84045	22054.5	0.000407075	C5H10O3	-H(-)	100	5-Hydroxypentanoic acid		HMDB0000351; HMDB0000354; HMDB0000396; HMDB0000407; HMDB0000410; HMDB0000531; HMDB0000642; HMDB0000754; HMDB0001863; HMDB0001987; HMDB0002011; HMDB00351; HMDB00354; HMDB00396; HMDB00407; HMDB0040735; HMDB00410; HMDB0041603; HMDB00420; HMDB00531; HMDB0059844; HMDB00605; HMDB0061927; HMDB0062584; HMDB00642; HMDB00754; HMDB0130836; HMDB01863; HMDB01987; HMDB02011; HMDB02187; HMDB02321; HMDB40735; HM…	C02804	CHEBI:37051; CHEBI:37084; CHEBI:384411; CHEBI:45564; CHEBI:60631; CHEBI:60645; CHEBI:60647; CHEBI:68454; CHEBI:741550; CHEBI:78321
43	117.075	TRUE	0.759899	13489.3	-0.000542889	C6H14S	-H(-)	100	Diisopropyl sulfide		HMDB0029579; HMDB0031431; HMDB0039806; HMDB29579; HMDB31431; HMDB39806
43	117.075	TRUE	0.759899	13489.3	-0.000202946	C5H11NO2	-H(-) [+1]	66	Valine; Betaine		HMDB0000043; HMDB0000883; HMDB0001382; HMDB0002141; HMDB0003355; HMDB00043; HMDB0013716; HMDB0015550; HMDB00883; HMDB01382; HMDB02141; HMDB03355; HMDB13716; HMDB15550; HMDB34366	C00183; C00431; C00719; C01799; C07457	CHEBI:134261; CHEBI:15887; CHEBI:16414; CHEBI:17750; CHEBI:2691; CHEBI:28804; CHEBI:55344
44	118.051	TRUE	0.579177	52035.7	-6.93037e-05	C4H9NO3	-H(-)	100	Threonine		HMDB0000167; HMDB0000719; HMDB0004041; HMDB00167; HMDB0061148; HMDB0061877; HMDB00719; HMDB04041; HMDB61148; HMDB61877	C00188; C00263; C05519	CHEBI:15699; CHEBI:16080; CHEBI:16857; CHEBI:28718
45	119.035	TRUE	0.698004	81900.2	4.16371e-05	C4H8O4	-H(-)	100	Tetrose		HMDB0000337; HMDB0000360; HMDB0000498; HMDB0002453; HMDB0002601; HMDB0002649; HMDB0006293; HMDB00337; HMDB00360; HMDB00498; HMDB02453; HMDB02601; HMDB02649; HMDB06118; HMDB06293	C01796; C02045	CHEBI:23956; CHEBI:27913; CHEBI:36532; CHEBI:86348; CHEBI:86371; CHEBI:86391
46	119.05	TRUE	0.951038	74538.9	0.000247498	C8H8O	-H(-)	100	Phenylacetaldehyde		HMDB0004072; HMDB0006236; HMDB0013815; HMDB0029636; HMDB0029637; HMDB0029638; HMDB0033910; HMDB0038997; HMDB0062765; HMDB0124943; HMDB04072; HMDB06236; HMDB13815; HMDB29636; HMDB29637; HMDB29638; HMDB33910; HMDB38997; HMDB62765	C00601; C02083; C05627; C06758; C07113; C07209; C07214	CHEBI:16424; CHEBI:17907; CHEBI:1883; CHEBI:27434; CHEBI:27632; CHEBI:28476; CHEBI:28617; CHEBI:87607
47	120.045	TRUE	0.847668	19150.1	0.000304748	C7H7NO	-H(-)	100	Benzamide		HMDB0004461; HMDB0033131; HMDB0035281; HMDB04461; HMDB33131; HMDB35281	C09815	CHEBI:28179
48	121.029	TRUE	0.908309	66175.2	0.000175715	C7H6O2	-H(-)	100	Benzoate		HMDB0001870; HMDB0011718; HMDB0032918; HMDB0034170; HMDB01870; HMDB11718; HMDB32918; HMDB34170	C00180; C00633; C06202	CHEBI:16008; CHEBI:17597; CHEBI:30746
49	121.066	TRUE	0.745391	9867.22	0.000248861	C8H10O	-H(-)	100	Phenylethyl alcohol		HMDB0029306; HMDB0030540; HMDB0032074; HMDB0032076; HMDB0032148; HMDB0032150; HMDB0032151; HMDB0032619; HMDB0033944; HMDB0041609; HMDB0059873; HMDB29306; HMDB30540; HMDB32074; HMDB32076; HMDB32148; HMDB32150; HMDB32151; HMDB32619; HMDB33944; HMDB41609; HMDB59873	C05853; C06757; C07112; C13637; C14386	CHEBI:1895; CHEBI:39839; CHEBI:421375; CHEBI:49000; CHEBI:49584; CHEBI:669
50	123.046	TRUE	0.78043	15437.8	-0.00128373	C7H8O2	-H(-)	63	Orcinol		HMDB0000873; HMDB0001398; HMDB0011724; HMDB0029696; HMDB0032917; HMDB0034877; HMDB0035226; HMDB0038963; HMDB0040280; HMDB0059709; HMDB0059712; HMDB00873; HMDB0135619; HMDB01398; HMDB11724; HMDB29696; HMDB32917; HMDB34877; HMDB35226; HMDB38963; HMDB40280; HMDB59709; HMDB59712	C01502; C02323; C03351; C06730; C17467	CHEBI:16464; CHEBI:17069; CHEBI:17254; CHEBI:28591; CHEBI:437856; CHEBI:562752
50	123.046	TRUE	0.78043	15437.8	-0.000140931	C4H8O3	.F(-)	40	Hydroxybutanoic acid		HMDB0000008; HMDB0000011; HMDB0000023; HMDB0000336; HMDB0000357; HMDB0000442; HMDB0000710; HMDB0000729; HMDB00008; HMDB00011; HMDB00023; HMDB0031212; HMDB00336; HMDB00357; HMDB00435; HMDB00442; HMDB0059748; HMDB00710; HMDB00729; HMDB00758; HMDB0126088; HMDB11597; HMDB31212; HMDB59748	C00989; C01089; C03197; C05984; C06001	CHEBI:1148; CHEBI:17066; CHEBI:17290; CHEBI:20067; CHEBI:30830; CHEBI:37373; CHEBI:50129; CHEBI:741468
50	123.046	TRUE	0.78043	15437.8	-0.000857031	C5H12N	.K/H-H(-)	20	N,N,N-Trimethylethenaminium		HMDB0059961; HMDB59961
51	123.056	TRUE	0.0367228	6107.89	0.000114251	C6H8N2O	-H(-)	100	1-(1-Oxopropyl)-1H-imidazole		HMDB0004181; HMDB0031852; HMDB0040141; HMDB0040143; HMDB04181; HMDB31852; HMDB40141; HMDB40143	C05827	CHEBI:28104
52	123.081	TRUE	0.720579	5419.1	0.000454658	C8H12O	-H(-)	100	2,3-Dimethyl-2-cyclohexen-1-one		HMDB0031414; HMDB0031582; HMDB0031686; HMDB0032446; HMDB0032447; HMDB0033238; HMDB0039844; HMDB0040246; HMDB0040272; HMDB0061898; HMDB31414; HMDB31582; HMDB31686; HMDB32446; HMDB32447; HMDB33238; HMDB39844; HMDB40246; HMDB40272; HMDB61898		CHEBI:89984
53	124.007	TRUE	0.918342	907598	0.000258678	C2H7NO3S	-H(-)	100	Taurine		HMDB0000251; HMDB00251	C00245	CHEBI:15891
54	124.966	TRUE	0.278528	12519.9	-0.000958014	H7MnO4	-H(-)	25	Permanganate		HMDB0001417; HMDB01417		CHEBI:25939
55	124.991	TRUE	0.921536	48616.6	0.000195563	C2H6O4S	-H(-)	100	2-Hydroxyethanesulfonate		HMDB0003903; HMDB0031233; HMDB03903; HMDB31233	C05123	CHEBI:1157
56	125.024	TRUE	-0.198398	68257.6	0.000173738	C6H6O3	-H(-)	100	Pyrogallic acid		HMDB0013674; HMDB0013675; HMDB0029750; HMDB0030776; HMDB0031256; HMDB0032651; HMDB0034355; HMDB0059735; HMDB0124831; HMDB13674; HMDB13675; HMDB29750; HMDB30776; HMDB31256; HMDB32651; HMDB34355; HMDB59735	C01108; C02183; C11101; C11918	CHEBI:142577; CHEBI:16164; CHEBI:16204; CHEBI:412516
57	125.097	TRUE	0.524241	11182.3	-0.000914595	C6H12N3	-H(-)	100	N(tele)-methylhistaminium		HMDB0062574; HMDB62574		CHEBI:58600
57	125.097	TRUE	0.524241	11182.3	0.000428005	C8H14O	-H(-)	100	Sulcatone		HMDB0013809; HMDB0030961; HMDB0030966; HMDB0031197; HMDB0031301; HMDB0031309; HMDB0031590; HMDB0031591; HMDB0032403; HMDB0032451; HMDB0033547; HMDB0035242; HMDB0035390; HMDB0035915; HMDB0037152; HMDB0039769; HMDB0039770; HMDB0040146; HMDB0040149; HMDB0040151; HMDB0061945; HMDB0062471; HMDB0062529; HMDB0062536; HMDB13809; HMDB30961; HMDB30966; HMDB31197; HMDB31301; HMDB31309; HMDB31590; HMDB31591;…	C07287	CHEBI:16310; CHEBI:61748; CHEBI:88838
58	126.905	TRUE	0.260455	36594.5	-0.000336175	HI	-H(-)	25	I(-)		HMDB0059634; HMDB59634	C05590	CHEBI:43451
59	127.003	TRUE	0.441793	10304.5	0.000235133	C5H4O4	-H(-)	100	5-Hydroxy-2-furoic acid		HMDB0059784; HMDB59784		CHEBI:86395
60	127.052	TRUE	0.843387	67642.8	-0.00038192	C5H8N2O2	-H(-)	100	Dihydrothymine		HMDB0000079; HMDB00079; HMDB0029874; HMDB0031547; HMDB0062558; HMDB29874; HMDB31547; HMDB62558	C00906	CHEBI:133469; CHEBI:27468; CHEBI:565546
61	127.076	TRUE	0.600007	17461	0.000524455	C7H12O2	-H(-)	100	Ethyl tiglate		HMDB0029165; HMDB0029314; HMDB0030330; HMDB0031174; HMDB0031342; HMDB0031351; HMDB0031476; HMDB0031477; HMDB0031484; HMDB0031500; HMDB0031504; HMDB0031593; HMDB0031603; HMDB0031681; HMDB0032391; HMDB0032460; HMDB0033793; HMDB0038271; HMDB0038962; HMDB0039819; HMDB0040214; HMDB0040591; HMDB29165; HMDB29314; HMDB30330; HMDB31174; HMDB31342; HMDB31351; HMDB31476; HMDB31477; HMDB31484; HMDB31500; HMD…	C08487; C09822	CHEBI:36096; CHEBI:38364; CHEBI:87515
62	128.035	TRUE	0.871624	127737	0.000228715	C5H7NO3	-H(-)	100	Oxoproline		HMDB0000267; HMDB0000805; HMDB0001369; HMDB0001843; HMDB0002234; HMDB00267; HMDB0060262; HMDB0061093; HMDB0062585; HMDB00805; HMDB01369; HMDB01843; HMDB02234; HMDB60262; HMDB61093; HMDB62585	C01879; C02237; C04281; C04282	CHEBI:16010; CHEBI:16352; CHEBI:18183; CHEBI:27391; CHEBI:6151
63	128.071	TRUE	0.685674	8652.72	0.000657844	C6H11NO2	-H(-)	100	Pipecolate		HMDB0000070; HMDB0000716; HMDB0004226; HMDB0005960; HMDB00070; HMDB0015212; HMDB0029435; HMDB0029444; HMDB0059649; HMDB0062225; HMDB00716; HMDB0094696; HMDB0094697; HMDB04226; HMDB05960; HMDB15212; HMDB29435; HMDB29444; HMDB59649; HMDB62225; HMDB94696; HMDB94697	C00408; C03969; C05936; C07500	CHEBI:17964; CHEBI:30913; CHEBI:40547; CHEBI:41582; CHEBI:63638; CHEBI:7386; CHEBI:90344
64	129.019	TRUE	0.903949	52710.1	4.22189e-05	C5H6O4	-H(-)	100	Itaconate		HMDB0000620; HMDB0000634; HMDB0000749; HMDB0002092; HMDB0013233; HMDB0033809; HMDB0059743; HMDB0060365; HMDB0061185; HMDB00620; HMDB00634; HMDB00749; HMDB01657; HMDB02092; HMDB13233; HMDB33809; HMDB59743; HMDB60365; HMDB61185	C00490; C01732; C02214; C02226; C02800	CHEBI:15670; CHEBI:16600; CHEBI:17204; CHEBI:17415; CHEBI:17626; CHEBI:30838; CHEBI:74524
65	129.039	TRUE	0.833528	15834.3	-0.000947948	C6H10OS	-H(-)	100	2-[(Methylthio)methyl]-2-butenal		HMDB0031370; HMDB0037493; HMDB0040238; HMDB31370; HMDB37493; HMDB40238
65	129.039	TRUE	0.833528	15834.3	-0.000607187	C5H7NO3	-H(-) [+1]	64	Oxoproline		HMDB0000267; HMDB0000805; HMDB0001369; HMDB0001843; HMDB0002234; HMDB00267; HMDB0060262; HMDB0061093; HMDB0062585; HMDB00805; HMDB01369; HMDB01843; HMDB02234; HMDB60262; HMDB61093; HMDB62585	C01879; C02237; C04281; C04282	CHEBI:16010; CHEBI:16352; CHEBI:18183; CHEBI:27391; CHEBI:6151
66	129.055	TRUE	0.923966	47753.6	0.000465573	C6H10O3	-H(-)	100	4-Methyl-2-oxopentanoate		HMDB0000408; HMDB0000491; HMDB0000695; HMDB0001864; HMDB0006024; HMDB0010717; HMDB0012882; HMDB0031214; HMDB0031216; HMDB0031218; HMDB0033286; HMDB0033302; HMDB0033698; HMDB00408; HMDB0041602; HMDB00491; HMDB0059876; HMDB0061881; HMDB00695; HMDB00762; HMDB01864; HMDB01962; HMDB02254; HMDB03736; HMDB04750; HMDB06024; HMDB10717; HMDB11647; HMDB12882; HMDB31214; HMDB31216; HMDB31218; HMDB33286; HMDB…	C00233; C00902; C02122; C02129; C03465; C03500; C06102	CHEBI:15888; CHEBI:17308; CHEBI:2490; CHEBI:28422; CHEBI:35932; CHEBI:386429; CHEBI:48430; CHEBI:86365; CHEBI:87307
67	129.091	TRUE	0.298961	19179	0.000716134	C7H14O2	-H(-)	100	Ethyl isovalerate		HMDB0000666; HMDB0030028; HMDB0030052; HMDB0031528; HMDB0031594; HMDB0031595; HMDB0031600; HMDB0032204; HMDB0032874; HMDB0033745; HMDB0034166; HMDB0034239; HMDB0035238; HMDB0036209; HMDB0036237; HMDB0036238; HMDB0038227; HMDB0039095; HMDB0039618; HMDB0039619; HMDB0040297; HMDB00666; HMDB30028; HMDB30052; HMDB31528; HMDB31594; HMDB31595; HMDB31600; HMDB32204; HMDB32874; HMDB33745; HMDB34166; HMDB3…	C12290; C12296; C17714	CHEBI:31725; CHEBI:45571; CHEBI:50585; CHEBI:77322
68	130.051	TRUE	0.807759	26822.1	-0.0004412	C5H9NO3	-H(-)	100	5-Aminolevulinic acid		HMDB0000725; HMDB0000766; HMDB0000783; HMDB0001149; HMDB0002104; HMDB0002113; HMDB0006055; HMDB0006272; HMDB0036576; HMDB0059659; HMDB0060460; HMDB0061880; HMDB00725; HMDB00766; HMDB00783; HMDB01149; HMDB02104; HMDB02113; HMDB0240251; HMDB06055; HMDB06272; HMDB36576; HMDB59659; HMDB60460; HMDB61880	C00430; C01015; C01073; C01110; C01157; C01165; C03440; C04397; C05147	CHEBI:16231; CHEBI:16682; CHEBI:16889; CHEBI:17232; CHEBI:17549; CHEBI:18095; CHEBI:18240; CHEBI:20392; CHEBI:28397; CHEBI:40992; CHEBI:49268; CHEBI:87840; CHEBI:89836
68	130.051	TRUE	0.807759	26822.1	-0.000855132	C6H11NS	-H(-) [+2]	48	Isoamyl isothiocyanate		HMDB0032341; HMDB0038433; HMDB0038973; HMDB32341; HMDB38433; HMDB38973
69	130.087	TRUE	0.904944	534922	0.000321339	C6H13NO2	-H(-)	100	(Iso)Leucine		HMDB0000172; HMDB0000557; HMDB0000687; HMDB0001645; HMDB0001901; HMDB0003640; HMDB0013773; HMDB00172; HMDB0029168; HMDB0033923; HMDB0036382; HMDB00557; HMDB0060650; HMDB0061716; HMDB0062203; HMDB00687; HMDB01645; HMDB01901; HMDB02002; HMDB02291; HMDB03640; HMDB13773; HMDB29168; HMDB33923; HMDB36382; HMDB60650; HMDB61716; HMDB62203	C00123; C00407; C01570; C01933; C02378; C02486; C16434; C16439	CHEBI:15603; CHEBI:15604; CHEBI:16586; CHEBI:17191; CHEBI:18347; CHEBI:25017; CHEBI:28225; CHEBI:38264; CHEBI:43433; CHEBI:44212; CHEBI:67144
70	131.013	TRUE	0.886783	14085.9	0.000787139	C8H4O2	-H(-)	100	2,4,6-Octatriynoic acid		HMDB0030967; HMDB30967
71	131.035	TRUE	0.788001	32531.5	-0.00033667	C5H8O4	-H(-)	100	Glutarate		HMDB0000576; HMDB0000622; HMDB0000661; HMDB0001844; HMDB0002001; HMDB0006833; HMDB0006855; HMDB0029884; HMDB0033958; HMDB0040531; HMDB00576; HMDB0061879; HMDB00622; HMDB00661; HMDB01844; HMDB02001; HMDB06833; HMDB06855; HMDB29884; HMDB33958; HMDB40531; HMDB61879	C00489; C00900; C06010; C08645	CHEBI:111517; CHEBI:16444; CHEBI:17859; CHEBI:18409; CHEBI:29003; CHEBI:741548; CHEBI:75146
72	131.046	TRUE	0.790224	24450.8	-0.000120541	C4H8N2O3	-H(-)	100	Asparagine		HMDB0000026; HMDB0000168; HMDB00026; HMDB0011733; HMDB0012265; HMDB00168; HMDB0033780; HMDB11733; HMDB12265; HMDB33780	C00152; C01043; C01905; C02037; C02642	CHEBI:15737; CHEBI:17196; CHEBI:17201; CHEBI:18261; CHEBI:28159
73	131.083	TRUE	0.67067	166687	-0.000289618	C5H12N2O2	-H(-)	100	Ornithine		HMDB0000214; HMDB0003374; HMDB00214; HMDB00818; HMDB03374; HMDB04984	C00077; C00515	CHEBI:15729; CHEBI:16176
74	132.031	TRUE	0.708103	10715.4	-0.000432437	C4H7NO4	-H(-)	100	Aspartate		HMDB0000191; HMDB0006483; HMDB0011753; HMDB00191; HMDB0062186; HMDB06483; HMDB11753; HMDB62186	C00049; C00402; C16433; C19911	CHEBI:17053; CHEBI:17364; CHEBI:22660; CHEBI:24786
75	132.045	TRUE	0.744414	10135.6	0.000157419	C8H7NO	-H(-)	100	Mandelonitrile		HMDB0004094; HMDB0029757; HMDB0032390; HMDB0034666; HMDB0059805; HMDB0060486; HMDB0061918; HMDB04094; HMDB29757; HMDB32390; HMDB34666; HMDB59805; HMDB60486; HMDB61918	C00561; C03766; C05658; C12312	CHEBI:16667; CHEBI:16910; CHEBI:17840; CHEBI:18450; CHEBI:31697; CHEBI:51603; CHEBI:89649
76	132.067	TRUE	0.119529	9061.98	-0.000581784	C5H11NO3	-H(-)	100	Hydroxy-valine		HMDB0031658; HMDB0032356; HMDB0039499; HMDB31658; HMDB32356; HMDB39499
76	132.067	TRUE	0.119529	9061.98	0.000123693	C4H9N3O2	-H(-) [+2]	35	Creatine		HMDB0000064; HMDB00064; HMDB0013222; HMDB13222	C00300; C03065	CHEBI:15968; CHEBI:16919
77	133.014	TRUE	0.894134	153371	-0.000222019	C4H6O5	-H(-)	100	Malate		HMDB0000156; HMDB0000744; HMDB00156; HMDB0031518; HMDB0032872; HMDB00744; HMDB31518; HMDB32872	C00149; C00497; C00711	CHEBI:30796; CHEBI:30797; CHEBI:6650
77	133.014	TRUE	0.894134	153371	0.000646381	C5H10S2	-H(-)	100	3,3-Dimethyl-1,2-dithiolane		HMDB0038974; HMDB0039789; HMDB0039790; HMDB38974; HMDB39789; HMDB39790
78	133.051	TRUE	0.631609	18452.8	-6.42289e-05	C5H10O4	-H(-)	100	Deoxyribose		HMDB0000421; HMDB0001292; HMDB0003224; HMDB0012141; HMDB0012485; HMDB0029576; HMDB00421; HMDB0127615; HMDB01292; HMDB03224; HMDB12141; HMDB12485; HMDB29576	C01801; C04272; C06257	CHEBI:15684; CHEBI:28816
78	133.051	TRUE	0.631609	18452.8	-0.000143761	C6H12OS	-H(-) [+2]	31	4-Mercapto-4-methyl-2-pentanone		HMDB0031519; HMDB0032237; HMDB0032430; HMDB0035176; HMDB0039843; HMDB31519; HMDB32237; HMDB32430; HMDB35176; HMDB39843		CHEBI:77856
79	133.066	TRUE	0.696506	9711.95	0.00022531	C9H10O	-H(-)	100	Indan-1-ol		HMDB0029639; HMDB0029697; HMDB0029698; HMDB0030839; HMDB0031626; HMDB0032024; HMDB0032142; HMDB0032608; HMDB0032623; HMDB0033716; HMDB0034107; HMDB0034563; HMDB0036441; HMDB0059601; HMDB0059895; HMDB29639; HMDB29697; HMDB29698; HMDB30839; HMDB31626; HMDB32024; HMDB32142; HMDB32608; HMDB32623; HMDB33716; HMDB34107; HMDB34563; HMDB36441; HMDB59601; HMDB59895	C01710; C02394; C16930	CHEBI:16697; CHEBI:33226; CHEBI:33227; CHEBI:425902; CHEBI:50158
80	134.047	TRUE	0.367257	73740.4	-9.99487e-05	C5H5N5	-H(-)	100	Adenine		HMDB0000034; HMDB00034	C00147	CHEBI:16708
81	135.031	TRUE	0.926368	80154.8	-0.000641834	C4H8O5	-H(-)	100	Threonate		HMDB0000613; HMDB0000943; HMDB00613; HMDB0062620; HMDB00943; HMDB62620	C01620	CHEBI:15908; CHEBI:37655; CHEBI:49059
81	135.031	TRUE	0.926368	80154.8	0.000226566	C5H12S2	-H(-)	100	1-Pentanesulfenothioic acid		HMDB0031160; HMDB0033053; HMDB0033054; HMDB31160; HMDB33053; HMDB33054
81	135.031	TRUE	0.926368	80154.8	0.000695766	C5H4N4O	-H(-)	100	Hypoxanthine		HMDB0000157; HMDB0014581; HMDB00157; HMDB14581	C00262	CHEBI:17368; CHEBI:40279
82	135.045	TRUE	0.947028	64368.9	-8.83918e-06	C8H8O2	-H(-)	100	Phenyl acetate		HMDB0000209; HMDB0002340; HMDB0003767; HMDB00209; HMDB0029635; HMDB0029686; HMDB0031459; HMDB0032400; HMDB0032568; HMDB0032603; HMDB0033128; HMDB0033766; HMDB0033968; HMDB0038176; HMDB0040638; HMDB0040733; HMDB0041485; HMDB0062810; HMDB0124942; HMDB0125535; HMDB0126385; HMDB01326; HMDB02340; HMDB03767; HMDB29635; HMDB29686; HMDB31459; HMDB32400; HMDB32568; HMDB32603; HMDB33128; HMDB33766; HMDB339…	C00548; C01454; C03765; C05613; C07086; C07211; C07215; C10761	CHEBI:10589; CHEBI:15621; CHEBI:30745; CHEBI:36632; CHEBI:36635; CHEBI:366673; CHEBI:72775; CHEBI:8082
83	135.081	TRUE	0.759538	6226.41	0.000146091	C9H12O	-H(-)	100	4-Propylphenol		HMDB0029667; HMDB0031312; HMDB0031446; HMDB0031627; HMDB0031628; HMDB0032029; HMDB0032149; HMDB0032441; HMDB0032544; HMDB0032621; HMDB0032624; HMDB0032625; HMDB0033962; HMDB0034378; HMDB0038984; HMDB0038985; HMDB0038986; HMDB0038987; HMDB0038988; HMDB0039782; HMDB0059896; HMDB0125105; HMDB29667; HMDB31312; HMDB31446; HMDB31627; HMDB31628; HMDB32029; HMDB32149; HMDB32441; HMDB32544; HMDB32621; HMD…	C14311	CHEBI:38506
84	136.04	TRUE	0.610518	12682.1	0.000208229	C7H7NO2	-H(-)	100	Anthranilate		HMDB0000875; HMDB0001123; HMDB0001392; HMDB0001538; HMDB0001891; HMDB0015687; HMDB0029806; HMDB0060722; HMDB00875; HMDB01123; HMDB01392; HMDB01538; HMDB01891; HMDB02129; HMDB15687; HMDB29806; HMDB60722	C00108; C00568; C01004	CHEBI:1220323; CHEBI:18123; CHEBI:30753; CHEBI:30754; CHEBI:30761; CHEBI:32114; CHEBI:451700
85	137.025	TRUE	0.781594	70352.9	-0.000290532	C7H6O3	-H(-)	100	4-Hydroxybenzoate		HMDB0000500; HMDB0001895; HMDB0002466; HMDB0004062; HMDB0032576; HMDB0032920; HMDB0033812; HMDB00500; HMDB0059965; HMDB0062484; HMDB01895; HMDB02466; HMDB04062; HMDB32576; HMDB32920; HMDB33812; HMDB59965; HMDB62484	C00156; C00587; C00805; C05585; C10832; C16700	CHEBI:16914; CHEBI:28508; CHEBI:30763; CHEBI:30764; CHEBI:50198; CHEBI:50205
85	137.025	TRUE	0.781594	70352.9	0.000852268	C4H6O4	.F(-)	40	Succinate		HMDB0000202; HMDB0000254; HMDB0000349; HMDB0000940; HMDB00202; HMDB00254; HMDB0031204; HMDB00349; HMDB0039324; HMDB00940; HMDB0130020; HMDB02475; HMDB31204; HMDB39324	C00042; C02170	CHEBI:15741; CHEBI:290972; CHEBI:30860; CHEBI:71176
86	137.036	TRUE	0.581962	62140.7	-6.18344e-05	C6H6N2O2	-H(-)	100	Urocanate		HMDB0000301; HMDB0002730; HMDB00301; HMDB0031338; HMDB0034174; HMDB0061680; HMDB02280; HMDB02730; HMDB31338; HMDB34174; HMDB61680	C00785	CHEBI:30817; CHEBI:30818; CHEBI:68572
87	137.061	TRUE	0.921087	68138.1	0.000112074	C8H10O2	-H(-)	100	3-Methoxybenzyl alcohol		HMDB0004284; HMDB0029563; HMDB0029671; HMDB0029672; HMDB0032036; HMDB0032136; HMDB0032137; HMDB0032139; HMDB0032159; HMDB0032290; HMDB0034241; HMDB0039802; HMDB0040174; HMDB0040177; HMDB0041607; HMDB0125590; HMDB0126388; HMDB04284; HMDB29563; HMDB29671; HMDB29672; HMDB32036; HMDB32136; HMDB32137; HMDB32139; HMDB32159; HMDB32290; HMDB34241; HMDB39802; HMDB40174; HMDB40177; HMDB41607	C06044; C06728	CHEBI:1167379; CHEBI:16572; CHEBI:1879; CHEBI:59114; CHEBI:64275
88	137.071	TRUE	0.359356	13937.9	0.00086133	C7H10N2O	-H(-)	100	4-Hydroxymethylphenylhydrazine		HMDB0031850; HMDB0040054; HMDB0040142; HMDB0040144; HMDB0040911; HMDB31850; HMDB40054; HMDB40142; HMDB40144; HMDB40911
89	137.097	TRUE	0.819843	6360.81	0.000582662	C9H14O	-H(-)	100	Isophorone		HMDB0013824; HMDB0031152; HMDB0031195; HMDB0031261; HMDB0031685; HMDB0033434; HMDB0033857; HMDB0035229; HMDB0035929; HMDB0036069; HMDB0036091; HMDB0036092; HMDB0040338; HMDB13824; HMDB31084; HMDB31152; HMDB31195; HMDB31261; HMDB31685; HMDB33434; HMDB33857; HMDB35229; HMDB35929; HMDB36069; HMDB36091; HMDB36092; HMDB40338	C08499; C14743; C16323	CHEBI:7610
90	139.113	TRUE	0.417264	9385.49	0.000312084	C9H16O	-H(-)	100	(3Z,6Z)-3,6-Nonadien-1-ol		HMDB0030957; HMDB0030958; HMDB0031262; HMDB0031269; HMDB0031834; HMDB0032535; HMDB0033554; HMDB0033794; HMDB0034758; HMDB0034761; HMDB0034764; HMDB0034845; HMDB0035916; HMDB0035926; HMDB0035927; HMDB0037001; HMDB0037150; HMDB0037170; HMDB0038067; HMDB0038400; HMDB0039461; HMDB0059828; HMDB0062671; HMDB30957; HMDB30958; HMDB31262; HMDB31269; HMDB31834; HMDB32535; HMDB33554; HMDB33794; HMDB34758; H…		CHEBI:84226
91	139.976	TRUE	0.245157	9982.02	-0.000491587	CH4NO5P	-H(-)	100	Carbamoyl phosphate		HMDB0001096; HMDB01096	C00169	CHEBI:17672
92	140.984	TRUE	0.469488	6924.42	0.00204979	C2H6O5S	-H(-)	18	(2-hydroxyethoxy)sulfonic acid		HMDB0131295
92	140.984	TRUE	0.469488	6924.42	0.000382251	C2H5O5P	-H(-) [+2]	17	Acetyl-P		HMDB0001494; HMDB0004110; HMDB01494; HMDB04110	C00227; C05682	CHEBI:15350; CHEBI:15732
93	141.002	TRUE	-0.242898	23190.7	-0.000787854	C6H6O2S	-H(-)	100	Thien-2-ylacetate		HMDB0029719; HMDB0037731; HMDB0037762; HMDB29719; HMDB37731; HMDB37762
93	141.002	TRUE	-0.242898	23190.7	0.000354946	C3H6O3S	.F(-)	40	3-Mercaptolactate		HMDB0002127; HMDB02127	C05823
94	141.019	TRUE	-0.314201	43849.2	-2.47702e-06	C6H6O4	-H(-)	100	2-Hydroxymuconate semialdehyde		HMDB0002349; HMDB0002432; HMDB0006331; HMDB0032923; HMDB0032988; HMDB0059762; HMDB0125218; HMDB0134002; HMDB02349; HMDB02432; HMDB06331; HMDB32923; HMDB32988; HMDB59762	C02480; C14516	CHEBI:16508; CHEBI:27036; CHEBI:34805; CHEBI:563718
94	141.019	TRUE	-0.314201	43849.2	-7.77852e-05	C7H8OS	-H(-) [+2]	35	2-Methoxybenzenethiol		HMDB0032571; HMDB0032922; HMDB0033130; HMDB0033159; HMDB0041281; HMDB0041502; HMDB32571; HMDB32922; HMDB33130; HMDB33159; HMDB41281; HMDB41502
95	141.056	TRUE	0.478486	8179.81	-4.41439e-06	C7H10O3	-H(-)	100	4-Oxocyclohexanecarboxylate		HMDB0033551; HMDB0033736; HMDB0034230; HMDB0041426; HMDB0041427; HMDB33551; HMDB33736; HMDB34230; HMDB41426; HMDB41427
96	141.092	TRUE	0.497762	14558.9	0.000431446	C8H14O2	-H(-)	100	Cycloheptanecarboxylic acid		HMDB0000392; HMDB0001568; HMDB0013897; HMDB0013902; HMDB0013903; HMDB0013904; HMDB0029761; HMDB0031293; HMDB0031343; HMDB0031352; HMDB0031403; HMDB0032164; HMDB0032207; HMDB0032266; HMDB0032267; HMDB0032268; HMDB0032278; HMDB0032533; HMDB0035422; HMDB0036212; HMDB0036236; HMDB0037622; HMDB0037624; HMDB0037630; HMDB0038036; HMDB0038310; HMDB00392; HMDB0039793; HMDB0039872; HMDB0040212; HMDB0040215…	C12297; C16648; C16653; C16654; C19318; C19757	CHEBI:288752; CHEBI:37277; CHEBI:37316; CHEBI:410867; CHEBI:61316; CHEBI:86544; CHEBI:87299; CHEBI:87560
97	142.052	TRUE	0.707046	9255.21	-0.000678449	C6H9NO3	-H(-)	100	2-Hydroxymethylclavam		HMDB0000894; HMDB0014491; HMDB0032161; HMDB0061082; HMDB0061705; HMDB00894; HMDB06723; HMDB06724; HMDB14491; HMDB32161; HMDB61082; HMDB61705		CHEBI:131804; CHEBI:415036; CHEBI:74435; CHEBI:87998
98	142.066	TRUE	0.843641	16172.3	-3.66371e-05	C10H9N	-H(-)	100	6-Methylquinoline		HMDB0033115; HMDB0041802; HMDB0042004; HMDB33115; HMDB41802; HMDB42004	C02227	CHEBI:132813; CHEBI:27878
99	142.999	TRUE	0.886588	89336	-0.000218402	C5H4O5	-H(-)	100	2-oxoglutarate(2-)		HMDB0062781; HMDB62781		CHEBI:16810
99	142.999	TRUE	0.886588	89336	0.000649998	C6H8S2	-H(-)	100	3-(Methylthio)methylthiophene		HMDB0032429; HMDB0034901; HMDB0040259; HMDB32429; HMDB34901; HMDB40259
100	143.035	TRUE	0.790477	34447.3	0.000252762	C6H8O4	-H(-)	100	2,3-Dimethylmaleate		HMDB0000393; HMDB0000522; HMDB0002266; HMDB0013311; HMDB0029171; HMDB0031257; HMDB0036232; HMDB00393; HMDB0040207; HMDB00522; HMDB02266; HMDB03520; HMDB13311; HMDB29171; HMDB31257; HMDB36232; HMDB40207	C00922	CHEBI:23812; CHEBI:35460; CHEBI:37245; CHEBI:49296; CHEBI:86952
101	143.046	TRUE	0.725313	10212.3	0.00020531	C5H8N2O3	-H(-)	100	N-Nitrosoproline		HMDB0041946; HMDB41946	C19485
102	143.072	TRUE	0.659511	26395.9	-0.000201775	C7H12O3	-H(-)	100	trans-4-Hydroxycyclohexanecarboxylate		HMDB0001988; HMDB0031176; HMDB0036594; HMDB0037114; HMDB0040433; HMDB01988; HMDB31176; HMDB36594; HMDB37114; HMDB40433		CHEBI:16817
103	143.082	TRUE	0.459743	18166.4	0.000128565	C6H12N2O2	-H(-)	100	4-Amino-1-piperidinecarboxylic acid		HMDB0060385; HMDB60385
104	143.107	TRUE	0.190459	37150.3	0.000324113	C8H16O2	-H(-)	100	Octanoic acid		HMDB0000482; HMDB0001877; HMDB0029980; HMDB0030368; HMDB0031230; HMDB0031290; HMDB0031478; HMDB0031579; HMDB0031587; HMDB0031588; HMDB0031596; HMDB0031638; HMDB0031703; HMDB0032046; HMDB0032047; HMDB0032203; HMDB0032225; HMDB0032272; HMDB0032335; HMDB0032551; HMDB0034161; HMDB0034164; HMDB0034234; HMDB0034459; HMDB0035457; HMDB0036165; HMDB0039217; HMDB0039620; HMDB0040209; HMDB0040251; HMDB00402…	C06423; C07185	CHEBI:28837; CHEBI:39867; CHEBI:744024; CHEBI:86055; CHEBI:87419; CHEBI:87429; CHEBI:87510; CHEBI:87683; CHEBI:88826
105	144.046	TRUE	0.920129	74624.7	-7.59015e-05	C9H7NO	-H(-)	100	3-Methyleneoxindole		HMDB0029737; HMDB29737	C08493	CHEBI:343043
106	144.066	TRUE	0.754758	18881.3	0.000189342	C6H11NO3	-H(-)	100	4-Acetamidobutanoate		HMDB0000730; HMDB0000808; HMDB0001263; HMDB0003681; HMDB0012131; HMDB0012151; HMDB0015127; HMDB0029425; HMDB0029426; HMDB0059595; HMDB0060265; HMDB0061156; HMDB00730; HMDB00808; HMDB0094698; HMDB01263; HMDB03681; HMDB06238; HMDB12131; HMDB12151; HMDB15127; HMDB29425; HMDB29426; HMDB59595; HMDB60265; HMDB61156; HMDB94698	C01475; C02946; C03239; C03656; C04076	CHEBI:17027; CHEBI:17534; CHEBI:17645; CHEBI:17917; CHEBI:27713; CHEBI:70979; CHEBI:724125; CHEBI:74048; CHEBI:89963
106	144.066	TRUE	0.754758	18881.3	9.80971e-06	C7H13NS	-H(-) [+2]	31	2-Ethyl-2,5-dihydro-4,5-dimethylthiazole		HMDB0037176; HMDB0038432; HMDB0038435; HMDB37176; HMDB38432; HMDB38435
107	144.103	TRUE	0.464878	4312.95	-0.000175169	C7H15NO2	-H(-)	100	3-Dehydroxycarnitine		HMDB0006831; HMDB0094649; HMDB06831; HMDB94649	C05543	CHEBI:16244; CHEBI:64304
108	145.014	TRUE	0.886643	23678.4	3.95449e-05	C5H6O5	-H(-)	100	Oxoglutarate		HMDB0000208; HMDB0013701; HMDB00208; HMDB0062739; HMDB02812; HMDB13701; HMDB62739	C00026	CHEBI:30915; CHEBI:87810
108	145.014	TRUE	0.886643	23678.4	0.000907945	C6H10S2	-H(-)	100	Di-2-propenyl disulfide, 9CI		HMDB0033966; HMDB0041390; HMDB0041393; HMDB33966; HMDB41390; HMDB41393	C08369	CHEBI:4488
109	145.062	TRUE	0.884686	327697	-0.000235048	C5H10N2O3	-H(-)	100	Glutamine		HMDB0000641; HMDB0002031; HMDB0003423; HMDB0006899; HMDB0028687; HMDB00641; HMDB02031; HMDB03423; HMDB06899; HMDB28687	C00064; C00819; C05100	CHEBI:1670; CHEBI:17061; CHEBI:18050; CHEBI:185249
110	145.098	TRUE	0.127568	331816	0.000228468	C6H14N2O2	-H(-)	100	Lysine		HMDB0000182; HMDB0003405; HMDB0012114; HMDB0012115; HMDB00182; HMDB0142894; HMDB03405; HMDB12114; HMDB12115	C00047; C00739; C01142; C01186	CHEBI:15613; CHEBI:15616; CHEBI:16855; CHEBI:18019
111	146.025	TRUE	0.518978	18360.2	0.000220104	C8H5NO2	-H(-)	100	Indole-5,6-quinone		HMDB0006779; HMDB0030481; HMDB0061933; HMDB06779; HMDB30481; HMDB61933	C05579; C11129	CHEBI:27406; CHEBI:27539
112	146.046	TRUE	0.865016	43524.1	-0.00049008	C5H9NO4	-H(-)	100	Glutamate		HMDB0000148; HMDB0002393; HMDB0002931; HMDB0003011; HMDB0003339; HMDB0006556; HMDB00148; HMDB0033550; HMDB0060475; HMDB0062183; HMDB02393; HMDB02931; HMDB03011; HMDB03339; HMDB06556; HMDB33550; HMDB60475; HMDB62183	C00025; C00217; C00979; C05938; C12269	CHEBI:15966; CHEBI:16015; CHEBI:17981; CHEBI:18237; CHEBI:27809; CHEBI:31882; CHEBI:45441
113	146.082	TRUE	0.790322	36455	-0.000118961	C6H13NO3	-H(-)	100	(2R,3R,4R)-2-Amino-4-hydroxy-3-methylpentanoic acid		HMDB0029449; HMDB0033453; HMDB0061157; HMDB0142963; HMDB29449; HMDB33453; HMDB61157	C10144	CHEBI:435538; CHEBI:4969
114	147.03	TRUE	0.888034	59063.5	-0.000253491	C5H8O5	-H(-)	100	Hydroxyglutarate		HMDB0000426; HMDB0000428; HMDB0000606; HMDB0000694; HMDB0001900; HMDB0011676; HMDB00426; HMDB00428; HMDB0059655; HMDB00606; HMDB00694; HMDB01900; HMDB02323; HMDB11676; HMDB59655	C00815; C01087; C02266; C02630; C02674; C03196	CHEBI:15584; CHEBI:15867; CHEBI:17084; CHEBI:32796; CHEBI:32797; CHEBI:707706
114	147.03	TRUE	0.888034	59063.5	0.000614909	C6H12S2	-H(-)	100	2-Propenyl propyl disulfide		HMDB0033912; HMDB0038890; HMDB0041392; HMDB33912; HMDB38890; HMDB41392
115	147.045	TRUE	0.883918	34419.6	-0.000159688	C9H8O2	-H(-)	100	Cinnamate		HMDB0000567; HMDB0000930; HMDB0031725; HMDB0032947; HMDB0035243; HMDB0036626; HMDB0040986; HMDB00567; HMDB00930; HMDB0128078; HMDB0134039; HMDB0135273; HMDB0135274; HMDB0135275; HMDB0135648; HMDB31725; HMDB32947; HMDB35243; HMDB36626; HMDB40986	C00423; C02274; C05608; C10438; C17268	CHEBI:16151; CHEBI:28353; CHEBI:35697; CHEBI:35699; CHEBI:63552
115	147.045	TRUE	0.883918	34419.6	0.000983112	C6H8O3	.F(-)	40	Dihydro-4,4-dimethyl-2,3-furandione		HMDB0031303; HMDB0031306; HMDB0031847; HMDB0033285; HMDB0033517; HMDB0038072; HMDB0040594; HMDB0040732; HMDB31303; HMDB31306; HMDB31847; HMDB33285; HMDB33517; HMDB38072; HMDB40594; HMDB40732		CHEBI:76247
116	147.067	TRUE	0.868072	39493.7	-0.000913794	C6H12O4	-H(-)	100	Mevalonate		HMDB0000227; HMDB0012140; HMDB00227; HMDB0031639; HMDB0059629; HMDB0059705; HMDB12140; HMDB31639; HMDB59629; HMDB59705	C00418; C06007	CHEBI:17710; CHEBI:25351; CHEBI:27512; CHEBI:67255
117	147.081	TRUE	0.82204	10174.8	0.00037524	C10H12O	-H(-)	100	Cuminaldehyde		HMDB0002214; HMDB0030837; HMDB0031616; HMDB0032014; HMDB0032015; HMDB0032016; HMDB0032017; HMDB0032140; HMDB0033382; HMDB0034121; HMDB0059845; HMDB0133593; HMDB0133746; HMDB02214; HMDB30837; HMDB31616; HMDB32014; HMDB32015; HMDB32016; HMDB32017; HMDB32140; HMDB33382; HMDB34121; HMDB59845	C06577; C10452	CHEBI:366706; CHEBI:992716
118	148.043	TRUE	0.791616	36576.7	0.000440066	C5H11NO2S	-H(-)	100	Methionine		HMDB0000696; HMDB0014997; HMDB0033951; HMDB00696; HMDB14997; HMDB33951	C00073; C01733; C07418	CHEBI:16643; CHEBI:16811; CHEBI:50868
118	148.043	TRUE	0.791616	36576.7	0.000292544	C4H8N2O4	-H(-) [+1]	60	Carbamoyl-Ser		HMDB0032332; HMDB32332	C03124	CHEBI:52794
119	149.025	TRUE	0.740351	17717	-0.000578049	C8H6O3	-H(-)	100	Phenylglyoxylic acid		HMDB0001587; HMDB0031515; HMDB0032598; HMDB0032612; HMDB0040528; HMDB01587; HMDB31515; HMDB32598; HMDB32612; HMDB40528	C02137; C10812	CHEBI:18280; CHEBI:8240
119	149.025	TRUE	0.740351	17717	0.000564751	C5H6O4	.F(-)	40	Itaconate		HMDB0000620; HMDB0000634; HMDB0000749; HMDB0002092; HMDB0013233; HMDB0033809; HMDB0059743; HMDB0060365; HMDB0061185; HMDB00620; HMDB00634; HMDB00749; HMDB01657; HMDB02092; HMDB13233; HMDB33809; HMDB59743; HMDB60365; HMDB61185	C00490; C01732; C02214; C02226; C02800	CHEBI:15670; CHEBI:16600; CHEBI:17204; CHEBI:17415; CHEBI:17626; CHEBI:30838; CHEBI:74524
120	149.046	TRUE	0.882554	27951.8	-0.000401535	C5H10O5	-H(-)	100	Pentose		HMDB0000098; HMDB0000283; HMDB0000366; HMDB0000621; HMDB0000646; HMDB0000751; HMDB0001644; HMDB0003371; HMDB00098; HMDB0012194; HMDB0012325; HMDB00283; HMDB0029941; HMDB0029942; HMDB00366; HMDB00487; HMDB0059753; HMDB0060254; HMDB00621; HMDB00646; HMDB00654; HMDB00751; HMDB0094694; HMDB0127617; HMDB01644; HMDB02245; HMDB03371; HMDB03763; HMDB12194; HMDB12325; HMDB29941; HMDB29942; HMDB59753; HMDB…	C00121; C00181; C00259; C00309; C00310; C00312; C01488; C06115; C08353	CHEBI:15936; CHEBI:16880; CHEBI:16988; CHEBI:17140; CHEBI:17173; CHEBI:17399; CHEBI:17535; CHEBI:27476; CHEBI:27672; CHEBI:28272; CHEBI:46983; CHEBI:53455; CHEBI:6178; CHEBI:86350; CHEBI:89890
120	149.046	TRUE	0.882554	27951.8	0.000466865	C6H14S2	-H(-)	100	Diisopropyl disulfide		HMDB0029578; HMDB0031161; HMDB0031472; HMDB0031709; HMDB0032180; HMDB0032408; HMDB0040056; HMDB29578; HMDB31161; HMDB31472; HMDB31709; HMDB32180; HMDB32408; HMDB40056	C08373	CHEBI:45758
120	149.046	TRUE	0.882554	27951.8	0.000936065	C6H6N4O	-H(-)	100	7-Methylhypoxanthine		HMDB0003162; HMDB0013141; HMDB03162; HMDB13141		CHEBI:73959
120	149.046	TRUE	0.882554	27951.8	-0.000186926	C6H12O2S	-H(-) [+2]	43	3-(Methylthio)propyl acetate		HMDB0031717; HMDB0032271; HMDB0032410; HMDB0032495; HMDB0036193; HMDB0037619; HMDB0038299; HMDB0039653; HMDB0040413; HMDB0041306; HMDB31717; HMDB32271; HMDB32410; HMDB32495; HMDB36193; HMDB37619; HMDB38299; HMDB39653; HMDB40413; HMDB41306		CHEBI:26308; CHEBI:87281; CHEBI:87503
121	149.061	TRUE	0.84829	24872.7	-4.27566e-06	C9H10O2	-H(-)	100	Hydrocinnamic acid		HMDB0000764; HMDB0002097; HMDB0002222; HMDB0002237; HMDB0003654; HMDB0011743; HMDB0013744; HMDB0031310; HMDB0032073; HMDB0032075; HMDB0032569; HMDB0032570; HMDB0032592; HMDB0032617; HMDB0033967; HMDB0033970; HMDB0037715; HMDB0038355; HMDB0040428; HMDB0040925; HMDB0059824; HMDB0062349; HMDB00764; HMDB0125532; HMDB0134026; HMDB0134027; HMDB0135239; HMDB0135276; HMDB0135277; HMDB0135278; HMDB0135279…	C01839; C01963; C02646; C05629; C15513; C17883	CHEBI:262555; CHEBI:28631; CHEBI:32807; CHEBI:329287; CHEBI:389009; CHEBI:42438; CHEBI:48526; CHEBI:52051; CHEBI:64555; CHEBI:64818; CHEBI:86567; CHEBI:87417
122	149.097	TRUE	0.632824	7222.19	-9.84192e-06	C10H14O	-H(-)	100	Thymol		HMDB0001878; HMDB0003647; HMDB0004487; HMDB0029652; HMDB0031570; HMDB0031613; HMDB0031817; HMDB0032063; HMDB0032213; HMDB0032626; HMDB0033544; HMDB0034846; HMDB0034921; HMDB0035089; HMDB0035172; HMDB0035250; HMDB0035591; HMDB0035761; HMDB0035770; HMDB0035824; HMDB0036061; HMDB0036070; HMDB0036089; HMDB0036999; HMDB0037561; HMDB0038913; HMDB0061788; HMDB0133616; HMDB01878; HMDB03647; HMDB04487; HM…	C01767; C01951; C02576; C06576; C09840; C09868; C09884; C09908; C11383; C11939; C14200; C17062	CHEBI:15399; CHEBI:15400; CHEBI:15421; CHEBI:17304; CHEBI:27607; CHEBI:28996; CHEBI:3440; CHEBI:34444; CHEBI:37001; CHEBI:38265; CHEBI:50542; CHEBI:53169
123	150.002	TRUE	0.373844	11543.2	6.35038e-05	C7H5NOS	-H(-)	100	1,2-Benzisothiazol-3(2H)-one		HMDB0034413; HMDB0040578; HMDB34413; HMDB40578		CHEBI:167099
124	150.055	TRUE	0.678943	8511.24	0.000640449	C8H9NO2	-H(-)	100	Acetaminophen		HMDB0001859; HMDB0002210; HMDB0012219; HMDB0012992; HMDB0029703; HMDB0032609; HMDB0033903; HMDB0059846; HMDB0060680; HMDB0061919; HMDB01859; HMDB02210; HMDB12219; HMDB12992; HMDB29703; HMDB32609; HMDB33903; HMDB59846; HMDB60680; HMDB61919	C03005; C16571; C17756	CHEBI:1017870; CHEBI:16394; CHEBI:46195; CHEBI:55484; CHEBI:74684
125	151.026	TRUE	0.941965	48796.2	-0.000153558	C5H4N4O2	-H(-)	100	Xanthine		HMDB0000292; HMDB0000786; HMDB0001182; HMDB00292; HMDB00786; HMDB01182	C00385; C07599	CHEBI:17712; CHEBI:28315
126	151.04	TRUE	0.892688	36374	0.000438885	C8H8O3	-H(-)	100	p-Hydroxyphenylacetic acid		HMDB0000020; HMDB0000440; HMDB0000669; HMDB0000703; HMDB0001101; HMDB00020; HMDB0002390; HMDB0003791; HMDB0004815; HMDB0012308; HMDB0029657; HMDB0029658; HMDB0029659; HMDB0029660; HMDB0029661; HMDB0029662; HMDB0031609; HMDB0032399; HMDB0032572; HMDB0032594; HMDB0032604; HMDB0032606; HMDB0032629; HMDB0032919; HMDB0033003; HMDB0034172; HMDB0036907; HMDB0041283; HMDB00440; HMDB0060390; HMDB0062635; …	C00642; C00755; C01983; C01984; C02181; C02519; C03663; C04043; C05593; C05852; C10675; C10804; C12305; C13635; C14088	CHEBI:17445; CHEBI:17656; CHEBI:18101; CHEBI:18346; CHEBI:18414; CHEBI:20141; CHEBI:27978; CHEBI:28478; CHEBI:31128; CHEBI:31832; CHEBI:31835; CHEBI:32800; CHEBI:35164; CHEBI:40813; CHEBI:421840; CHEBI:491876; CHEBI:559127; CHEBI:574890; CHEBI:8075; CHEBI:85239
127	151.076	TRUE	0.598628	11920.4	0.000263688	C9H12O2	-H(-)	100	2-Isopropyl-1,4-benzenediol		HMDB0032132; HMDB0032599; HMDB0036169; HMDB0036227; HMDB0039801; HMDB0039956; HMDB0040175; HMDB0040216; HMDB0040449; HMDB0041326; HMDB0041804; HMDB0059853; HMDB0125537; HMDB32132; HMDB32599; HMDB36169; HMDB36227; HMDB39801; HMDB39956; HMDB40175; HMDB40216; HMDB40449; HMDB41326; HMDB41804; HMDB59853		CHEBI:38547
128	151.113	TRUE	0.749552	5296.28	0.000171361	C10H16O	-H(-)	100	(-)-trans-Carveol		HMDB0003450; HMDB0003634; HMDB0003667; HMDB0030892; HMDB0030893; HMDB0031854; HMDB0032120; HMDB0032242; HMDB0032536; HMDB0034715; HMDB0034916; HMDB0034973; HMDB0034974; HMDB0034975; HMDB0034985; HMDB0035054; HMDB0035077; HMDB0035078; HMDB0035092; HMDB0035100; HMDB0035120; HMDB0035125; HMDB0035158; HMDB0035203; HMDB0035241; HMDB0035277; HMDB0035280; HMDB0035600; HMDB0035604; HMDB0035622; HMDB00356…	C00964; C01499; C02452; C02759; C07271; C09847; C09859; C09885; C09893; C09906; C11395; C11408; C11409; C11415; C11938; C11941; C18018; C20260	CHEBI:10782; CHEBI:15388; CHEBI:15389; CHEBI:15396; CHEBI:15420; CHEBI:16431; CHEBI:168; CHEBI:16980; CHEBI:227; CHEBI:23046; CHEBI:232; CHEBI:23733; CHEBI:26137; CHEBI:26381; CHEBI:29020; CHEBI:29060; CHEBI:35596; CHEBI:37046; CHEBI:41; CHEBI:48697; CHEBI:48933; CHEBI:48934; CHEBI:4999; CHEBI:50040; CHEBI:50045; CHEBI:50046; CHEBI:53177; CHEBI:87568; CHEBI:89872; CHEBI:9577
129	152.002	TRUE	0.705635	7308.52	0.000302642	C3H7NO4S	-H(-)	100	3-Sulfinoalanine		HMDB0000996; HMDB0060179; HMDB00996; HMDB60179	C00606	CHEBI:16345; CHEBI:41721
129	152.002	TRUE	0.705635	7308.52	-0.00105686	C4H7NS2	.F(-)	37	1-Isothiocyanato-2-(methylthio)ethane		HMDB0038442; HMDB38442
130	152.035	TRUE	0.193667	21260.8	-2.10122e-05	C7H7NO3	-H(-)	100	3-Hydroxyanthranilic acid		HMDB0001476; HMDB0001972; HMDB0014378; HMDB0014389; HMDB0059749; HMDB0059811; HMDB01476; HMDB01972; HMDB14378; HMDB14389; HMDB59749; HMDB59811	C00632; C02518	CHEBI:1162549; CHEBI:15793; CHEBI:27565; CHEBI:6775
131	152.072	TRUE	-0.319466	14290.2	-2.05746e-05	C8H11NO2	-H(-)	100	Dopamine		HMDB0000073; HMDB0004825; HMDB00073; HMDB0012309; HMDB04825; HMDB12309	C03758; C04227; C16666	CHEBI:18243; CHEBI:44715; CHEBI:46958
132	153.019	TRUE	0.912084	64995.6	9.43705e-05	C7H6O4	-H(-)	100	Gentisic acid		HMDB0000152; HMDB0000397; HMDB0001856; HMDB0013676; HMDB0013677; HMDB00152; HMDB0029666; HMDB0034299; HMDB00397; HMDB0125090; HMDB01856; HMDB13676; HMDB13677; HMDB29666; HMDB34299	C00196; C00230; C00628; C16748	CHEBI:17189; CHEBI:18026; CHEBI:248101; CHEBI:258254; CHEBI:36062; CHEBI:545917
133	153.056	TRUE	0.74467	13137.5	-6.08295e-05	C8H10O3	-H(-)	100	Hydroxytyrosol		HMDB0005784; HMDB0030570; HMDB0032012; HMDB0034158; HMDB0037724; HMDB0037728; HMDB0059966; HMDB0125534; HMDB0126617; HMDB0131231; HMDB0131232; HMDB0131479; HMDB0135785; HMDB05784; HMDB30570; HMDB32012; HMDB34158; HMDB37724; HMDB37728; HMDB59966	C06317; C10787	CHEBI:18353; CHEBI:68889; CHEBI:955
134	153.092	TRUE	0.631659	14059.9	4.46413e-05	C9H14O2	-H(-)	100	C9:2		HMDB0031302; HMDB0032314; HMDB0032442; HMDB0035135; HMDB0036177; HMDB0036239; HMDB0037276; HMDB0038268; HMDB0038697; HMDB0040285; HMDB0060285; HMDB31302; HMDB32314; HMDB32442; HMDB35135; HMDB36177; HMDB36239; HMDB37276; HMDB38268; HMDB38697; HMDB40285; HMDB60285		CHEBI:58972
135	154.062	TRUE	0.67453	174838	-0.000230489	C6H9N3O2	-H(-)	100	Histidine		HMDB0000177; HMDB00177; HMDB0034267; HMDB03412; HMDB34267	C00135	CHEBI:15971
136	154.998	TRUE	0.691857	12306.1	0.000591644	C6H4O5	-H(-)	100	2,5-Furandicarboxylic acid		HMDB0004812; HMDB00578; HMDB04812		CHEBI:84212
136	154.998	TRUE	0.691857	12306.1	0.00146004	C7H8S2	-H(-)	48	Methyl phenyl disulfide		HMDB0040939; HMDB40939
137	155.035	TRUE	0.701048	10854.7	0.000365141	C7H8O4	-H(-)	100	Ascladiol		HMDB0029610; HMDB0059731; HMDB0125064; HMDB0125077; HMDB0140890; HMDB0140891; HMDB29610; HMDB59731		CHEBI:89910
137	155.035	TRUE	0.701048	10854.7	-0.000994359	C8H8S	.F(-)	40	Phenyl vinyl sulfide		HMDB0031825; HMDB31825
138	155.108	TRUE	0.69701	14083.1	-4.75821e-05	C9H16O2	-H(-)	100	C9:1		HMDB0004362; HMDB0031263; HMDB0031271; HMDB0031514; HMDB0031531; HMDB0032265; HMDB0032307; HMDB0032413; HMDB0032491; HMDB0033167; HMDB0034716; HMDB0035307; HMDB0036208; HMDB0036222; HMDB0037023; HMDB0037496; HMDB0037618; HMDB0037629; HMDB0038272; HMDB0038275; HMDB0039736; HMDB0039794; HMDB0040210; HMDB0059728; HMDB0059817; HMDB0059840; HMDB0059894; HMDB0060286; HMDB04362; HMDB31263; HMDB31271; HM…		CHEBI:206353; CHEBI:58968; CHEBI:87682
139	156.029	TRUE	0.703641	5351.92	0.00115149	C6H7NO4	-H(-)	78	2-Aminomuconic acid		HMDB0001241; HMDB01241; HMDB02018	C02220	CHEBI:15745
139	156.029	TRUE	0.703641	5351.92	-0.000208014	C7H7NS	.F(-)	40	1H-Pyrrolo[2,1-c][1,4]thiazine		HMDB0040229; HMDB40229
139	156.029	TRUE	0.703641	5351.92	0.00113299	C7H9NOS	-H(-) [+2]	25	5-Acetyl-2,4-dimethylthiazole		HMDB0041484; HMDB41484
140	156.067	TRUE	0.562086	7501.54	-0.000467991	C7H11NO3	-H(-)	100	3-Methylcrotonylglycine		HMDB0000459; HMDB0000959; HMDB0014755; HMDB00459; HMDB0094701; HMDB00959; HMDB14755; HMDB94701	C07411	CHEBI:21560; CHEBI:250989; CHEBI:68499; CHEBI:73018
140	156.067	TRUE	0.562086	7501.54	-0.000479676	C8H13NS	-H(-) [+2]	82	7-Isothiocyanato-1-heptene		HMDB0038434; HMDB0040035; HMDB0040063; HMDB0040064; HMDB0040071; HMDB0040072; HMDB0040073; HMDB0040074; HMDB0040075; HMDB0040102; HMDB0040103; HMDB0040104; HMDB0040105; HMDB38434; HMDB40035; HMDB40063; HMDB40064; HMDB40071; HMDB40072; HMDB40073; HMDB40074; HMDB40075; HMDB40102; HMDB40103; HMDB40104; HMDB40105
141	157.014	TRUE	0.869363	17357.9	0.000412458	C6H6O5	-H(-)	100	Zymonic acid		HMDB0031210; HMDB0037759; HMDB0060348; HMDB0137818; HMDB31210; HMDB37759; HMDB60348	C06035	CHEBI:1184
142	157.036	TRUE	0.936196	24921.4	0.000377667	C4H6N4O3	-H(-)	100	Allantoin		HMDB0000462; HMDB00462	C01551	CHEBI:15676
143	157.05	TRUE	0.792551	14869.1	0.000298433	C7H10O4	-H(-)	100	Isopropylmaleate		HMDB0000635; HMDB0012241; HMDB0036380; HMDB0059815; HMDB00635; HMDB12241; HMDB36380; HMDB59815	C02631	CHEBI:17275; CHEBI:87897
143	157.05	TRUE	0.792551	14869.1	-0.00106107	C8H10S	.F(-)	36	Benzyl methyl sulfide		HMDB0031314; HMDB0032019; HMDB0032467; HMDB0032637; HMDB0041361; HMDB31314; HMDB32019; HMDB32467; HMDB32637; HMDB41361
144	157.123	TRUE	0.380866	88077.1	0.000166287	C9H18O2	-H(-)	100	Oenanthic ether		HMDB0000798; HMDB0000847; HMDB0030331; HMDB0031291; HMDB0031480; HMDB0031557; HMDB0032042; HMDB0032309; HMDB0032406; HMDB0032454; HMDB0034162; HMDB0034165; HMDB0034606; HMDB0036234; HMDB0037143; HMDB0037164; HMDB0037288; HMDB0038040; HMDB0038603; HMDB0039216; HMDB0039219; HMDB0040221; HMDB0040295; HMDB0040430; HMDB0059822; HMDB00798; HMDB00847; HMDB30331; HMDB31291; HMDB31480; HMDB31557; HMDB3204…	C01601	CHEBI:29019; CHEBI:86618; CHEBI:87365; CHEBI:87422; CHEBI:87432; CHEBI:87496; CHEBI:87537; CHEBI:87549
145	158.06	TRUE	0.795407	21208.2	0.000926122	C10H9NO	-H(-)	100	Indoleacetaldehyde		HMDB0001190; HMDB0062503; HMDB01190; HMDB62503	C00637; C14789	CHEBI:18086; CHEBI:34871
146	158.082	TRUE	0.696567	30797.3	8.67821e-05	C7H13NO3	-H(-)	100	2-Methylbutyrylglycine		HMDB0000339; HMDB0000678; HMDB0000927; HMDB0011757; HMDB0012154; HMDB0012175; HMDB0029230; HMDB0029409; HMDB0029412; HMDB0031345; HMDB00339; HMDB0036384; HMDB0038593; HMDB0038625; HMDB0061678; HMDB00678; HMDB00927; HMDB11757; HMDB12154; HMDB12175; HMDB29230; HMDB29409; HMDB29412; HMDB31345; HMDB36384; HMDB38593; HMDB38625; HMDB61678	C02636; C03087; C08269	CHEBI:240943; CHEBI:57885; CHEBI:70830; CHEBI:70984; CHEBI:85534
147	159.03	TRUE	0.735389	16817.8	-0.00032843	C6H8O5	-H(-)	100	Oxoadipate		HMDB0000225; HMDB0000398; HMDB00225; HMDB0039447; HMDB00398; HMDB0059737; HMDB39447; HMDB59737	C00322; C00846	CHEBI:15753; CHEBI:17325; CHEBI:37440
148	159.045	TRUE	0.746324	10108.6	0.000529989	C10H8O2	-H(-)	100	6-Methylcoumarin		HMDB0032394; HMDB0036073; HMDB0041009; HMDB0060497; HMDB32394; HMDB36073; HMDB41009; HMDB60497		CHEBI:17435; CHEBI:563586
149	159.066	TRUE	0.624889	18650.7	0.000322939	C7H12O4	-H(-)	100	Pimelate		HMDB0000555; HMDB0000857; HMDB0002441; HMDB0029167; HMDB0029573; HMDB0041605; HMDB00555; HMDB0059722; HMDB0059738; HMDB0059893; HMDB0061676; HMDB00857; HMDB02441; HMDB29167; HMDB29573; HMDB41605; HMDB59722; HMDB59738; HMDB59893; HMDB61676	C02656	CHEBI:1129201; CHEBI:30531; CHEBI:391281; CHEBI:68459; CHEBI:70855
150	159.114	TRUE	0.32112	17406.5	0.000150005	C7H16N2O2	-H(-)	100	Methyl-Lys		HMDB0002038; HMDB0006009; HMDB02038; HMDB06009	C02728	CHEBI:17604
151	160.04	TRUE	0.761799	14330.4	0.000260058	C9H7NO2	-H(-)	100	2-Indolecarboxylic acid		HMDB0002285; HMDB0003320; HMDB0004077; HMDB0031172; HMDB0060289; HMDB02285; HMDB03320; HMDB04077; HMDB31172; HMDB60289	C05639; C19837	CHEBI:130363; CHEBI:24809; CHEBI:28799; CHEBI:28883; CHEBI:563251
152	160.062	TRUE	0.782976	14910.5	-3.71747e-05	C6H11NO4	-H(-)	100	Aminoadipate		HMDB0000510; HMDB0029423; HMDB0033747; HMDB00510; HMDB0061715; HMDB0062557; HMDB0062660; HMDB0094716; HMDB29423; HMDB33747; HMDB61715; HMDB62557; HMDB62660; HMDB94716	C00956; C01046; C03210	CHEBI:16440; CHEBI:37024; CHEBI:45826; CHEBI:7671; CHEBI:857
153	161.025	TRUE	0.595563	21772.8	-0.000395837	C9H6O3	-H(-)	100	Umbelliferone		HMDB0002149; HMDB0029865; HMDB0136738; HMDB0137904; HMDB0140948; HMDB0140949; HMDB02149; HMDB29865	C09315	CHEBI:27510; CHEBI:349245
153	161.025	TRUE	0.595563	21772.8	0.000746963	C6H6O4	.F(-)	40	2-Hydroxymuconate semialdehyde		HMDB0002349; HMDB0002432; HMDB0006331; HMDB0032923; HMDB0032988; HMDB0059762; HMDB0125218; HMDB0134002; HMDB02349; HMDB02432; HMDB06331; HMDB32923; HMDB32988; HMDB59762	C02480; C14516	CHEBI:16508; CHEBI:27036; CHEBI:34805; CHEBI:563718
154	161.045	TRUE	0.855063	85437	0.000197208	C6H10O5	-H(-)	100	Hydroxyadipate		HMDB0000321; HMDB0000345; HMDB0000355; HMDB0000368; HMDB0000640; HMDB0029934; HMDB00321; HMDB0032873; HMDB00345; HMDB00355; HMDB00368; HMDB0041561; HMDB0059758; HMDB00640; HMDB29934; HMDB32873; HMDB41561; HMDB59758	C02360; C02488; C03761; C11592	CHEBI:16831; CHEBI:17023; CHEBI:30997; CHEBI:55541; CHEBI:59051
155	162.056	TRUE	0.885958	15239.6	0.000305628	C9H9NO2	-H(-)	100	3-Methyldioxyindole		HMDB0001424; HMDB0004186; HMDB0062406; HMDB01424; HMDB04186; HMDB62406	C05834; C19567	CHEBI:28254; CHEBI:66879
156	162.078	TRUE	0.411008	5890.51	-0.000340684	C6H13NO4	-H(-)	100	Amino-dideoxy-hexose		HMDB0011727; HMDB0032862; HMDB0035359; HMDB11727; HMDB32862; HMDB35359	C16843	CHEBI:39066
156	162.078	TRUE	0.411008	5890.51	0.000996916	C7H9N5	-H(-)	100	6-Dimethylaminopurine		HMDB0000473; HMDB00473		CHEBI:60281
157	163.061	TRUE	0.740443	231820	0.000130783	C6H12O5	-H(-)	100	Deoxyhexose		HMDB0000174; HMDB0000849; HMDB0002712; HMDB0003081; HMDB0005876; HMDB0010207; HMDB0012327; HMDB00174; HMDB0029196; HMDB0033821; HMDB0059624; HMDB0059625; HMDB0060267; HMDB0062477; HMDB0062489; HMDB00849; HMDB0124735; HMDB02712; HMDB03081; HMDB05876; HMDB10207; HMDB11726; HMDB11736; HMDB12327; HMDB29196; HMDB33821; HMDB59624; HMDB59625; HMDB60267; HMDB62477; HMDB62489	C00507; C00861; C01018; C01019; C01721; C02095; C02781; C07326	CHEBI:16070; CHEBI:17617; CHEBI:17897; CHEBI:2181; CHEBI:27442; CHEBI:42548; CHEBI:42564; CHEBI:42589; CHEBI:48204; CHEBI:62346
157	163.061	TRUE	0.740443	231820	0.000999183	C7H16S2	-H(-)	100	Butyl isopropyl disulfide		HMDB0033050; HMDB0033051; HMDB0039783; HMDB33050; HMDB33051; HMDB39783
158	163.113	TRUE	0.662142	7552.07	0.000296146	C11H16O	-H(-)	100	1-(1-Methoxy-1-methylethyl)-4-methylbenzene		HMDB0029653; HMDB0031311; HMDB0031454; HMDB0031624; HMDB0031625; HMDB0031866; HMDB0032060; HMDB0035601; HMDB0035989; HMDB0036719; HMDB0036814; HMDB0036816; HMDB0037294; HMDB29653; HMDB31311; HMDB31454; HMDB31624; HMDB31625; HMDB31866; HMDB32060; HMDB35601; HMDB35989; HMDB36719; HMDB36814; HMDB36816; HMDB37294	C08490	CHEBI:88585
159	164.071	TRUE	0.883013	270455	0.000315467	C9H11NO2	-H(-)	100	Phenylalanine		HMDB0000159; HMDB0001007; HMDB0004992; HMDB0006044; HMDB00159; HMDB0033485; HMDB0033589; HMDB0034169; HMDB0059934; HMDB00612; HMDB0062402; HMDB0062407; HMDB01007; HMDB04992; HMDB06044; HMDB33485; HMDB33589; HMDB34169; HMDB59934; HMDB62402; HMDB62407	C00079; C07527; C19565; C19578	CHEBI:110006; CHEBI:116735; CHEBI:17295; CHEBI:82572
160	165.019	TRUE	0.704495	18467.6	0.000485031	C8H6O4	-H(-)	100	Phthalate		HMDB0002107; HMDB0002334; HMDB0002428; HMDB0032613; HMDB02107; HMDB02334; HMDB02428; HMDB32613	C01606; C06337	CHEBI:15702; CHEBI:29069
161	165.041	TRUE	0.91513	40368	-0.000400357	C5H10O6	-H(-)	100	Pentonic acid		HMDB0000539; HMDB0000867; HMDB00539; HMDB0059750; HMDB0060255; HMDB0060256; HMDB00867; HMDB59750; HMDB60255; HMDB60256	C00878; C01685; C05411	CHEBI:20912; CHEBI:21077; CHEBI:48092; CHEBI:6268
161	165.041	TRUE	0.91513	40368	0.000468043	C6H14OS2	-H(-)	100	S-Propyl 1-propanesulfinothioate		HMDB0034394; HMDB34394		CHEBI:91021
161	165.041	TRUE	0.91513	40368	0.000937243	C6H6N4O2	-H(-)	100	Methylxanthine		HMDB0001886; HMDB0001991; HMDB0010738; HMDB0059716; HMDB01886; HMDB01991; HMDB10738; HMDB59716	C16353; C16357	CHEBI:287361; CHEBI:336244; CHEBI:48991; CHEBI:62207
162	165.056	TRUE	0.850821	36039.6	-1.93274e-05	C9H10O3	-H(-)	100	3-(3-Hydroxyphenyl)propanoic acid		HMDB0000375; HMDB0000563; HMDB0000748; HMDB0000779; HMDB0002072; HMDB0002199; HMDB0002229; HMDB0005175; HMDB0029665; HMDB0029817; HMDB0031132; HMDB0032030; HMDB0032138; HMDB0032573; HMDB0032605; HMDB0032639; HMDB0033752; HMDB0034243; HMDB0034993; HMDB00375; HMDB0040645; HMDB0041611; HMDB0041683; HMDB00475; HMDB00563; HMDB0059969; HMDB0062348; HMDB0062590; HMDB00748; HMDB00779; HMDB0124925; HMDB01…	C01198; C01456; C01479; C01744; C02201; C03080; C05581; C05607; C11457	CHEBI:1427; CHEBI:16104; CHEBI:17098; CHEBI:25998; CHEBI:28111; CHEBI:30765; CHEBI:31575; CHEBI:32978; CHEBI:32980; CHEBI:48408; CHEBI:55501; CHEBI:8100; CHEBI:86903
163	165.075	TRUE	0.817695	31812	-0.000609637	C10H14S	-H(-)	100	3-(4-Methyl-3-pentenyl)thiophene		HMDB0038183; HMDB38183
163	165.075	TRUE	0.817695	31812	-0.000109477	C9H11NO2	-H(-) [+1]	66	Phenylalanine		HMDB0000159; HMDB0001007; HMDB0004992; HMDB0006044; HMDB00159; HMDB0033485; HMDB0033589; HMDB0034169; HMDB0059934; HMDB00612; HMDB0062402; HMDB0062407; HMDB01007; HMDB04992; HMDB06044; HMDB33485; HMDB33589; HMDB34169; HMDB59934; HMDB62402; HMDB62407	C00079; C07527; C19565; C19578	CHEBI:110006; CHEBI:116735; CHEBI:17295; CHEBI:82572
163	165.075	TRUE	0.817695	31812	0.000533163	C7H14OS	.F(-)	40	4-Methyl-4-(methylthio)-2-pentanone		HMDB0037621; HMDB0039465; HMDB0039468; HMDB0040186; HMDB37621; HMDB39465; HMDB39468; HMDB40186
164	165.091	TRUE	0.806139	12414.4	0.000732838	C10H14O2	-H(-)	100	C10:3		HMDB0004586; HMDB0029691; HMDB0031085; HMDB0032062; HMDB0032135; HMDB0032462; HMDB0032615; HMDB0034922; HMDB0035063; HMDB0035235; HMDB0035328; HMDB0036042; HMDB0036084; HMDB0036878; HMDB0036879; HMDB0037011; HMDB0037012; HMDB0037044; HMDB0039382; HMDB0040176; HMDB0041000; HMDB0041584; HMDB0062603; HMDB0127496; HMDB0135742; HMDB04586; HMDB06539; HMDB29691; HMDB31085; HMDB32062; HMDB32135; HMDB3246…	C02088; C11924	CHEBI:36999; CHEBI:66729; CHEBI:78886; CHEBI:84225; CHEBI:9642
165	165.128	TRUE	0.711538	4577.1	0.000471914	C11H18O	-H(-)	100	(-)-Nopol		HMDB0030002; HMDB0030252; HMDB0031359; HMDB0031565; HMDB0031728; HMDB0032540; HMDB0033546; HMDB0036190; HMDB0036815; HMDB30002; HMDB30252; HMDB31359; HMDB31565; HMDB31728; HMDB32540; HMDB33546; HMDB36190; HMDB36815		CHEBI:525644
166	166.018	TRUE	0.928252	34124.8	-1.01787e-05	C4H9NO4S	-H(-)	100	Homocysteinesulfinic acid		HMDB0006462; HMDB06462
167	166.051	TRUE	0.578123	12525.2	0.000234218	C8H9NO3	-H(-)	100	Pyridoxal		HMDB0001545; HMDB0004290; HMDB0034887; HMDB0034889; HMDB0060374; HMDB01545; HMDB04290; HMDB34887; HMDB34889; HMDB60374	C00250; C06051	CHEBI:17310; CHEBI:17889; CHEBI:27440
168	167.07	TRUE	0.902395	19662.4	0.00111373	C9H12O3	-H(-)	83	2,6-Dimethoxy-4-methylphenol		HMDB0029680; HMDB0030472; HMDB0030473; HMDB0032252; HMDB0032921; HMDB0037729; HMDB0038925; HMDB0059963; HMDB0125521; HMDB0125531; HMDB0125541; HMDB0126600; HMDB0131223; HMDB29680; HMDB30472; HMDB30473; HMDB32252; HMDB32921; HMDB37729; HMDB38925; HMDB59963		CHEBI:1222143; CHEBI:31038; CHEBI:446746
169	167.108	TRUE	0.729518	11115	0.000136006	C10H16O2	-H(-)	100	C10:2		HMDB0013105; HMDB0031156; HMDB0031273; HMDB0032219; HMDB0032312; HMDB0032313; HMDB0032319; HMDB0032434; HMDB0033700; HMDB0034452; HMDB0034670; HMDB0035714; HMDB0035766; HMDB0035829; HMDB0036067; HMDB0036103; HMDB0037014; HMDB0037175; HMDB0037821; HMDB0040639; HMDB13105; HMDB31156; HMDB31273; HMDB32219; HMDB32312; HMDB32313; HMDB32319; HMDB32434; HMDB33700; HMDB34452; HMDB34670; HMDB35714; HMDB357…	C02108; C09836; C16461	CHEBI:25038; CHEBI:2866; CHEBI:488; CHEBI:51749
170	168.078	TRUE	0.600503	11447.9	0.000181471	C7H11N3O2	-H(-)	100	Methyl-His		HMDB0000001; HMDB00001; HMDB0000479; HMDB00479; HMDB04935; HMDB06703; HMDB06704	C01152	CHEBI:27596; CHEBI:50599
171	168.981	TRUE	0.6636	13126.8	-0.000234005	C3H6O6S	-H(-)	100	Glycerone sulfate		HMDB0060176; HMDB60176	C11499	CHEBI:16712
172	169.014	TRUE	0.618781	20811.6	0.000203622	C7H6O5	-H(-)	100	Gallic acid		HMDB0005807; HMDB0029649; HMDB0059964; HMDB0126491; HMDB0130402; HMDB05807; HMDB29649; HMDB59964	C01424	CHEBI:30778
173	169.05	TRUE	0.807367	15131.1	0.000549733	C8H10O4	-H(-)	100	3,4-Dihydroxyphenylglycol		HMDB0000318; HMDB00318; HMDB0032966; HMDB0038760; HMDB0038761; HMDB0059756; HMDB0132906; HMDB0132907; HMDB0133971; HMDB0133972; HMDB0133982; HMDB05870; HMDB32966; HMDB38760; HMDB38761; HMDB59756	C05576	CHEBI:1387; CHEBI:89898
174	169.087	TRUE	0.738679	17972.2	0.00046306	C9H14O3	-H(-)	100	1,4-Ipomeadiol		HMDB0030471; HMDB0038276; HMDB30471; HMDB38276
175	169.123	TRUE	0.593526	10300.1	0.000387919	C10H18O2	-H(-)	100	C10:1		HMDB0004980; HMDB0010726; HMDB0012183; HMDB0029358; HMDB0029859; HMDB0030031; HMDB0031002; HMDB0031003; HMDB0031297; HMDB0031362; HMDB0031440; HMDB0031441; HMDB0032119; HMDB0032275; HMDB0032393; HMDB0032452; HMDB0033203; HMDB0033377; HMDB0034427; HMDB0034581; HMDB0034880; HMDB0035122; HMDB0035365; HMDB0035837; HMDB0035839; HMDB0035907; HMDB0036099; HMDB0036211; HMDB0036990; HMDB0036992; HMDB00370…	C16462; C18066; C18202; C20326	CHEBI:16271; CHEBI:32380; CHEBI:32381; CHEBI:50243; CHEBI:50467; CHEBI:87327; CHEBI:88534; CHEBI:88903
176	170.057	TRUE	0.503829	4781.67	0.000109429	C6H9N3O3	-H(-)	100	Metronidazole		HMDB0015052; HMDB15052	C07203	CHEBI:6909
177	171.011	TRUE	0.873032	21924.1	0.000812118	C7H8O3S	-H(-)	100	p-Toluenesulfonic acid		HMDB0059933; HMDB59933	C06677	CHEBI:27849
178	171.138	TRUE	0.370581	48403.8	0.00076779	C10H20O2	-H(-)	100	Decanoic acid (FA10:0)		HMDB0000511; HMDB0029760; HMDB0030029; HMDB0031264; HMDB0031739; HMDB0032045; HMDB0032070; HMDB0032155; HMDB0032264; HMDB0032302; HMDB0032315; HMDB0033620; HMDB0034457; HMDB0034849; HMDB0035595; HMDB0035723; HMDB0036136; HMDB0036145; HMDB0036228; HMDB0037387; HMDB0037849; HMDB0038038; HMDB0038602; HMDB0038783; HMDB0039218; HMDB0040157; HMDB0040167; HMDB0040195; HMDB0040211; HMDB0040529; HMDB00412…	C01571; C12289; C12292	CHEBI:120941; CHEBI:30813; CHEBI:44499; CHEBI:48250; CHEBI:53459; CHEBI:606526; CHEBI:87332; CHEBI:87421; CHEBI:87495; CHEBI:88553
179	172.04	TRUE	0.717276	32016.2	-5.91276e-05	C10H7NO2	-H(-)	100	2-Quinolinecarboxylic acid		HMDB0000842; HMDB0062188; HMDB00842; HMDB62188	C06325; C14040	CHEBI:18386; CHEBI:34104
180	172.098	TRUE	0.876525	33321.7	0.00025468	C8H15NO3	-H(-)	100	Acetyl-Leu		HMDB0000701; HMDB0000747; HMDB0002087; HMDB0011756; HMDB0061684; HMDB00701; HMDB00747; HMDB02087; HMDB11756; HMDB61684	C02710	CHEBI:17786; CHEBI:64390; CHEBI:84056
181	172.991	TRUE	0.899557	369496	5.03505e-05	C6H6O4S	-H(-)	100	Phenol sulfate		HMDB0060015; HMDB60015	C00850	CHEBI:27905
182	173.046	TRUE	0.899128	25741.9	-3.62268e-05	C7H10O5	-H(-)	100	Shikimate		HMDB0003070; HMDB0012149; HMDB0061388; HMDB0062194; HMDB0062377; HMDB0130150; HMDB03070; HMDB12149; HMDB61388; HMDB62194; HMDB62377	C00493; C04236	CHEBI:1467; CHEBI:16119
183	173.083	TRUE	0.739593	45573.7	-0.000866449	C8H14O4	-H(-)	100	Suberic acid		HMDB0000893; HMDB0002023; HMDB0033838; HMDB0041606; HMDB0059727; HMDB0059757; HMDB0060684; HMDB00837; HMDB00893; HMDB02023; HMDB33838; HMDB41606; HMDB59727; HMDB59757; HMDB60684	C08278; C14570; C16658	CHEBI:80644; CHEBI:89933; CHEBI:9300
184	173.105	TRUE	0.401627	105501	-0.000203719	C6H14N4O2	-H(-)	100	Arginine		HMDB0000517; HMDB0003416; HMDB00517; HMDB03416	C00062; C00792	CHEBI:15816; CHEBI:16467
185	174.055	TRUE	0.868305	12345	0.00065803	C10H9NO2	-H(-)	100	Indole-3-acetate		HMDB0000197; HMDB0004073; HMDB00197; HMDB0038628; HMDB0040972; HMDB04073; HMDB38628; HMDB40972	C00954; C05634	CHEBI:16411; CHEBI:50157
186	174.089	TRUE	0.810048	25342.1	-0.000289128	C6H13N3O3	-H(-)	100	Citrulline		HMDB0000904; HMDB0003148; HMDB00904; HMDB03148	C00327	CHEBI:16349
187	175.025	TRUE	0.855865	469241	-0.000119151	C6H8O6	-H(-)	100	Hexuronic acid; Ascorbate		HMDB0000044; HMDB00044; HMDB0006355; HMDB0031193; HMDB06355; HMDB14273; HMDB29945; HMDB31193	C00072; C02670; C19806	CHEBI:17208; CHEBI:18268; CHEBI:45969
188	177.02	TRUE	0.638602	13317.9	-0.000649151	C9H6O4	-H(-)	100	7,8-Dihydroxycoumarin		HMDB0030819; HMDB0032950; HMDB0032951; HMDB0130547; HMDB0136739; HMDB0136740; HMDB0141198; HMDB0141199; HMDB0141200; HMDB30819; HMDB32950; HMDB32951	C09001; C09263	CHEBI:490095
188	177.02	TRUE	0.638602	13317.9	0.000435209	C9H7NOS	-H(-) [+1]	53	Brassicanal A		HMDB0038591; HMDB38591	C11048
188	177.02	TRUE	0.638602	13317.9	0.000493649	C6H6O5	.F(-)	40	Zymonic acid		HMDB0031210; HMDB0037759; HMDB0060348; HMDB0137818; HMDB31210; HMDB37759; HMDB60348	C06035	CHEBI:1184
188	177.02	TRUE	0.638602	13317.9	0.000770903	C7H8O2S	.F(-) [+2]	32	3-(Acetylthio)-2-methylfuran		HMDB0032160; HMDB0032334; HMDB0035088; HMDB32160; HMDB32334; HMDB35088
189	177.041	TRUE	0.818487	13294.3	-0.000257005	C6H10O6	-H(-)	100	Glucono-lactone		HMDB0000150; HMDB0001353; HMDB0001385; HMDB0002541; HMDB0003466; HMDB00150; HMDB0029932; HMDB01353; HMDB01385; HMDB02541; HMDB03466; HMDB29932	C00198; C01040; C01216; C03383; C05394	CHEBI:15895; CHEBI:16217; CHEBI:17028; CHEBI:17587; CHEBI:27453; CHEBI:52417
189	177.041	TRUE	0.818487	13294.3	0.000611395	C7H14OS2	-H(-)	100	Methylthiomethyl 2-methylbutanethiolate		HMDB0031714; HMDB31714
189	177.041	TRUE	0.818487	13294.3	0.0010806	C7H6N4O2	-H(-)	88	Melizame		HMDB0029684; HMDB29684
189	177.041	TRUE	0.818487	13294.3	0.000633214	C6H11NO3S	-H(-) [+1]	63	Formyl-Met		HMDB0001015; HMDB0029417; HMDB0029441; HMDB0033592; HMDB01015; HMDB29417; HMDB29441; HMDB33592	C03145; C08265; C08295	CHEBI:16552
189	177.041	TRUE	0.818487	13294.3	0.000343297	C7H12O3S	-H(-) [+2]	39	2-Oxo-6-methylthiohexanoic acid		HMDB0040003; HMDB40003
190	177.055	TRUE	0.809553	12505.9	0.000346968	C10H10O3	-H(-)	100	4-Methoxycinnamic acid		HMDB0002040; HMDB0030903; HMDB0031055; HMDB0033248; HMDB0038712; HMDB0038965; HMDB0039471; HMDB0062273; HMDB0062729; HMDB0125103; HMDB0125518; HMDB0131168; HMDB0133457; HMDB0133611; HMDB0133612; HMDB0133613; HMDB0133614; HMDB0133615; HMDB0134055; HMDB0135647; HMDB0135649; HMDB0135650; HMDB0135651; HMDB0141076; HMDB0141077; HMDB0141078; HMDB0141782; HMDB02040; HMDB30903; HMDB31055; HMDB33248; HMDB…	C14784	CHEBI:260249; CHEBI:34048; CHEBI:84260
191	177.077	TRUE	0.745207	5772.15	0.000182225	C7H14O5	-H(-)	100	Digitalose		HMDB0033789; HMDB33789
191	177.077	TRUE	0.745207	5772.15	0.00105062	C8H18S2	-H(-)	92	Dibutyl disulfide		HMDB0029569; HMDB0040348; HMDB29569; HMDB40348
192	177.092	TRUE	0.689936	9870.18	0.000197944	C11H14O2	-H(-)	100	5-Phenylvaleric acid		HMDB0002043; HMDB0031250; HMDB0031864; HMDB0033376; HMDB0033386; HMDB0033597; HMDB0035013; HMDB0036235; HMDB0036385; HMDB0037680; HMDB0037708; HMDB0038179; HMDB0040287; HMDB0040356; HMDB0040411; HMDB0040425; HMDB0040426; HMDB0040583; HMDB0040800; HMDB0041553; HMDB0126149; HMDB0126449; HMDB0132981; HMDB0133181; HMDB0133469; HMDB0133682; HMDB0133683; HMDB0133684; HMDB0133685; HMDB0133686; HMDB01336…	C10454; C10478; C17663	CHEBI:40131; CHEBI:4918; CHEBI:50550; CHEBI:81257; CHEBI:87500
193	177.128	TRUE	0.820108	4306.67	9.46974e-05	C12H18O	-H(-)	100	Propofol		HMDB0014956; HMDB0031194; HMDB0031568; HMDB0031731; HMDB0032579; HMDB0035055; HMDB0036681; HMDB0037272; HMDB0038107; HMDB0038194; HMDB14956; HMDB31194; HMDB31568; HMDB31731; HMDB32579; HMDB35055; HMDB36681; HMDB37272; HMDB38107; HMDB38194		CHEBI:44915
194	178.017	TRUE	0.832841	14076.9	0.000475416	C5H9NO4S	-H(-)	100	S-Carboxymethyl-Cys		HMDB0029415; HMDB29415		CHEBI:971853
194	178.017	TRUE	0.832841	14076.9	-0.000884084	C6H9NS2	.F(-)	40	(E)-4-Isothiocyanato-1-(methylthio)-1-butene		HMDB0031576; HMDB0041083; HMDB31576; HMDB41083
195	178.087	TRUE	0.128401	7181.88	0.000819316	C10H13NO2	-H(-)	100	2(N)-Methyl-norsalsolinol		HMDB0001189; HMDB0005199; HMDB0029223; HMDB0029224; HMDB0030372; HMDB0031811; HMDB0033763; HMDB0039655; HMDB0040021; HMDB0041931; HMDB0042012; HMDB01189; HMDB05199; HMDB29223; HMDB29224; HMDB30372; HMDB31811; HMDB33763; HMDB39655; HMDB40021; HMDB41931; HMDB42012	C07577; C09642; C18771	CHEBI:123715; CHEBI:1391; CHEBI:38571; CHEBI:767276
196	179.056	TRUE	0.926852	278709	0.00012992	C6H12O6	-H(-)	100	Hexose		HMDB0000122; HMDB0000143; HMDB0000169; HMDB0000211; HMDB0000346; HMDB0000516; HMDB0000660; HMDB0001151; HMDB0001266; HMDB0003345; HMDB0003418; HMDB0003449; HMDB0006088; HMDB00122; HMDB0012326; HMDB00143; HMDB00160; HMDB00169; HMDB00211; HMDB0032222; HMDB0033704; HMDB0034220; HMDB00346; HMDB00516; HMDB0061922; HMDB0062138; HMDB0062170; HMDB0062202; HMDB0062473; HMDB0062538; HMDB00660; HMDB01151; H…	C00031; C00137; C00159; C00221; C00247; C00267; C00738; C00795; C00962; C00984; C01487; C01825; C02336; C06150; C06151; C06152; C06153; C10906; C15923	CHEBI:10295; CHEBI:10642; CHEBI:15903; CHEBI:17268; CHEBI:17925; CHEBI:22357; CHEBI:23311; CHEBI:23927; CHEBI:25492; CHEBI:27372; CHEBI:27374; CHEBI:27667; CHEBI:27987; CHEBI:28061; CHEBI:28645; CHEBI:37619; CHEBI:37675; CHEBI:37704; CHEBI:37741; CHEBI:37744; CHEBI:40656; CHEBI:4167; CHEBI:4208; CHEBI:47693; CHEBI:48095
197	179.107	TRUE	0.796495	11312.3	0.000411575	C11H16O2	-H(-)	100	2,2,7,7-Tetramethyl-1,6-dioxaspiro[4.4]nona-3,8-diene		HMDB0030007; HMDB0030039; HMDB0032468; HMDB0035240; HMDB0036669; HMDB0036817; HMDB0039159; HMDB0039957; HMDB0059925; HMDB0059926; HMDB30007; HMDB30039; HMDB32468; HMDB35240; HMDB36669; HMDB36817; HMDB39159; HMDB39957; HMDB59925; HMDB59926		CHEBI:76357; CHEBI:76358
198	180.067	TRUE	0.825754	219785	-0.000497694	C9H11NO3	-H(-)	100	Tyrosine		HMDB0000158; HMDB0001119; HMDB0002184; HMDB0003831; HMDB0006050; HMDB00158; HMDB0059720; HMDB0060280; HMDB00647; HMDB01119; HMDB02184; HMDB03831; HMDB06050; HMDB59720; HMDB60280	C00082; C04368; C19579	CHEBI:16939; CHEBI:17895; CHEBI:278475; CHEBI:44303
198	180.067	TRUE	0.825754	219785	0.000645106	C6H11NO4	.F(-)	40	Aminoadipate		HMDB0000510; HMDB0029423; HMDB0033747; HMDB00510; HMDB0061715; HMDB0062557; HMDB0062660; HMDB0094716; HMDB29423; HMDB33747; HMDB61715; HMDB62557; HMDB62660; HMDB94716	C00956; C01046; C03210	CHEBI:16440; CHEBI:37024; CHEBI:45826; CHEBI:7671; CHEBI:857
199	181.014	TRUE	0.459709	18163.2	0.00066355	C8H6O5	-H(-)	100	6-hydroxy-2H-1,3-benzodioxole-5-carboxylic acid		HMDB0129371; HMDB0137133
200	181.052	TRUE	0.917393	52389	-0.000968173	C9H10O4	-H(-)	100	Homovanillic acid		HMDB0000118; HMDB0000333; HMDB0000423; HMDB0000755; HMDB0002643; HMDB0004061; HMDB00118; HMDB0029232; HMDB0029273; HMDB0029646; HMDB00333; HMDB0033624; HMDB0037274; HMDB0041270; HMDB00423; HMDB0059763; HMDB0062595; HMDB00755; HMDB0124923; HMDB0125533; HMDB0125591; HMDB0125595; HMDB0126386; HMDB0127495; HMDB0129348; HMDB0131428; HMDB0133494; HMDB0133788; HMDB0134042; HMDB0134043; HMDB0140294; HMDB…	C03672; C05582; C05583; C10447; C10680	CHEBI:17385; CHEBI:296881; CHEBI:48400; CHEBI:545935; CHEBI:545959; CHEBI:562351; CHEBI:78336; CHEBI:823536; CHEBI:86369
200	181.052	TRUE	0.917393	52389	0.000174627	C6H10O5	.F(-)	40	Hydroxyadipate		HMDB0000321; HMDB0000345; HMDB0000355; HMDB0000368; HMDB0000640; HMDB0029934; HMDB00321; HMDB0032873; HMDB00345; HMDB00355; HMDB00368; HMDB0041561; HMDB0059758; HMDB00640; HMDB29934; HMDB32873; HMDB41561; HMDB59758	C02360; C02488; C03761; C11592	CHEBI:16831; CHEBI:17023; CHEBI:30997; CHEBI:55541; CHEBI:59051
200	181.052	TRUE	0.917393	52389	0.00104303	C7H14S2	.F(-)	37	(-)-1-Methylpropyl 1-propenyl disulfide		HMDB0034426; HMDB34426
201	181.086	TRUE	0.878237	19148.1	0.00052375	C10H14O3	-H(-)	100	Amyl 2-furoate		HMDB0029456; HMDB0032607; HMDB0033394; HMDB0036522; HMDB0037641; HMDB0037727; HMDB0038181; HMDB0038354; HMDB0039874; HMDB0059891; HMDB29456; HMDB32607; HMDB33394; HMDB36522; HMDB37641; HMDB37727; HMDB38181; HMDB38354; HMDB39874; HMDB59891
202	181.123	TRUE	0.747443	6649.91	4.08472e-05	C11H18O2	-H(-)	100	Geranyl formate		HMDB0030006; HMDB0030424; HMDB0032050; HMDB0032463; HMDB0034708; HMDB0034730; HMDB0035156; HMDB0036191; HMDB0036215; HMDB0037388; HMDB0037829; HMDB0038005; HMDB0038068; HMDB0038079; HMDB0038245; HMDB0038279; HMDB0040595; HMDB0059816; HMDB30006; HMDB30424; HMDB32050; HMDB32463; HMDB34708; HMDB34730; HMDB35156; HMDB36191; HMDB36215; HMDB37388; HMDB37829; HMDB38005; HMDB38068; HMDB38079; HMDB38245; …	C12294	CHEBI:31648
203	182.046	TRUE	0.877459	15912.1	4.23514e-05	C8H9NO4	-H(-)	100	4-Pyridoxate		HMDB0000017; HMDB00017	C00847	CHEBI:17405
203	182.046	TRUE	0.877459	15912.1	0.000868605	C8H10N2OS	-H(-) [+1]	59	Ethionamide sulphoxide		HMDB0060624; HMDB60624		CHEBI:87805
204	183.067	TRUE	0.768572	12838.9	-0.000411423	C9H12O4	-H(-)	100	7-Methyl-2-hydroxy-6-oxoocta-2,4-dienoate		HMDB0001490; HMDB0035056; HMDB0036072; HMDB0039650; HMDB0040603; HMDB0059730; HMDB0125593; HMDB0125597; HMDB0126618; HMDB0126619; HMDB0126620; HMDB0131233; HMDB01490; HMDB02909; HMDB06775; HMDB35056; HMDB36072; HMDB39650; HMDB40603; HMDB59730	C05594	CHEBI:125412; CHEBI:846276; CHEBI:89913
204	183.067	TRUE	0.768572	12838.9	-0.000100923	C5H15NO4P	-H(-)	100	Choline-P		HMDB0001565; HMDB00284; HMDB01565	C00588	CHEBI:18132
204	183.067	TRUE	0.768572	12838.9	0.000926177	C10H8N4	-H(-)	100	2-Aminodipyrido[1,2-a:3'',2''-d]imidazole		HMDB0029748; HMDB29748	C19245
204	183.067	TRUE	0.768572	12838.9	0.000731377	C6H12O5	.F(-)	40	Deoxyhexose		HMDB0000174; HMDB0000849; HMDB0002712; HMDB0003081; HMDB0005876; HMDB0010207; HMDB0012327; HMDB00174; HMDB0029196; HMDB0033821; HMDB0059624; HMDB0059625; HMDB0060267; HMDB0062477; HMDB0062489; HMDB00849; HMDB0124735; HMDB02712; HMDB03081; HMDB05876; HMDB10207; HMDB11726; HMDB11736; HMDB12327; HMDB29196; HMDB33821; HMDB59624; HMDB59625; HMDB60267; HMDB62477; HMDB62489	C00507; C00861; C01018; C01019; C01721; C02095; C02781; C07326	CHEBI:16070; CHEBI:17617; CHEBI:17897; CHEBI:2181; CHEBI:27442; CHEBI:42548; CHEBI:42564; CHEBI:42589; CHEBI:48204; CHEBI:62346
205	183.102	TRUE	0.71385	15515.4	0.000289203	C10H16O3	-H(-)	100	5-exo-Hydroxy-1,2-campholide		HMDB0036117; HMDB0036998; HMDB0039052; HMDB0039710; HMDB0040883; HMDB36117; HMDB36998; HMDB39052; HMDB39710; HMDB40883
206	183.114	TRUE	0.676632	5252.86	-0.000389829	C9H16N2O2	-H(-)	100	N-(3-acetamidopropyl)pyrrolidin-2-one		HMDB0061384; HMDB61384		CHEBI:133185
207	183.139	TRUE	0.708268	10473.9	0.000437952	C11H20O2	-H(-)	100	Citronellyl formate		HMDB0031062; HMDB0031063; HMDB0031087; HMDB0031272; HMDB0031406; HMDB0031691; HMDB0031843; HMDB0032308; HMDB0032320; HMDB0032396; HMDB0032404; HMDB0032453; HMDB0032461; HMDB0032489; HMDB0032534; HMDB0033371; HMDB0033724; HMDB0034428; HMDB0034429; HMDB0036140; HMDB0036784; HMDB0037106; HMDB0037185; HMDB0037225; HMDB0037309; HMDB0038273; HMDB0038274; HMDB0038277; HMDB0038278; HMDB0038311; HMDB00389…	C12295; C13422; C13910	CHEBI:31676; CHEBI:35045; CHEBI:48944
208	185.045	TRUE	0.871189	16448.9	0.000197155	C8H10O5	-H(-)	100	Erinapyrone C		HMDB0041026; HMDB41026
209	185.058	TRUE	0.707363	13542.1	-0.00148968	C7H10N2O4	-H(-)	45	Pyroglutamylglycine		HMDB0061890; HMDB61890
209	185.058	TRUE	0.707363	13542.1	0.000127823	C10H12O2	.Na/H-H(-)	20	Cumate		HMDB0000543; HMDB0001955; HMDB0005802; HMDB0005809; HMDB0030060; HMDB0030063; HMDB0031761; HMDB0032038; HMDB0032336; HMDB0032586; HMDB0032618; HMDB0032620; HMDB0032891; HMDB0033723; HMDB0033945; HMDB0034471; HMDB0034615; HMDB0034732; HMDB0035213; HMDB0035268; HMDB0035414; HMDB0036098; HMDB0037160; HMDB0037174; HMDB0038184; HMDB0040359; HMDB0040460; HMDB0041472; HMDB0041473; HMDB0041612; HMDB00543…	C06578; C07213; C07216; C09904; C10453; C10469; C12303	CHEBI:10447; CHEBI:28122; CHEBI:31988; CHEBI:41500; CHEBI:4917; CHEBI:50545; CHEBI:68656
210	185.082	TRUE	0.735857	28076.4	0.000245182	C9H14O4	-H(-)	100	5-(2-Methylpropyl)tetrahydro-2-oxo-3-furancarboxylic acid		HMDB0030988; HMDB0030992; HMDB30988; HMDB30992
210	185.082	TRUE	0.735857	28076.4	-0.00111432	C10H14S	.F(-)	33	3-(4-Methyl-3-pentenyl)thiophene		HMDB0038183; HMDB38183
211	185.118	TRUE	0.309652	31421.4	8.26817e-05	C10H18O3	-H(-)	100	3-Oxodecanoic acid		HMDB0010724; HMDB0030367; HMDB0030369; HMDB0033010; HMDB0038692; HMDB0038978; HMDB0039533; HMDB0039582; HMDB0039587; HMDB0040204; HMDB0040205; HMDB0041376; HMDB0041545; HMDB10724; HMDB30367; HMDB30369; HMDB33010; HMDB38692; HMDB38978; HMDB39533; HMDB39582; HMDB39587; HMDB40204; HMDB40205; HMDB41376; HMDB41545	C17620	CHEBI:37157
212	185.154	TRUE	0.0502874	18612.2	0.000508859	C11H22O2	-H(-)	100	Undecanoic acid		HMDB0000947; HMDB0002373; HMDB0032044; HMDB0032325; HMDB0032448; HMDB0033618; HMDB0033848; HMDB0034134; HMDB0034456; HMDB0034458; HMDB0034460; HMDB0036034; HMDB0036229; HMDB0038237; HMDB0038267; HMDB0039215; HMDB0040171; HMDB0040193; HMDB0040266; HMDB0041559; HMDB0059831; HMDB0059860; HMDB0062119; HMDB0094659; HMDB00947; HMDB02373; HMDB32044; HMDB32325; HMDB32448; HMDB33618; HMDB33848; HMDB34134;…	C17715	CHEBI:32368; CHEBI:63864; CHEBI:87374; CHEBI:87501; CHEBI:87511; CHEBI:87542
213	186.077	TRUE	0.608421	6132.33	0.00034117	C8H13NO4	-H(-)	100	2-Keto-6-acetamidocaproate		HMDB0012150; HMDB12150	C05548
214	186.114	TRUE	0.665529	10281.1	-0.000182094	C9H17NO3	-H(-)	100	N-Heptanoylglycine		HMDB0013010; HMDB0037790; HMDB13010; HMDB37790	C01092	CHEBI:15830; CHEBI:74433
215	187.007	TRUE	0.957475	442769	-0.000211781	C7H8O4S	-H(-)	100	p-Cresol sulfate		HMDB0011635; HMDB0034782; HMDB11635; HMDB34782		CHEBI:82914
216	187.063	TRUE	0.939803	41216	0.00107643	C11H10NO2	-H(-)	88	N-(2,5-Dihydroxyphenyl)pyridinium(1+)		HMDB0040768; HMDB40768
217	187.098	TRUE	0.834976	76402.9	-0.000231934	C9H16O4	-H(-)	100	Azelaic acid		HMDB0000784; HMDB0011717; HMDB0032200; HMDB0032258; HMDB0032387; HMDB0036233; HMDB0059760; HMDB0059783; HMDB0059814; HMDB0059879; HMDB00784; HMDB11717; HMDB32200; HMDB32258; HMDB32387; HMDB36233; HMDB59760; HMDB59783; HMDB59814; HMDB59879	C08261	CHEBI:48131; CHEBI:87319; CHEBI:88404; CHEBI:89874
218	187.134	TRUE	0.846179	19438.3	8.99484e-05	C10H20O3	-H(-)	100	3-Hydroxycapric acid		HMDB0002203; HMDB0010725; HMDB0033201; HMDB0033574; HMDB0033640; HMDB0034783; HMDB0038186; HMDB0039470; HMDB0039668; HMDB0039669; HMDB0039893; HMDB0040329; HMDB0041600; HMDB02203; HMDB10725; HMDB33201; HMDB33574; HMDB33640; HMDB34783; HMDB38186; HMDB39470; HMDB39668; HMDB39669; HMDB39893; HMDB40329; HMDB41600		CHEBI:132983
219	188.071	TRUE	0.924906	16266.9	0.000211812	C11H11NO2	-H(-)	100	3-Indolepropionic acid		HMDB0002302; HMDB0014970; HMDB0029738; HMDB02302; HMDB14970; HMDB29738	C07437	CHEBI:149869; CHEBI:43580; CHEBI:72782
220	188.092	TRUE	0.886927	19246.6	0.000566107	C8H15NO4	-H(-)	100	N-Methylcalystegine B2		HMDB0036604; HMDB0062181; HMDB0094718; HMDB0094719; HMDB0094720; HMDB0094721; HMDB0094722; HMDB36604; HMDB62181; HMDB94718; HMDB94719; HMDB94720; HMDB94721; HMDB94722
220	188.092	TRUE	0.886927	19246.6	-0.000793393	C9H15NS	.F(-)	40	4-Butyl-5-ethylthiazole		HMDB0040065; HMDB0040066; HMDB0040076; HMDB0040077; HMDB0040078; HMDB0040079; HMDB0040080; HMDB0040081; HMDB0040082; HMDB0040098; HMDB0040099; HMDB0040106; HMDB0040107; HMDB0040108; HMDB40065; HMDB40066; HMDB40076; HMDB40077; HMDB40078; HMDB40079; HMDB40080; HMDB40081; HMDB40082; HMDB40098; HMDB40099; HMDB40106; HMDB40107; HMDB40108
221	188.987	TRUE	0.895742	20828.4	-0.000653271	C6H6O5S	-H(-)	100	Pyrocatechol sulfate		HMDB0059724; HMDB0061713; HMDB59724; HMDB61713		CHEBI:68505
221	188.987	TRUE	0.895742	20828.4	0.000489529	C3H6O6S	.F(-)	40	Glycerone sulfate		HMDB0060176; HMDB60176	C11499	CHEBI:16712
222	189.004	TRUE	0.931135	31045.9	0.000508381	C6H6O7	-H(-)	100	Oxalosuccinic acid		HMDB0003974; HMDB03974	C05379	CHEBI:7815
222	189.004	TRUE	0.931135	31045.9	0.0012392	C7H8O4S	-H(-) [+2]	35	p-Cresol sulfate		HMDB0011635; HMDB0034782; HMDB11635; HMDB34782		CHEBI:82914
223	189.041	TRUE	0.901183	33801.1	-0.000212719	C7H10O6	-H(-)	100	3-Dehydroquinate		HMDB0012710; HMDB0059927; HMDB12710; HMDB59927	C00944	CHEBI:17947
223	189.041	TRUE	0.901183	33801.1	0.000655681	C8H14OS2	-H(-)	100	5-(Methylthio)-2-[(methylthio)methyl]-2-pentenal		HMDB0037815; HMDB37815
224	189.078	TRUE	0.82494	16131.7	-0.000896008	C8H14O5	-H(-)	100	3-Hydroxysuberic acid		HMDB0000325; HMDB00325; HMDB0040220; HMDB0061681; HMDB40220; HMDB61681		CHEBI:53781; CHEBI:70766; CHEBI:84086
224	189.078	TRUE	0.82494	16131.7	0.000138351	C8H15NO2S	-H(-) [+1]	47	S-Prenyl-L-cysteine		HMDB0012286; HMDB12286
225	189.091	TRUE	0.775131	10236.1	0.000619144	C12H14O2	-H(-)	100	C15:5		HMDB0030905; HMDB0032027; HMDB0032064; HMDB0032177; HMDB0032488; HMDB0033033; HMDB0034277; HMDB0037627; HMDB0037700; HMDB0037701; HMDB0041315; HMDB0132934; HMDB0132983; HMDB30905; HMDB32027; HMDB32064; HMDB32177; HMDB32488; HMDB33033; HMDB34277; HMDB37627; HMDB37700; HMDB37701; HMDB41315	C03885; C06360; C17854
226	190.054	TRUE	0.946947	38012.9	0.000573553	C7H13NO3S	-H(-)	100	Acetyl-Met		HMDB0011745; HMDB11745	C02712	CHEBI:165927
226	190.054	TRUE	0.946947	38012.9	0.000695171	C6H10N2O5	-H(-) [+1]	53	Carbamyl-Glu		HMDB0011165; HMDB0015673; HMDB0028753; HMDB0028837; HMDB0062795; HMDB11165; HMDB15673; HMDB28753; HMDB28837; HMDB62795	C05829	CHEBI:775731; CHEBI:86349
226	190.054	TRUE	0.946947	38012.9	6.95609e-05	C8H15NS2	-H(-) [+2]	34	1-Isothiocyanato-6-(methylthio)hexane		HMDB0031574; HMDB0032499; HMDB31574; HMDB32499
227	191.02	TRUE	0.850367	848961	-0.000150084	C6H8O7	-H(-)	52	(Iso)Citrate		HMDB0000094; HMDB0000193; HMDB0001874; HMDB0005971; HMDB0006511; HMDB00094; HMDB00193; HMDB0033717; HMDB0041862; HMDB01874; HMDB05971; HMDB06511; HMDB33717; HMDB41862	C00158; C00311; C00451; C04575; C04617	CHEBI:151; CHEBI:15622; CHEBI:160; CHEBI:30769; CHEBI:30887; CHEBI:85805
228	191.082	TRUE	0.875205	19763	0.000545354	C10H12N2O2	-H(-)	100	Oxoamide		HMDB0001004; HMDB0001324; HMDB0001390; HMDB0001411; HMDB0001427; HMDB01004; HMDB01324; HMDB01390; HMDB01411; HMDB01427		CHEBI:89087
229	191.107	TRUE	0.880144	11173.1	0.000263178	C12H16O2	-H(-)	100	C12:4		HMDB0031571; HMDB0031614; HMDB0031618; HMDB0032043; HMDB0033380; HMDB0035010; HMDB0035014; HMDB0035015; HMDB0035447; HMDB0036388; HMDB0036734; HMDB0037165; HMDB0037709; HMDB0037716; HMDB0037717; HMDB0037792; HMDB0038180; HMDB0039496; HMDB0039643; HMDB0039841; HMDB0040427; HMDB0132942; HMDB0132971; HMDB0132979; HMDB31571; HMDB31614; HMDB31618; HMDB32043; HMDB33380; HMDB35010; HMDB35014; HMDB35015;…		CHEBI:87409; CHEBI:87413
230	191.144	TRUE	0.842265	6190	-0.000127137	C13H20O	-H(-)	100	2,6-Diisopropyl-3-methylphenol		HMDB0029820; HMDB0029821; HMDB0029822; HMDB0029823; HMDB0029824; HMDB0029825; HMDB0031733; HMDB0032498; HMDB0032541; HMDB0033545; HMDB0034671; HMDB0034959; HMDB0034979; HMDB0035682; HMDB0035753; HMDB0036022; HMDB0036027; HMDB0036144; HMDB0036565; HMDB0036684; HMDB0036818; HMDB0037139; HMDB0041615; HMDB0059883; HMDB29820; HMDB29821; HMDB29822; HMDB29823; HMDB29824; HMDB29825; HMDB31733; HMDB32498;…	C12286; C12287	CHEBI:138017; CHEBI:32319; CHEBI:32325; CHEBI:49250; CHEBI:67207
230	191.144	TRUE	0.842265	6190	0.00101566	C10H20O2	.F(-)	39	Decanoic acid (FA10:0)		HMDB0000511; HMDB0029760; HMDB0030029; HMDB0031264; HMDB0031739; HMDB0032045; HMDB0032070; HMDB0032155; HMDB0032264; HMDB0032302; HMDB0032315; HMDB0033620; HMDB0034457; HMDB0034849; HMDB0035595; HMDB0035723; HMDB0036136; HMDB0036145; HMDB0036228; HMDB0037387; HMDB0037849; HMDB0038038; HMDB0038602; HMDB0038783; HMDB0039218; HMDB0040157; HMDB0040167; HMDB0040195; HMDB0040211; HMDB0040529; HMDB00412…	C01571; C12289; C12292	CHEBI:120941; CHEBI:30813; CHEBI:44499; CHEBI:48250; CHEBI:53459; CHEBI:606526; CHEBI:87332; CHEBI:87421; CHEBI:87495; CHEBI:88553
231	192.067	TRUE	0.924204	40091.2	-0.000340415	C10H11NO3	-H(-)	100	Phenylacetylglycine		HMDB0000821; HMDB0000859; HMDB0011723; HMDB0013245; HMDB0013292; HMDB0032388; HMDB0034250; HMDB0060366; HMDB0060389; HMDB0060758; HMDB00821; HMDB00859; HMDB11723; HMDB13245; HMDB13292; HMDB32388; HMDB34250; HMDB60366; HMDB60389; HMDB60758	C01586; C05598; C06332; C16587; C16595	CHEBI:103973; CHEBI:16803; CHEBI:27480; CHEBI:468391; CHEBI:613303; CHEBI:613449; CHEBI:80586
231	192.067	TRUE	0.924204	40091.2	0.000802385	C7H11NO4	.F(-)	40	Acetyl-Glu-semialdehyde		HMDB0006488; HMDB06488	C01250	CHEBI:16319
232	193.05	TRUE	0.847084	14440.8	0.00021041	C10H10O4	-H(-)	100	trans-Ferulic acid		HMDB0000954; HMDB0000955; HMDB0002120; HMDB0029663; HMDB0030765; HMDB0032614; HMDB0032652; HMDB0037644; HMDB0039606; HMDB00537; HMDB0059721; HMDB0061686; HMDB00954; HMDB00955; HMDB0125096; HMDB0125524; HMDB0125588; HMDB0127500; HMDB0131137; HMDB0131171; HMDB0131172; HMDB0131173; HMDB0134088; HMDB0135741; HMDB0137510; HMDB0140957; HMDB0141263; HMDB0141265; HMDB0142175; HMDB02120; HMDB29663; HMDB30…	C01494; C10470	CHEBI:17620; CHEBI:493263; CHEBI:70973; CHEBI:84089; CHEBI:84093; CHEBI:86956
233	193.071	TRUE	0.785219	15303.1	0.000395268	C7H14O6	-H(-)	100	D-4-O-Methyl-myo-inositol		HMDB0029915; HMDB0029916; HMDB0029965; HMDB0031437; HMDB0031449; HMDB0033816; HMDB0034219; HMDB0034221; HMDB0034222; HMDB0062564; HMDB29915; HMDB29916; HMDB29965; HMDB31437; HMDB31449; HMDB33816; HMDB34219; HMDB34221; HMDB34222; HMDB62564	C03365; C03659; C03844; C06352; C06353; C08257	CHEBI:111; CHEBI:113524; CHEBI:15975; CHEBI:18266; CHEBI:18427; CHEBI:28548; CHEBI:28762; CHEBI:37209
233	193.071	TRUE	0.785219	15303.1	0.00126367	C8H18OS2	-H(-)	65	3-[(2-Mercapto-1-methylpropyl)thio]-2-butanol		HMDB0037295; HMDB37295
233	193.071	TRUE	0.785219	15303.1	-0.000964232	C8H14O2S	.F(-)	40	4,4''-Thiobis-2-butanone		HMDB0037155; HMDB37155
233	193.071	TRUE	0.785219	15303.1	0.00173287	C8H10N4O2	-H(-)	31	Caffeine		HMDB0001847; HMDB0014962; HMDB01847; HMDB14962	C07481	CHEBI:126237; CHEBI:27732
234	193.087	TRUE	0.845235	18265.3	-0.000128713	C11H14O3	-H(-)	100	(R)-3-Hydroxy-5-phenylpentanoic acid		HMDB0031517; HMDB0031984; HMDB0032575; HMDB0032590; HMDB0034206; HMDB0034990; HMDB0036432; HMDB0037271; HMDB0040730; HMDB0041194; HMDB0041505; HMDB0041506; HMDB0041666; HMDB0059898; HMDB0059940; HMDB0059941; HMDB0059942; HMDB0059943; HMDB0059944; HMDB0059945; HMDB0124918; HMDB0126161; HMDB0126162; HMDB0126163; HMDB0126262; HMDB0126462; HMDB0126463; HMDB0126464; HMDB0126465; HMDB0126466; HMDB01322…	C17497	CHEBI:86562
234	193.087	TRUE	0.845235	18265.3	0.00101409	C8H14O4	.F(-)	39	Suberic acid		HMDB0000893; HMDB0002023; HMDB0033838; HMDB0041606; HMDB0059727; HMDB0059757; HMDB0060684; HMDB00837; HMDB00893; HMDB02023; HMDB33838; HMDB41606; HMDB59727; HMDB59757; HMDB60684	C08278; C14570; C16658	CHEBI:80644; CHEBI:89933; CHEBI:9300
235	193.123	TRUE	0.763529	8098.69	0.000147044	C12H18O2	-H(-)	100	4-Hydroxypropofol		HMDB0014018; HMDB0031840; HMDB0032567; HMDB0034450; HMDB0035126; HMDB0035375; HMDB0035376; HMDB0035801; HMDB0037018; HMDB0037231; HMDB0037389; HMDB0038046; HMDB0038292; HMDB0039685; HMDB0040439; HMDB0041497; HMDB0041610; HMDB0132986; HMDB14018; HMDB31840; HMDB32567; HMDB34450; HMDB35126; HMDB35375; HMDB35376; HMDB35801; HMDB37018; HMDB37231; HMDB37389; HMDB38046; HMDB38292; HMDB39685; HMDB40439; …	C17002
236	194.047	TRUE	0.8136	9668.51	-0.000766698	C9H9NO4	-H(-)	100	Salicyluric acid		HMDB0000840; HMDB0001229; HMDB0002016; HMDB0002404; HMDB0004067; HMDB0006116; HMDB0013678; HMDB0030726; HMDB0038055; HMDB0039119; HMDB0060602; HMDB00840; HMDB01229; HMDB02016; HMDB02404; HMDB04067; HMDB06116; HMDB06340; HMDB13678; HMDB30726; HMDB38055; HMDB39119; HMDB60602	C00822; C05604; C07588	CHEBI:16852; CHEBI:242989; CHEBI:594277; CHEBI:60872; CHEBI:613375; CHEBI:68451; CHEBI:9008
236	194.047	TRUE	0.8136	9668.51	0.000376102	C6H9NO5	.F(-)	40	Acetyl-Asp		HMDB0000812; HMDB0003470; HMDB0039163; HMDB0060273; HMDB00812; HMDB03470; HMDB39163; HMDB60273	C01042; C01045	CHEBI:21547; CHEBI:28095; CHEBI:48309
237	194.082	TRUE	0.611003	5662.17	2.926e-05	C10H13NO3	-H(-)	100	Methyl-Tyr		HMDB0014903; HMDB0029217; HMDB0041943; HMDB0060065; HMDB0060351; HMDB14903; HMDB29217; HMDB41943; HMDB60065; HMDB60351	C03404; C07921; C16586	CHEBI:17215; CHEBI:6912; CHEBI:80585
238	195.052	TRUE	0.955343	79855.4	-0.000503537	C6H12O7	-H(-)	100	Hexonic acid		HMDB0000565; HMDB0000625; HMDB0003290; HMDB00565; HMDB00625; HMDB03290; HMDB03373	C00257; C00800; C00880	CHEBI:16154; CHEBI:16534; CHEBI:33198
238	195.052	TRUE	0.955343	79855.4	0.000834063	C7H8N4O3	-H(-)	100	1,3-Dimethyluric acid		HMDB0001857; HMDB0001982; HMDB0002026; HMDB0004308; HMDB0011103; HMDB0059704; HMDB01857; HMDB01982; HMDB02026; HMDB04308; HMDB11103; HMDB59704		CHEBI:149713; CHEBI:149714; CHEBI:149724
239	195.066	TRUE	0.821762	29866.7	5.91454e-05	C10H12O4	-H(-)	100	Homoveratric acid		HMDB0000434; HMDB0029645; HMDB0029648; HMDB0030571; HMDB0032365; HMDB0035721; HMDB0037177; HMDB0039427; HMDB0040256; HMDB0040637; HMDB00434; HMDB0060398; HMDB0060733; HMDB0060735; HMDB0062121; HMDB0125530; HMDB0129339; HMDB0130895; HMDB0131138; HMDB0131175; HMDB0131427; HMDB0133490; HMDB0133530; HMDB0133782; HMDB0134100; HMDB0135753; HMDB0140293; HMDB0140897; HMDB29645; HMDB29648; HMDB30571; HMDB…	C10726	CHEBI:1051828; CHEBI:31135; CHEBI:562352; CHEBI:745413; CHEBI:86612
240	195.102	TRUE	0.915257	18836.6	0.000414211	C11H16O3	-H(-)	100	2,6-Dimethoxy-4-propylphenol		HMDB0036226; HMDB0037725; HMDB0037734; HMDB0135672; HMDB36226; HMDB37725; HMDB37734
241	195.139	TRUE	0.68833	15789.7	0.000504615	C12H20O2	-H(-)	100	Dihydro-5-(2-octenyl)-2(3H)-furanone		HMDB0030867; HMDB0030945; HMDB0031030; HMDB0031692; HMDB0032051; HMDB0032193; HMDB0032331; HMDB0032901; HMDB0034903; HMDB0035157; HMDB0036048; HMDB0036599; HMDB0037301; HMDB0038270; HMDB0038280; HMDB0039522; HMDB0040206; HMDB0040227; HMDB0040397; HMDB0040725; HMDB0041469; HMDB0041494; HMDB0061816; HMDB30867; HMDB30945; HMDB31030; HMDB31692; HMDB32051; HMDB32193; HMDB32331; HMDB32901; HMDB34903; H…	C03107; C08486; C09861; C09863; C11338; C12300; C12306	CHEBI:16165
242	197.009	TRUE	0.708819	9127.53	-0.000169108	C8H6O6	-H(-)	100	4-fumarylacetoacetate(2-)		HMDB0062563; HMDB62563		CHEBI:18034
243	197.032	TRUE	0.824606	9798.14	-0.000769125	C6H6N4O4	-H(-)	100	Nitrofurazone		HMDB0014480; HMDB14480	C08042	CHEBI:170239
244	197.045	TRUE	0.770451	12103.6	6.68193e-05	C9H10O5	-H(-)	100	Vanillylmandelic acid		HMDB0000291; HMDB0002085; HMDB0003503; HMDB00291; HMDB0029170; HMDB0033836; HMDB0041662; HMDB0125024; HMDB0125529; HMDB0126478; HMDB0126489; HMDB0130476; HMDB0131426; HMDB0133489; HMDB0137136; HMDB0137823; HMDB0140947; HMDB0142084; HMDB0142087; HMDB02085; HMDB03503; HMDB29170; HMDB33836; HMDB41662	C01207; C05584; C10833	CHEBI:1127735; CHEBI:17807; CHEBI:454990; CHEBI:87247
245	197.082	TRUE	0.809752	16017.5	-0.000130811	C10H14O4	-H(-)	100	Guaifenesin		HMDB0004998; HMDB0030991; HMDB0033093; HMDB0034099; HMDB0059768; HMDB0059779; HMDB0131265; HMDB0135755; HMDB04998; HMDB30991; HMDB33093; HMDB34099; HMDB59768; HMDB59779		CHEBI:125366; CHEBI:200157; CHEBI:89869; CHEBI:89887
246	197.097	TRUE	0.420627	9687.12	2.7192e-05	C14H14O	-H(-)	100	Dibenzyl ether		HMDB0032078; HMDB32078		CHEBI:87411
247	197.155	TRUE	0.805942	15118.4	-0.000198622	C12H22O2	-H(-)	100	C12:1		HMDB0000529; HMDB0010729; HMDB0029585; HMDB0029763; HMDB0031683; HMDB0032214; HMDB0032235; HMDB0032248; HMDB0033378; HMDB0034160; HMDB0034844; HMDB0036182; HMDB0037186; HMDB0037305; HMDB0037329; HMDB0037498; HMDB0037742; HMDB0037813; HMDB0038081; HMDB0038269; HMDB0038895; HMDB0038924; HMDB0039220; HMDB0040158; HMDB0040163; HMDB0040361; HMDB0041264; HMDB0041449; HMDB00529; HMDB10729; HMDB29585; HM…	C09870; C12298	CHEBI:1030421; CHEBI:1115857; CHEBI:37162; CHEBI:38381; CHEBI:750110; CHEBI:87324
248	198.113	TRUE	0.781182	5086.8	0.000174145	C10H17NO3	-H(-)	100	Ecgonine methyl ester		HMDB0006406; HMDB0031820; HMDB0094801; HMDB0094802; HMDB0094803; HMDB0094804; HMDB0094805; HMDB0094806; HMDB06406; HMDB31820; HMDB94801; HMDB94802; HMDB94803; HMDB94804; HMDB94805; HMDB94806	C12448	CHEBI:708640
249	199.007	TRUE	0.953913	91517.9	-7.01837e-06	C8H8O4S	-H(-)	100	4-Vinylphenol sulfate		HMDB0062775; HMDB0124988; HMDB62775		CHEBI:82931
250	199.023	TRUE	0.896406	25945.2	0.00191548	C8H8O6	-H(-)	23	4-Fumarylacetoacetic acid		HMDB0001268; HMDB0002052; HMDB0125594; HMDB0125598; HMDB01268; HMDB01428; HMDB02052	C01036; C01061	CHEBI:30907; CHEBI:47904
250	199.023	TRUE	0.896406	25945.2	0.000378581	C7H14OS2	.Na/H-H(-)	20	Methylthiomethyl 2-methylbutanethiolate		HMDB0031714; HMDB31714
250	199.023	TRUE	0.896406	25945.2	-0.000489819	C6H10O6	.Na/H-H(-)	20	Glucono-lactone		HMDB0000150; HMDB0001353; HMDB0001385; HMDB0002541; HMDB0003466; HMDB00150; HMDB0029932; HMDB01353; HMDB01385; HMDB02541; HMDB03466; HMDB29932	C00198; C01040; C01216; C03383; C05394	CHEBI:15895; CHEBI:16217; CHEBI:17028; CHEBI:17587; CHEBI:27453; CHEBI:52417
250	199.023	TRUE	0.896406	25945.2	0.000847781	C7H6N4O2	.Na/H-H(-)	20	Melizame		HMDB0029684; HMDB29684
251	199.038	TRUE	0.87634	27582.2	-0.000301269	C7H13KO4	-H(-)	25	Potassium 2-(1''-ethoxy) ethoxypropanoate		HMDB0037192; HMDB37192
251	199.038	TRUE	0.87634	27582.2	-0.000453069	C10H10O3	.Na/H-H(-)	20	4-Methoxycinnamic acid		HMDB0002040; HMDB0030903; HMDB0031055; HMDB0033248; HMDB0038712; HMDB0038965; HMDB0039471; HMDB0062273; HMDB0062729; HMDB0125103; HMDB0125518; HMDB0131168; HMDB0133457; HMDB0133611; HMDB0133612; HMDB0133613; HMDB0133614; HMDB0133615; HMDB0134055; HMDB0135647; HMDB0135649; HMDB0135650; HMDB0135651; HMDB0141076; HMDB0141077; HMDB0141078; HMDB0141782; HMDB02040; HMDB30903; HMDB31055; HMDB33248; HMDB…	C14784	CHEBI:260249; CHEBI:34048; CHEBI:84260
251	199.038	TRUE	0.87634	27582.2	-0.000301269	C7H14O4	.K/H-H(-)	20	Cymarose		HMDB0059918; HMDB59918
252	199.062	TRUE	0.886617	20607.8	-0.000937191	C9H12O5	-H(-)	100	(Z)-3-(1-Formyl-1-propenyl)pentanedioic acid		HMDB0033091; HMDB33091
252	199.062	TRUE	0.886617	20607.8	-6.87908e-05	C10H16S2	-H(-)	100	3,6-Dihydro-4-(4-methyl-3-pentenyl)-1,2-dithiin		HMDB0030009; HMDB30009
252	199.062	TRUE	0.886617	20607.8	0.000205609	C6H12O6	.F(-)	40	Hexose		HMDB0000122; HMDB0000143; HMDB0000169; HMDB0000211; HMDB0000346; HMDB0000516; HMDB0000660; HMDB0001151; HMDB0001266; HMDB0003345; HMDB0003418; HMDB0003449; HMDB0006088; HMDB00122; HMDB0012326; HMDB00143; HMDB00160; HMDB00169; HMDB00211; HMDB0032222; HMDB0033704; HMDB0034220; HMDB00346; HMDB00516; HMDB0061922; HMDB0062138; HMDB0062170; HMDB0062202; HMDB0062473; HMDB0062538; HMDB00660; HMDB01151; H…	C00031; C00137; C00159; C00221; C00247; C00267; C00738; C00795; C00962; C00984; C01487; C01825; C02336; C06150; C06151; C06152; C06153; C10906; C15923	CHEBI:10295; CHEBI:10642; CHEBI:15903; CHEBI:17268; CHEBI:17925; CHEBI:22357; CHEBI:23311; CHEBI:23927; CHEBI:25492; CHEBI:27372; CHEBI:27374; CHEBI:27667; CHEBI:27987; CHEBI:28061; CHEBI:28645; CHEBI:37619; CHEBI:37675; CHEBI:37704; CHEBI:37741; CHEBI:37744; CHEBI:40656; CHEBI:4167; CHEBI:4208; CHEBI:47693; CHEBI:48095
253	199.098	TRUE	0.815202	21953.6	-0.000197834	C10H16O4	-H(-)	100	cis-4-Decenedioic acid		HMDB0000603; HMDB0013227; HMDB0030989; HMDB0030990; HMDB0034491; HMDB0034971; HMDB0036715; HMDB00603; HMDB13227; HMDB30989; HMDB30990; HMDB34491; HMDB34971; HMDB36715
254	199.134	TRUE	0.214703	25619.6	3.93587e-06	C11H20O3	-H(-)	100	(S)-9-Hydroxy-10-undecenoic acid		HMDB0032662; HMDB0036029; HMDB0037179; HMDB32662; HMDB36029; HMDB37179		CHEBI:132854
255	199.17	TRUE	0.928063	95472.3	0.000553232	C12H24O2	-H(-)	100	Dodecanoic acid (FA12:0)		HMDB0000638; HMDB0030998; HMDB0032310; HMDB0032440; HMDB0033619; HMDB0034128; HMDB0034136; HMDB0034137; HMDB0035410; HMDB0036225; HMDB0040166; HMDB0059868; HMDB00638; HMDB30998; HMDB32310; HMDB32440; HMDB33619; HMDB34128; HMDB34136; HMDB34137; HMDB35410; HMDB36225; HMDB40166; HMDB59868	C02679	CHEBI:201659; CHEBI:30805; CHEBI:87430
256	199.97	TRUE	0.87806	18077.6	-0.000597337	C3H7NO5S2	-H(-)	100	Sulfo-Cys		HMDB0000731; HMDB00731	C05824	CHEBI:27891
257	200.129	TRUE	0.840014	12695.8	-0.000129212	C10H19NO3	-H(-)	100	Capryloylglycine		HMDB0000832; HMDB0013116; HMDB0041540; HMDB0059745; HMDB00832; HMDB13116; HMDB41540; HMDB59745		CHEBI:74099; CHEBI:89901
258	201.113	TRUE	0.87504	44670.1	0.00060096	C10H18O4	-H(-)	100	Sebacic acid		HMDB0000792; HMDB0031510; HMDB0040196; HMDB0059708; HMDB0059719; HMDB0059754; HMDB0062180; HMDB00792; HMDB31510; HMDB40196; HMDB59708; HMDB59719; HMDB59754; HMDB62180	C08277	CHEBI:41865; CHEBI:68453; CHEBI:70747; CHEBI:89889
259	203.003	TRUE	0.942736	40812.9	-0.000930071	C7H8O5S	-H(-)	100	O-methoxycatechol-O-sulphate		HMDB0060013; HMDB60013		CHEBI:133460
259	203.003	TRUE	0.942736	40812.9	0.000212729	C4H8O6S	.F(-)	40	2-methyl-3-(sulfooxy)propanoic acid		HMDB0126117; HMDB0130131; HMDB0130134; HMDB0130137
260	203.02	TRUE	0.936511	44546.8	-0.000446476	C7H8O7	-H(-)	100	Daucic acid		HMDB0031665; HMDB31665
261	203.083	TRUE	0.883741	331092	-0.000141999	C11H12N2O2	-H(-)	100	Tryptophan		HMDB0000929; HMDB0013609; HMDB0013840; HMDB0014892; HMDB0030396; HMDB0060533; HMDB0060878; HMDB0060967; HMDB00929; HMDB13609; HMDB13840; HMDB14892; HMDB30396; HMDB60533; HMDB60878; HMDB60967	C00078; C00525; C00806; C07839	CHEBI:16296; CHEBI:16828; CHEBI:27897; CHEBI:4888
262	204.067	TRUE	0.951476	45967.2	-0.000314755	C11H11NO3	-H(-)	100	Indolelactic acid		HMDB0000671; HMDB0004096; HMDB0011621; HMDB0030179; HMDB0032755; HMDB0059765; HMDB00671; HMDB04096; HMDB11621; HMDB30179; HMDB32755; HMDB59765	C02043; C05660	CHEBI:235589; CHEBI:24813; CHEBI:613590; CHEBI:89877
262	204.067	TRUE	0.951476	45967.2	0.000695899	C11H12N2S	-H(-) [+1]	61	Levamisole		HMDB0014986; HMDB14986	C07070	CHEBI:484948
263	204.982	TRUE	0.903929	17516	-0.000593887	C6H6O6S	-H(-)	100	5-Sulfoxymethylfurfural		HMDB0059752; HMDB0060016; HMDB0060018; HMDB59752; HMDB60016; HMDB60018		CHEBI:89613; CHEBI:89615
264	205.036	TRUE	0.918791	35590.1	-0.000144813	C8H14O2S2	-H(-)	100	Lipoate		HMDB0001451; HMDB0014312; HMDB01451; HMDB14312	C00725	CHEBI:30314; CHEBI:43796
265	205.051	TRUE	0.92359	38140.8	-0.000606101	C11H10O4	-H(-)	100	Eugenitol		HMDB0029466; HMDB0029472; HMDB0029775; HMDB0030818; HMDB0032952; HMDB0035303; HMDB0036627; HMDB0129368; HMDB0136784; HMDB29466; HMDB29472; HMDB29775; HMDB30818; HMDB32952; HMDB35303; HMDB36627	C09311; C20210	CHEBI:284936; CHEBI:67374; CHEBI:895319
265	205.051	TRUE	0.92359	38140.8	0.000536699	C8H10O5	.F(-)	40	Erinapyrone C		HMDB0041026; HMDB41026
266	205.087	TRUE	0.867946	16945.5	0.000123181	C12H14O3	-H(-)	100	Ethyl trans-p-methoxycinnamate		HMDB0030762; HMDB0031729; HMDB0031973; HMDB0032348; HMDB0033594; HMDB0034122; HMDB0034135; HMDB0035071; HMDB0041410; HMDB0127763; HMDB0132972; HMDB0132974; HMDB0132975; HMDB0132976; HMDB0132977; HMDB0132987; HMDB0135898; HMDB30762; HMDB31729; HMDB31973; HMDB32348; HMDB33594; HMDB34122; HMDB34135; HMDB35071; HMDB41410	C10476; C14567	CHEBI:259672; CHEBI:86583
267	205.124	TRUE	0.922235	22186.9	-0.000452249	C13H18O2	-H(-)	100	Ibuprofen		HMDB0001925; HMDB0029669; HMDB0032176; HMDB0033196; HMDB0034469; HMDB0034470; HMDB0034472; HMDB0034556; HMDB0035008; HMDB0035016; HMDB0035017; HMDB0035181; HMDB0036025; HMDB0036240; HMDB0036386; HMDB0036391; HMDB0037194; HMDB0037604; HMDB0037623; HMDB0037720; HMDB0038605; HMDB0039101; HMDB0040431; HMDB0132932; HMDB0132940; HMDB01872; HMDB01925; HMDB29669; HMDB32176; HMDB33196; HMDB34469; HMDB3447…	C01588; C02008; C14716	CHEBI:17099; CHEBI:5855; CHEBI:87323
267	205.124	TRUE	0.922235	22186.9	0.000690551	C10H18O3	.F(-)	40	3-Oxodecanoic acid		HMDB0010724; HMDB0030367; HMDB0030369; HMDB0033010; HMDB0038692; HMDB0038978; HMDB0039533; HMDB0039582; HMDB0039587; HMDB0040204; HMDB0040205; HMDB0041376; HMDB0041545; HMDB10724; HMDB30367; HMDB30369; HMDB33010; HMDB38692; HMDB38978; HMDB39533; HMDB39582; HMDB39587; HMDB40204; HMDB40205; HMDB41376; HMDB41545	C17620	CHEBI:37157
268	205.159	TRUE	0.981995	360893	0.000558753	C14H22O	-H(-)	100	4-(1,1,3,3-Tetramethylbutyl)-phenol		HMDB0013825; HMDB0031737; HMDB0031738; HMDB0032397; HMDB0032528; HMDB0035245; HMDB0035631; HMDB0036023; HMDB0036024; HMDB0038130; HMDB0061831; HMDB0133179; HMDB13825; HMDB31737; HMDB31738; HMDB32397; HMDB32528; HMDB35245; HMDB35631; HMDB36023; HMDB36024; HMDB38130; HMDB61831	C09690; C14205	CHEBI:10284; CHEBI:88618; CHEBI:88921
269	206.082	TRUE	0.914318	26423.8	0.000201395	C11H13NO3	-H(-)	100	Acetyl-Phe		HMDB0000512; HMDB0000860; HMDB0002042; HMDB00512; HMDB0060608; HMDB0061682; HMDB00860; HMDB02042; HMDB60608; HMDB61682	C03519	CHEBI:16259; CHEBI:266653; CHEBI:84085
270	207.028	TRUE	0.751587	11442.8	0.00147151	C10H8O5	-H(-)	47	3-(2H-1,3-benzodioxol-5-yl)-3-oxopropanoic acid		HMDB0129376; HMDB0130546
270	207.028	TRUE	0.751587	11442.8	-0.000933787	C8H10O5	.Na/H-H(-)	20	Erinapyrone C		HMDB0041026; HMDB41026
271	207.086	TRUE	0.801948	10799.8	0.00101495	C8H16O6	-H(-)	98	Ethyl beta-D-glucopyranoside		HMDB0029968; HMDB0033942; HMDB29968; HMDB33942
271	207.086	TRUE	0.801948	10799.8	-0.000946931	C11H13NO3	-H(-) [+1]	46	Acetyl-Phe		HMDB0000512; HMDB0000860; HMDB0002042; HMDB00512; HMDB0060608; HMDB0061682; HMDB00860; HMDB02042; HMDB60608; HMDB61682	C03519	CHEBI:16259; CHEBI:266653; CHEBI:84085
272	207.103	TRUE	0.883249	15884.3	-8.18848e-05	C12H16O3	-H(-)	100	Isoelemicin		HMDB0029867; HMDB0029872; HMDB0030150; HMDB0030197; HMDB0030681; HMDB0031469; HMDB0033778; HMDB0034991; HMDB0035224; HMDB0038604; HMDB0040218; HMDB0040225; HMDB0041411; HMDB0124910; HMDB0126246; HMDB0132980; HMDB0132982; HMDB0132984; HMDB0132985; HMDB0133263; HMDB29867; HMDB29872; HMDB30150; HMDB30197; HMDB30681; HMDB31469; HMDB33778; HMDB34991; HMDB35224; HMDB38604; HMDB40218; HMDB40225; HMDB414…	C10451; C16975; C17821; C17846
273	207.138	TRUE	0.979019	140980	0.000737982	C13H20O2	-H(-)	100	Eremopetasinorol		HMDB0029668; HMDB0031869; HMDB0034672; HMDB0034984; HMDB0035228; HMDB0036686; HMDB0036821; HMDB0036824; HMDB0037776; HMDB0038047; HMDB0038529; HMDB0040233; HMDB0041636; HMDB0132947; HMDB29668; HMDB31869; HMDB34672; HMDB34984; HMDB35228; HMDB36686; HMDB36821; HMDB36824; HMDB37776; HMDB38047; HMDB38529; HMDB40233; HMDB41636
274	209.045	TRUE	0.895307	20769.8	0.000202047	C10H10O5	-H(-)	100	Vanilpyruvic acid		HMDB0011714; HMDB0035484; HMDB0125514; HMDB0125515; HMDB0125516; HMDB0127490; HMDB0127946; HMDB0127947; HMDB0132221; HMDB0132228; HMDB0140909; HMDB0141258; HMDB0141331; HMDB0142176; HMDB0142177; HMDB0142178; HMDB0142180; HMDB0142181; HMDB11714; HMDB35484	C05619
275	209.082	TRUE	0.89188	17496.8	-0.00030351	C11H14O4	-H(-)	100	Sinapyl alcohol		HMDB0013070; HMDB0029187; HMDB0029233; HMDB0033798; HMDB0034047; HMDB0036199; HMDB0039428; HMDB0041406; HMDB0060737; HMDB0125803; HMDB0127493; HMDB0129253; HMDB0129254; HMDB0129255; HMDB0129256; HMDB0130385; HMDB0133478; HMDB0133511; HMDB0133519; HMDB0133526; HMDB0133535; HMDB0135671; HMDB13070; HMDB29187; HMDB29233; HMDB33798; HMDB34047; HMDB36199; HMDB39428; HMDB41406; HMDB60737	C02325; C07350	CHEBI:15951; CHEBI:64557
275	209.082	TRUE	0.89188	17496.8	0.00083929	C8H14O5	.F(-)	40	3-Hydroxysuberic acid		HMDB0000325; HMDB00325; HMDB0040220; HMDB0061681; HMDB40220; HMDB61681		CHEBI:53781; CHEBI:70766; CHEBI:84086
276	209.118	TRUE	0.871368	20835.1	-9.82656e-05	C12H18O3	-H(-)	100	Jasmonic acid		HMDB0032797; HMDB0032871; HMDB0033102; HMDB0037104; HMDB0037135; HMDB0037642; HMDB0037735; HMDB0037816; HMDB0041573; HMDB32797; HMDB32871; HMDB33102; HMDB37104; HMDB37135; HMDB37642; HMDB37735; HMDB37816; HMDB41573	C08491	CHEBI:18292
277	209.154	TRUE	0.823494	20181.4	0.000550388	C13H22O2	-H(-)	100	C13:2		HMDB0030425; HMDB0031014; HMDB0032052; HMDB0032098; HMDB0037286; HMDB0037307; HMDB0037390; HMDB0038249; HMDB0038258; HMDB0038291; HMDB0040232; HMDB0041554; HMDB30425; HMDB31014; HMDB32052; HMDB32098; HMDB37286; HMDB37307; HMDB37390; HMDB38249; HMDB38258; HMDB38291; HMDB40232; HMDB41554
278	210.076	TRUE	0.791663	7826.39	0.00104001	C10H13NO4	-H(-)	94	3-Methoxytyrosine		HMDB0001434; HMDB0011754; HMDB0060747; HMDB01434; HMDB05881; HMDB11754; HMDB60747	C07194	CHEBI:61058; CHEBI:82913
278	210.076	TRUE	0.791663	7826.39	-0.000319495	C11H13NS	.F(-)	40	1-Isothiocyanato-4-phenylbutane		HMDB0038443; HMDB0040031; HMDB38443; HMDB40031
279	211.025	TRUE	0.820742	10267.7	-0.000446732	C9H8O6	-H(-)	100	2-oxo-3-(3,4,5-trihydroxyphenyl)propanoic acid		HMDB0125210; HMDB0126568; HMDB0126571; HMDB0128683; HMDB0128685; HMDB0137303
279	211.025	TRUE	0.820742	10267.7	0.000696068	C6H8O7	.F(-)	40	(Iso)Citrate		HMDB0000094; HMDB0000193; HMDB0001874; HMDB0005971; HMDB0006511; HMDB00094; HMDB00193; HMDB0033717; HMDB0041862; HMDB01874; HMDB05971; HMDB06511; HMDB33717; HMDB41862	C00158; C00311; C00451; C04575; C04617	CHEBI:151; CHEBI:15622; CHEBI:160; CHEBI:30769; CHEBI:30887; CHEBI:85805
280	211.062	TRUE	0.803315	11129.6	-0.000334743	C10H12O5	-H(-)	100	Vanillactic acid		HMDB0000913; HMDB0031704; HMDB0033835; HMDB0033839; HMDB0034493; HMDB0041286; HMDB0041661; HMDB0041663; HMDB0041665; HMDB0060557; HMDB00913; HMDB0125013; HMDB0125520; HMDB0125526; HMDB0125540; HMDB0129354; HMDB0131424; HMDB0133486; HMDB0142083; HMDB31704; HMDB33835; HMDB33839; HMDB34493; HMDB41286; HMDB41661; HMDB41663; HMDB41665; HMDB60557	C09801; C10674; C11155	CHEBI:1240674; CHEBI:454991
280	211.062	TRUE	0.803315	11129.6	0.000808057	C7H12O6	.F(-)	40	Quinic acid		HMDB0003072; HMDB03072	C06746	CHEBI:17521
281	211.098	TRUE	0.794749	15902.8	-9.52699e-05	C11H16O4	-H(-)	100	3,4-Methyleneazelaic acid		HMDB0059744; HMDB59744		CHEBI:89902
281	211.098	TRUE	0.794749	15902.8	0.00124233	C12H12N4	-H(-)	68	2-Amino-3,4-dimethylimidazo[4,5-f]quinoline		HMDB0029707; HMDB29707	C19254
282	211.134	TRUE	0.809077	21646.3	9.38673e-05	C12H20O3	-H(-)	100	Cucurbic acid		HMDB0029388; HMDB0033601; HMDB0035085; HMDB0037326; HMDB0041572; HMDB29388; HMDB33601; HMDB35085; HMDB37326; HMDB41572	C16309	CHEBI:19144
283	211.171	TRUE	0.672684	9093.73	-0.000158987	C13H24O2	-H(-)	100	10-Undecenyl acetate		HMDB0031017; HMDB0031028; HMDB0031741; HMDB0032792; HMDB0034286; HMDB0037187; HMDB0037226; HMDB0037626; HMDB0037907; HMDB0038078; HMDB0039805; HMDB0040451; HMDB31017; HMDB31028; HMDB31741; HMDB32792; HMDB34286; HMDB37187; HMDB37226; HMDB37626; HMDB37907; HMDB38078; HMDB39805; HMDB40451
284	212.002	TRUE	0.972817	614666	-2.92916e-06	C8H7NO4S	-H(-)	100	Indoxyl sulfate		HMDB0000682; HMDB00682; HMDB03309		CHEBI:43355
285	212.129	TRUE	0.872618	6980.06	0.00049973	C11H19NO3	-H(-)	100	2-nonenoylglycine		HMDB0094807; HMDB0094808; HMDB0094809; HMDB0094810; HMDB0094811; HMDB0094812; HMDB0094813; HMDB94807; HMDB94808; HMDB94809; HMDB94810; HMDB94811; HMDB94812; HMDB94813
286	213.113	TRUE	0.829865	17494.8	-0.000194906	C11H18O4	-H(-)	100	5-Hexyltetrahydro-2-oxo-3-furancarboxylic acid		HMDB0030984; HMDB0030985; HMDB0030986; HMDB30984; HMDB30985; HMDB30986
286	213.113	TRUE	0.829865	17494.8	0.000947894	C8H18O5	.F(-)	40	Tetraethylene glycol		HMDB0094708; HMDB94708		CHEBI:44920
287	213.15	TRUE	0.727224	21322.9	-0.000254201	C12H22O3	-H(-)	100	3-Oxododecanoic acid		HMDB0010727; HMDB0037398; HMDB10727; HMDB37398	C02367	CHEBI:18037
288	213.185	TRUE	0.164245	24696.1	0.000857554	C13H26O2	-H(-)	100	C13:0		HMDB0000910; HMDB0029552; HMDB0031018; HMDB0032211; HMDB0034140; HMDB0036217; HMDB0036219; HMDB0037311; HMDB0038729; HMDB0059900; HMDB0061828; HMDB0061829; HMDB00910; HMDB29552; HMDB31018; HMDB32211; HMDB34140; HMDB36217; HMDB36219; HMDB37311; HMDB38729; HMDB59900; HMDB61828; HMDB61829	C04780; C17076	CHEBI:15720; CHEBI:45919; CHEBI:86973; CHEBI:87494; CHEBI:87536
289	214.049	TRUE	0.782163	15268.3	-0.000708105	C5H14NO6P	-H(-)	100	Glycerylphosphorylethanolamine		HMDB0000114; HMDB00114; HMDB0059660; HMDB59660	C01233	CHEBI:16929
290	214.11	TRUE	0.761483	5534.28	-0.00128605	C10H17NO4	-H(-)	63	Propenoylcarnitine		HMDB0013124; HMDB0094732; HMDB0094733; HMDB0094734; HMDB0094735; HMDB0094736; HMDB0094737; HMDB0094738; HMDB0094739; HMDB0094740; HMDB0094741; HMDB0094742; HMDB0094743; HMDB0094744; HMDB0094745; HMDB0094746; HMDB0094747; HMDB0094748; HMDB0094749; HMDB0094750; HMDB0094751; HMDB0094752; HMDB0094753; HMDB0094754; HMDB0094755; HMDB0094756; HMDB0094757; HMDB0094758; HMDB0094759; HMDB0094760; HMDB00947…		CHEBI:86076
291	214.145	TRUE	0.723086	7711.24	-0.000619735	C11H21NO3	-H(-)	100	N-Nonanoylglycine		HMDB0013279; HMDB13279		CHEBI:74439
292	217.108	TRUE	0.928398	29181	0.000104447	C10H18O5	-H(-)	100	3-Hydroxysebacic acid		HMDB0000350; HMDB0000424; HMDB00350; HMDB00424; HMDB02534		CHEBI:89182
293	218.104	TRUE	0.971522	239164	-0.00013334	C9H17NO5	-H(-)	100	Pantothenic acid		HMDB0000210; HMDB00210; HMDB0062717; HMDB62717	C00864	CHEBI:46905; CHEBI:7916
294	219.078	TRUE	0.913741	25958.6	-0.000488494	C11H12N2O3	-H(-)	100	5-Hydroxy-L-tryptophan		HMDB0000472; HMDB0015571; HMDB00472; HMDB00504; HMDB0061174; HMDB15571; HMDB61174	C00643; C01017	CHEBI:17780; CHEBI:28171
295	219.139	TRUE	0.776307	11608.3	-0.000234392	C14H20O2	-H(-)	100	2,6-Di-tert-butylbenzoquinone		HMDB0013817; HMDB0036389; HMDB0037606; HMDB0037714; HMDB0037718; HMDB0038996; HMDB0039539; HMDB0040217; HMDB0040226; HMDB0126515; HMDB0126516; HMDB0126517; HMDB0126518; HMDB0126519; HMDB0126520; HMDB0133164; HMDB0133165; HMDB0133166; HMDB0133167; HMDB0133169; HMDB0133170; HMDB0133180; HMDB13817; HMDB36389; HMDB37606; HMDB37714; HMDB37718; HMDB38996; HMDB39539; HMDB40217; HMDB40226
295	219.139	TRUE	0.776307	11608.3	0.000908408	C11H20O3	.F(-)	40	(S)-9-Hydroxy-10-undecenoic acid		HMDB0032662; HMDB0036029; HMDB0037179; HMDB32662; HMDB36029; HMDB37179		CHEBI:132854
296	220.146	TRUE	-0.241601	18013	-0.000890111	C12H19N3O	-H(-)	100	Procarbazine		HMDB0015299; HMDB15299	C07402	CHEBI:366225
297	221.118	TRUE	0.828364	16620.6	0.000264138	C13H18O3	-H(-)	100	Annuionone B		HMDB0032121; HMDB0036819; HMDB0038894; HMDB0060565; HMDB0060920; HMDB0060921; HMDB0061943; HMDB0132941; HMDB0132943; HMDB0132945; HMDB0132946; HMDB0140966; HMDB0140967; HMDB32121; HMDB36819; HMDB38894; HMDB60565; HMDB60698; HMDB60920; HMDB60921; HMDB61943	C04223	CHEBI:133197; CHEBI:18429; CHEBI:88836
298	221.154	TRUE	0.770591	19628.6	0.000393654	C14H22O2	-H(-)	100	Rishitin		HMDB0035593; HMDB0036790; HMDB0036791; HMDB0037605; HMDB0037820; HMDB0040178; HMDB35593; HMDB36790; HMDB36791; HMDB37605; HMDB37820; HMDB40178	C09715
299	222.077	TRUE	0.877255	14651.6	0.000119634	C11H13NO4	-H(-)	100	N-Acetyl-L-tyrosine		HMDB0000866; HMDB0013068; HMDB00866; HMDB0094723; HMDB0094724; HMDB0094725; HMDB0094726; HMDB0094727; HMDB13068; HMDB94723; HMDB94724; HMDB94725; HMDB94726; HMDB94727	C01657	CHEBI:201465
300	223.088	TRUE	0.934925	32920.2	-1.13825e-05	C14H12N2O	-H(-)	100	N-Methoxy-1-vinyl-beta-carboline		HMDB0030379; HMDB30379
300	223.088	TRUE	0.934925	32920.2	0.00113142	C11H12N2O2	.F(-)	32	Tryptophan		HMDB0000929; HMDB0013609; HMDB0013840; HMDB0014892; HMDB0030396; HMDB0060533; HMDB0060878; HMDB0060967; HMDB00929; HMDB13609; HMDB13840; HMDB14892; HMDB30396; HMDB60533; HMDB60878; HMDB60967	C00078; C00525; C00806; C07839	CHEBI:16296; CHEBI:16828; CHEBI:27897; CHEBI:4888
301	223.134	TRUE	0.876058	20219.1	0.000118226	C13H20O3	-H(-)	100	Epoxyeremopetasinorol		HMDB0029670; HMDB0032679; HMDB0032689; HMDB0034564; HMDB0036583; HMDB0037244; HMDB0037726; HMDB0037730; HMDB0037736; HMDB0112084; HMDB29670; HMDB32679; HMDB32689; HMDB34564; HMDB36583; HMDB37244; HMDB37726; HMDB37730; HMDB37736	C11512	CHEBI:15929
302	223.17	TRUE	0.870422	23643.6	0.000363767	C14H24O2	-H(-)	100	5,8-Tetradecadienoic acid		HMDB0000560; HMDB0030426; HMDB0030427; HMDB0031015; HMDB0032053; HMDB0032342; HMDB0032524; HMDB0036424; HMDB0037814; HMDB0038246; HMDB0038259; HMDB0038260; HMDB0039129; HMDB00560; HMDB30426; HMDB30427; HMDB31015; HMDB32053; HMDB32342; HMDB32524; HMDB36424; HMDB37814; HMDB38246; HMDB38259; HMDB38260; HMDB39129		CHEBI:70719
303	223.206	TRUE	0.80207	6176.13	0.000597965	C15H28O	-H(-)	100	5,10-Pentadecadien-1-ol		HMDB0031111; HMDB0032218; HMDB0040377; HMDB31111; HMDB32218; HMDB40377
304	225.1	TRUE	0.791909	21448.7	-0.00051435	C9H14N4O3	-H(-)	100	Carnosine		HMDB0000033; HMDB00033; HMDB0012482; HMDB0028689; HMDB0028878; HMDB12482; HMDB28689; HMDB28878	C00386; C06486	CHEBI:15642; CHEBI:15727
305	225.113	TRUE	0.906165	29182.3	-5.56441e-05	C12H18O4	-H(-)	100	Allixin		HMDB0040705; HMDB0059729; HMDB40705; HMDB59729		CHEBI:89935
306	225.15	TRUE	0.832644	14198	8.98422e-05	C13H22O3	-H(-)	100	Methyl dihydrojasmonate		HMDB0031740; HMDB0037562; HMDB0040615; HMDB31740; HMDB37562; HMDB40615		CHEBI:89741
307	225.186	TRUE	0.920026	56790	-0.000224169	C14H26O2	-H(-)	100	C14:1		HMDB0000499; HMDB0000521; HMDB0002000; HMDB0005051; HMDB0010732; HMDB0030921; HMDB0031029; HMDB0031073; HMDB0032152; HMDB0032321; HMDB0034561; HMDB0037188; HMDB0037189; HMDB0037227; HMDB0037228; HMDB0037369; HMDB0037633; HMDB0038056; HMDB0040228; HMDB00499; HMDB00521; HMDB0062243; HMDB0062248; HMDB0094671; HMDB02000; HMDB05051; HMDB10732; HMDB30921; HMDB31029; HMDB31073; HMDB32152; HMDB32321; HMD…	C08322; C16947	CHEBI:131381; CHEBI:27781; CHEBI:37271; CHEBI:53206; CHEBI:70716
308	226.013	TRUE	-0.154669	19043.3	-0.000964954	C5H10NO7P	-H(-)	100	L-Glutamic acid 5-phosphate		HMDB0001228; HMDB01228	C03287	CHEBI:17798
309	226.999	TRUE	0.901972	65572.6	0.000782312	C13H8S2	-H(-)	100	5-Ethynyl-5''-(1-propynyl)-2,2''-bithiophene		HMDB0029735; HMDB29735
310	227.055	TRUE	0.901944	20406.9	0.000770708	C10H12O6	-H(-)	100	2-(2,3,5-trihydroxy-4-methoxyphenyl)propanoic acid		HMDB0125034; HMDB0125049; HMDB0125592; HMDB0125596; HMDB0141334; HMDB0142089
310	227.055	TRUE	0.901944	20406.9	-0.000588792	C11H12O2S	.F(-)	40	Methyl 5-(1-Propynyl)-2-thiophenepropanoate		HMDB0034759; HMDB34759
311	227.103	TRUE	0.859506	23864.8	0.000412947	C10H16N2O4	-H(-)	100	Prolylhydroxyproline		HMDB0006695; HMDB0028871; HMDB0029018; HMDB0040573; HMDB0094651; HMDB06695; HMDB28871; HMDB29018; HMDB40573; HMDB94651		CHEBI:132991; CHEBI:74767
312	227.129	TRUE	0.840282	22609.9	-0.000129732	C12H20O4	-H(-)	100	Traumatic acid		HMDB0000933; HMDB0030994; HMDB00933; HMDB30994	C16308	CHEBI:545687
312	227.129	TRUE	0.840282	22609.9	0.00101307	C9H20O5	.F(-)	39	5S,6S-epoxy-15R-hydroxy-ETE		HMDB0062236; HMDB62236
313	227.202	TRUE	0.967948	516939	-2.02136e-05	C14H28O2	-H(-)	100	C14:0		HMDB0000806; HMDB0002221; HMDB0031072; HMDB0032318; HMDB0032548; HMDB0033788; HMDB0034461; HMDB0036216; HMDB0037312; HMDB0037495; HMDB0038034; HMDB0038969; HMDB0059865; HMDB0061781; HMDB00806; HMDB02221; HMDB31072; HMDB32318; HMDB32548; HMDB33788; HMDB34461; HMDB36216; HMDB37312; HMDB37495; HMDB38034; HMDB38969; HMDB59865; HMDB61781	C06424; C13798	CHEBI:23580; CHEBI:28875; CHEBI:34491; CHEBI:43722; CHEBI:542954; CHEBI:87427; CHEBI:87570; CHEBI:90062
314	228.028	TRUE	0.825088	6167.2	-0.000454717	C5H12NO7P	-H(-)	100	5-Phosphoribosylamine		HMDB0001128; HMDB01128; HMDB02347	C03090	CHEBI:37737
315	228.125	TRUE	0.757578	6182.72	-0.000843499	C11H19NO4	-H(-)	100	Butenylcarnitine		HMDB0013126; HMDB13126
316	228.162	TRUE	0.836483	13489.5	-0.00145421	C12H23NO3	-H(-)	48	N-Decanoylglycine		HMDB0013267; HMDB13267		CHEBI:74430
317	229.012	TRUE	0.880398	24146.6	-0.00034957	C5H11O8P	-H(-)	100	Pentose P		HMDB0000618; HMDB0000868; HMDB0001489; HMDB0001548; HMDB0006534; HMDB0011734; HMDB0012195; HMDB00618; HMDB00868; HMDB01489; HMDB01548; HMDB02033; HMDB02694; HMDB06212; HMDB06534; HMDB11734; HMDB12195	C00117; C00199; C00231; C00620; C01112; C03906	CHEBI:15807; CHEBI:16241; CHEBI:16300; CHEBI:16332; CHEBI:17363; CHEBI:52742; CHEBI:71687
318	229.073	TRUE	0.829898	25596	8.39961e-05	C11H10N4O2	-H(-)	100	Hydralazine pyruvate hydrazone		HMDB0061143; HMDB61143
318	229.073	TRUE	0.829898	25596	-0.000110804	C7H14O7	.F(-)	40	Sedoheptulose		HMDB0003219; HMDB0029901; HMDB0029935; HMDB0029952; HMDB03219; HMDB29901; HMDB29935; HMDB29952	C02076; C06397	CHEBI:130460; CHEBI:28723
319	229.181	TRUE	0.765355	8669.52	6.5594e-05	C13H26O3	-H(-)	100	3-[[5-Methyl-2-(1-methylethyl)cyclohexyl]oxy]-1,2-propanediol		HMDB0036133; HMDB0061655; HMDB36133; HMDB61655
319	229.181	TRUE	0.765355	8669.52	-0.00127701	C11H24N3O2	-H(-)	64	N1,N8-Diacetylspermidine		HMDB0041947; HMDB41947
320	230.012	TRUE	0.888641	9871.51	0.000914391	C8H9NO5S	-H(-)	100	Paracetamol sulfate		HMDB0059911; HMDB0059994; HMDB59911; HMDB59994		CHEBI:32635; CHEBI:88751
321	230.104	TRUE	0.851966	9666.87	-0.000600933	C10H17NO5	-H(-)	100	Isovalerylglutamic acid		HMDB0000726; HMDB0000953; HMDB00726; HMDB00953
322	230.997	TRUE	0.967245	126679	-3.36581e-05	C8H8O6S	-H(-)	100	2,4-Dihydroxyacetophenone 5-sulfate		HMDB0041646; HMDB0041789; HMDB0125163; HMDB0128010; HMDB0132500; HMDB41646; HMDB41789
323	231.087	TRUE	0.889585	14489.1	6.03117e-05	C10H16O6	-H(-)	100	Glycerol 1-propanoate diacetate		HMDB0031640; HMDB31640
324	231.136	TRUE	0.606893	13636	-0.00127777	C10H20N2O4	-H(-)	64	Spermic acid 2		HMDB0013075; HMDB0028917; HMDB0028939; HMDB0029064; HMDB0029065; HMDB13075; HMDB28917; HMDB28939; HMDB29064; HMDB29065
324	231.136	TRUE	0.606893	13636	0.000339731	C13H22O2	.Na/H-H(-)	20	C13:2		HMDB0030425; HMDB0031014; HMDB0032052; HMDB0032098; HMDB0037286; HMDB0037307; HMDB0037390; HMDB0038249; HMDB0038258; HMDB0038291; HMDB0040232; HMDB0041554; HMDB30425; HMDB31014; HMDB32052; HMDB32098; HMDB37286; HMDB37307; HMDB37390; HMDB38249; HMDB38258; HMDB38291; HMDB40232; HMDB41554
325	232.029	TRUE	0.767851	14327.9	-0.000262105	C8H11NO5S	-H(-)	100	Dopamine 4-sulfate		HMDB0004148; HMDB0006275; HMDB04148; HMDB06275	C13690; C13691	CHEBI:37946
326	232.082	TRUE	0.813764	5820.33	0.0010837	C10H19NOS2	-H(-)	87	Hirsutin		HMDB0035923; HMDB35923		CHEBI:91152
326	232.082	TRUE	0.813764	5820.33	-0.0011442	C10H15NO2S	.F(-)	32	2-(4-Methyl-5-thiazolyl)ethyl butanoate		HMDB0032418; HMDB0032422; HMDB32418; HMDB32422		CHEBI:10979
327	232.12	TRUE	0.82575	6342.96	-0.000542238	C10H19NO5	-H(-)	100	Hydroxypropionylcarnitine		HMDB0013125; HMDB13125
328	232.977	TRUE	0.902035	21285.5	-0.00069108	C7H6O7S	-H(-)	100	4-hydroxy-3-(sulfooxy)benzoic acid		HMDB0124993; HMDB0134105
329	233.01	TRUE	0.830289	28919.4	0.00030928	C12H10OS2	-H(-)	100	4-[2,2''-Bithiophen-5-yl]-3-butyn-1-ol		HMDB0034453; HMDB34453	C04486	CHEBI:16887
330	233.047	TRUE	0.811864	8910.33	-0.00116571	C12H10O5	-H(-)	77	7-Acetoxy-6-methoxycoumarin		HMDB0034345; HMDB0040408; HMDB0129372; HMDB0136750; HMDB0136751; HMDB0136752; HMDB0136753; HMDB0136754; HMDB34345; HMDB40408
330	233.047	TRUE	0.811864	8910.33	-2.29066e-05	C9H10O6	.F(-)	40	2-hydroxy-3-(2,4,5-trihydroxyphenyl)propanoic acid		HMDB0128186; HMDB0135756; HMDB0141548
330	233.047	TRUE	0.811864	8910.33	0.000269605	C13H12O2S	-H(-) [+2]	29	(2E,11Z)-5-[5-(Methylthio)-4-penten-2-ynyl]-2-furanacrolein		HMDB0031070; HMDB31070
330	233.047	TRUE	0.811864	8910.33	4.07231e-05	C12H11NO2S	-H(-) [+1]	26	Brassicanal B		HMDB0038592; HMDB38592
331	233.059	TRUE	0.873077	11139.6	0.00133349	C8H14N2O4S	-H(-)	58	Cysteinyl-Hydroxyproline		HMDB0028776; HMDB0028860; HMDB28776; HMDB28860
331	233.059	TRUE	0.873077	11139.6	-0.000267913	C11H16O3	.K/H-H(-)	20	2,6-Dimethoxy-4-propylphenol		HMDB0036226; HMDB0037725; HMDB0037734; HMDB0135672; HMDB36226; HMDB37725; HMDB37734
331	233.059	TRUE	0.873077	11139.6	-0.000419713	C14H12O2	.Na/H-H(-)	20	Benzyl Benzoate		HMDB0014814; HMDB0032039; HMDB14814; HMDB32039	C01408; C12537	CHEBI:17682; CHEBI:41237
332	233.079	TRUE	0.835173	11142.1	-0.00134248	C8H14N2O6	-H(-)	58	L-beta-aspartyl-L-threonine		HMDB0011169; HMDB0028763; HMDB0028828; HMDB0029057; HMDB0029158; HMDB11169; HMDB28763; HMDB28828; HMDB29057; HMDB29158		CHEBI:73509
332	233.079	TRUE	0.835173	11142.1	0.000275018	C11H16O4	.Na/H-H(-)	20	3,4-Methyleneazelaic acid		HMDB0059744; HMDB59744		CHEBI:89902
333	233.118	TRUE	0.866445	10965.5	0.000188662	C14H18O3	-H(-)	100	(10S,11S)-Pterosin C		HMDB0030763; HMDB0036046; HMDB0036607; HMDB0038218; HMDB0133171; HMDB0133172; HMDB0133173; HMDB0133174; HMDB0133175; HMDB0133176; HMDB0133177; HMDB30763; HMDB36046; HMDB36607; HMDB38218
334	233.154	TRUE	0.917428	43303.8	0.000303392	C15H22O2	-H(-)	100	Valerenic acid		HMDB0030016; HMDB0031349; HMDB0032081; HMDB0033252; HMDB0033253; HMDB0033960; HMDB0034562; HMDB0034742; HMDB0034956; HMDB0035202; HMDB0035407; HMDB0035408; HMDB0035413; HMDB0035639; HMDB0035794; HMDB0035869; HMDB0035889; HMDB0035935; HMDB0036035; HMDB0036390; HMDB0036392; HMDB0036427; HMDB0036449; HMDB0036466; HMDB0036647; HMDB0037038; HMDB0037391; HMDB0037640; HMDB0037710; HMDB0037739; HMDB00381…	C09743; C16942; C16949; C17489; C17492; C17504	CHEBI:80811
335	234.079	TRUE	0.70067	4514.82	-0.00155514	C12H13NO4	-H(-)	41	3-Oxo-carbofuran		HMDB0032776; HMDB32776
335	234.079	TRUE	0.70067	4514.82	0.000925261	C10H9N5O	.F(-)	40	Kinetin		HMDB0012245; HMDB12245	C08272	CHEBI:27407
336	235.072	TRUE	0.895453	11585.4	7.22264e-05	C11H12N2O4	-H(-)	100	N''-Formylkynurenine		HMDB0001200; HMDB0060485; HMDB01200; HMDB60485	C02406; C02700	CHEBI:18377; CHEBI:30249
337	235.098	TRUE	0.843926	9836.58	-0.000248475	C13H16O4	-H(-)	100	Ethyl vanillin isobutyrate		HMDB0037683; HMDB0060564; HMDB0124833; HMDB0135908; HMDB0140425; HMDB37683; HMDB60564		CHEBI:133199
338	235.134	TRUE	0.835044	11468	0.000231585	C14H20O3	-H(-)	100	Heptyl 4-hydroxybenzoate		HMDB0034462; HMDB0040778; HMDB34462; HMDB40778	C14718	CHEBI:17879
339	235.169	TRUE	0.533055	13750.4	0.000960441	C15H24O2	-H(-)	100	Capsidiol		HMDB0002352; HMDB0030891; HMDB0030916; HMDB0030920; HMDB0031348; HMDB0032048; HMDB0032292; HMDB0032681; HMDB0033083; HMDB0033104; HMDB0034714; HMDB0034722; HMDB0035032; HMDB0035040; HMDB0035127; HMDB0035147; HMDB0035301; HMDB0035648; HMDB0035827; HMDB0036446; HMDB0036549; HMDB0036668; HMDB0036680; HMDB0036687; HMDB0037393; HMDB0037906; HMDB0038027; HMDB0038122; HMDB0038144; HMDB0038178; HMDB00395…	C09627; C16946; C17493	CHEBI:28283; CHEBI:545749
340	236.022	TRUE	0.900409	13781.6	0.00171744	C7H11NO6S	-H(-)	32	S-Cysteinosuccinic acid		HMDB0029418; HMDB29418
341	236.079	TRUE	0.512263	10278.2	-0.000456068	C9H19NO2S2	-H(-)	100	8-[(Aminomethyl)sulfanyl]-6-sulfanyloctanoic acid		HMDB0013639; HMDB13639
341	236.079	TRUE	0.512263	10278.2	1.31321e-05	C9H11N5O3	-H(-)	100	Sepiapterin		HMDB0000238; HMDB0000468; HMDB0000633; HMDB0000817; HMDB0001195; HMDB0002263; HMDB00238; HMDB0029928; HMDB00468; HMDB00633; HMDB00817; HMDB01195; HMDB02263; HMDB29928	C00835; C03684; C06313	CHEBI:17804; CHEBI:41183; CHEBI:63931; CHEBI:74688; CHEBI:74689; CHEBI:804632
341	236.079	TRUE	0.512263	10278.2	-0.00132447	C8H15NO7	-H(-)	59	N-(1-Deoxy-1-fructosyl)glycine		HMDB0037848; HMDB0060278; HMDB37848; HMDB60278		CHEBI:24108
341	236.079	TRUE	0.512263	10278.2	-0.000484251	C8H16N2O4S	-H(-) [+1]	36	Methionyl-Serine		HMDB0028982; HMDB0029045; HMDB28982; HMDB29045
342	236.093	TRUE	0.859775	15500.7	-9.76553e-05	C12H15NO4	-H(-)	100	Salsoline-1-carboxylate		HMDB0013067; HMDB0032775; HMDB0062175; HMDB0139939; HMDB13067; HMDB32775; HMDB62175
343	237.091	TRUE	0.897726	99417.8	0.000453315	C8H18N2O4S	-H(-)	100	15(R)-hydroperoxy-EPE		HMDB0062295; HMDB62295		CHEBI:42334
344	237.112	TRUE	0.90678	22855.4	0.001697	C13H18O4	-H(-)	33	2,2,4,4,-Tetramethyl-6-(1-oxopropyl)-1,3,5-cyclohexanetrione		HMDB0033191; HMDB0034046; HMDB33191; HMDB34046
344	237.112	TRUE	0.90678	22855.4	-0.0007083	C11H20O4	.Na/H-H(-)	20	Undecanedioic acid		HMDB0000888; HMDB0037137; HMDB00888; HMDB37137		CHEBI:73713
345	237.15	TRUE	0.911695	23680.3	-6.0177e-05	C14H22O3	-H(-)	100	Geranyl acetoacetate		HMDB0038256; HMDB0112083; HMDB38256
346	237.186	TRUE	0.818777	15327.8	0.000426103	C15H26O2	-H(-)	100	Geranyl 3-methylbutanoate		HMDB0029350; HMDB0030428; HMDB0031383; HMDB0031384; HMDB0032054; HMDB0032209; HMDB0032291; HMDB0032343; HMDB0033228; HMDB0034673; HMDB0035287; HMDB0035887; HMDB0036032; HMDB0036730; HMDB0036880; HMDB0037195; HMDB0037279; HMDB0037284; HMDB0038136; HMDB0038138; HMDB0038196; HMDB0038197; HMDB0038247; HMDB0038248; HMDB0038250; HMDB0039130; HMDB0039745; HMDB0040273; HMDB0040281; HMDB0041589; HMDB29350…	C09652; C16773; C16774	CHEBI:80720
347	238.059	TRUE	0.820179	16246	-0.000552704	C8H9N5O4	-H(-)	100	9-Carboxymethoxymethylguanine		HMDB0060805; HMDB60805
348	238.072	TRUE	0.913072	22836.7	-0.000354112	C11H13NO5	-H(-)	100	2-{[(3,5-dimethoxyphenyl)(hydroxy)methylidene]amino}acetic acid		HMDB0131468
349	239.093	TRUE	0.924364	22245	-0.000360587	C12H16O5	-H(-)	100	3-(3,4,5-Trimethoxyphenyl)propanoic acid		HMDB0030254; HMDB0038627; HMDB0041756; HMDB0061112; HMDB0062776; HMDB0125802; HMDB0125804; HMDB0127748; HMDB0127826; HMDB0128672; HMDB0128705; HMDB0128721; HMDB0142074; HMDB30254; HMDB38627; HMDB41756; HMDB61112; HMDB62776		CHEBI:41254; CHEBI:583580
350	239.165	TRUE	0.850348	20624.4	-5.10066e-05	C14H24O3	-H(-)	100	L-Menthyl acetoacetate		HMDB0032369; HMDB32369
350	239.165	TRUE	0.850348	20624.4	0.00109179	C11H24O4	.F(-)	35	1,2-Bis(1-ethoxyethoxy)propane		HMDB0037163; HMDB37163
351	239.201	TRUE	0.767426	15101.8	0.000242831	C15H28O2	-H(-)	100	C15:1		HMDB0029765; HMDB0032347; HMDB0034455; HMDB0036426; HMDB0037190; HMDB0037211; HMDB0037229; HMDB0038954; HMDB0039715; HMDB0040997; HMDB29765; HMDB32347; HMDB34455; HMDB36426; HMDB37190; HMDB37211; HMDB37229; HMDB38954; HMDB39715; HMDB40997		CHEBI:46643
352	240.086	TRUE	0.830767	8111.75	0.0013692	C11H15NO5	-H(-)	55	Methocarbamol		HMDB0014567; HMDB14567		CHEBI:775068
352	240.086	TRUE	0.830767	8111.75	0.000301501	C10H13N5O	.Na/H-H(-)	20	Cis-zeatin		HMDB0012204; HMDB12204	C00371	CHEBI:16522
352	240.086	TRUE	0.830767	8111.75	-0.0010361	C9H17NO5	.Na/H-H(-)	19	Pantothenic acid		HMDB0000210; HMDB00210; HMDB0062717; HMDB62717	C00864	CHEBI:46905; CHEBI:7916
353	241.072	TRUE	0.865051	24115.7	-0.00052984	C11H14O6	-H(-)	100	Genipinic acid		HMDB0038126; HMDB0039136; HMDB0128185; HMDB0135754; HMDB0141545; HMDB38126; HMDB39136
353	241.072	TRUE	0.865051	24115.7	0.00061296	C8H14O7	.F(-)	40	Ethyl glucuronide		HMDB0010325; HMDB0125202; HMDB0131286; HMDB10325		CHEBI:87248
354	241.145	TRUE	0.836967	17533.1	-0.000293239	C13H22O4	-H(-)	100	2-Carboxy-4-dodecanolide		HMDB0030987; HMDB0038736; HMDB30987; HMDB38736
355	241.181	TRUE	0.86198	43095.7	-0.00017901	C14H26O3	-H(-)	100	3-Oxotetradecanoic acid		HMDB0010730; HMDB0030982; HMDB0032370; HMDB10730; HMDB30982; HMDB32370		CHEBI:37270
356	241.217	TRUE	0.795027	144389	0.000622862	C15H30O2	-H(-)	100	C15:0		HMDB0000826; HMDB0030469; HMDB0032250; HMDB0032328; HMDB0036218; HMDB0036220; HMDB0037306; HMDB0038907; HMDB0040998; HMDB0041588; HMDB0059820; HMDB0059833; HMDB0061707; HMDB00826; HMDB30469; HMDB32250; HMDB32328; HMDB36218; HMDB36220; HMDB37306; HMDB38907; HMDB40998; HMDB41588; HMDB59820; HMDB59833; HMDB61707	C16537	CHEBI:32361; CHEBI:39250; CHEBI:447965
357	242.176	TRUE	0.842493	78681	0.00024067	C13H25NO3	-H(-)	100	N-Undecanoylglycine		HMDB0013286; HMDB13286		CHEBI:74438
358	243.027	TRUE	0.923853	24556.3	0.00032991	C6H13O8P	-H(-)	100	Fucose 1-phosphate		HMDB0001265; HMDB01265	C02985	CHEBI:28319
358	243.027	TRUE	0.923853	24556.3	0.00068801	C6H12N2O3S2	.F(-)	40	Cysteinyl-Cysteine		HMDB0028772; HMDB28772
359	243.063	TRUE	0.94984	49776.4	-0.000504871	C9H12N2O6	-H(-)	100	Uridine		HMDB0000296; HMDB0000767; HMDB00296; HMDB00767; HMDB06075	C00299; C02067	CHEBI:16704; CHEBI:17802
360	243.124	TRUE	0.910805	21766.7	3.71228e-05	C12H20O5	-H(-)	100	Polyethylene, oxidized		HMDB0032472; HMDB32472
361	243.161	TRUE	0.863113	26396.5	-0.000886091	C13H24O4	-H(-)	100	1,11-Undecanedicarboxylic acid		HMDB0002327; HMDB0036141; HMDB0037184; HMDB02327; HMDB36141; HMDB37184		CHEBI:73718
362	243.172	TRUE	0.687076	24649.1	-0.000541584	C12H24N2O3	-H(-)	100	Isoleucyl-Isoleucine		HMDB0028910; HMDB0028911; HMDB0028932; HMDB0028933; HMDB28910; HMDB28911; HMDB28932; HMDB28933		CHEBI:6418
363	243.196	TRUE	0.817165	17702.2	0.000523038	C14H28O3	-H(-)	100	2-Hydroxymyristic acid		HMDB0002261; HMDB0010731; HMDB0032417; HMDB0059850; HMDB0061656; HMDB02261; HMDB10731; HMDB32417; HMDB59850; HMDB61656		CHEBI:42539; CHEBI:59270; CHEBI:85148
364	244.13	TRUE	0.757609	8099.72	0.000515517	C10H19N3O4	-H(-)	100	Asparaginyl-Isoleucine		HMDB0028734; HMDB0028735; HMDB0028810; HMDB0028902; HMDB0028924; HMDB0029125; HMDB0029141; HMDB28734; HMDB28735; HMDB28810; HMDB28902; HMDB28924; HMDB29125; HMDB29141
365	245.012	TRUE	0.976293	197011	0.000129192	C9H10O6S	-H(-)	100	3-[3-(Sulfooxy)phenyl]propanoic acid		HMDB0094710; HMDB0125171; HMDB0128001; HMDB0130016; HMDB0134064; HMDB0134069; HMDB0134071; HMDB0134074; HMDB0134080; HMDB0134083; HMDB94710		CHEBI:64414
366	245.114	TRUE	0.919062	21781.1	4.7887e-05	C10H18N2O5	-H(-)	100	L-beta-aspartyl-L-leucine		HMDB0011166; HMDB0011172; HMDB0028756; HMDB0028757; HMDB0028832; HMDB0028903; HMDB0028925; HMDB0029162; HMDB0059717; HMDB11166; HMDB11172; HMDB28756; HMDB28757; HMDB28832; HMDB28903; HMDB28925; HMDB29162; HMDB59717		CHEBI:68846; CHEBI:68848
367	245.139	TRUE	0.874056	11792.4	0.000461798	C12H22O5	-H(-)	100	3-Hydroxydodecanedioic acid		HMDB0000413; HMDB0031696; HMDB00413; HMDB31696
368	246.098	TRUE	0.869316	9801.93	0.000626574	C10H17NO6	-H(-)	100	Malonylcarnitine		HMDB0002095; HMDB0033699; HMDB0062592; HMDB02095; HMDB33699; HMDB62592	C01594	CHEBI:16441; CHEBI:85470; CHEBI:86047
369	246.992	TRUE	0.936676	27293.5	-0.000254295	C8H8O7S	-H(-)	100	Vanillic acid 4-sulfate		HMDB0041788; HMDB0125151; HMDB0140929; HMDB41788		CHEBI:88847
370	247.077	TRUE	0.901033	11856.7	-0.00066273	C17H12O2	-H(-)	100	1-Hydroxy-6-methoxypyrene		HMDB0060321; HMDB60321		CHEBI:81612
370	247.077	TRUE	0.901033	11856.7	0.00048007	C14H12O3	.F(-)	40	Resveratrol		HMDB0003747; HMDB0015497; HMDB0015575; HMDB0029818; HMDB0032217; HMDB0034118; HMDB0034257; HMDB0034270; HMDB0037667; HMDB0135182; HMDB0135183; HMDB0135184; HMDB0135185; HMDB0135187; HMDB0135188; HMDB03747; HMDB15497; HMDB15575; HMDB29818; HMDB32217; HMDB34118; HMDB34257; HMDB34270; HMDB37667	C03582; C09312; C09314; C09925; C14285	CHEBI:28329; CHEBI:34283; CHEBI:36000; CHEBI:36002; CHEBI:563619
371	247.098	TRUE	0.85761	11280.9	-2.28356e-05	C14H16O4	-H(-)	100	(+)-cis-5,6-Dihydro-5-hydroxy-4-methoxy-6-(2-phenylethyl)-2H-pyran-2-one		HMDB0029575; HMDB0029774; HMDB0033515; HMDB0041140; HMDB0128964; HMDB0130532; HMDB0135890; HMDB0135891; HMDB0135894; HMDB0135895; HMDB0135896; HMDB29575; HMDB29774; HMDB33515; HMDB41140	C10487	CHEBI:8393
371	247.098	TRUE	0.85761	11280.9	0.00111996	C11H16O5	.F(-)	33	Propyl propane thiosulfonate		HMDB0032496; HMDB32496
372	247.118	TRUE	0.835151	9997.08	0.000407048	C11H20O6	-H(-)	100	Prenyl glucoside		HMDB0031876; HMDB0033064; HMDB31876; HMDB33064	C09808
372	247.118	TRUE	0.835151	9997.08	-0.000952452	C12H20O2S	.F(-)	40	(S)-Menthone 8-thioacetate		HMDB0037386; HMDB37386
373	247.134	TRUE	0.842823	9663.96	0.000287504	C15H20O3	-H(-)	100	Gamma-CEHC		HMDB0001931; HMDB0030757; HMDB0030888; HMDB0030910; HMDB0031378; HMDB0031386; HMDB0031387; HMDB0031970; HMDB0032649; HMDB0033707; HMDB0034123; HMDB0035131; HMDB0035132; HMDB0035223; HMDB0035503; HMDB0035708; HMDB0035903; HMDB0036005; HMDB0036040; HMDB0036641; HMDB0036770; HMDB0036772; HMDB0037022; HMDB0037557; HMDB0037800; HMDB0038326; HMDB0038794; HMDB0039859; HMDB0134144; HMDB0134145; HMDB01341…	C09301
374	247.169	TRUE	0.753819	8075.22	0.000960169	C16H24O2	-H(-)	100	C16:4		HMDB0032228; HMDB0036221; HMDB0036640; HMDB0037713; HMDB0037719; HMDB32228; HMDB36221; HMDB36640; HMDB37713; HMDB37719
375	248.079	TRUE	0.128266	28913.5	-0.000697247	C10H19NO2S2	-H(-)	100	S-Acetyldihydrolipoamide		HMDB0001526; HMDB0006878; HMDB01526; HMDB06878; HMDB06951	C01136; C16255	CHEBI:16807; CHEBI:50623
376	249.007	TRUE	0.92147	32495.8	0.000274671	C8H10O7S	-H(-)	100	3,4-Dihydroxyphenylglycol O-sulfate		HMDB0001474; HMDB0060000; HMDB01474; HMDB60000		CHEBI:89623
376	249.007	TRUE	0.92147	32495.8	0.00114307	C9H14O2S3	-H(-)	79	2-Propenyl 3-(2-propenylsulfonyl)-1-propenyl disulfide		HMDB0034395; HMDB34395
377	249.066	TRUE	0.848968	288313	0.000687446	C15H10N2O2	-H(-)	100	5-Methoxycanthin-6-one		HMDB0030227; HMDB0041064; HMDB30227; HMDB41064		CHEBI:544162
378	249.186	TRUE	0.895657	26447.5	-0.000166776	C16H26O2	-H(-)	100	C16:3		HMDB0035293; HMDB0037631; HMDB0037712; HMDB35293; HMDB37631; HMDB37712
378	249.186	TRUE	0.895657	26447.5	-0.000366576	C11H24N3O2	.F(-)	40	N1,N8-Diacetylspermidine		HMDB0041947; HMDB41947
378	249.186	TRUE	0.895657	26447.5	0.000976024	C13H26O3	.F(-)	40	3-[[5-Methyl-2-(1-methylethyl)cyclohexyl]oxy]-1,2-propanediol		HMDB0036133; HMDB0061655; HMDB36133; HMDB61655
379	251.093	TRUE	0.861505	11117.3	-0.000870895	C13H16O5	-H(-)	100	1-(2,4,6-Trimethoxyphenyl)-1,3-butanedione		HMDB0030668; HMDB0038551; HMDB0125460; HMDB0137142; HMDB30668; HMDB38551		CHEBI:86898
379	251.093	TRUE	0.861505	11117.3	0.000271905	C10H16O6	.F(-)	40	Glycerol 1-propanoate diacetate		HMDB0031640; HMDB31640
380	251.129	TRUE	0.865719	14526.8	-0.000103297	C14H20O4	-H(-)	100	2,2,4,4-Tetramethyl-6-(1-oxobutyl)-1,3,5-cyclohexanetrione		HMDB0033197; HMDB0036047; HMDB0059661; HMDB33197; HMDB36047; HMDB59661		CHEBI:17976
381	251.165	TRUE	0.798003	12025.1	0.000364109	C15H24O3	-H(-)	100	1-Hydroxyepiacorone		HMDB0030918; HMDB0030919; HMDB0032122; HMDB0033149; HMDB0034574; HMDB0035309; HMDB0035597; HMDB0035613; HMDB0035729; HMDB0035767; HMDB0036448; HMDB0036663; HMDB0037063; HMDB0037969; HMDB0038502; HMDB0040685; HMDB0112086; HMDB0112094; HMDB30918; HMDB30919; HMDB32122; HMDB33149; HMDB34574; HMDB35309; HMDB35597; HMDB35613; HMDB35729; HMDB35767; HMDB36448; HMDB36663; HMDB37063; HMDB37969; HMDB38502; …
382	251.201	TRUE	0.790953	15422.1	0.000240136	C16H28O2	-H(-)	100	C16:2		HMDB0000477; HMDB0029351; HMDB0030429; HMDB0031086; HMDB0032340; HMDB0037805; HMDB0038255; HMDB0039131; HMDB00477; HMDB29351; HMDB30429; HMDB31086; HMDB32340; HMDB37805; HMDB38255; HMDB39131		CHEBI:86147
383	252.088	TRUE	0.819958	7515.35	0.000137799	C12H15NO5	-H(-)	100	N-Acetylvanilalanine		HMDB0011716; HMDB0041725; HMDB0062177; HMDB11716; HMDB41725; HMDB62177		CHEBI:88403
384	253.051	TRUE	0.882819	14498.3	-0.000816542	C15H10O4	-H(-)	100	Daidzein		HMDB0003312; HMDB0030670; HMDB0030699; HMDB0030874; HMDB0033153; HMDB0036619; HMDB0130498; HMDB0130504; HMDB0130510; HMDB0130907; HMDB0130927; HMDB0133314; HMDB0134545; HMDB0134546; HMDB0134547; HMDB0134548; HMDB0134549; HMDB0134550; HMDB0137521; HMDB0137524; HMDB0137527; HMDB0137530; HMDB0137607; HMDB0140470; HMDB03312; HMDB30670; HMDB30699; HMDB30874; HMDB33153; HMDB36619	C02168; C08644; C10028; C10208; C10315	CHEBI:1012277; CHEBI:28197; CHEBI:3687; CHEBI:5731
384	253.051	TRUE	0.882819	14498.3	-0.00146864	C7H14N2O6S	-H(-)	47	5-L-Glutamyl-taurine		HMDB0004195; HMDB04195	C05844
384	253.051	TRUE	0.882819	14498.3	0.000326258	C12H10O5	.F(-)	40	7-Acetoxy-6-methoxycoumarin		HMDB0034345; HMDB0040408; HMDB0129372; HMDB0136750; HMDB0136751; HMDB0136752; HMDB0136753; HMDB0136754; HMDB34345; HMDB40408
385	253.094	TRUE	0.860413	16029.6	-0.000699527	C9H18O8	-H(-)	100	Galactosylglycerol		HMDB0006790; HMDB0038664; HMDB06790; HMDB06864; HMDB06934; HMDB38664	C05401	CHEBI:15754
385	253.094	TRUE	0.860413	16029.6	0.000638073	C10H14N4O4	-H(-)	100	Dyphylline		HMDB0014789; HMDB14789	C07819	CHEBI:4728
386	253.108	TRUE	0.90766	18650.5	-6.14216e-05	C13H18O5	-H(-)	100	Methyl 3-(2,3-dihydroxy-3-methylbutyl)-4-hydroxybenzoate		HMDB0032796; HMDB32796
387	253.217	TRUE	0.948516	1.10155e+06	0.000387616	C16H30O2	-H(-)	58	Hypogeic acid		HMDB0002186; HMDB0003229; HMDB0010735; HMDB0012328; HMDB0031053; HMDB0031145; HMDB0031711; HMDB0032638; HMDB0033791; HMDB0035877; HMDB0037647; HMDB0038958; HMDB0041422; HMDB02186; HMDB03229; HMDB10735; HMDB12328; HMDB31053; HMDB31145; HMDB31711; HMDB32638; HMDB33791; HMDB35877; HMDB37647; HMDB38958; HMDB41422; HMDB60082	C08362	CHEBI:28716; CHEBI:35465; CHEBI:37252; CHEBI:59265
388	254.983	TRUE	0.944086	139935	-0.000886513	C6H8O9S	-H(-)	100	Ascorbic acid-2-sulfate		HMDB0060649; HMDB60649
389	255.05	TRUE	0.853359	32823.8	0.000778279	C11H12O7	-H(-)	100	(2R,3S)-Piscidic acid		HMDB0030809; HMDB30809		CHEBI:997963
390	255.088	TRUE	0.816987	52752	-0.000311162	C12H16O6	-H(-)	100	3-hydroxy-3-(3,4,5-trimethoxyphenyl)propanoic acid		HMDB0141328; HMDB0141330; HMDB0142079; HMDB0142082
391	255.124	TRUE	0.816174	66104.1	-0.000670422	C13H20O5	-H(-)	100	1-Methoxy-1-(2,4,5-trimethoxyphenyl)-2-propanol		HMDB0031772; HMDB0040352; HMDB31772; HMDB40352
392	257.104	TRUE	0.922372	26222.7	-0.00125077	C12H18O6	-H(-)	67	1,1''-(Tetrahydro-6a-hydroxy-2,3a,5-trimethylfuro[2,3-d]-1,3-dioxole-2,5-diyl)bis-ethanone		HMDB0032527; HMDB32527
392	257.104	TRUE	0.922372	26222.7	-0.000107971	C9H18O7	.F(-)	40	(x)-1,2-Propanediol 1-O-b-D-glucopyranoside		HMDB0033065; HMDB33065
393	257.176	TRUE	0.766996	34818.9	-9.86657e-05	C14H26O4	-H(-)	100	Tetradecanedioic acid		HMDB0000872; HMDB0040429; HMDB0041618; HMDB0059946; HMDB0059947; HMDB00872; HMDB40429; HMDB41618; HMDB59946; HMDB59947	C11002; C14260	CHEBI:76308
394	258.111	TRUE	0.693641	8846.35	-0.00106073	C10H17N3O5	-H(-)	91	Glutaminylhydroxyproline		HMDB0028798; HMDB0028861; HMDB0028877; HMDB0029150; HMDB0038516; HMDB28798; HMDB28861; HMDB28877; HMDB29150; HMDB38516	C05939	CHEBI:28004
395	258.146	TRUE	0.638999	9243.18	9.02124e-05	C11H21N3O4	-H(-)	100	Glutaminylisoleucine		HMDB0028800; HMDB0028801; HMDB0028868; HMDB0028905; HMDB0028921; HMDB0028927; HMDB0028943; HMDB0028952; HMDB28800; HMDB28801; HMDB28868; HMDB28905; HMDB28921; HMDB28927; HMDB28943; HMDB28952
396	258.992	TRUE	0.941066	104398	-2.32201e-05	C9H8O7S	-H(-)	100	Caffeic acid 3-sulfate		HMDB0041706; HMDB0041708; HMDB0125409; HMDB0125831; HMDB0127962; HMDB0134087; HMDB0135272; HMDB41706; HMDB41708		CHEBI:90242
397	259.022	TRUE	0.923556	24415.1	0.000155204	C6H13O9P	-H(-)	100	Hexose P		HMDB0000124; HMDB0000213; HMDB0000645; HMDB0000994; HMDB0001076; HMDB0001078; HMDB0001313; HMDB0001401; HMDB0001586; HMDB0002985; HMDB0003498; HMDB0003971; HMDB0006328; HMDB0006330; HMDB0006797; HMDB0006800; HMDB0006814; HMDB0006873; HMDB00124; HMDB00213; HMDB0060467; HMDB0062705; HMDB00645; HMDB00994; HMDB01076; HMDB01078; HMDB01306; HMDB01313; HMDB01401; HMDB01436; HMDB01549; HMDB01586; HMDB029…	C00085; C00092; C00103; C00275; C00446; C00636; C01094; C01097; C01172; C01177; C02888; C03267; C03384; C03546; C03862; C04006; C05345	CHEBI:1220424; CHEBI:12350; CHEBI:15946; CHEBI:16077; CHEBI:16084; CHEBI:17719; CHEBI:17973; CHEBI:18105; CHEBI:18169; CHEBI:18297; CHEBI:18384; CHEBI:35374; CHEBI:37480; CHEBI:38342; CHEBI:4170; CHEBI:4251; CHEBI:49728; CHEBI:704854
397	259.022	TRUE	0.923556	24415.1	0.000513304	C6H12N2O4S2	.F(-)	40	L-Cystine		HMDB0000192; HMDB00192	C00491	CHEBI:16283
398	259.081	TRUE	0.901644	13324.2	-8.90909e-05	C9H14N3O6	-H(-)	100	Asparaginyl-Glutamate		HMDB0028730; HMDB28730
398	259.081	TRUE	0.901644	13324.2	0.00125351	C11H16O7	-H(-)	66	3-Furanmethanol glucoside		HMDB0032924; HMDB32924
399	259.13	TRUE	0.847845	18305.7	9.59163e-05	C11H20N2O5	-H(-)	100	gamma-Glutamylisoleucine		HMDB0011170; HMDB0011171; HMDB0028822; HMDB0028823; HMDB0029152; HMDB0029153; HMDB11170; HMDB11171; HMDB28822; HMDB28823; HMDB29152; HMDB29153		CHEBI:68433; CHEBI:68434; CHEBI:73506
400	260.116	TRUE	0.779971	6707.88	-0.000717486	C12H23NOS2	-H(-)	100	Camelinin		HMDB0039082; HMDB39082
400	260.116	TRUE	0.779971	6707.88	0.000894514	C9H15N5O3	.F(-)	40	Tetrahydrobiopterin		HMDB0000027; HMDB0000787; HMDB00027; HMDB0059658; HMDB00787; HMDB02154; HMDB59658	C00272	CHEBI:15372; CHEBI:59560; CHEBI:64491
400	260.116	TRUE	0.779971	6707.88	-0.00158589	C11H19NO6	-H(-)	39	Methylmalonylcarnitine		HMDB0013133; HMDB0033865; HMDB0034777; HMDB0061717; HMDB0062785; HMDB13133; HMDB33865; HMDB34777; HMDB61717; HMDB62785	C08334	CHEBI:85473
401	261.008	TRUE	0.954393	71677.5	-0.000143716	C9H10O7S	-H(-)	100	Homovanillic acid sulfate		HMDB0011719; HMDB0041648; HMDB0041721; HMDB0059967; HMDB0061117; HMDB0132291; HMDB0132292; HMDB0134099; HMDB11719; HMDB41648; HMDB41721; HMDB59967; HMDB61117		CHEBI:88405; CHEBI:88716
402	261.133	TRUE	0.862329	14319.1	0.00096421	C12H22O6	-H(-)	100	Phaseolic acid		HMDB0031897; HMDB31897
403	261.222	TRUE	0.387743	5527.47	-2.19127e-05	C18H30O	-H(-)	100	6,10,14-Trimethyl-5,9,13-pentadecatrien-2-one		HMDB0034495; HMDB0037519; HMDB34495; HMDB37519
403	261.222	TRUE	0.387743	5527.47	0.00112089	C15H30O2	.F(-)	33	C15:0		HMDB0000826; HMDB0030469; HMDB0032250; HMDB0032328; HMDB0036218; HMDB0036220; HMDB0037306; HMDB0038907; HMDB0040998; HMDB0041588; HMDB0059820; HMDB0059833; HMDB0061707; HMDB00826; HMDB30469; HMDB32250; HMDB32328; HMDB36218; HMDB36220; HMDB37306; HMDB38907; HMDB40998; HMDB41588; HMDB59820; HMDB59833; HMDB61707	C16537	CHEBI:32361; CHEBI:39250; CHEBI:447965
404	262.046	TRUE	0.877741	8974.21	0.000679748	C14H14ClNS	-H(-)	25	Ticlopidine		HMDB0014353; HMDB14353	C07140	CHEBI:9588
405	262.096	TRUE	0.770314	8093.66	0.000297468	C13H15N2O4	-H(-)	100	N(2)-phenylacetyl-L-glutaminate		HMDB0062645; HMDB62645		CHEBI:58310
405	262.096	TRUE	0.770314	8093.66	-0.000148447	C18H14O2	-H(-) [+1]	80	1,6-Dimethoxypyrene		HMDB0060337; HMDB60337		CHEBI:81611
406	263.006	TRUE	0.925615	14898.5	-0.000113393	C10H16S4	-H(-)	100	5,8-Dihydro-6-(4-methyl-3-pentenyl)-1,2,3,4-tetrathiocin		HMDB0038142; HMDB38142
406	263.006	TRUE	0.925615	14898.5	-0.00018566	C9H10O7S	-H(-) [+2]	63	Homovanillic acid sulfate		HMDB0011719; HMDB0041648; HMDB0041721; HMDB0059967; HMDB0061117; HMDB0132291; HMDB0132292; HMDB0134099; HMDB11719; HMDB41648; HMDB41721; HMDB59967; HMDB61117		CHEBI:88405; CHEBI:88716
407	263.024	TRUE	0.921684	15924.4	-0.000537298	C9H12O7S	-H(-)	100	3-Methoxy-4-hydroxyphenylethyleneglycol sulfate		HMDB0000559; HMDB0003332; HMDB00559; HMDB01985; HMDB03332		CHEBI:1091015
408	263.104	TRUE	0.857301	9892.42	-0.000667627	C13H16N2O4	-H(-)	100	Acetyl-N-formyl-5-methoxykynurenamine		HMDB0004259; HMDB0006344; HMDB0061136; HMDB04259; HMDB06344; HMDB61136	C04148; C05642	CHEBI:17884
408	263.104	TRUE	0.857301	9892.42	0.000475173	C10H16N2O5	.F(-)	40	Carbidopa		HMDB0014336; HMDB0028827; HMDB0028864; HMDB0029157; HMDB0029439; HMDB14336; HMDB28827; HMDB28864; HMDB29157; HMDB29439		CHEBI:3395; CHEBI:73508
409	263.129	TRUE	0.875773	12980.3	-2.93963e-05	C15H20O4	-H(-)	100	Hulupinic acid		HMDB0030102; HMDB0031972; HMDB0033227; HMDB0033661; HMDB0034719; HMDB0035140; HMDB0035715; HMDB0035805; HMDB0035874; HMDB0036043; HMDB0036045; HMDB0036093; HMDB0036125; HMDB0036130; HMDB0036135; HMDB0036202; HMDB0036773; HMDB0036931; HMDB0037055; HMDB0037528; HMDB0038156; HMDB0040119; HMDB0041227; HMDB0041284; HMDB0124832; HMDB0134761; HMDB30102; HMDB31972; HMDB33227; HMDB33661; HMDB34719; HMDB35…	C06082; C09600	CHEBI:134342; CHEBI:18743; CHEBI:581942; CHEBI:62426
409	263.129	TRUE	0.875773	12980.3	0.0011134	C12H20O5	.F(-)	33	Polyethylene, oxidized		HMDB0032472; HMDB32472
410	263.165	TRUE	0.885565	15747.6	0.000632633	C16H24O3	-H(-)	100	12-Oxo-2,3-dinor-10,15-phytodienoic acid		HMDB0032090; HMDB0061935; HMDB32090; HMDB61935		CHEBI:88829
411	263.201	TRUE	0.697265	4999.82	0.00080129	C17H28O2	-H(-)	100	Cedryl acetate		HMDB0035910; HMDB0036153; HMDB0037218; HMDB0037224; HMDB0037273; HMDB0039630; HMDB35910; HMDB36153; HMDB37218; HMDB37224; HMDB37273; HMDB39630		CHEBI:602138
412	264.061	TRUE	0.805583	7954.35	0.00178298	C11H11N3O5	-H(-)	28	Isoniazid alpha-ketoglutaric acid		HMDB0060663; HMDB60663	C16625
412	264.061	TRUE	0.805583	7954.35	-0.000622316	C9H13N3O5	.Na/H-H(-)	20	Cytidine		HMDB0000089; HMDB00089; HMDB0015122; HMDB0060478; HMDB15122; HMDB30167; HMDB60478	C00475; C02961; C05711	CHEBI:10565; CHEBI:17562; CHEBI:28680
412	264.061	TRUE	0.805583	7954.35	-0.000172088	C10H12O7	.F(-) [+1]	10	1-O-Galloylglycerol		HMDB0039177; HMDB39177
413	264.089	TRUE	0.811098	5597.03	-0.00096634	C13H15NO5	-H(-)	100	2-(2-Phenylacetoxy)propionylglycine		HMDB0059732; HMDB0059772; HMDB59732; HMDB59772		CHEBI:89911
414	264.161	TRUE	0.75846	5513.01	-0.000250903	C15H23NO3	-H(-)	100	Oxprenolol		HMDB0015520; HMDB0061122; HMDB15520; HMDB61122		CHEBI:113756
414	264.161	TRUE	0.75846	5513.01	0.000891897	C12H23NO4	.F(-)	40	2-Methylbutyroylcarnitine		HMDB0000378; HMDB0000688; HMDB0013128; HMDB00378; HMDB0041993; HMDB00688; HMDB01963; HMDB13128; HMDB41993		CHEBI:73025; CHEBI:73026
415	265.108	TRUE	0.910405	43159	-7.36142e-05	C14H18O5	-H(-)	100	3'',4'',5''-Trimethoxycinnamyl alcohol acetate		HMDB0040891; HMDB0041582; HMDB0125455; HMDB0133195; HMDB0133196; HMDB0133197; HMDB0133198; HMDB40891; HMDB41582
415	265.108	TRUE	0.910405	43159	0.00126399	C15H14N4O	-H(-)	65	Nevirapine		HMDB0014383; HMDB14383	C07263	CHEBI:63613
416	265.181	TRUE	0.881379	26012.3	0.000121912	C16H26O3	-H(-)	100	4-Hydroxy-3-methoxy-2,10-bisaboladien-9-one		HMDB0033917; HMDB0060055; HMDB0112085; HMDB0112088; HMDB0112089; HMDB0112092; HMDB0112097; HMDB33917; HMDB60055		CHEBI:89569
417	265.217	TRUE	0.691617	8584	-0.000180243	C17H30O2	-H(-)	100	Methyl 2E,4Z-hexadecadienoate		HMDB0031050; HMDB31050
417	265.217	TRUE	0.691617	8584	0.000962557	C14H30O3	.F(-)	40	8,8-Diethoxy-2,6-dimethyl-2-octanol		HMDB0034557; HMDB34557
418	265.254	TRUE	0.428408	6704.27	-0.000196445	C18H34O	-H(-)	100	9-Octadecenal		HMDB0030965; HMDB0037517; HMDB30965; HMDB37517		CHEBI:417823
419	267.074	TRUE	0.949772	58652.7	-0.000560947	C10H12N4O5	-H(-)	100	Inosine		HMDB0000195; HMDB0000481; HMDB0003040; HMDB00195; HMDB00481; HMDB03040	C00294	CHEBI:17596; CHEBI:705435; CHEBI:74074
420	267.123	TRUE	0.891411	17981	0.000666297	C14H20O5	-H(-)	100	Kamahine C		HMDB0038935; HMDB0061643; HMDB38935; HMDB61643
421	267.16	TRUE	0.902569	23467.6	5.57317e-05	C15H24O4	-H(-)	100	4,11,13,15-Tetrahydroridentin B		HMDB0036150; HMDB0038153; HMDB0038154; HMDB0038165; HMDB0038503; HMDB0060570; HMDB0240213; HMDB36150; HMDB38153; HMDB38154; HMDB38165; HMDB38503; HMDB60570
422	267.233	TRUE	0.881126	40669.1	-0.000163358	C17H32O2	-H(-)	100	Cyclohexaneundecanoic acid		HMDB0030997; HMDB0031046; HMDB0040888; HMDB0060038; HMDB0061858; HMDB0062437; HMDB30997; HMDB31046; HMDB40888; HMDB60038; HMDB61858; HMDB62437	C12100; C16536	CHEBI:75094; CHEBI:84328
423	268.104	TRUE	0.814597	8364.24	0.000734614	C10H15N5O4	-H(-)	100	Asparaginyl-Histidine		HMDB0028733; HMDB0028880; HMDB28733; HMDB28880
424	268.156	TRUE	0.806598	7590.85	0.000601624	C15H19N5	-H(-)	100	Rizatriptan		HMDB0015088; HMDB15088		CHEBI:48273
425	269.088	TRUE	0.956289	132390	-0.000566628	C9H18O9	-H(-)	100	D-erythro-L-galacto-Nonulose		HMDB0029955; HMDB29955
425	269.088	TRUE	0.956289	132390	0.000770972	C10H14N4O5	-H(-)	100	Aspartyl-Histidine		HMDB0028755; HMDB0028881; HMDB28755; HMDB28881
426	269.212	TRUE	0.641137	87076.7	0.00012619	C16H30O3	-H(-)	100	3-Oxohexadecanoic acid		HMDB0010733; HMDB0030972; HMDB0030973; HMDB0030978; HMDB10733; HMDB30972; HMDB30973; HMDB30978		CHEBI:37251
427	269.249	TRUE	0.629201	243046	7.47456e-05	C17H34O2	-H(-)	100	Heptadecanoic acid		HMDB0002259; HMDB0031067; HMDB0034131; HMDB0037372; HMDB0040392; HMDB0040598; HMDB0059870; HMDB0061859; HMDB02259; HMDB31067; HMDB34131; HMDB37372; HMDB40392; HMDB40598; HMDB59870; HMDB61859	C16995	CHEBI:32365; CHEBI:84874; CHEBI:87343
428	271.193	TRUE	0.837167	19057.2	-0.00103028	C15H28O4	-H(-)	95	7(14)-Bisabolene-2,3,10,11-tetrol		HMDB0035918; HMDB35918
429	271.228	TRUE	0.828892	65530.9	-0.000220777	C16H32O3	-H(-)	100	(R)-3-Hydroxy-hexadecanoic acid		HMDB0010734; HMDB0031057; HMDB0061658; HMDB0112184; HMDB0112185; HMDB0112186; HMDB0112187; HMDB0112188; HMDB0112189; HMDB0112190; HMDB0112191; HMDB0112192; HMDB10734; HMDB31057; HMDB61658		CHEBI:37248; CHEBI:38247; CHEBI:65101
430	273.057	TRUE	0.893084	13340.4	-0.000793127	C18H10O3	-H(-)	100	4-Phenyl-1H,3H-naphtho[1,8-cd]pyran-1,3-dione		HMDB0041120; HMDB41120
430	273.057	TRUE	0.893084	13340.4	-0.000302427	C7H14N2O6S	.F(-)	40	5-L-Glutamyl-taurine		HMDB0004195; HMDB04195	C05844
430	273.057	TRUE	0.893084	13340.4	0.000349673	C15H10O4	.F(-)	40	Daidzein		HMDB0003312; HMDB0030670; HMDB0030699; HMDB0030874; HMDB0033153; HMDB0036619; HMDB0130498; HMDB0130504; HMDB0130510; HMDB0130907; HMDB0130927; HMDB0133314; HMDB0134545; HMDB0134546; HMDB0134547; HMDB0134548; HMDB0134549; HMDB0134550; HMDB0137521; HMDB0137524; HMDB0137527; HMDB0137530; HMDB0137607; HMDB0140470; HMDB03312; HMDB30670; HMDB30699; HMDB30874; HMDB33153; HMDB36619	C02168; C08644; C10028; C10208; C10315	CHEBI:1012277; CHEBI:28197; CHEBI:3687; CHEBI:5731
431	273.098	TRUE	0.894043	14354.7	-0.00144099	C10H16N3O6	-H(-)	49	Glutamyl-Gamma-glutamate		HMDB0028833; HMDB28833
431	273.098	TRUE	0.894043	14354.7	0.00104441	C9H18O8	.F(-)	37	Galactosylglycerol		HMDB0006790; HMDB0038664; HMDB06790; HMDB06864; HMDB06934; HMDB38664	C05401	CHEBI:15754
431	273.098	TRUE	0.894043	14354.7	-0.00116609	C11H16N4O3	.Na/H-H(-)	15	Histidinyl-Proline		HMDB0028893; HMDB0029019; HMDB28893; HMDB29019
432	273.172	TRUE	0.739035	14793.7	-0.000803323	C14H26O5	-H(-)	100	3-Hydroxytetradecanedioic acid		HMDB0000394; HMDB00394
433	274.105	TRUE	0.775113	18447.2	-0.000163424	C10H17N3O6	-H(-)	100	Norophthalmic acid		HMDB0005766; HMDB0011738; HMDB0028796; HMDB0028817; HMDB0029147; HMDB05766; HMDB11738; HMDB28796; HMDB28817; HMDB29147	C05283	CHEBI:73707
434	274.14	TRUE	0.644261	10006.2	0.000432162	C11H21N3O5	-H(-)	100	Epsilon-(gamma-Glutamyl)-lysine		HMDB0003869; HMDB0004207; HMDB0028824; HMDB0029154; HMDB03869; HMDB04207; HMDB28824; HMDB29154		CHEBI:73521; CHEBI:88494
435	275.055	TRUE	0.87527	13821	0.00150321	C14H12O6	-H(-)	44	O-Demethylfonsecin		HMDB0033649; HMDB33649		CHEBI:133763
435	275.055	TRUE	0.87527	13821	-0.00075029	C9H18O7	.K/H-H(-)	20	(x)-1,2-Propanediol 1-O-b-D-glucopyranoside		HMDB0033065; HMDB33065
435	275.055	TRUE	0.87527	13821	-0.00090209	C12H14O6	.Na/H-H(-)	20	3-(6,7-dimethoxy-2H-1,3-benzodioxol-5-yl)-3-hydroxypropanal		HMDB0128666; HMDB0128669; HMDB0128671; HMDB0128675; HMDB0137285; HMDB0142077
436	275.165	TRUE	0.73475	8577.53	-0.000186417	C17H24O3	-H(-)	100	Cyclandelate		HMDB0015586; HMDB0031463; HMDB0038938; HMDB0038994; HMDB0040375; HMDB0041201; HMDB0137236; HMDB0137237; HMDB15586; HMDB31463; HMDB38938; HMDB38994; HMDB40375; HMDB41201	C10494	CHEBI:3988
436	275.165	TRUE	0.73475	8577.53	0.000956383	C14H24O4	.F(-)	40	5-Nonyltetrahydro-2-oxo-3-furancarboxylic acid		HMDB0030993; HMDB0036143; HMDB30993; HMDB36143
437	275.201	TRUE	0.620508	8490.31	0.00035517	C18H28O2	-H(-)	100	19-Norandrosterone		HMDB0002697; HMDB0004590; HMDB0005886; HMDB0006547; HMDB0032464; HMDB0032672; HMDB0034382; HMDB0062677; HMDB02697; HMDB04590; HMDB05886; HMDB06547; HMDB32464; HMDB32672; HMDB34382; HMDB62677	C16300	CHEBI:32389; CHEBI:36412; CHEBI:529214; CHEBI:87333
438	277.085	TRUE	0.890005	16144.8	0.00156058	C10H18N2O5S	-H(-)	41	Glutamylmethionine		HMDB0028825; HMDB0029155; HMDB0034367; HMDB28825; HMDB29155; HMDB34367		CHEBI:73507; CHEBI:82965
438	277.085	TRUE	0.890005	16144.8	-0.000667317	C10H14N2O6	.F(-)	40	Ribothymidine		HMDB0000884; HMDB0002331; HMDB0004813; HMDB00884; HMDB02331; HMDB04813	C05131	CHEBI:30821; CHEBI:89487
438	277.085	TRUE	0.890005	16144.8	-0.000192617	C16H16O3	.Na/H-H(-)	20	Xenognosin A		HMDB0029539; HMDB0034992; HMDB0037686; HMDB0041678; HMDB0130333; HMDB0130335; HMDB0130336; HMDB0130337; HMDB0130338; HMDB0130983; HMDB0130985; HMDB0130986; HMDB0130987; HMDB0130988; HMDB0130989; HMDB0135417; HMDB0135613; HMDB0135614; HMDB0135615; HMDB0135616; HMDB0135617; HMDB0141948; HMDB29539; HMDB34992; HMDB37686; HMDB41678	C08731	CHEBI:714392
439	277.109	TRUE	0.882689	13800.8	-0.00129102	C15H18O5	-H(-)	63	11-Hydroxy-12-methoxydihydrokawain		HMDB0030766; HMDB0033262; HMDB0036049; HMDB0036052; HMDB0036662; HMDB0037325; HMDB0131686; HMDB30766; HMDB33262; HMDB36049; HMDB36052; HMDB36662; HMDB37325
439	277.109	TRUE	0.882689	13800.8	-0.000148216	C12H18O6	.F(-)	40	1,1''-(Tetrahydro-6a-hydroxy-2,3a,5-trimethylfuro[2,3-d]-1,3-dioxole-2,5-diyl)bis-ethanone		HMDB0032527; HMDB32527
440	277.217	TRUE	0.876414	109486	0.000407166	C18H30O2	-H(-)	100	Alpha-Linolenic acid		HMDB0001388; HMDB0003073; HMDB0030962; HMDB0030963; HMDB0030964; HMDB01388; HMDB03073; HMDB30962; HMDB30963; HMDB30964	C06426; C06427; C08364	CHEBI:27432; CHEBI:28661; CHEBI:38383; CHEBI:86148
441	278.069	TRUE	0.836073	7568.42	-0.00157596	C13H13NO6	-H(-)	40	N-[4''-hydroxy-(E)-cinnamoyl]-L-aspartic acid		HMDB0029234; HMDB29234
441	278.069	TRUE	0.836073	7568.42	0.00179474	C10H17NO6S	-H(-)	28	Acrylic acid-2-acrylamido-2-methyl propane sulfonic acid copolymer		HMDB0032162; HMDB32162		CHEBI:53546
442	279.124	TRUE	0.886974	21419.2	0.000173003	C15H20O5	-H(-)	100	Artabsinolide A		HMDB0035620; HMDB0036051; HMDB0036094; HMDB0036095; HMDB0036695; HMDB0038545; HMDB0041003; HMDB0041144; HMDB0133288; HMDB35620; HMDB36051; HMDB36094; HMDB36095; HMDB36695; HMDB38545; HMDB41003; HMDB41144
443	279.233	TRUE	0.914393	1.36838e+06	-0.000311237	C18H32O2	-H(-)	91	C18:2		HMDB0000673; HMDB0003797; HMDB0005047; HMDB0005048; HMDB0006270; HMDB0029800; HMDB0030430; HMDB0031051; HMDB0031097; HMDB0062238; HMDB0062784; HMDB00673; HMDB03797; HMDB05047; HMDB05048; HMDB06270; HMDB29800; HMDB30430; HMDB31051; HMDB31097; HMDB62238; HMDB62784	C01595; C04056	CHEBI:17351; CHEBI:32798; CHEBI:36025; CHEBI:75108; CHEBI:82749
444	281.115	TRUE	0.909657	31902	-0.00051027	C13H18N2O5	-H(-)	100	Threoninyl-Tyrosine		HMDB0029073; HMDB0029115; HMDB0061146; HMDB29073; HMDB29115; HMDB61146
444	281.115	TRUE	0.909657	31902	0.00063253	C10H18N2O6	.F(-)	40	Nopalinic acid		HMDB0029437; HMDB29437	C01683
445	281.14	TRUE	0.918788	34910.4	-0.00069435	C15H22O5	-H(-)	100	Octyl gallate		HMDB0033375; HMDB0034941; HMDB0034983; HMDB0035846; HMDB0038660; HMDB0038661; HMDB0038989; HMDB0039241; HMDB0041324; HMDB33375; HMDB34941; HMDB34983; HMDB35846; HMDB38660; HMDB38661; HMDB38989; HMDB39241; HMDB41324	C15971	CHEBI:23758; CHEBI:83631
445	281.14	TRUE	0.918788	34910.4	0.00044845	C12H22O6	.F(-)	40	Phaseolic acid		HMDB0031897; HMDB31897
446	283.083	TRUE	0.886628	51623.9	-0.000467289	C13H16O7	-H(-)	100	p-Cresol glucuronide		HMDB0011686; HMDB0034618; HMDB0038492; HMDB11686; HMDB34618; HMDB38492		CHEBI:87986
446	283.083	TRUE	0.886628	51623.9	0.000675511	C10H16O8	.F(-)	40	3-Hydroxy-4-butanolide		HMDB0034681; HMDB0126095; HMDB0130127; HMDB34681
447	283.158	TRUE	0.546297	76115.8	-0.000198023	C18H22NO2	-H(-)	100	6,7-Dihydro-4-(hydroxymethyl)-2-(p-hydroxyphenethyl)-7-methyl-5H-2-pyrindinium		HMDB0033483; HMDB33483
448	284.099	TRUE	0.437082	36885.5	-0.00241405	C13H19NO4S	-H(-)	10	Probenecid		HMDB0015166; HMDB15166	C07372	CHEBI:177474
449	285.061	TRUE	0.88754	18916	0.000182846	C12H14O8	-H(-)	100	3''-Methoxyfukiic acid		HMDB0029498; HMDB0041272; HMDB0059998; HMDB0124997; HMDB0125471; HMDB0135181; HMDB29498; HMDB41272; HMDB59998		CHEBI:88743
450	285.208	TRUE	0.751289	34386.7	-0.00113231	C16H30O4	-H(-)	81	Hexadecanedioic acid		HMDB0000672; HMDB0041287; HMDB0059777; HMDB00672; HMDB41287; HMDB59777	C19615	CHEBI:73722
451	286.094	TRUE	0.85736	9280.28	-0.00116935	C12H17NO7	-H(-)	76	Tetraphyllin B		HMDB0029914; HMDB29914
451	286.094	TRUE	0.85736	9280.28	0.00106493	C20H14O2	-H(-) [+1]	52	2-Methoxy-9-phenyl-1H-phenalen-1-one		HMDB0030840; HMDB0060438; HMDB30840; HMDB60438		CHEBI:745302
451	286.094	TRUE	0.85736	9280.28	0.000790271	C13H19NO4S	-H(-) [+2]	41	Probenecid		HMDB0015166; HMDB15166	C07372	CHEBI:177474
451	286.094	TRUE	0.85736	9280.28	-2.65548e-05	C9H17NO8	.F(-)	40	Neuraminic acid		HMDB0000830; HMDB0037842; HMDB00830; HMDB37842	C06469	CHEBI:49022
451	286.094	TRUE	0.85736	9280.28	0.00131105	C10H13N5O4	.F(-)	24	Adenosine		HMDB0000050; HMDB0000085; HMDB00050; HMDB00085; HMDB0014340; HMDB0014638; HMDB04401; HMDB04402; HMDB04421; HMDB14340; HMDB14638	C00212; C00330; C07195; C07210	CHEBI:10110; CHEBI:16335; CHEBI:17172; CHEBI:45327
452	288.124	TRUE	0.420936	12822.4	0.000502508	C16H19NO4	-H(-)	100	Benzoyl ecgonine		HMDB0041836; HMDB0041955; HMDB41836; HMDB41955		CHEBI:41001
453	289.003	TRUE	0.913982	10811.9	-0.000816611	C10H10O8S	-H(-)	100	3-[3-methoxy-4-(sulfooxy)phenyl]-2-oxopropanoic acid		HMDB0126595; HMDB0127966; HMDB0127977
454	289.166	TRUE	0.768227	7662.46	-0.000116943	C14H26O6	-H(-)	100	1-Octen-3-yl glucoside		HMDB0032959; HMDB32959
455	291.05	TRUE	0.88907	15634.7	0.00107497	C14H12O7	-H(-)	89	Cordeauxione		HMDB0034310; HMDB34310
456	291.07	TRUE	0.871744	13353.9	1.74722e-05	C15H16O4S	-H(-)	100	(1,3-diphenylpropoxy)sulfonic acid		HMDB0135230; HMDB0135553; HMDB0135583; HMDB0135585
456	291.07	TRUE	0.871744	13353.9	0.00116027	C12H16O5S	.F(-)	31	[4-(4-methyl-3-oxopentyl)phenyl]oxidanesulfonic acid		HMDB0132963; HMDB0132998
457	291.124	TRUE	0.808251	9630.34	9.77362e-05	C16H20O5	-H(-)	100	11,12-Dimethoxydihydrokawain		HMDB0030767; HMDB0037774; HMDB0037775; HMDB0094645; HMDB30767; HMDB37774; HMDB37775; HMDB94645		CHEBI:110179; CHEBI:132606
458	291.161	TRUE	0.818828	10590.5	-0.000548511	C17H24O4	-H(-)	100	9-Acetoxyfukinanolide		HMDB0034658; HMDB0034738; HMDB0034930; HMDB0035687; HMDB0036693; HMDB0039275; HMDB0041249; HMDB0137254; HMDB0137256; HMDB34658; HMDB34738; HMDB34930; HMDB35687; HMDB36693; HMDB39275; HMDB41249	C10459
459	291.197	TRUE	0.869525	17213.1	-0.000403619	C18H28O3	-H(-)	100	(2''E,4''Z,7''Z,8E)-Colnelenic acid		HMDB0030996; HMDB0038035; HMDB0040806; HMDB30996; HMDB38035; HMDB40806	C16320	CHEBI:60959
459	291.197	TRUE	0.869525	17213.1	0.000739181	C15H28O4	.F(-)	40	7(14)-Bisabolene-2,3,10,11-tetrol		HMDB0035918; HMDB35918
460	291.232	TRUE	0.727456	4412.25	0.00113702	C19H32O2	-H(-)	80	3b,17b-Dihydroxyetiocholane		HMDB0000369; HMDB0000383; HMDB0000412; HMDB0000458; HMDB0000493; HMDB0000495; HMDB0000551; HMDB0000554; HMDB00369; HMDB00383; HMDB00412; HMDB00458; HMDB00493; HMDB00495; HMDB00551; HMDB00554; HMDB0060437; HMDB60437	C03852; C07632; C12525	CHEBI:18329; CHEBI:27727; CHEBI:36713; CHEBI:36714; CHEBI:36715; CHEBI:428186
461	293.08	TRUE	0.879118	11941.4	0.00128265	C10H18N2O6S	-H(-)	63	gamma-L-Glutamyl-L-methionine sulfoxide		HMDB0038613; HMDB38613
461	293.08	TRUE	0.879118	11941.4	0.00193475	C18H14O4	-H(-)	22	7-Acetoxy-2-methylisoflavone		HMDB0029364; HMDB0029534; HMDB0031975; HMDB29364; HMDB29534; HMDB31975		CHEBI:486616
461	293.08	TRUE	0.879118	11941.4	-0.000470545	C16H16O4	.Na/H-H(-)	20	5C-aglycone		HMDB0004810; HMDB0030526; HMDB0032847; HMDB0033800; HMDB0034435; HMDB0035035; HMDB0041660; HMDB0041669; HMDB0041670; HMDB0041701; HMDB0132863; HMDB0132864; HMDB0132865; HMDB0132914; HMDB0133781; HMDB0133976; HMDB0133978; HMDB0135385; HMDB0135389; HMDB0135393; HMDB0135422; HMDB0135435; HMDB0135441; HMDB0135446; HMDB0136533; HMDB0141947; HMDB0141952; HMDB04810; HMDB30526; HMDB32847; HMDB33800; HMDB…	C04547; C09644	CHEBI:36391; CHEBI:89486
461	293.08	TRUE	0.879118	11941.4	-0.000318745	C13H20O5	.K/H-H(-)	20	1-Methoxy-1-(2,4,5-trimethoxyphenyl)-2-propanol		HMDB0031772; HMDB0040352; HMDB31772; HMDB40352
462	293.116	TRUE	0.842759	15210.7	-0.00195916	C14H18N2O5	-H(-)	21	gamma-Glutamylphenylalanine		HMDB0000594; HMDB0001894; HMDB0028826; HMDB0028875; HMDB0029106; HMDB0029156; HMDB0029562; HMDB0031865; HMDB0038514; HMDB00594; HMDB01894; HMDB28826; HMDB28875; HMDB29106; HMDB29156; HMDB29562; HMDB31865; HMDB38514	C11045	CHEBI:2877; CHEBI:89582
462	293.116	TRUE	0.842759	15210.7	-0.000189862	C14H24O4	.K/H-H(-)	20	5-Nonyltetrahydro-2-oxo-3-furancarboxylic acid		HMDB0030993; HMDB0036143; HMDB30993; HMDB36143
462	293.116	TRUE	0.842759	15210.7	-0.000341662	C17H20O3	.Na/H-H(-)	20	(S)-Verimol F		HMDB0036558; HMDB36558
462	293.116	TRUE	0.842759	15210.7	0.00206364	C19H18O3	-H(-)	18	(E)-1-[4-Hydroxy-3-(3-methyl-1,3-butadienyl)phenyl]-2-(3,5-dihydroxyphenyl)ethylene		HMDB0033331; HMDB0041305; HMDB0128993; HMDB0141084; HMDB33331; HMDB41305
463	293.212	TRUE	0.822712	20715.5	0.00046126	C18H30O3	-H(-)	100	13-OxoODE		HMDB0004668; HMDB0004669; HMDB0010200; HMDB0010203; HMDB0010206; HMDB0010220; HMDB0010224; HMDB0011108; HMDB0029786; HMDB0029969; HMDB0030950; HMDB0030995; HMDB0031088; HMDB0031103; HMDB0031934; HMDB0034586; HMDB0036832; HMDB0039603; HMDB0061644; HMDB0062288; HMDB0112093; HMDB0112099; HMDB0112102; HMDB0112103; HMDB04668; HMDB04669; HMDB10200; HMDB10203; HMDB10206; HMDB10220; HMDB10224; HMDB11108;…	C14765; C14766; C16346; C19827	CHEBI:60956; CHEBI:72641; CHEBI:88438; CHEBI:89388; CHEBI:902350
464	293.249	TRUE	0.770536	6064.44	6.85019e-05	C19H34O2	-H(-)	100	C19:2		HMDB0034381; HMDB34381		CHEBI:69080
465	295.119	TRUE	0.908185	16597.1	-0.000452707	C15H20O6	-H(-)	100	Deoxynivalenol		HMDB0036156; HMDB0036867; HMDB0039810; HMDB0039812; HMDB0039814; HMDB0041617; HMDB36156; HMDB36867; HMDB39810; HMDB39812; HMDB39814; HMDB41617	C09747
465	295.119	TRUE	0.908185	16597.1	0.000690093	C12H20O7	.F(-)	40	Triethyl citrate		HMDB0034263; HMDB34263
466	295.155	TRUE	0.916605	24744.7	-0.000284818	C16H24O5	-H(-)	100	Ovalicin		HMDB0038120; HMDB0039376; HMDB0041551; HMDB38120; HMDB39376; HMDB41551	C09674
467	295.228	TRUE	0.821522	42228.1	-0.000216004	C18H32O3	-H(-)	100	13S-hydroxyoctadecadienoic acid		HMDB0004667; HMDB0004670; HMDB0004701; HMDB0004702; HMDB0010223; HMDB0029796; HMDB0029978; HMDB0029998; HMDB0061708; HMDB0062652; HMDB0112194; HMDB04667; HMDB04670; HMDB04701; HMDB04702; HMDB06939; HMDB10223; HMDB29796; HMDB29978; HMDB29998; HMDB61708; HMDB62652	C14762; C14767; C14825; C14826	CHEBI:34154; CHEBI:34496; CHEBI:38299; CHEBI:595882; CHEBI:72651
468	295.264	TRUE	0.769552	16088.3	8.50579e-05	C19H36O2	-H(-)	100	Nonadeca-10(Z)-enoic acid		HMDB0013622; HMDB0035575; HMDB13622; HMDB35575	C00174	CHEBI:37527
469	296.086	TRUE	0.875391	13379.1	-0.000116777	C16H15N3OS	-H(-)	100	L-Menthone 1,2-glycerol ketal		HMDB0032367; HMDB32367		CHEBI:570932
469	296.086	TRUE	0.875391	13379.1	9.47569e-05	C15H12N4O3	-H(-) [+1]	54	4-Carboxynevirapine		HMDB0060759; HMDB60759
469	296.086	TRUE	0.875391	13379.1	-0.000729218	C14H16O7	-H(-) [+1]	53	6-(3-ethenylphenoxy)-3,4,5-trihydroxyoxane-2-carboxylic acid		HMDB0124987; HMDB0125168
470	297.243	TRUE	0.810913	144736	4.01188e-05	C18H34O3	-H(-)	100	3-Oxooctadecanoic acid		HMDB0010736; HMDB0030979; HMDB0030980; HMDB0030981; HMDB0031127; HMDB0034074; HMDB0034297; HMDB0061650; HMDB10736; HMDB30979; HMDB30980; HMDB30981; HMDB31127; HMDB34074; HMDB34297; HMDB61650	C08365	CHEBI:28592; CHEBI:50576; CHEBI:85661
471	297.28	TRUE	0.704836	42793.9	0.000200731	C19H38O2	-H(-)	100	C19:0		HMDB0000772; HMDB0000795; HMDB0004085; HMDB0034154; HMDB0035474; HMDB0035674; HMDB0035675; HMDB0037397; HMDB0038070; HMDB00772; HMDB00795; HMDB04085; HMDB34154; HMDB35474; HMDB35674; HMDB35675; HMDB37397; HMDB38070	C16535; C16794	CHEBI:133136; CHEBI:31731; CHEBI:39246; CHEBI:51340; CHEBI:84875
472	299.115	TRUE	0.865352	18456.4	-0.00169037	C14H20O7	-H(-)	33	2-(3-Hydroxyphenyl)ethanol 1''-glucoside		HMDB0038332; HMDB0041405; HMDB38332; HMDB41405
472	299.115	TRUE	0.865352	18456.4	-0.00126367	C12H24NO5	.K/H-H(-)	13	3-Hydroxyisovalerylcarnitine		HMDB0061189; HMDB61189		CHEBI:73027
473	299.26	TRUE	0.755919	62168.1	-0.000630658	C18H36O3	-H(-)	100	(R)-3-Hydroxy-Octadecanoic acid		HMDB0010737; HMDB0037396; HMDB0061661; HMDB0061662; HMDB0061706; HMDB0062549; HMDB0112180; HMDB0112181; HMDB0112182; HMDB0112183; HMDB0112193; HMDB10737; HMDB37396; HMDB61661; HMDB61662; HMDB61706; HMDB62549		CHEBI:136406; CHEBI:136638; CHEBI:19660; CHEBI:85208
474	300.04	TRUE	0.461029	16228.4	-0.000343454	C8H15NO9S	-H(-)	100	Acetylglucosamine sulfate		HMDB0000781; HMDB0000814; HMDB0000841; HMDB00781; HMDB00814; HMDB00841	C04132; C16265	CHEBI:28132
475	301.164	TRUE	0.72846	20785.7	-0.000578771	C11H22N6O4	-H(-)	100	Arginyl-Glutamine		HMDB0028707; HMDB0028723; HMDB0028791; HMDB28707; HMDB28723; HMDB28791
476	301.217	TRUE	0.857163	23359.8	0.00049513	C20H30O2	-H(-)	100	Eicosapentaenoic acid		HMDB0001999; HMDB0003598; HMDB0015655; HMDB0035692; HMDB0036703; HMDB0036709; HMDB0036775; HMDB0036805; HMDB0036811; HMDB0036826; HMDB0038172; HMDB0038687; HMDB0039486; HMDB0041928; HMDB01999; HMDB03598; HMDB15655; HMDB35692; HMDB36703; HMDB36709; HMDB36775; HMDB36805; HMDB36811; HMDB36826; HMDB38172; HMDB38687; HMDB39486; HMDB41928	C02075; C06428; C07198; C09118; C12077	CHEBI:27436; CHEBI:28364; CHEBI:545914; CHEBI:6039
477	302.151	TRUE	0.733957	8336.02	-0.000111679	C16H21N3O3	-H(-)	100	Tryptophyl-Valine		HMDB0029096; HMDB0029138; HMDB29096; HMDB29138
478	303.069	TRUE	0.911235	12052.2	0.000275349	C16H16O4S	-H(-)	100	[4-(2-phenylcyclobutyl)phenyl]oxidanesulfonic acid		HMDB0134573; HMDB0135564; HMDB0135568; HMDB0135570; HMDB0135572
479	303.233	TRUE	0.865763	211903	0.000362833	C20H32O2	-H(-)	100	Arachidonic acid		HMDB0001043; HMDB0002177; HMDB0006036; HMDB0014996; HMDB0036702; HMDB0036721; HMDB0036754; HMDB0036829; HMDB0036830; HMDB0037824; HMDB0039687; HMDB0039702; HMDB0060102; HMDB01043; HMDB02177; HMDB06036; HMDB14996; HMDB36702; HMDB36721; HMDB36754; HMDB36829; HMDB36830; HMDB37824; HMDB39687; HMDB39702; HMDB60102	C00219; C14605	CHEBI:15843; CHEBI:34838; CHEBI:529213; CHEBI:71488; CHEBI:78259; D04947
480	304.134	TRUE	0.571214	8817.92	0.000101349	C20H19NO2	-H(-)	100	Benzosimuline		HMDB0031930; HMDB31930
481	305.068	TRUE	0.77547	15409.4	-0.000974791	C15H14O7	-H(-)	100	(-)-Epigallocatechin		HMDB0038361; HMDB0038365; HMDB0125021; HMDB0125022; HMDB0126028; HMDB0126032; HMDB0126038; HMDB0126042; HMDB0128178; HMDB0128182; HMDB0129346; HMDB0129355; HMDB0129360; HMDB0141542; HMDB38361; HMDB38365	C12127; C12136	CHEBI:31018; CHEBI:42255
481	305.068	TRUE	0.77547	15409.4	0.000168009	C12H14O8	.F(-)	40	3''-Methoxyfukiic acid		HMDB0029498; HMDB0041272; HMDB0059998; HMDB0124997; HMDB0125471; HMDB0135181; HMDB29498; HMDB41272; HMDB59998		CHEBI:88743
482	305.141	TRUE	0.86216	10647.5	-0.00187186	C17H22O5	-H(-)	25	Naematolone		HMDB0035781; HMDB0036487; HMDB0036643; HMDB0134974; HMDB0134975; HMDB0134976; HMDB0134977; HMDB0134979; HMDB0134980; HMDB0134982; HMDB35781; HMDB36487; HMDB36643	C09499
483	305.177	TRUE	0.859377	10939.4	-0.00102726	C18H26O4	-H(-)	96	5''-Carboxy-gamma-chromanol		HMDB0012799; HMDB0034780; HMDB12799; HMDB34780	C20203
484	305.248	TRUE	0.815918	55033.9	0.000794035	C20H34O2	-H(-)	100	8,11,14-Eicosatrienoic acid		HMDB0002925; HMDB0010378; HMDB0031058; HMDB0036835; HMDB0060039; HMDB02925; HMDB06735; HMDB10378; HMDB31058; HMDB36835; HMDB60039	C03242; C16522	CHEBI:1306412; CHEBI:53460; CHEBI:53486
485	306.075	TRUE	0.601397	12213.2	0.00104097	C10H17N3O6S	-H(-)	94	Glutathione		HMDB0000125; HMDB00125; HMDB01463; HMDB06960	C00051	CHEBI:16856
485	306.075	TRUE	0.601397	12213.2	0.00169307	C18H13NO4	-H(-)	33	Hallacridone		HMDB0029826; HMDB0033247; HMDB29826; HMDB33247
486	307.035	TRUE	0.696134	10754.4	-0.00152846	C9H13N2O8P	-H(-)	43	dUMP		HMDB0001409; HMDB01409	C00365	CHEBI:17622
487	307.192	TRUE	0.887285	15675.7	-0.000566408	C18H28O4	-H(-)	100	Methylgingerol		HMDB0029852; HMDB0031471; HMDB0032664; HMDB0033243; HMDB0034781; HMDB0040867; HMDB29852; HMDB31471; HMDB32664; HMDB33243; HMDB34781; HMDB40867	C10373	CHEBI:65842
487	307.192	TRUE	0.887285	15675.7	0.000576392	C15H28O5	.F(-)	40	6-Hydroxypentadecanedioic acid		HMDB0031885; HMDB31885
488	307.211	TRUE	0.894291	11673.5	0.00158737	C15H32O6	-H(-)	39	1,2,3-Tris(1-ethoxyethoxy)propane		HMDB0037162; HMDB37162
488	307.211	TRUE	0.894291	11673.5	-0.000299855	C18H29NO3	-H(-) [+1]	28	Betaxolol		HMDB0014341; HMDB0038457; HMDB14341; HMDB38457	C06849; C16952	CHEBI:3082; CHEBI:46932
488	307.211	TRUE	0.894291	11673.5	0.000519669	C14H30N4O2	.Na/H-H(-)	20	N1,N12-Diacetylspermine		HMDB0002172; HMDB02172	C03413	CHEBI:28101
489	307.264	TRUE	0.751432	26164.4	0.000549208	C20H36O2	-H(-)	100	Eicosadienoic acid		HMDB0005060; HMDB0036827; HMDB0061864; HMDB0062432; HMDB05060; HMDB36827; HMDB61864; HMDB62432	C09183; C16525	CHEBI:603631; CHEBI:78706; CHEBI:9053
490	308.099	TRUE	0.718352	11704.2	-0.000214266	C11H19NO9	-H(-)	100	N-Acetylneuraminic acid		HMDB0000230; HMDB0000773; HMDB00230; HMDB00773; HMDB00800	C19909; C19910	CHEBI:45744; CHEBI:61599
491	309.041	TRUE	0.797657	45990.6	-0.000552024	C17H10O6	-H(-)	100	De-O-methylsterigmatocystin		HMDB0033657; HMDB0035230; HMDB33657; HMDB35230	C03683	CHEBI:18236
492	309.207	TRUE	0.837375	26823.3	0.000529312	C18H30O4	-H(-)	100	12(13)Ep-9-KODE		HMDB0013623; HMDB0033505; HMDB0035337; HMDB0038484; HMDB13623; HMDB33505; HMDB35337; HMDB38484
493	309.28	TRUE	0.796757	53508.2	0.000269528	C20H38O2	-H(-)	100	C20:1		HMDB0002231; HMDB0034296; HMDB0034451; HMDB0035159; HMDB0035572; HMDB0035573; HMDB0035574; HMDB0037127; HMDB0062436; HMDB02231; HMDB34296; HMDB34451; HMDB35159; HMDB35572; HMDB35573; HMDB35574; HMDB37127; HMDB62436	C03425; C16526	CHEBI:134474; CHEBI:134475; CHEBI:134479; CHEBI:32419; CHEBI:32425
494	311.168	TRUE	0.847809	544298	0.000205435	C17H28O3S	-H(-)	100	N-Undecylbenzenesulfonic acid		HMDB0032549; HMDB32549
495	311.223	TRUE	0.815145	58217.5	0.000144329	C18H32O4	-H(-)	100	13-L-Hydroperoxylinoleic acid		HMDB0003871; HMDB0004706; HMDB0006940; HMDB0010201; HMDB0010208; HMDB0010221; HMDB0040900; HMDB0062281; HMDB0062434; HMDB03871; HMDB04706; HMDB06940; HMDB10201; HMDB10208; HMDB10221; HMDB40900; HMDB62281; HMDB62434	C04717; C07338; C14827; C14831	CHEBI:15655; CHEBI:15657; CHEBI:34485; CHEBI:34498
496	311.295	TRUE	-0.0213737	147291	0.000772316	C20H40O2	-H(-)	100	3D,7D,11D-Phytanic acid		HMDB0000417; HMDB0000553; HMDB0000801; HMDB0002212; HMDB0031318; HMDB0034156; HMDB0035672; HMDB0035673; HMDB00417; HMDB00553; HMDB0062520; HMDB00801; HMDB02212; HMDB31318; HMDB34156; HMDB35672; HMDB35673; HMDB62520	C01607; C06425	CHEBI:16285; CHEBI:28822; CHEBI:84936
497	313.168	TRUE	0.919396	56342.6	0.000469618	C19H24NO3	-H(-)	100	Lotusine		HMDB0033347; HMDB0040697; HMDB33347; HMDB40697	C17567
498	313.238	TRUE	0.859854	31617.8	0.000725797	C18H34O4	-H(-)	100	Octadecanedioic acid		HMDB0000782; HMDB0004704; HMDB0004705; HMDB0031679; HMDB0041220; HMDB00782; HMDB04704; HMDB04705; HMDB31679; HMDB41220	C14828; C14829	CHEBI:133086
499	313.274	TRUE	0.818728	9062.68	0.00124522	C19H38O3	-H(-)	67	3-hydroxypristanic acid		HMDB0061651; HMDB61651
500	315.254	TRUE	0.746002	10512.7	0.000569543	C18H36O4	-H(-)	100	MG(0:0/15:0/0:0)		HMDB0011532; HMDB0011563; HMDB0031008; HMDB0059633; HMDB0072849; HMDB0072862; HMDB0072865; HMDB0072878; HMDB11532; HMDB11563; HMDB31008; HMDB59633; HMDB72849; HMDB72862; HMDB72865; HMDB72878	C15988	CHEBI:49254; CHEBI:710856
501	316.19	TRUE	0.881171	9533.81	0.00140838	C19H27NO3	-H(-)	52	Nateglinide		HMDB0014869; HMDB0015592; HMDB14869; HMDB15592	C11168; C12508	CHEBI:146727; CHEBI:64028
502	316.212	TRUE	0.891645	5432.79	0.000636021	C16H31NO5	-H(-)	100	3-hydroxynonanoyl carnitine		HMDB0061635; HMDB61635
503	319.155	TRUE	0.868134	9541.03	4.66977e-05	C18H24O5	-H(-)	100	Bis(2-methylpropanoyloxy)-9,10-epoxy-p-mentha-1,3,5-triene		HMDB0032698; HMDB0041824; HMDB0041838; HMDB0134978; HMDB32698; HMDB41824; HMDB41838	C14750; C14751
504	320.086	TRUE	0.081453	7216.7	-0.00101096	C9H15N5O8	-H(-)	98	2-Amino-4-oxo-4-alpha-hydroxy-6-(erythro-1'',2'',3''-trihydroxypropyl)-5,6,7,8-tetrahydroxypterin		HMDB0012143; HMDB12143	C05252
504	320.086	TRUE	0.081453	7216.7	-0.000102901	C16H16O7	-H(-) [+1]	58	3-p-Coumaroyl-1,5-quinolactone		HMDB0029292; HMDB0029293; HMDB0041295; HMDB0125015; HMDB0125016; HMDB0125018; HMDB0125019; HMDB0128216; HMDB0129343; HMDB0129352; HMDB0129358; HMDB0130179; HMDB0130331; HMDB0133840; HMDB29292; HMDB29293; HMDB41295
505	323.112	TRUE	0.878194	11777.4	0.00151929	C16H20O7	-H(-)	43	3,4,5-trihydroxy-6-{[(2E)-2-methyl-3-phenylprop-2-en-1-yl]oxy}oxane-2-carboxylic acid		HMDB0133619; HMDB0133730
505	323.112	TRUE	0.878194	11777.4	-0.000290002	C12H22N2O6S	-H(-) [+2]	43	D-Pantothenoyl-L-cysteine		HMDB0006834; HMDB06834	C04079	CHEBI:18416
505	323.112	TRUE	0.878194	11777.4	-0.000381555	C19H17NO4	-H(-) [+1]	34	(S)-Neolitsine		HMDB0033358; HMDB0033853; HMDB0039756; HMDB0041538; HMDB33358; HMDB33853; HMDB39756; HMDB41538	C10739
505	323.112	TRUE	0.878194	11777.4	-0.000886008	C14H22O7	.Na/H-H(-)	20	Garcinia lactone dibutyl ester		HMDB0040462; HMDB40462
505	323.112	TRUE	0.878194	11777.4	0.000451592	C15H18N4O3	.Na/H-H(-)	20	Histidinyl-Phenylalanine		HMDB0028892; HMDB0028997; HMDB28892; HMDB28997
506	323.186	TRUE	0.954868	32856.2	5.44738e-08	C18H28O5	-H(-)	100	Lactapiperanol D		HMDB0033631; HMDB0038580; HMDB33631; HMDB38580
507	325.129	TRUE	0.656054	48920.9	0.000138663	C16H22O7	-H(-)	100	1-Methoxy-3-(4-hydroxyphenyl)-2E-propenal 4''-glucoside		HMDB0034755; HMDB0034863; HMDB0038708; HMDB0133673; HMDB34755; HMDB34863; HMDB38708
508	325.184	TRUE	0.857846	473402	0.000160354	C18H30O3S	-H(-)	100	2-Dodecylbenzenesulfonic acid		HMDB0031031; HMDB0059915; HMDB31031; HMDB59915
509	325.31	TRUE	0.720717	17103.4	0.000977219	C21H42O2	-H(-)	100	Homophytanic acid		HMDB0002337; HMDB0002345; HMDB0031319; HMDB0035668; HMDB0035669; HMDB0035670; HMDB0035671; HMDB02337; HMDB02345; HMDB31319; HMDB35668; HMDB35669; HMDB35670; HMDB35671		CHEBI:39248
510	327.088	TRUE	0.915166	9354.53	-0.0010102	C18H16O6	-H(-)	98	Zapotinin		HMDB0029677; HMDB0030596; HMDB0030727; HMDB0030834; HMDB0033169; HMDB0033318; HMDB0034109; HMDB0034186; HMDB0037458; HMDB0039601; HMDB0040303; HMDB0040719; HMDB0040935; HMDB0041544; HMDB0128575; HMDB0128576; HMDB0128577; HMDB0128578; HMDB0129574; HMDB0130360; HMDB0130363; HMDB0130364; HMDB0140447; HMDB0140448; HMDB0140451; HMDB29677; HMDB30596; HMDB30727; HMDB30834; HMDB33169; HMDB33318; HMDB3410…	C09479	CHEBI:48201
510	327.088	TRUE	0.915166	9354.53	0.000132596	C15H16O7	.F(-)	40	4R,5R,6S-Trihydroxy-2-hydroxymethyl-2-cyclohexen-1-one 6-(2-hydroxy-6-methylbenzoate)		HMDB0040692; HMDB0128179; HMDB0128184; HMDB0141543; HMDB40692
511	327.182	TRUE	0.847545	45987.7	0.000182147	C18H24N4O2	-H(-)	100	7-hydroxygranisetron		HMDB0061062; HMDB61062
511	327.182	TRUE	0.847545	45987.7	0.00152475	C20H26NO3	-H(-)	43	8-O-Methyloblongine		HMDB0034579; HMDB34579
511	327.182	TRUE	0.847545	45987.7	-1.26531e-05	C14H28O7	.F(-)	40	(R)-1-O-b-D-glucopyranosyl-1,3-octanediol		HMDB0029362; HMDB29362
512	327.233	TRUE	0.822898	107667	0.000124087	C22H32O2	-H(-)	100	C22:6		HMDB0002183; HMDB0030053; HMDB0030446; HMDB0035185; HMDB0038908; HMDB02183; HMDB30053; HMDB30446; HMDB35185; HMDB38908	C06429	CHEBI:28125; CHEBI:32095; CHEBI:544843
513	327.289	TRUE	0.800646	7584.18	0.00131572	C20H40O3	-H(-)	60	Polyoxyethylene 40 monostearate		HMDB0032477; HMDB0061659; HMDB0061664; HMDB0061665; HMDB0061666; HMDB0062566; HMDB32477; HMDB61659; HMDB61664; HMDB61665; HMDB61666; HMDB62566		CHEBI:37258; CHEBI:52347; CHEBI:76992
514	330.204	TRUE	0.693225	7872.4	-0.000119755	C15H29N3O5	-H(-)	100	Marimastat		HMDB0014924; HMDB14924		CHEBI:50662
515	331.191	TRUE	0.840596	20869.2	0.000929423	C20H28O4	-H(-)	100	Carnosic acid		HMDB0002358; HMDB0004031; HMDB0012851; HMDB0030103; HMDB0030136; HMDB0031374; HMDB0031375; HMDB0035637; HMDB0036146; HMDB0036623; HMDB0036700; HMDB0036726; HMDB0036761; HMDB0038966; HMDB0062410; HMDB02358; HMDB04031; HMDB12851; HMDB13594; HMDB30103; HMDB30136; HMDB31374; HMDB31375; HMDB35637; HMDB36146; HMDB36623; HMDB36700; HMDB36726; HMDB36761; HMDB38966; HMDB62410	C05498; C09081; C18175	CHEBI:134353; CHEBI:81561
516	331.264	TRUE	0.788692	27877.2	0.000144725	C22H36O2	-H(-)	100	C22:4		HMDB0002226; HMDB0035676; HMDB0035677; HMDB0038910; HMDB0062725; HMDB02226; HMDB35676; HMDB35677; HMDB38910; HMDB62725	C16527	CHEBI:53487; CHEBI:84873
517	333.206	TRUE	0.883377	18618.6	0.00123996	C20H30O4	-H(-)	68	15-Keto-13,14-dihydroprostaglandin A2		HMDB0001244; HMDB0002710; HMDB0002752; HMDB0004234; HMDB0004236; HMDB0004238; HMDB0005073; HMDB0012824; HMDB0012850; HMDB0035286; HMDB0035878; HMDB0036760; HMDB0036763; HMDB0036828; HMDB0041055; HMDB0060046; HMDB0060054; HMDB0060095; HMDB0062298; HMDB0062423; HMDB0062486; HMDB0062524; HMDB01244; HMDB02710; HMDB02752; HMDB04234; HMDB04236; HMDB04238; HMDB05073; HMDB05078; HMDB05086; HMDB12824; HMD…	C05949; C05953; C05954; C05955; C05957; C05958; C11876	CHEBI:27485; CHEBI:27555; CHEBI:27814; CHEBI:27820; CHEBI:28099; CHEBI:28130; CHEBI:88493
518	333.279	TRUE	0.735413	5723.34	0.000916619	C22H38O2	-H(-)	100	Docosatrienoic acid		HMDB0002823; HMDB0031099; HMDB02823; HMDB31099		CHEBI:1038735
519	335.222	TRUE	0.864281	12151	0.00094935	C20H32O4	-H(-)	100	Leukotriene B4	Leukotriene B4 is the major metabolite in neutrophil polymorphonuclear leukocytes. Leukotrienes are metabolites of arachidonic acid derived from the action of 5-LO (5-lipoxygenase). The immediate product of 5-LO is LTA4 (leukotriene A4), which is enzymatically converted into either LTB4 (leukotriene B4) by LTA4 hydrolase or LTC4 (leukotriene C4) by LTC4 synthase. The regulation of leukotriene pro…	HMDB0001085; HMDB0001193; HMDB0002236; HMDB0002656; HMDB0002982; HMDB0004243; HMDB0004244; HMDB0004688; HMDB0004690; HMDB0004692; HMDB0004693; HMDB0004696; HMDB0004699; HMDB0005050; HMDB0005087; HMDB0005088; HMDB0005089; HMDB0010204; HMDB0010211; HMDB0010216; HMDB0010219; HMDB0011135; HMDB0012498; HMDB0012839; HMDB0034686; HMDB0039171; HMDB0039441; HMDB0060103; HMDB0060104; HMDB0060105; HMDB00624…	C00959; C02165; C04685; C04686; C04849; C04853; C05356; C05965; C05966; C14781; C14808; C14810; C14812; C14813; C14820; C14823	CHEBI:1221367; CHEBI:1263764; CHEBI:15545; CHEBI:15546; CHEBI:15626; CHEBI:15628; CHEBI:15631; CHEBI:15632; CHEBI:15647; CHEBI:27624; CHEBI:34127; CHEBI:34145; CHEBI:34487; CHEBI:34784; CHEBI:63981; CHEBI:63982; CHEBI:90982; CHEBI:90990; CHEBI:91136; CHEBI:91138; CHEBI:91271; CHEBI:91286
520	337.194	TRUE	0.923531	45958.2	-0.00172741	C21H26N2O2	-H(-)	31	Aspidospermatine		HMDB0030358; HMDB30358	C09041
520	337.194	TRUE	0.923531	45958.2	4.18866e-05	C21H32O	.K/H-H(-)	20	Allylestrenol		HMDB0015500; HMDB0029816; HMDB15500; HMDB29816	C12811
521	337.311	TRUE	0.744763	8521.59	0.000202829	C22H42O2	-H(-)	100	Erucic acid		HMDB0002068; HMDB0002884; HMDB0031013; HMDB0032470; HMDB0035566; HMDB0035567; HMDB0035568; HMDB0035569; HMDB0062659; HMDB02068; HMDB02884; HMDB31013; HMDB32470; HMDB35566; HMDB35567; HMDB35568; HMDB35569; HMDB62659	C08316	CHEBI:28792; CHEBI:32428; CHEBI:82946
522	339.326	TRUE	0.524528	35719.6	0.000577094	C22H44O2	-H(-)	100	C22:0		HMDB0000944; HMDB0035651; HMDB0035655; HMDB0035660; HMDB0035667; HMDB0040290; HMDB00944; HMDB35651; HMDB35655; HMDB35660; HMDB35667; HMDB40290	C08281	CHEBI:28941; CHEBI:85983
523	340.204	TRUE	0.822222	72316.6	0.000321935	C22H29O3	-H(-)	100	14-oxo-DoHE(1-)		HMDB0062685; HMDB62685		CHEBI:90867
524	341.114	TRUE	0.840034	180722	0.000555373	C18H18N2O5	-H(-)	100	Dictyoquinazol C		HMDB0040442; HMDB40442
525	342.206	TRUE	0.87138	12372.9	0.0011989	C21H29NO3	-H(-)	73	Piperolein B		HMDB0030340; HMDB0033959; HMDB30340; HMDB33959		CHEBI:534866
526	344.245	TRUE	0.847995	5483.56	-0.000481494	C18H35NO5	-H(-)	100	3-hydroxyundecanoyl carnitine		HMDB0061637; HMDB61637
527	345.111	TRUE	0.928798	11980.7	-0.00140417	C17H18N2O6	-H(-)	52	Nifedipine		HMDB0015247; HMDB15247	C07266	CHEBI:7565
527	345.111	TRUE	0.928798	11980.7	-0.000261375	C14H18N2O7	.F(-)	40	Humilixanthin		HMDB0039123; HMDB39123	C08548
527	345.111	TRUE	0.928798	11980.7	-0.000322748	C17H19N3O3S	-H(-) [+1]	39	Omeprazole		HMDB0001913; HMDB0005009; HMDB0014874; HMDB01913; HMDB05009; HMDB14874	C07324	CHEBI:50275; CHEBI:775271; CHEBI:7772
527	345.111	TRUE	0.928798	11980.7	0.000213325	C20H20O4	.Na/H-H(-)	20	(E)-2'',4,4''-Trihydroxy-3-prenylchalcone		HMDB0032671; HMDB0033311; HMDB0033669; HMDB0034188; HMDB0034411; HMDB0037445; HMDB0124823; HMDB0125847; HMDB0129090; HMDB0129257; HMDB0133498; HMDB0133506; HMDB0133799; HMDB0135854; HMDB32671; HMDB33311; HMDB33669; HMDB34188; HMDB34411; HMDB37445	C05230; C10421; C10515	CHEBI:17556
527	345.111	TRUE	0.928798	11980.7	0.000365125	C17H24O5	.K/H-H(-)	20	ACRL Toxin II		HMDB0030496; HMDB0035724; HMDB0036489; HMDB30496; HMDB35724; HMDB36489
528	346.056	TRUE	0.793942	29383	-1.71442e-05	C10H14N5O7P	-H(-)	100	AMP		HMDB0000045; HMDB0001044; HMDB0003540; HMDB00045; HMDB0011617; HMDB0059594; HMDB01044; HMDB03540; HMDB06550; HMDB11617; HMDB59594	C00020; C00362; C00946; C01367; C19970	CHEBI:16027; CHEBI:16192; CHEBI:28223; CHEBI:28931; CHEBI:63211
529	347.187	TRUE	0.850369	11631.3	-0.000139072	C20H28O5	-H(-)	100	Gibberellin A110		HMDB0032010; HMDB0032011; HMDB0032895; HMDB0033981; HMDB0034999; HMDB0036895; HMDB0040989; HMDB0060094; HMDB32010; HMDB32011; HMDB32895; HMDB33981; HMDB34999; HMDB36895; HMDB40989; HMDB60094	C06094	CHEBI:134520; CHEBI:27433
530	349.166	TRUE	0.857872	10003.9	-0.000362004	C19H26O6	-H(-)	100	Calonectrin		HMDB0034915; HMDB0036689; HMDB34915; HMDB36689
530	349.166	TRUE	0.857872	10003.9	0.000780796	C16H26O7	.F(-)	40	Picrocrocin		HMDB0005796; HMDB0031382; HMDB0033111; HMDB0033224; HMDB0033225; HMDB0033226; HMDB0034558; HMDB0038979; HMDB0039056; HMDB05796; HMDB31382; HMDB33111; HMDB33224; HMDB33225; HMDB33226; HMDB34558; HMDB38979; HMDB39056
531	349.202	TRUE	0.870209	18829.3	-0.000144282	C20H30O5	-H(-)	100	8-iso-15-keto-PGE2		HMDB0002341; HMDB0002664; HMDB0003034; HMDB0003175; HMDB0010410; HMDB0012552; HMDB0012588; HMDB0012590; HMDB0012641; HMDB0013040; HMDB0036701; HMDB0037593; HMDB0038693; HMDB0060096; HMDB0062297; HMDB0062300; HMDB0062616; HMDB02341; HMDB02664; HMDB03034; HMDB03175; HMDB10410; HMDB12552; HMDB12588; HMDB12590; HMDB12641; HMDB13040; HMDB36701; HMDB37593; HMDB38693; HMDB60096; HMDB62297; HMDB62300; HM…	C00427; C04707; C04758; C06439; C13802	CHEBI:15547; CHEBI:15554; CHEBI:15557; CHEBI:28031; CHEBI:34939; CHEBI:63979; CHEBI:63992; CHEBI:91287
532	349.238	TRUE	0.89773	14760.8	0.000559777	C21H34O4	-H(-)	100	Tetrahydrocorticosterone		HMDB0000268; HMDB0000449; HMDB0005972; HMDB0011541; HMDB0011571; HMDB00268; HMDB0033616; HMDB0041997; HMDB00449; HMDB05972; HMDB11541; HMDB11571; HMDB33616; HMDB41997	C05476; C14594; C15368; C17496	CHEBI:79870
533	349.275	TRUE	0.714812	14427.8	-0.000152067	C22H38O3	-H(-)	100	3,4-Dimethyl-5-pentyl-2-furanundecanoic acid		HMDB0031126; HMDB0112078; HMDB31126
533	349.275	TRUE	0.714812	14427.8	0.000990733	C19H38O4	.F(-)	40	MG(0:0/16:0/0:0)		HMDB0011533; HMDB0011564; HMDB0031074; HMDB0072844; HMDB0072873; HMDB11533; HMDB11564; HMDB31074; HMDB72844; HMDB72873		CHEBI:718061; CHEBI:840954
534	351.121	TRUE	0.874179	10760.8	-0.00150313	C16H20N2O7	-H(-)	44	Cotinine glucuronide		HMDB0001013; HMDB01013
534	351.121	TRUE	0.874179	10760.8	-0.00036033	C13H20N2O8	.F(-)	40	Mytilin A		HMDB0039002; HMDB39002
534	351.121	TRUE	0.874179	10760.8	0.00116017	C22H20OS	.F(-)	31	(2,3-diphenylcyclopropyl)methyl Phenyl Sulfoxide		HMDB0062791; HMDB62791		CHEBI:84273
534	351.121	TRUE	0.874179	10760.8	0.00011437	C19H22O5	.Na/H-H(-)	20	Gibberellin A105		HMDB0031076; HMDB0031095; HMDB0033538; HMDB0034989; HMDB0035879; HMDB0038015; HMDB0039240; HMDB0041350; HMDB0130293; HMDB0130294; HMDB0130295; HMDB0130296; HMDB31076; HMDB31095; HMDB33538; HMDB34989; HMDB35879; HMDB38015; HMDB39240; HMDB41350
534	351.121	TRUE	0.874179	10760.8	0.00026617	C16H26O6	.K/H-H(-)	20	(-)-trans-Carveol glucoside		HMDB0029848; HMDB0029849; HMDB0038706; HMDB29848; HMDB29849; HMDB38706
535	351.146	TRUE	0.899396	10596.9	-0.000975303	C18H24O7	-H(-)	100	Coriandrone D		HMDB0029972; HMDB29972
536	351.182	TRUE	0.861223	10692.3	-0.000780918	C19H28O6	-H(-)	100	[4]-Gingerdiol 3,5-diacetate		HMDB0039132; HMDB39132
536	351.182	TRUE	0.861223	10692.3	0.000361882	C16H28O7	.F(-)	40	Unshuoside A		HMDB0029784; HMDB0033019; HMDB0033110; HMDB0033215; HMDB0033220; HMDB0033221; HMDB0033644; HMDB0034772; HMDB0035025; HMDB0035634; HMDB0038747; HMDB0038980; HMDB0038981; HMDB0039055; HMDB0060012; HMDB29784; HMDB33019; HMDB33110; HMDB33215; HMDB33220; HMDB33221; HMDB33644; HMDB34772; HMDB35025; HMDB35634; HMDB38747; HMDB38980; HMDB38981; HMDB39055; HMDB60012		CHEBI:89610
537	351.218	TRUE	0.846736	11905.5	0.000184103	C20H32O5	-H(-)	100	Prostaglandin E2	The naturally occurring prostaglandin E2 (PGE2) is known in medicine as dinoprostone. It has important effects in labour and also stimulates osteoblasts to release factors which stimulate bone resorption by osteoclasts (a type of bone cell that removes bone tissue by removing the bone''s mineralized matrix). PGE2 is also the prostaglandin that ultimately induces fever. PGE2 has been shown to incr…	HMDB0001220; HMDB0001320; HMDB0001335; HMDB0001381; HMDB0001403; HMDB0001452; HMDB0001509; HMDB0002122; HMDB0002132; HMDB0002363; HMDB0002400; HMDB0002776; HMDB0004240; HMDB0004385; HMDB0005077; HMDB0005082; HMDB0005844; HMDB0012481; HMDB0012564; HMDB0012587; HMDB0034676; HMDB0035064; HMDB0035338; HMDB0035339; HMDB0036756; HMDB0060041; HMDB0060042; HMDB0062291; HMDB0062798; HMDB01220; HMDB01320; …	C00427; C00584; C00696; C01312; C02198; C04654; C04671; C04853; C05960; C06314; C06315; C06476; C13807; C13808	CHEBI:131888; CHEBI:15548; CHEBI:15550; CHEBI:15551; CHEBI:15552; CHEBI:15554; CHEBI:15555; CHEBI:15627; CHEBI:15646; CHEBI:28442; CHEBI:34820; CHEBI:34821; CHEBI:36075; CHEBI:63993; CHEBI:6498; CHEBI:6499; CHEBI:90833
538	351.254	TRUE	0.829511	6891.08	0.000495087	C21H36O4	-H(-)	100	MG(0:0/18:3(6Z,9Z,12Z)/0:0)		HMDB0011539; HMDB0011540; HMDB0011569; HMDB0011570; HMDB11539; HMDB11540; HMDB11569; HMDB11570
539	353.162	TRUE	0.90456	22013.9	-0.00152668	C18H26O7	-H(-)	43	Propofol glucuronide		HMDB0060933; HMDB60933
539	353.162	TRUE	0.90456	22013.9	-0.000383883	C15H26O8	.F(-)	40	1,5-Dibutyl methyl hydroxycitrate		HMDB0040461; HMDB40461
540	353.342	TRUE	0.439584	11475.4	0.000785546	C23H46O2	-H(-)	100	C23:0		HMDB0001160; HMDB0035638; HMDB0035642; HMDB0035649; HMDB0035650; HMDB01160; HMDB35638; HMDB35642; HMDB35649; HMDB35650		CHEBI:42394
541	355.179	TRUE	0.92304	30745.8	-2.03658e-05	C21H26NO4	-H(-)	100	Xanthoplanine		HMDB0033356; HMDB33356
542	355.286	TRUE	0.803857	8051.4	-0.0006424	C21H40O4	-H(-)	100	MG(0:0/18:1(11Z)/0:0)		HMDB0011536; HMDB0011537; HMDB0011566; HMDB0011567; HMDB0033372; HMDB0034031; HMDB0094684; HMDB11536; HMDB11537; HMDB11566; HMDB11567; HMDB33372; HMDB34031; HMDB94684		CHEBI:75342
543	357.225	TRUE	0.86603	9538.06	0.000568108	C15H30N6O4	-H(-)	100	Kinetensin 1-3		HMDB0012983; HMDB12983
544	357.265	TRUE	0.73013	6880.39	-0.000230681	C20H38O5	-H(-)	100	13,14-Dihydro PGF-1a		HMDB0005076; HMDB05076		CHEBI:155467
545	361.202	TRUE	0.886938	24625.8	0.000442997	C21H30O5	-H(-)	100	Cortisol		HMDB0000063; HMDB0000319; HMDB00063; HMDB0006758; HMDB0014879; HMDB0030026; HMDB0030138; HMDB00319; HMDB0032095; HMDB0034090; HMDB06758; HMDB14879; HMDB30026; HMDB30138; HMDB32095; HMDB34090	C00735; C01124; C05469	CHEBI:16485; CHEBI:17650; CHEBI:18093
546	361.239	TRUE	0.880885	13106.5	-0.000876701	C22H34O4	-H(-)	100	19,20-DiHDPA		HMDB0010214; HMDB0031137; HMDB0033398; HMDB0033677; HMDB0036315; HMDB0036704; HMDB0039226; HMDB0041495; HMDB10214; HMDB31137; HMDB33398; HMDB33677; HMDB36315; HMDB36704; HMDB39226; HMDB41495		CHEBI:72657
546	361.239	TRUE	0.880885	13106.5	0.000266099	C19H34O5	.F(-)	40	13-Hydroxy-9-methoxy-10-oxo-11-octadecenoic acid		HMDB0040901; HMDB40901
547	365.139	TRUE	0.904356	18994.8	0.000353204	C22H22O5	-H(-)	100	Curcumin II		HMDB0039610; HMDB0125864; HMDB39610
548	365.16	TRUE	0.887615	12296.9	0.00105893	C19H26O7	-H(-)	91	Diacetoxyscirpenol		HMDB0035104; HMDB0038282; HMDB0041364; HMDB35104; HMDB38282; HMDB41364	C09662
548	365.16	TRUE	0.887615	12296.9	-0.000825361	C22H23NO4	-H(-) [+1]	64	Nequinate		HMDB0031754; HMDB31754
549	365.342	TRUE	0.622926	8108.99	0.000104995	C24H46O2	-H(-)	100	C24:1		HMDB0002368; HMDB0029799; HMDB0035559; HMDB0035560; HMDB0035561; HMDB0035562; HMDB0035563; HMDB02368; HMDB29799; HMDB35559; HMDB35560; HMDB35561; HMDB35562; HMDB35563	C08323	CHEBI:44247
550	367.015	TRUE	0.849902	15279.5	-0.00162545	C15H12O9S	-H(-)	37	[3-(3,5,7-trihydroxy-4-oxo-3,4-dihydro-2H-1-benzopyran-2-yl)phenyl]oxidanesulfonic acid		HMDB0125287; HMDB0125288; HMDB0125395; HMDB0125396; HMDB0125403; HMDB0125431; HMDB0125454; HMDB0130003; HMDB0130201; HMDB0130213; HMDB0133374; HMDB0133383; HMDB0133556; HMDB0133585; HMDB0133589; HMDB0141188
551	367.357	TRUE	0.134999	25946.3	0.000994948	C24H48O2	-H(-)	100	C24:0		HMDB0002003; HMDB0035633; HMDB0035636; HMDB0040887; HMDB02003; HMDB35633; HMDB35636; HMDB40887	C08320	CHEBI:28866
552	369.191	TRUE	0.879541	9240.16	0.000560899	C19H30O7	-H(-)	100	5-Megastigmen-7-yne-3,9-diol 9-glucoside		HMDB0032841; HMDB0032842; HMDB0036822; HMDB32841; HMDB32842; HMDB36822
553	369.301	TRUE	0.631393	12202.8	0.000510768	C22H42O4	-H(-)	100	Diethylhexyl adipate		HMDB0040270; HMDB0041619; HMDB40270; HMDB41619	C14240	CHEBI:34675
554	371.206	TRUE	0.863165	9423.07	0.00109685	C19H32O7	-H(-)	86	Blumenol C glucoside		HMDB0040668; HMDB0040701; HMDB40668; HMDB40701
555	372.13	TRUE	0.737719	7892.69	0.000191713	C20H24ClN3S	-H(-)	25	Prochlorperazine		HMDB0014577; HMDB14577	C07403	CHEBI:8435
556	373.166	TRUE	0.888154	12958.8	-0.000821551	C21H26O6	-H(-)	100	Cyclonormammein		HMDB0030164; HMDB0030649; HMDB0030650; HMDB0033534; HMDB0033537; HMDB0036463; HMDB0039248; HMDB0041139; HMDB30164; HMDB30649; HMDB30650; HMDB33534; HMDB33537; HMDB36463; HMDB39248; HMDB41139		CHEBI:554198
556	373.166	TRUE	0.888154	12958.8	0.000321249	C18H26O7	.F(-)	40	Propofol glucuronide		HMDB0060933; HMDB60933
557	373.276	TRUE	0.781817	12114.9	-0.000980507	C24H38O3	-H(-)	100	3b-Hydroxy-5-cholenoic acid		HMDB0000308; HMDB00308; HMDB0038522; HMDB0041453; HMDB38522; HMDB41453		CHEBI:384794
557	373.276	TRUE	0.781817	12114.9	0.000162293	C21H38O4	.F(-)	40	MG(0:0/18:2(9Z,12Z)/0:0)		HMDB0011538; HMDB0011568; HMDB11538; HMDB11568		CHEBI:416096
558	375.255	TRUE	0.838165	12194.2	-0.000882491	C23H36O4	-H(-)	100	MG(0:0/20:5(5Z,8Z,11Z,14Z,17Z)/0:0)		HMDB0011550; HMDB0011580; HMDB0012868; HMDB0039278; HMDB11550; HMDB11580; HMDB12868; HMDB39278
558	375.255	TRUE	0.838165	12194.2	0.000260309	C20H36O5	.F(-)	40	Prostaglandin F1a		HMDB0002685; HMDB0002689; HMDB0004239; HMDB02685; HMDB02689; HMDB04239	C06475	CHEBI:1000694; CHEBI:28852
559	375.291	TRUE	0.776446	21751.5	-0.000766826	C24H40O3	-H(-)	100	Allolithocholic acid		HMDB0000381; HMDB0000713; HMDB0000717; HMDB0000761; HMDB0002431; HMDB0002492; HMDB00381; HMDB00713; HMDB00717; HMDB00761; HMDB02431; HMDB02492	C03990; C17658	CHEBI:16325; CHEBI:542339
559	375.291	TRUE	0.776446	21751.5	0.000375974	C21H40O4	.F(-)	40	MG(0:0/18:1(11Z)/0:0)		HMDB0011536; HMDB0011537; HMDB0011566; HMDB0011567; HMDB0033372; HMDB0034031; HMDB0094684; HMDB11536; HMDB11537; HMDB11566; HMDB11567; HMDB33372; HMDB34031; HMDB94684		CHEBI:75342
560	377.197	TRUE	0.877967	14280.4	-0.000397257	C21H30O6	-H(-)	100	18-Hydroxycortisol		HMDB0000418; HMDB0030045; HMDB0030105; HMDB0032770; HMDB0032773; HMDB0036889; HMDB0040702; HMDB00418; HMDB0061033; HMDB30045; HMDB30105; HMDB32770; HMDB32773; HMDB36889; HMDB40702; HMDB61033
561	377.27	TRUE	0.86395	17026.6	-0.000162993	C23H38O4	-H(-)	100	2-Arachidonylglycerol		HMDB0004666; HMDB0011549; HMDB0011578; HMDB0011579; HMDB0035273; HMDB0036356; HMDB0036568; HMDB04666; HMDB11548; HMDB11549; HMDB11578; HMDB11579; HMDB35273; HMDB36356; HMDB36568	C13856	CHEBI:34071; CHEBI:52392; CHEBI:66735
561	377.27	TRUE	0.86395	17026.6	0.000979807	C20H38O5	.F(-)	40	13,14-Dihydro PGF-1a		HMDB0005076; HMDB05076		CHEBI:155467
562	378.241	TRUE	0.787259	7481.68	0.00058663	C18H38NO5P	-H(-)	100	Sphingosine 1-phosphate		HMDB0000277; HMDB00277; HMDB0059630; HMDB0062531; HMDB59630; HMDB62531	C06124	CHEBI:37550; CHEBI:392583
563	379.117	TRUE	0.922008	9518.91	0.0014436	C22H20O6	-H(-)	49	3-O-Methylglycyrol		HMDB0033883; HMDB0041236; HMDB0135729; HMDB33883; HMDB41236
563	379.117	TRUE	0.922008	9518.91	-0.000809904	C17H26O7	.K/H-H(-)	20	Jasmolone glucoside		HMDB0032870; HMDB32870
563	379.117	TRUE	0.922008	9518.91	-0.000961704	C20H22O6	.Na/H-H(-)	20	Sanshodiol		HMDB0030573; HMDB0030709; HMDB0035467; HMDB0035698; HMDB0035789; HMDB0036837; HMDB0038113; HMDB0041276; HMDB0129247; HMDB0129248; HMDB0129249; HMDB0129250; HMDB0129251; HMDB0129252; HMDB0133425; HMDB0133426; HMDB0133427; HMDB0133452; HMDB30573; HMDB30709; HMDB35467; HMDB35698; HMDB35789; HMDB36837; HMDB38113; HMDB41276	C10558; C10682; C17508	CHEBI:1001275; CHEBI:65005
564	379.212	TRUE	0.888368	10325.1	0.000967835	C21H32O6	-H(-)	100	[6]-Gingerdiol 3,5-diacetate		HMDB0040568; HMDB40568
564	379.212	TRUE	0.888368	10325.1	-0.00088887	C24H29NO3	-H(-) [+1]	58	Donepezil		HMDB0005041; HMDB05041		CHEBI:53289
565	381.133	TRUE	0.923167	13735.5	0.000943548	C22H22O6	-H(-)	100	Licoricone		HMDB0029515; HMDB0033148; HMDB0033712; HMDB0041102; HMDB29515; HMDB33148; HMDB33712; HMDB41102	C17765	CHEBI:69086
566	381.316	TRUE	0.848573	19744.4	0.000363634	C27H42O	-H(-)	100	5a-Cholesta-8,24-dien-3-one		HMDB0001093; HMDB0002394; HMDB0003896; HMDB01093; HMDB02394; HMDB03896	C05107	CHEBI:205734; CHEBI:27910
567	381.373	TRUE	0.348751	13637.4	0.000949046	C25H50O2	-H(-)	100	C25:0		HMDB0002361; HMDB0035629; HMDB0035630; HMDB0035632; HMDB0036843; HMDB02361; HMDB35629; HMDB35630; HMDB35632; HMDB36843		CHEBI:39420
568	382.13	TRUE	0.795599	6314.87	-5.90454e-05	C21H21NO6	-H(-)	100	13-Oxocryptopine		HMDB0032878; HMDB0038554; HMDB32878; HMDB38554
569	383.209	TRUE	0.947077	27613.3	-0.00100096	C20H32O7	-H(-)	100	20-Trihydroxy-leukotriene-B4		HMDB0012643; HMDB0036010; HMDB12643; HMDB36010
570	385.166	TRUE	0.898476	39562.2	-0.000189566	C22H26O6	-H(-)	100	Porson		HMDB0030810; HMDB0035404; HMDB0035405; HMDB30810; HMDB35404; HMDB35405
570	385.166	TRUE	0.898476	39562.2	0.000953234	C19H26O7	.F(-)	40	Diacetoxyscirpenol		HMDB0035104; HMDB0038282; HMDB0041364; HMDB35104; HMDB38282; HMDB41364	C09662
571	385.224	TRUE	0.910881	15525	-0.0012318	C20H34O7	-H(-)	69	10,11-dihydro-20-trihydroxy-leukotriene B4		HMDB0012503; HMDB12503
572	389.27	TRUE	0.820537	11245.8	-0.000138697	C24H38O4	-H(-)	100	12-Ketodeoxycholic acid		HMDB0000328; HMDB0000460; HMDB0000467; HMDB0000503; HMDB0012866; HMDB00328; HMDB0041454; HMDB00460; HMDB00467; HMDB00503; HMDB0062742; HMDB12866; HMDB41454; HMDB62742		CHEBI:803536; CHEBI:88104
573	391.263	TRUE	0.864365	26120.7	0.00150185	C27H36O2	-H(-)	45	3-Hydroxy-10''-apo-b,y-carotenal		HMDB0039019; HMDB39019
574	391.286	TRUE	0.83357	40987.6	-0.000322832	C24H40O4	-H(-)	100	3b,12a-Dihydroxy-5a-cholanoic acid		HMDB0000348; HMDB0000361; HMDB0000384; HMDB0000411; HMDB0000438; HMDB0000478; HMDB0000514; HMDB0000518; HMDB0000626; HMDB0000664; HMDB0000686; HMDB0000733; HMDB0000811; HMDB0000946; HMDB0002451; HMDB0002488; HMDB0002536; HMDB0002585; HMDB00348; HMDB00361; HMDB00384; HMDB00411; HMDB00438; HMDB00478; HMDB00514; HMDB00518; HMDB00626; HMDB00664; HMDB00686; HMDB00733; HMDB00811; HMDB00946; HMDB02451; …	C02528; C04483; C07880; C15515; C17646; C17660; C17661; C17662	CHEBI:16755; CHEBI:28834; CHEBI:43419; CHEBI:473574; CHEBI:52030; CHEBI:542045; CHEBI:9907
574	391.286	TRUE	0.83357	40987.6	0.000819968	C21H40O5	.F(-)	40	DG(8:0/10:0/0:0)		HMDB0092901; HMDB0092902; HMDB0092959; HMDB0092960; HMDB92901; HMDB92902; HMDB92959; HMDB92960
575	393.264	TRUE	0.915579	29814.5	0.000637106	C23H38O5	-H(-)	100	11-Hydroxyeicosatetraenoate glyceryl ester		HMDB0012530; HMDB0013651; HMDB12530; HMDB13651		CHEBI:132121
576	395.152	TRUE	0.915167	11626.2	0.00155868	C20H28O6S	-H(-)	41	Eremopetasitenin A2		HMDB0030900; HMDB30900
576	395.152	TRUE	0.915167	11626.2	-0.000669221	C20H24O7	.F(-)	40	Carissanol		HMDB0030081; HMDB0032105; HMDB0032731; HMDB0033906; HMDB0035108; HMDB0036780; HMDB0039032; HMDB0039575; HMDB30081; HMDB32105; HMDB32731; HMDB33906; HMDB35108; HMDB36780; HMDB39032; HMDB39575
576	395.152	TRUE	0.915167	11626.2	-0.00181202	C23H24O6	-H(-)	27	Gartanin		HMDB0030700; HMDB0033328; HMDB0035795; HMDB0039611; HMDB0041338; HMDB30700; HMDB33328; HMDB35795; HMDB39611; HMDB41338	C10063	CHEBI:542666; CHEBI:67548
577	399.165	TRUE	0.922744	14719.6	0.000882895	C19H28O9	-H(-)	100	Corchoionoside B		HMDB0030975; HMDB30975
577	399.165	TRUE	0.922744	14719.6	-0.000987434	C22H25NO6	-H(-) [+1]	67	Colchicine		HMDB0015466; HMDB0030170; HMDB15466; HMDB30170	C07592	CHEBI:23359
577	399.165	TRUE	0.922744	14719.6	-0.000476605	C20H28O5S	.F(-)	40	Ecabet		HMDB0015613; HMDB15613
578	399.327	TRUE	0.824102	5952.68	0.000229811	C27H44O2	-H(-)	100	7-Ketocholesterol		HMDB0000501; HMDB0001993; HMDB0003550; HMDB0006721; HMDB0006722; HMDB0015504; HMDB0034328; HMDB0035585; HMDB0036012; HMDB0039871; HMDB00501; HMDB0060131; HMDB0060132; HMDB01331; HMDB01993; HMDB03550; HMDB05997; HMDB06721; HMDB06722; HMDB15504; HMDB34328; HMDB35585; HMDB36012; HMDB39871; HMDB60131; HMDB60132	C01561; C05455	CHEBI:1125553; CHEBI:17899; CHEBI:17933
579	401.108	TRUE	0.834081	10300.6	0.000473729	C17H22O11	-H(-)	100	4-Hydroxy-5-(3'',4''-dihydroxyphenyl)-valeric acid-O-glucuronide		HMDB0059971; HMDB0059973; HMDB0127743; HMDB0127744; HMDB0127745; HMDB0128703; HMDB0128704; HMDB0128718; HMDB0128719; HMDB59971; HMDB59973		CHEBI:88688; CHEBI:88690
580	403.249	TRUE	0.85564	11757.2	0.000219944	C24H36O5	-H(-)	100	7a,12a-Dihydroxy-3-oxo-4-cholenoic acid		HMDB0000447; HMDB0014372; HMDB0038152; HMDB00447; HMDB14372; HMDB38152	C07074; C15568	CHEBI:40303; CHEBI:49269
581	405.172	TRUE	0.8883	663802	-0.000852219	C25H26O5	-H(-)	90	Rubraflavone A		HMDB0030628; HMDB0030778; HMDB0030779; HMDB0030780; HMDB0033099; HMDB0033536; HMDB0033611; HMDB0034269; HMDB0034917; HMDB0037444; HMDB0038875; HMDB0038876; HMDB30628; HMDB30778; HMDB30779; HMDB30780; HMDB33099; HMDB33536; HMDB33611; HMDB34269; HMDB34917; HMDB37444; HMDB38875; HMDB38876	C09275	CHEBI:429966; CHEBI:582316; CHEBI:582342
581	405.172	TRUE	0.8883	663802	0.000290581	C22H26O6	.F(-)	46	Porson		HMDB0030810; HMDB0035404; HMDB0035405; HMDB30810; HMDB35404; HMDB35405
582	405.265	TRUE	0.897917	59811.7	-0.000253229	C24H38O5	-H(-)	100	7-Ketodeoxycholic acid		HMDB0000391; HMDB0000400; HMDB0000502; HMDB0033399; HMDB0035288; HMDB00391; HMDB00400; HMDB00502; HMDB0062680; HMDB33399; HMDB35288; HMDB62680		CHEBI:16312; CHEBI:16390; CHEBI:88108
582	405.265	TRUE	0.897917	59811.7	0.000889571	C21H38O6	.F(-)	40	Glycerol trihexanoate		HMDB0031125; HMDB0036015; HMDB0038018; HMDB31125; HMDB36015; HMDB38018		CHEBI:77386
583	407.281	TRUE	0.894003	189829	-0.000244863	C24H40O5	-H(-)	100	Cholate		HMDB0000312; HMDB0000320; HMDB0000326; HMDB0000330; HMDB0000364; HMDB0000371; HMDB0000376; HMDB0000390; HMDB0000395; HMDB0000404; HMDB0000414; HMDB0000415; HMDB0000419; HMDB0000427; HMDB0000432; HMDB0000505; HMDB0000506; HMDB0000527; HMDB0000619; HMDB0000760; HMDB0000865; HMDB0000917; HMDB00312; HMDB00320; HMDB00326; HMDB00330; HMDB00364; HMDB00371; HMDB00376; HMDB00390; HMDB00395; HMDB00404; HMD…	C00695; C17644; C17726; C17727	CHEBI:134216; CHEBI:16359; CHEBI:36240; CHEBI:803879; CHEBI:88105; CHEBI:89219
584	408.219	TRUE	0.907771	9029.72	-0.000889825	C25H31NO4	-H(-)	100	Acidissiminol epoxide		HMDB0040793; HMDB40793
585	409.332	TRUE	0.552769	8130.44	-0.000146038	C25H46O4	-H(-)	100	MG(0:0/22:2(13Z,16Z)/0:0)		HMDB0011553; HMDB0011583; HMDB11553; HMDB11583
586	411.128	TRUE	0.91143	8652.86	-0.000394638	C17H26O10	.Na/H-H(-)	20	Todatriol glucoside		HMDB0037260; HMDB37260
586	411.128	TRUE	0.91143	8652.86	0.00201066	C19H24O10	-H(-)	20	Methylpicraquassioside A		HMDB0038347; HMDB38347
587	411.239	TRUE	0.849665	9723.46	-0.000231899	C18H39NO7P	-H(-)	100	LysoPC(10:0)		HMDB0003752; HMDB03752
588	411.347	TRUE	0.655769	8156.99	0.000668712	C25H48O4	-H(-)	100	MG(0:0/22:1(13Z)/0:0)		HMDB0011552; HMDB0011582; HMDB11552; HMDB11582
589	413.141	TRUE	0.908914	11238.7	-0.000761049	C19H22N6O3S	-H(-)	100	N-desalkyl delavirdine		HMDB0061021; HMDB61021
589	413.141	TRUE	0.908914	11238.7	-0.000303749	C23H22O6	.F(-)	40	Garcinone B		HMDB0029510; HMDB0034436; HMDB29510; HMDB34436	C07593	CHEBI:28201; CHEBI:657231
590	413.198	TRUE	0.870387	11564.9	-0.000836379	C24H30O6	-H(-)	100	Eplerenone		HMDB0014838; HMDB0030404; HMDB0037039; HMDB0039380; HMDB0041407; HMDB14838; HMDB30404; HMDB37039; HMDB39380; HMDB41407	C12512	CHEBI:31547
590	413.198	TRUE	0.870387	11564.9	0.000306421	C21H30O7	.F(-)	40	Pteroside Z		HMDB0032587; HMDB0041363; HMDB32587; HMDB41363
591	415.321	TRUE	0.785936	6477.86	0.000719276	C27H44O3	-H(-)	100	24,25-Dihydroxyvitamin D		HMDB0000430; HMDB0001420; HMDB0001903; HMDB0002197; HMDB0006226; HMDB0006720; HMDB0012453; HMDB0012457; HMDB0012459; HMDB0015046; HMDB0030024; HMDB0030047; HMDB0030048; HMDB0035300; HMDB00430; HMDB0060133; HMDB0060425; HMDB0060508; HMDB0062401; HMDB0062610; HMDB0062736; HMDB01420; HMDB01903; HMDB02197; HMDB06226; HMDB06720; HMDB12453; HMDB12457; HMDB12459; HMDB15046; HMDB30024; HMDB30047; HMDB300…	C01673; C03963; C05457; C07712; C08127; C08913; C16819; C17331; C17332; C17333; C17336	CHEBI:15578; CHEBI:17823; CHEBI:28477; CHEBI:28933; CHEBI:48701; CHEBI:7931; CHEBI:86115; CHEBI:87476; CHEBI:89079; CHEBI:89324
592	417.301	TRUE	0.778513	7633.13	0.000143233	C26H42O4	-H(-)	100	11''-Carboxy-alpha-chromanol		HMDB0012515; HMDB0039317; HMDB12515; HMDB39317
593	417.337	TRUE	0.738468	6580.77	0.000559752	C27H46O3	-H(-)	100	7-a,25-Dihydroxycholesterol		HMDB0006280; HMDB0006281; HMDB0006763; HMDB0006764; HMDB0006886; HMDB0006887; HMDB0006894; HMDB0011644; HMDB0060136; HMDB0062419; HMDB0062420; HMDB0062607; HMDB0062664; HMDB0062675; HMDB06280; HMDB06281; HMDB06763; HMDB06764; HMDB06886; HMDB06887; HMDB06894; HMDB11644; HMDB60136; HMDB62419; HMDB62420; HMDB62607; HMDB62664; HMDB62675	C05445; C05453; C05458; C05499; C05501; C06341; C15518; C15520	CHEBI:1294; CHEBI:18431; CHEBI:2288; CHEBI:27428; CHEBI:37623; CHEBI:37640; CHEBI:48698; CHEBI:48778; CHEBI:783; CHEBI:85779; CHEBI:86087; CHEBI:86113
594	419.257	TRUE	0.820555	9148.62	0.000161072	C21H41O6P	-H(-)	100	CPA(18:0/0:0)		HMDB0007004; HMDB07004
595	423.14	TRUE	0.885399	67882.9	0.000522891	C19H24N2O9	-H(-)	100	6-Hydroxymelatonin glucuronide		HMDB0060786; HMDB60786
596	423.276	TRUE	0.873737	9291.02	-0.000487315	C24H40O6	-H(-)	100	1b-Hydroxycholic acid		HMDB0000307; HMDB0000311; HMDB0000316; HMDB0000340; HMDB0000367; HMDB0000377; HMDB0000399; HMDB0000433; HMDB0000437; HMDB0013158; HMDB0013192; HMDB00307; HMDB00311; HMDB00316; HMDB00340; HMDB00342; HMDB00367; HMDB00377; HMDB00399; HMDB00433; HMDB00437; HMDB13158; HMDB13192
597	425.198	TRUE	0.942919	17269.8	-0.00111046	C25H30O6	-H(-)	84	3-(4-hydroxyphenyl)-1-[2,4,6-trihydroxy-3-(4-hydroxy-3-methylbut-2-en-1-yl)-5-(3-methylbut-2-en-1-yl)phenyl]propan-1-one		HMDB0133040; HMDB0133041; HMDB0133042; HMDB0133043; HMDB0133044; HMDB0133074; HMDB0133075; HMDB0133076; HMDB0133077; HMDB0133078; HMDB0133079; HMDB0133080; HMDB0133081; HMDB0133082; HMDB0133083; HMDB0133112; HMDB0133183; HMDB0133184; HMDB0133185; HMDB0133186; HMDB0133187; HMDB0133188; HMDB0133189; HMDB0134154; HMDB0134738; HMDB0134952; HMDB0134953; HMDB0134954; HMDB0134955; HMDB0134956; HMDB01349…
597	425.198	TRUE	0.942919	17269.8	0.00075046	C24H28N2O5	-H(-) [+2]	44	Benazepril		HMDB0014682; HMDB14682	C06843	CHEBI:3011
597	425.198	TRUE	0.942919	17269.8	3.23381e-05	C22H30O7	.F(-)	40	(1R,3R,4R,5S,6S,8x)-1-Acetoxy-8-angeloyloxy-3,4-epoxy-5-hydroxy-7(14),10-bisaboladien-2-one		HMDB0039971; HMDB0041091; HMDB39971; HMDB41091
598	426.022	TRUE	0.731264	9754.77	0.000130957	C10H15N5O10P2	-H(-)	100	ADP		HMDB0000061; HMDB0000960; HMDB0001341; HMDB00061; HMDB00960; HMDB01341; HMDB01468	C00008; C00054; C00361	CHEBI:16761; CHEBI:17985; CHEBI:28862
598	426.022	TRUE	0.731264	9754.77	-0.000400098	C17H14O11S	-H(-) [+1]	34	{5-hydroxy-11-methoxy-16,18-dioxo-6,8,19-trioxapentacyclo[10.7.0.0²,_x001A_.0³,_x001A_.0¹³,¹_x001A_]nonadeca-1(12),2(9),10,13(17)-tetraen-4-yl}oxidanesulfonic acid		HMDB0126048; HMDB0126050
599	427.181	TRUE	0.910609	12970.4	0.00205204	C18H28N4O8	-H(-)	18	Pyridinoline		HMDB0000851; HMDB00851		CHEBI:88539
600	431.317	TRUE	0.792518	7517.15	-0.000245737	C27H44O4	-H(-)	100	24-Hydroxycalcitriol		HMDB0006228; HMDB0012454; HMDB0030702; HMDB0033769; HMDB0060134; HMDB0062211; HMDB0062399; HMDB0062400; HMDB0062686; HMDB0062712; HMDB06228; HMDB12454; HMDB30702; HMDB33769; HMDB60134; HMDB62211; HMDB62399; HMDB62400; HMDB62686; HMDB62712	C17335	CHEBI:47799; CHEBI:47803; CHEBI:48714; CHEBI:48833; CHEBI:72727; CHEBI:81015; CHEBI:90970
601	433.235	TRUE	0.88268	19548.4	0.000591043	C21H39O7P	-H(-)	100	LPA(0:0/18:2(9Z,12Z))		HMDB0007852; HMDB0007856; HMDB07852; HMDB07856	C00416	CHEBI:62834
602	433.281	TRUE	0.726589	13781.9	-0.000253577	C22H42O8	-H(-)	100	Polysorbate 60		HMDB0037183; HMDB37183		CHEBI:53425
603	433.331	TRUE	0.782526	12237.1	0.000882879	C27H46O4	-H(-)	100	3a,7a-Dihydroxycoprostanic acid		HMDB0000359; HMDB0003533; HMDB00359; HMDB0062208; HMDB01974; HMDB03533; HMDB06263; HMDB62208	C01301	CHEBI:16466; CHEBI:63848
604	435.251	TRUE	0.868714	40633.9	0.000368164	C21H41O7P	-H(-)	100	LPA(0:0/18:1(9Z))		HMDB0007851; HMDB0007855; HMDB0011133; HMDB00443; HMDB07851; HMDB07855; HMDB11133	C00416; C03805	CHEBI:36476; CHEBI:62837
605	437.181	TRUE	0.880986	10870.7	0.000663963	C22H30O9	-H(-)	100	8-Propanoylneosolaniol		HMDB0038562; HMDB38562
606	437.266	TRUE	0.888642	14199.4	0.00113592	C21H43O7P	-H(-)	80	LPA(0:0/18:0)		HMDB0007850; HMDB0007854; HMDB07850; HMDB07854	C00416
606	437.266	TRUE	0.888642	14199.4	-8.24786e-05	C21H40O9	-H(-) [+2]	45	(R)-1-O-[b-D-Apiofuranosyl-(1->2)-b-D-glucopyranoside]-1,3-octanediol		HMDB0032798; HMDB32798
607	437.328	TRUE	0.761562	6635.25	-0.00118478	C26H46O5	-H(-)	74	27-Nor-5b-cholestane-3a,7a,12a,24,25-pentol		HMDB0002126; HMDB02126
608	439.344	TRUE	0.622825	8897.89	-0.000881386	C26H48O5	-H(-)	100	Momordol		HMDB0029804; HMDB29804
609	439.378	TRUE	0.697883	7347.75	0.00106081	C27H52O4	-H(-)	91	MG(0:0/24:1(15Z)/0:0)		HMDB0011559; HMDB0011589; HMDB11559; HMDB11589
610	443.303	TRUE	0.750677	9329.3	-0.00161731	C24H44O7	-H(-)	37	Stearyl citrate		HMDB0032521; HMDB0039225; HMDB32521; HMDB39225
611	449.197	TRUE	0.935127	19789.1	-0.000442671	C27H30O6	-H(-)	100	Sofalcone		HMDB0042013; HMDB42013
611	449.197	TRUE	0.935127	19789.1	0.000700129	C24H30O7	.F(-)	40	Mammea E/BB		HMDB0030814; HMDB0030815; HMDB0031673; HMDB0038788; HMDB30814; HMDB30815; HMDB31673; HMDB38788		CHEBI:1156173
612	449.269	TRUE	0.879043	14740.3	0.000744135	C29H38O4	-H(-)	100	Celastrol		HMDB0002385; HMDB02385		CHEBI:63959
613	449.363	TRUE	0.782094	20047.9	0.000790831	C28H50O4	-H(-)	100	6-Deoxocastasterone		HMDB0033984; HMDB33984	C15802	CHEBI:20712
614	451.344	TRUE	0.778547	7953.4	-0.00120828	C27H48O5	-H(-)	72	5b-Cholestane-3a,7a,12a,23S,25-pentol		HMDB0000483; HMDB0000513; HMDB0000556; HMDB0000558; HMDB0002180; HMDB0002208; HMDB00483; HMDB00513; HMDB00519; HMDB00556; HMDB00558; HMDB00587; HMDB0062416; HMDB0062421; HMDB02180; HMDB02208; HMDB62416; HMDB62421		CHEBI:63835
615	452.278	TRUE	0.865386	45381.3	0.000294815	C21H44NO7P	-H(-)	100	LysoPE(0:0/16:0)		HMDB0011473; HMDB0011503; HMDB11473; HMDB11503		CHEBI:131743; CHEBI:73004
616	455.187	TRUE	0.891274	10991.8	0.000290061	C22H28N6O3S	-H(-)	100	Delavirdine		HMDB0014843; HMDB14843	C06941	CHEBI:119573
616	455.187	TRUE	0.891274	10991.8	0.000747361	C26H28O6	.F(-)	40	Artocarpin		HMDB0030849; HMDB0033806; HMDB0041212; HMDB0129645; HMDB0134743; HMDB30849; HMDB33806; HMDB41212		CHEBI:65439
617	459.251	TRUE	0.816463	23866.8	0.00101716	C23H41O7P	-H(-)	97	1-(8Z,11Z,14Z-eicosatrienoyl)-glycero-3-phosphate		HMDB0062313; HMDB0114747; HMDB0114759; HMDB62313
618	461.266	TRUE	0.776955	24381.4	0.00125221	C23H43O7P	-H(-)	67	1-(11Z,14Z-eicosadienoyl)-glycero-3-phosphate		HMDB0062303; HMDB0114758; HMDB62303
619	463.16	TRUE	0.930368	11335.4	0.00109913	C23H28O10	-H(-)	85	PSF-A		HMDB0034608; HMDB34608
620	465.304	TRUE	0.898757	70646	0.000366828	C27H46O4S	-H(-)	100	Cholesterol sulfate		HMDB0000653; HMDB00653	C18043	CHEBI:41321
621	466.307	TRUE	0.888835	23846.9	0.000553201	C28H41N3O3	-H(-)	100	Tiropramide		HMDB0042042; HMDB42042
621	466.307	TRUE	0.888835	23846.9	0.000717123	C27H46O4S	-H(-) [+1]	91	Cholesterol sulfate		HMDB0000653; HMDB00653	C18043	CHEBI:41321
622	469.388	TRUE	0.750984	4638.54	0.00143605	C28H54O5	-H(-)	50	DG(8:0/17:0/0:0)		HMDB0092927; HMDB0092928; HMDB0092929; HMDB0092930; HMDB0092931; HMDB0092932; HMDB0092977; HMDB0092978; HMDB0092979; HMDB0092980; HMDB0092981; HMDB0092982; HMDB0093035; HMDB0093036; HMDB0093037; HMDB0093038; HMDB0093039; HMDB0093040; HMDB0093041; HMDB0093042; HMDB0093043; HMDB0093044; HMDB0093045; HMDB0093046; HMDB0093151; HMDB0093152; HMDB0093153; HMDB0093154; HMDB0093155; HMDB0093156; HMDB00931…
623	471.137	TRUE	0.867551	41674.7	-0.000977775	C17H28O15	-H(-)	100	4-O-Methyl-a-D-glucosyl-(1->2)-b-D-xylosyl-(1->4)-D-xylose		HMDB0039742; HMDB39742
623	471.137	TRUE	0.867551	41674.7	-0.000900158	C28H22O7	-H(-) [+2]	39	3-(3,5-dihydroxyphenyl)-2-(4-hydroxyphenyl)-4-[(E)-2-(4-hydroxyphenyl)ethenyl]-2,3-dihydro-1-benzofuran-5,6-diol		HMDB0129148; HMDB0129149; HMDB0129150; HMDB0129151; HMDB0129152; HMDB0129153; HMDB0129154; HMDB0135805; HMDB0135806; HMDB0135807; HMDB0135808; HMDB0135810; HMDB0135811; HMDB0135812; HMDB0135813
624	472.139	TRUE	0.83315	11887.9	0.000375844	C19H27N3O9S	-H(-)	100	2-amino-4-({1-[(carboxymethyl)-C-hydroxycarbonimidoyl]-2-{[1,3-dihydroxy-1-(2-hydroxyphenyl)propan-2-yl]sulfanyl}ethyl}-C-hydroxycarbonimidoyl)butanoic acid		HMDB0134078
624	472.139	TRUE	0.83315	11887.9	-0.000230741	C17H28O15	-H(-) [+1]	70	4-O-Methyl-a-D-glucosyl-(1->2)-b-D-xylosyl-(1->4)-D-xylose		HMDB0039742; HMDB39742
625	473.2	TRUE	0.943463	14385.5	-0.00201943	C22H30N6O4S	-H(-)	19	Sildenafil		HMDB0005039; HMDB05039	C07259
625	473.2	TRUE	0.943463	14385.5	-0.00156213	C26H30O7	.F(-)	16	Desoxylimonin		HMDB0035031; HMDB0035858; HMDB0039918; HMDB0039919; HMDB0039920; HMDB35031; HMDB35858; HMDB39918; HMDB39919; HMDB39920	C08775
626	473.364	TRUE	0.797257	17378.5	0.000123489	C30H50O4	-H(-)	100	Soyasapogenol A		HMDB0034505; HMDB0034528; HMDB0034644; HMDB0034683; HMDB0035326; HMDB0039692; HMDB34505; HMDB34528; HMDB34644; HMDB34683; HMDB35326; HMDB39692	C17419
627	474.285	TRUE	0.907172	24055	0.00109158	C27H41NO6	-H(-)	86	Hydrocortamate		HMDB0014907; HMDB14907		CHEBI:50851
627	474.285	TRUE	0.907172	24055	0.000290313	C27H38N2O4	.F(-) [+1]	37	Verapamil		HMDB0001850; HMDB01850; HMDB14799	C07188	CHEBI:9948
628	475.379	TRUE	0.775813	16123.6	0.000364033	C30H52O4	-H(-)	100	Panaxatriol		HMDB0038244; HMDB38244
629	476.279	TRUE	0.872188	36152.4	-0.000314111	C23H44NO7P	-H(-)	100	LysoPE(0:0/18:2(9Z,12Z))		HMDB0011477; HMDB0011507; HMDB11477; HMDB11507		CHEBI:76090; CHEBI:83058
630	478.294	TRUE	0.882021	53413.8	6.73002e-05	C23H46NO7P	-H(-)	100	LysoPE(0:0/18:1(11Z))		HMDB0011475; HMDB0011476; HMDB0011505; HMDB0011506; HMDB11475; HMDB11476; HMDB11505; HMDB11506		CHEBI:74971; CHEBI:76088
631	479.217	TRUE	0.87451	13792	0.00176297	C27H32N2O6	-H(-)	29	Solifenacin		HMDB0015530; HMDB15530		CHEBI:774754
631	479.217	TRUE	0.87451	13792	0.00101077	C23H39O7P	.Na/H-H(-)	20	1-(5Z,8Z,11Z,14Z-eicosatetraenoyl)-sn-glycero-3-phosphate		HMDB0062312; HMDB0114742; HMDB62312		CHEBI:73792
632	480.31	TRUE	0.907546	516694	-0.000131622	C23H48NO7P	-H(-)	100	LysoPC(15:0)		HMDB0010381; HMDB0011129; HMDB0011130; HMDB10381; HMDB11129; HMDB11130	C04230	CHEBI:133144; CHEBI:580912; CHEBI:75036
633	483.252	TRUE	0.821176	14241.3	-0.000280198	C25H41O7P	-H(-)	100	LPA(22:5(4Z,7Z,10Z,13Z,16Z)/0:0)		HMDB0114753; HMDB0114754
634	483.295	TRUE	0.707426	14001.7	0.00110862	C26H44O8	-H(-)	84	Goshonoside F1		HMDB0038539; HMDB0038540; HMDB38539; HMDB38540
635	491.339	TRUE	0.805621	9981.17	-0.0011675	C29H48O6	-H(-)	76	Homodolicholide		HMDB0033907; HMDB33907
636	492.31	TRUE	0.794549	7714.68	2.74714e-05	C24H48NO7P	-H(-)	100	LysoPC(16:1(9Z))		HMDB0010383; HMDB10383	C04230
637	493.208	TRUE	0.948379	15662.5	-7.4756e-05	C25H34O10	-H(-)	100	Gibberellin A20 13-glucoside		HMDB0033412; HMDB0037084; HMDB0038610; HMDB33412; HMDB37084; HMDB38610
638	494.325	TRUE	0.841648	16967.3	0.000549381	C24H50NO7P	-H(-)	100	LysoPC(16:0)		HMDB0010382; HMDB10382	C04230
639	495.224	TRUE	0.91128	9988.24	-0.00085073	C25H36O10	-H(-)	100	Glaucarubin		HMDB0035626; HMDB35626	C08760
640	498.29	TRUE	0.855849	150869	-2.00975e-05	C26H45NO6S	-H(-)	63	Tauroursodeoxycholic acid		HMDB0000874; HMDB0000896; HMDB0000951; HMDB00874; HMDB00896; HMDB00951; HMDB04011	C05463; C05465	CHEBI:16525; CHEBI:9410
641	500.279	TRUE	0.874791	71516	-0.000463285	C25H44NO7P	-H(-)	100	LysoPE(0:0/20:4(5Z,8Z,11Z,14Z))		HMDB0011487; HMDB0011488; HMDB0011517; HMDB0011518; HMDB11487; HMDB11488; HMDB11517; HMDB11518		CHEBI:64395; CHEBI:72741; CHEBI:72742; CHEBI:72746
642	504.309	TRUE	0.902373	238624	0.000357546	C25H48NO7P	-H(-)	100	LysoPE(0:0/20:2(11Z,14Z))		HMDB0011483; HMDB0011513; HMDB11483; HMDB11513		CHEBI:131692
643	506.324	TRUE	0.902759	200099	0.00090114	C25H50NO7P	-H(-)	69	LysoPE(0:0/20:1(11Z))		HMDB0011482; HMDB0011512; HMDB11482; HMDB11512
644	508.341	TRUE	0.889579	176270	0.000153801	C25H52NO7P	-H(-)	100	LysoPE(0:0/20:0)		HMDB0011481; HMDB0011511; HMDB0012108; HMDB11481; HMDB11511; HMDB12108	C04230	CHEBI:131690; CHEBI:131691; CHEBI:580913
645	512.269	TRUE	0.848452	127768	-4.77604e-05	C26H43NO7S	-H(-)	65	Sulfolithocholylglycine		HMDB0002639; HMDB02639	C11301
646	514.285	TRUE	0.876495	2.34262e+06	-0.000610896	C26H45NO7S	-H(-)	66	Taurocholic acid		HMDB0000036; HMDB0000889; HMDB0000922; HMDB0000932; HMDB00036; HMDB0011637; HMDB00889; HMDB00922; HMDB00932; HMDB11637	C05122; C15516	CHEBI:28865
647	517.39	TRUE	0.778011	13816	0.000221259	C32H54O5	-H(-)	100	Ganoderiol C		HMDB0037781; HMDB37781
648	518.287	TRUE	0.870681	11709.3	-3.241e-05	C27H41N3O7	-H(-)	100	Vignatic acid B		HMDB0033617; HMDB33617
649	518.325	TRUE	0.838906	8870.06	0.000206648	C26H50NO7P	-H(-)	100	LysoPC(18:2(9Z,12Z))		HMDB0010386; HMDB0062711; HMDB10386; HMDB62711	C04230	CHEBI:76084
650	520.34	TRUE	0.805629	7870.47	0.00106363	C26H52NO7P	-H(-)	90	LysoPC(18:1(9Z))		HMDB0002815; HMDB0010385; HMDB0062651; HMDB02815; HMDB10385; HMDB62651	C04230	CHEBI:76071
651	522.354	TRUE	0.810706	8527.33	0.00201902	C26H54NO7P	-H(-)	19	LysoPC(18:0)		HMDB0010384; HMDB0011128; HMDB0062195; HMDB10384; HMDB11128; HMDB62195	C04230	CHEBI:44811; CHEBI:76076
652	523.302	TRUE	0.846671	8252.46	-0.00233283	C23H40N8O6	-H(-)	12	VPGPR Enterostatin		HMDB0003577; HMDB03577
653	524.278	TRUE	0.869022	38074	-7.24528e-05	C27H44NO7P	-H(-)	100	LysoPE(0:0/22:6(4Z,7Z,10Z,13Z,16Z,19Z))		HMDB0011496; HMDB0011526; HMDB11496; HMDB11526		CHEBI:72747; CHEBI:72749
654	525.281	TRUE	0.869436	16537.5	-0.000423209	C24H40N5O8	-H(-)	100	Desmosine		HMDB0000572; HMDB0000739; HMDB00572; HMDB00739		CHEBI:37628; CHEBI:64366
654	525.281	TRUE	0.869436	16537.5	0.000721667	C27H44NO7P	-H(-) [+1]	70	LysoPE(0:0/22:6(4Z,7Z,10Z,13Z,16Z,19Z))		HMDB0011496; HMDB0011526; HMDB11496; HMDB11526		CHEBI:72747; CHEBI:72749
654	525.281	TRUE	0.869436	16537.5	-0.000440109	C27H42N2O5S	.F(-)	40	Ixabepilone		HMDB0015593; HMDB15593
655	527.252	TRUE	0.853217	8752.43	-0.00196371	C26H40O11	-H(-)	21	ent-6R,16bOH,17-Trihydroxy-7-oxo-6,7-seco-19,6-kauranolide 6-O-glucoside		HMDB0038546; HMDB38546
656	528.309	TRUE	0.912381	97165	0.000560561	C27H48NO7P	-H(-)	100	LysoPE(0:0/22:4(7Z,10Z,13Z,16Z))		HMDB0011493; HMDB0011523; HMDB11493; HMDB11523
657	531.167	TRUE	0.92536	8671.35	-0.00059948	C30H28O9	-H(-)	100	8-[1-(2,4-dihydroxyphenyl)-2-hydroxy-3-(3-hydroxyphenyl)propyl]-2-(3-hydroxyphenyl)-3,4-dihydro-2H-1-benzopyran-3,5,7-triol		HMDB0135067
657	531.167	TRUE	0.92536	8671.35	0.00054332	C27H28O10	.F(-)	40	3,4,5-trihydroxy-6-{4-[3-(5-methoxy-2,2-dimethyl-2H-chromen-6-yl)prop-2-enoyl]phenoxy}oxane-2-carboxylic acid		HMDB0125857; HMDB0125912
658	535.341	TRUE	0.602526	103316	-0.000220461	C27H53O8P	-H(-)	100	PA(8:0/16:0)		HMDB0115487; HMDB0115613; HMDB0115689; HMDB0115781
659	537.488	TRUE	0.630934	8745.04	0.000861854	C34H66O4	-H(-)	100	FAHFA(16:0/9-O-18:0)		HMDB0112106; HMDB0112107; HMDB0112111; HMDB0112113; HMDB0112116; HMDB0112118; HMDB0112119; HMDB0112121; HMDB0112146; HMDB0112147; HMDB0112148; HMDB0112149; HMDB0112150; HMDB0112151; HMDB0112152; HMDB0112153; HMDB0112176; HMDB0112179
660	541.266	TRUE	0.868792	10647.3	-0.000923057	C27H42O11	-H(-)	100	Cortolone-3-glucuronide		HMDB0010320; HMDB10320
660	541.266	TRUE	0.868792	10647.3	0.000219743	C24H42O12	.F(-)	40	7,8-Dihydro-3b,6a-dihydroxy-alpha-ionol 9-[apiosyl-(1->6)-glucoside]		HMDB0041579; HMDB41579
661	551.467	TRUE	0.752434	8592.69	0.00102531	C34H64O5	-H(-)	96	DG(15:0/16:1(9Z)/0:0)		HMDB0007070; HMDB0007126; HMDB0055988; HMDB07070; HMDB07126; HMDB55988
662	552.309	TRUE	0.902947	28702.9	0.000323056	C29H48NO7P	-H(-)	100	LysoPE(0:0/24:6(6Z,9Z,12Z,15Z,18Z,21Z))		HMDB0011499; HMDB0011529; HMDB11499; HMDB11529
662	552.309	TRUE	0.902947	28702.9	-0.00113268	C30H48O7S	-H(-) [+1]	46	Triterpenoid		HMDB0004309; HMDB04309	C06085	CHEBI:27151
663	553.229	TRUE	0.847004	9420.21	-0.000273473	C27H38O12	-H(-)	100	Ssioriside		HMDB0038934; HMDB38934
664	563.372	TRUE	0.584995	49742.6	0.000214886	C29H57O8P	-H(-)	100	PA(8:0/18:0)		HMDB0115489; HMDB0115615; HMDB0115691; HMDB0115698; HMDB0115704; HMDB0115783; HMDB0115794; HMDB0115800; HMDB0115814
665	571.291	TRUE	0.88725	9395.66	1.41964e-05	C32H44O9	-H(-)	100	Ganoderic acid H		HMDB0035987; HMDB35987
665	571.291	TRUE	0.88725	9395.66	0.001157	C29H44O10	.F(-)	31	Bipindogulomethyloside		HMDB0030623; HMDB0033828; HMDB30623; HMDB33828
666	573.156	TRUE	0.919589	9038.28	-0.000675649	C35H26O8	-H(-)	100	Viniferal		HMDB0029790; HMDB29790
667	573.452	TRUE	0.774891	17923.8	0.000483475	C36H62O5	-H(-)	100	DG(15:0/18:4(6Z,9Z,12Z,15Z)/0:0)		HMDB0007077; HMDB0007329; HMDB0056004; HMDB07077; HMDB07329; HMDB56004
668	575.467	TRUE	0.748856	24050	0.000958631	C36H64O5	-H(-)	100	DG(15:0/18:3(6Z,9Z,12Z)/0:0)		HMDB0007075; HMDB0007076; HMDB0007271; HMDB0007300; HMDB0055996; HMDB0056003; HMDB0056142; HMDB07075; HMDB07076; HMDB07271; HMDB07300; HMDB55996; HMDB56003; HMDB56142
669	577.483	TRUE	0.756642	33463.2	0.000462035	C36H66O5	-H(-)	100	DG(15:0/18:2(9Z,12Z)/0:0)		HMDB0007074; HMDB0007242; HMDB0055967; HMDB07074; HMDB07242; HMDB55967
670	579.305	TRUE	0.948069	27367.3	-0.000114567	C29H40N8O5	-H(-)	100	Hordatine B		HMDB0030459; HMDB30459	C08308
671	591.138	TRUE	0.916098	8153.28	-0.0019974	C27H28O15	-H(-)	20	Apigenin 7-[rhamnosyl-(1->2)-galacturonide]		HMDB0038847; HMDB0041129; HMDB0041719; HMDB0127121; HMDB0127122; HMDB0127170; HMDB0127171; HMDB0127234; HMDB0127235; HMDB0127275; HMDB0127276; HMDB0127295; HMDB0127296; HMDB38847; HMDB41129; HMDB41719
672	593.365	TRUE	0.77295	10756.5	-0.00118808	C40H50O4	-H(-)	74	7,8-Dehydroastaxanthianthin		HMDB0036872; HMDB36872
672	593.365	TRUE	0.77295	10756.5	-4.52801e-05	C37H50O5	.F(-)	40	3-Benzoyloxy-6-oxo-12-ursen-28-oic acid		HMDB0032840; HMDB0032894; HMDB32840; HMDB32894
673	595.492	TRUE	0.764971	6858.44	0.00191255	C36H68O6	-H(-)	23	Glycerol triundecanoate		HMDB0031089; HMDB0071223; HMDB0071277; HMDB0071326; HMDB0071400; HMDB0071439; HMDB0071456; HMDB0071508; HMDB0071616; HMDB0071821; HMDB0071842; HMDB0071845; HMDB0071858; HMDB0071864; HMDB0071893; HMDB0071925; HMDB0071928; HMDB0071972; HMDB0072006; HMDB0072048; HMDB0072121; HMDB0072166; HMDB0072345; HMDB0072420; HMDB0072489; HMDB0072569; HMDB0072572; HMDB0072650; HMDB0072686; HMDB0072725; HMDB00728…
674	619.289	TRUE	0.936399	38055.1	6.41847e-07	C29H49O12P	-H(-)	100	1-Arachidonoylglycerophosphoinositol		HMDB0061690; HMDB0062722; HMDB61690; HMDB62722		CHEBI:83053
675	627.498	TRUE	0.885494	27823.4	0.000938482	C40H68O5	-H(-)	100	DG(15:0/22:5(4Z,7Z,10Z,13Z,16Z)/0:0)		HMDB0007090; HMDB0007091; HMDB0007706; HMDB0007735; HMDB0056002; HMDB0056007; HMDB0056283; HMDB0056290; HMDB07090; HMDB07091; HMDB07706; HMDB07735; HMDB56002; HMDB56007; HMDB56283; HMDB56290
676	663.405	TRUE	0.850417	6737.48	-0.00229631	C37H61O8P	-H(-)	12	PA(14:1(9Z)/20:5(5Z,8Z,11Z,14Z,17Z))		HMDB0114803; HMDB0115199
677	676.417	TRUE	0.81256	8482.61	0.00228758	C34H64NO10P	-H(-)	13	PS(14:0/14:1(9Z))		HMDB0012331; HMDB0012341; HMDB12331; HMDB12341
678	688.391	TRUE	0.943542	9171	0.00016598	C34H59NO13	-H(-)	100	Fumonisin B4		HMDB0040968; HMDB40968
679	691.316	TRUE	0.889108	7751.33	0.00181989	C32H52O16	-H(-)	27	Pisumoside B		HMDB0037125; HMDB37125
680	711.323	TRUE	0.918946	8135.2	0.000331974	C35H52O15	-H(-)	100	Convalloside		HMDB0034195; HMDB34195
681	727.292	TRUE	0.927821	8741.51	-0.000271484	C45H44O9	-H(-)	100	Licoagrodin		HMDB0035372; HMDB35372
682	730.546	TRUE	0.729247	8575.12	0.00174133	C40H77NO10	-H(-)	30	Araliacerebroside		HMDB0033621; HMDB33621
683	740.523	TRUE	0.903325	13359.1	0.000557286	C41H76NO8P	-H(-)	100	PC(15:0/18:3(6Z,9Z,12Z))	PC(15:0/18:3(6Z,9Z,12Z)) is a phosphatidylcholine (PC or GPCho). It is a glycerophospholipid in which a phosphorylcholine moiety occupies a glycerol substitution site. As is the case with diacylglycerols, glycerophosphocholines can have many different combinations of fatty acids of varying lengths and saturation attached at the C-1 and C-2 positions. Fatty acids containing 16, 18 and 20 carbons a…	HMDB0007941; HMDB0007942; HMDB0008165; HMDB0008198; HMDB0008876; HMDB0008935; HMDB0008936; HMDB0008967; HMDB0008995; HMDB0008996; HMDB0009027; HMDB0009060; HMDB0009091; HMDB0009092; HMDB0009123; HMDB0009156; HMDB0009287; HMDB0009319; HMDB0009352; HMDB0009548; HMDB0113026; HMDB0113027; HMDB0113368; HMDB0113396; HMDB0113885; HMDB0113886; HMDB0113904; HMDB0113944; HMDB0113945; HMDB0113966; HMDB01140…	C00157; C00350
684	750.544	TRUE	0.895365	12654.6	-0.000152979	C43H78NO7P	-H(-)	100	PE(O-18:1(1Z)/20:4(5Z,8Z,11Z,14Z))	PE(O-18:1(1Z)/20:4(5Z,8Z,11Z,14Z)) is a class of glycerophospholipid in which a phosphorylethanolamine moiety occupies a glycerol substitution site. As is the case with diacylglycerols, glycerophosphocholines can have many different combinations of fatty acids of varying lengths and saturation attached at the SN-1 and SN-2 positions. fatty acids containing 16, 18 and 20 carbons are the most commo…	HMDB0005779; HMDB0009347; HMDB0009348; HMDB0009380; HMDB0009381; HMDB0009412; HMDB0009445; HMDB0009609; HMDB0011358; HMDB0011386; HMDB0011416; HMDB0011417; HMDB0011449; HMDB05779; HMDB09347; HMDB09348; HMDB09380; HMDB09381; HMDB09412; HMDB09445; HMDB09609; HMDB11358; HMDB11385; HMDB11386; HMDB11416; HMDB11417; HMDB11449	C00350
684	750.544	TRUE	0.895365	12654.6	0.000989821	C40H78NO8P	.F(-)	40	PC(14:0/18:1(11Z))		HMDB0007872; HMDB0007873; HMDB0007904; HMDB0007969; HMDB0008001; HMDB0008032; HMDB0008064; HMDB0008097; HMDB0008900; HMDB0009252; HMDB0010569; HMDB0112958; HMDB0112960; HMDB0112961; HMDB0112962; HMDB0113088; HMDB0113113; HMDB0113140; HMDB0113280; HMDB0113308; HMDB0113854; HMDB0113855; HMDB0114013; HMDB0114040; HMDB07872; HMDB07873; HMDB07904; HMDB07969; HMDB08001; HMDB08032; HMDB08064; HMDB08097;…	C00157; C00350
685	763.551	TRUE	0.909014	8029.03	-0.00134782	C41H81O10P	-H(-)	57	PG(a-13:0/i-22:0)		HMDB0116652; HMDB0116688
686	774.545	TRUE	0.890316	14854.2	-0.00086479	C45H78NO7P	-H(-)	100	PE(22:5(4Z,7Z,10Z,13Z,16Z)/P-18:1(11Z))		HMDB0009644; HMDB0009645; HMDB0009677; HMDB0009678; HMDB0009709; HMDB0011394; HMDB0011425; HMDB0011426; HMDB0011458; HMDB0011459; HMDB09644; HMDB09645; HMDB09677; HMDB09678; HMDB09709; HMDB11394; HMDB11425; HMDB11426; HMDB11458; HMDB11459	C00350
686	774.545	TRUE	0.890316	14854.2	0.00027801	C42H78NO8P	.F(-)	40	PC(14:0/20:3(5Z,8Z,11Z))	PC(14:0/20:3(5Z,8Z,11Z)) is a phosphatidylcholine (PC or GPCho). It is a glycerophospholipid in which a phosphorylcholine moiety occupies a glycerol substitution site. As is the case with diacylglycerols, glycerophosphocholines can have many different combinations of fatty acids of varying lengths and saturation attached at the C-1 and C-2 positions. Fatty acids containing 16, 18 and 20 carbons a…	HMDB0007881; HMDB0007882; HMDB0007913; HMDB0007974; HMDB0007975; HMDB0008006; HMDB0008134; HMDB0008166; HMDB0008199; HMDB0008329; HMDB0008361; HMDB0008394; HMDB0113011; HMDB0113048; HMDB0113049; HMDB0113069; HMDB0113090; HMDB0113091; HMDB0113116; HMDB0113143; HMDB0113170; HMDB0113171; HMDB0113198; HMDB0113226; HMDB0113341; HMDB0113369; HMDB0113397; HMDB0113564; HMDB0113926; HMDB0113927; HMDB01142…	C00157
687	776.56	TRUE	0.7884	100692	-6.35438e-05	C45H80NO7P	-H(-)	100	PE(22:4(7Z,10Z,13Z,16Z)/P-18:1(11Z))		HMDB0009611; HMDB0009612; HMDB0009643; HMDB0009676; HMDB0011392; HMDB0011393; HMDB0011424; HMDB0011457; HMDB09611; HMDB09612; HMDB09643; HMDB09676; HMDB11392; HMDB11393; HMDB11424; HMDB11457	C00350
688	778.575	TRUE	0.815924	73449	0.000860825	C45H82NO7P	-H(-)	100	PE(22:4(7Z,10Z,13Z,16Z)/P-18:0)		HMDB0009610; HMDB0011391; HMDB09610; HMDB11391	C00350
689	784.512	TRUE	0.892005	8323.26	0.00123084	C42H76NO10P	-H(-)	69	PS(16:0/20:3(8Z,11Z,14Z))	PS(16:0/20:3(8Z,11Z,14Z)) is a phosphatidylserine (PS or GPSer). It is a glycerophospholipid in which a phosphorylserine moiety occupies a glycerol substitution site. As is the case with diacylglycerols, glycerophosphoserines can have many different combinations of fatty acids of varying lengths and saturation attached at the C-1 and C-2 positions. Fatty acids containing 16, 18 and 20 carbons are…	HMDB0012360; HMDB0012381; HMDB0012391; HMDB0012401; HMDB0012411; HMDB0012420; HMDB0112315; HMDB0112347; HMDB0112360; HMDB0112373; HMDB0112389; HMDB0112426; HMDB0112448; HMDB0112571; HMDB0112596; HMDB0112762; HMDB12360; HMDB12381; HMDB12391; HMDB12401; HMDB12411; HMDB12420
690	786.639	TRUE	0.830656	9647.93	-0.000432329	C45H90NO7P	-H(-)	100	PE(22:0/P-18:0)		HMDB0009511; HMDB0009741; HMDB0011362; HMDB0011388; HMDB09511; HMDB09741; HMDB11362; HMDB11388	C00350
691	800.203	TRUE	0.903692	9172.53	-0.00137876	C34H41O22	-H(-)	54	Delphinidin 3-lathyroside 5-(6-acetylglucoside)		HMDB0037091; HMDB37091
692	812.543	TRUE	0.872467	16937	0.00156973	C44H80NO10P	-H(-)	40	PS(18:0/20:3(8Z,11Z,14Z))		HMDB0012382; HMDB0012422; HMDB0112366; HMDB0112377; HMDB0112394; HMDB0112413; HMDB0112430; HMDB0112454; HMDB0112471; HMDB0112520; HMDB0112521; HMDB0112548; HMDB0112573; HMDB0112574; HMDB0112598; HMDB0112765; HMDB12382; HMDB12422
692	812.543	TRUE	0.872467	16937	-0.000835567	C42H82NO10P	.Na/H-H(-)	20	PS(18:0/18:0)		HMDB0012378; HMDB0112300; HMDB0112345; HMDB0112514; HMDB0112707; HMDB12378
693	812.656	TRUE	0.863673	9642.14	-0.00229679	C47H92NO7P	-H(-)	12	PE(24:0/P-18:1(11Z))		HMDB0009743; HMDB0009744; HMDB0009775; HMDB0011396; HMDB0011428; HMDB0011461; HMDB09743; HMDB09744; HMDB09775; HMDB11396; HMDB11428; HMDB11461	C00350
694	825.566	TRUE	0.734779	32651.1	-0.000977355	C46H83O10P	-H(-)	100	PG(18:0/22:4(7Z,10Z,13Z,16Z))		HMDB0010611; HMDB10611
695	836.544	TRUE	0.936097	29352.7	0.000903899	C46H80NO10P	-H(-)	100	PS(18:0/22:5(7Z,10Z,13Z,16Z,19Z))	PS(18:0/22:5(7Z,10Z,13Z,16Z,19Z)) is a phosphatidylserine (PS or GPSer). It is a glycerophospholipid in which a phosphorylserine moiety occupies a glycerol substitution site. As is the case with diacylglycerols, glycerophosphoserines can have many different combinations of fatty acids of varying lengths and saturation attached at the C-1 and C-2 positions. Fatty acids containing 16, 18 and 20 car…	HMDB0010166; HMDB0061477; HMDB0061485; HMDB0061488; HMDB0061505; HMDB0061513; HMDB0061517; HMDB0061525; HMDB0061529; HMDB0061537; HMDB0061544; HMDB0112383; HMDB0112403; HMDB0112420; HMDB0112462; HMDB0112479; HMDB0112530; HMDB0112556; HMDB0112581; HMDB0112582; HMDB0112607; HMDB0112627; HMDB0112641; HMDB0112666; HMDB0112690; HMDB0112770; HMDB0112771; HMDB0112794; HMDB0112795; HMDB0112819; HMDB01128…	C02737
696	848.523	TRUE	0.974293	25022.7	0.00102869	C50H76NO8P	-H(-)	95	PE-NMe(22:6(4Z,7Z,10Z,13Z,16Z,19Z)/22:6(4Z,7Z,10Z,13Z,16Z,19Z))		HMDB0113698
697	871.546	TRUE	0.864067	12758.1	0.00147184	C43H86O13P2	-H(-)	47	PGP(a-13:0/i-24:0)		HMDB0116529; HMDB0116535; HMDB0116565
697	871.546	TRUE	0.864067	12758.1	-0.000265336	C48H84NO8P	.K/H-H(-) [+1]	16	PC(18:0/22:6(4Z,7Z,10Z,13Z,16Z,19Z))	PC(18:0/22:6(4Z,7Z,10Z,13Z,16Z,19Z)) is a phosphatidylcholine (PC or GPCho). It is a glycerophospholipid in which a phosphorylcholine moiety occupies a glycerol substitution site. As is the case with diacylglycerols, glycerophosphocholines can have many different combinations of fatty acids of varying lengths and saturation attached at the C-1 and C-2 positions. Fatty acids containing 16, 18 and …	HMDB0008057; HMDB0008088; HMDB0008089; HMDB0008121; HMDB0008122; HMDB0008153; HMDB0008251; HMDB0008314; HMDB0008345; HMDB0008346; HMDB0008376; HMDB0008377; HMDB0008408; HMDB0008409; HMDB0008440; HMDB0008473; HMDB0008505; HMDB0008601; HMDB0008631; HMDB0008662; HMDB0008663; HMDB0008695; HMDB0008696; HMDB0008727; HMDB0113305; HMDB0113332; HMDB0113333; HMDB0113360; HMDB0113443; HMDB0113472; HMDB01135…	C00157
698	924.166	TRUE	0.910522	8078.23	0.000332963	C28H46N7O20P3S	-H(-)	100	3-Hydroxypimelyl-CoA		HMDB0012155; HMDB12155	C06714	CHEBI:15485
699	966.525	TRUE	0.86116	18194.9	-0.00190313	C45H83N3O15P2	-H(-)	23	CDP-DG(a-13:0/i-20:0)		HMDB0116076; HMDB0116092; HMDB0116121; HMDB0116155; HMDB0116166; HMDB0116183; HMDB0116200; HMDB0116217; HMDB0116226; HMDB0116234; HMDB0116251; HMDB0116261; HMDB0116268; HMDB0116285; HMDB0116296; HMDB0116302; HMDB0116318; HMDB0116366

## Sheet: intensities1
ionIdx	ionMz	Top annotation name	01 / WT / 13C / tail / 25w / 1	02 / WT / 13C / tail / 25w / 1	03 / WT / 13C / tail / 76a / 2	04 / WT / 13C / tail / 76a / 2	05 / KO / 13C / portal / 33a / 2	06 / KO / 13C / portal / 33a / 2	07 / KO / 13C / portal / 34a / 2	08 / KO / 13C / portal / 34a / 2	09 / WT / 13C / tail / 48a / 2	10 / WT / 13C / tail / 48a / 2	11 / HET / 12C / portal / 82v / 1	12 / HET / 12C / portal / 82v / 1	13 / KO / 13C / tail / 34a / 2	14 / KO / 13C / tail / 34a / 2	15 / WT / 13C / portal / 84z / 2	16 / WT / 13C / portal / 84z / 2	17 / KO / 13C / portal / 90w / 1	18 / KO / 13C / portal / 90w / 1	19 / HET / 12C / tail / 82v / 1	20 / HET / 12C / tail / 82v / 1	21 / KO / 13C / tail / 22a / 2	22 / KO / 13C / tail / 22a / 2	23 / WT / 13C / tail / 14x / 1	24 / WT / 13C / tail / 14x / 1	25 / HET / 13C / tail / 92w / 1	26 / HET / 13C / tail / 92w / 1	27 / WT / 13C / portal / 25w / 1	28 / WT / 13C / portal / 25w / 1	29 / HET / 12C / portal / 83v / 1	30 / HET / 12C / portal / 83v / 1	31 / WT / 13C / tail / 78a / 2	32 / WT / 13C / tail / 78a / 2	33 / WT / 13C / portal / 48a / 2	34 / WT / 13C / portal / 48a / 2	35 / KO / 13C / portal / 22a / 2	36 / KO / 13C / portal / 22a / 2	37 / KO / 13C / tail / 33a / 2	38 / KO / 13C / tail / 33a / 2	39 / HET / 13C / portal / 92w / 1	40 / HET / 13C / portal / 92w / 1	41 / WT / 13C / tail / 84z / 2	42 / WT / 13C / tail / 84z / 2	43 / WT / 13C / tail / 83z / 2	44 / WT / 13C / tail / 83z / 2	45 / WT / 13C / portal / 76a / 2	46 / WT / 13C / portal / 76a / 2	47 / WT / 13C / portal / 14x / 1
[truncated: 699 more rows]
[truncated: 17 more columns]

[truncated: 2 more sheets: z_score_calculation, Sheet3]
