# Supplementary material for: ADAMTS18+ villus tip telocytes maintain a polarized VEGFA signaling domain and fenestrations in nutrient-absorbing intestinal blood vessels
Source: Nat Commun. 2022 Jul 9;13:3983. doi: 10.1038/s41467-022-31571-2 (PMC9271081; doi:10.1038/s41467-022-31571-2)
Supplement: Supplementary file 6 — Supplementary Dataset 4 [file 41467_2022_31571_MOESM6_ESM.xlsx]

## Sheet: injections
dsIdx	dsActive	dsCode	dsSampleName	dsExpCode	dsPert	dsAmount	dsSequence	dsUser1	dsUser2	dsUser3	dsUser4	dsUser5	dsUser6
1	TRUE	20210318164125345-2757111	Petrova16_03	E223633	WT 13C tail	NaN	1	WT	13C	tail	25w
2	TRUE	20210318164126486-2757112	Petrova16_03	E223633	WT 13C tail	NaN	2	WT	13C	tail	25w
3	TRUE	20210318164127611-2757113	Petrova16_18	E223633	WT 13C tail	NaN	3	WT	13C	tail	76a
4	TRUE	20210318164128803-2757114	Petrova16_18	E223633	WT 13C tail	NaN	4	WT	13C	tail	76a
5	TRUE	20210318164129906-2757115	Petrova16_31	E223633	KO 13C portal	NaN	5	KO	13C	portal	33a
6	TRUE	20210318164130904-2757116	Petrova16_31	E223633	KO 13C portal	NaN	6	KO	13C	portal	33a
7	TRUE	20210318164132086-2757117	Petrova16_32	E223633	KO 13C portal	NaN	7	KO	13C	portal	34a
8	TRUE	20210318164133150-2757118	Petrova16_32	E223633	KO 13C portal	NaN	8	KO	13C	portal	34a
9	TRUE	20210318164134294-2757119	Petrova16_17	E223633	WT 13C tail	NaN	9	WT	13C	tail	48a
10	TRUE	20210318164135496-2757120	Petrova16_17	E223633	WT 13C tail	NaN	10	WT	13C	tail	48a
11	TRUE	20210318164139002-2757123	Petrova16_23	E223633	KO 13C tail	NaN	11	KO	13C	tail	34a
12	TRUE	20210318164140159-2757124	Petrova16_23	E223633	KO 13C tail	NaN	12	KO	13C	tail	34a
13	TRUE	20210318164141334-2757125	Petrova16_25	E223633	WT 13C portal	NaN	13	WT	13C	portal	84z
14	TRUE	20210318164142501-2757126	Petrova16_25	E223633	WT 13C portal	NaN	14	WT	13C	portal	84z
15	TRUE	20210318164143742-2757127	Petrova16_14	E223633	KO 13C portal	NaN	15	KO	13C	portal	90w
16	TRUE	20210318164144920-2757128	Petrova16_14	E223633	KO 13C portal	NaN	16	KO	13C	portal	90w
17	TRUE	20210318164148170-2757131	Petrova16_21	E223633	KO 13C tail	NaN	17	KO	13C	tail	22a
18	TRUE	20210318164149288-2757132	Petrova16_21	E223633	KO 13C tail	NaN	18	KO	13C	tail	22a
19	TRUE	20210318164150335-2757133	Petrova16_05	E223633	WT 13C tail	NaN	19	WT	13C	tail	14x
20	TRUE	20210318164151455-2757134	Petrova16_05	E223633	WT 13C tail	NaN	20	WT	13C	tail	14x
21	TRUE	20210318164156881-2757139	Petrova16_04	E223633	HET 13C tail	NaN	21	HET	13C	tail	92w
22	TRUE	20210318164158186-2757140	Petrova16_04	E223633	HET 13C tail	NaN	22	HET	13C	tail	92w
23	TRUE	20210318164159458-2757141	Petrova16_10	E223633	WT 13C portal	NaN	23	WT	13C	portal	25w
24	TRUE	20210318164200710-2757142	Petrova16_10	E223633	WT 13C portal	NaN	24	WT	13C	portal	25w
25	TRUE	20210318164204427-2757145	Petrova16_19	E223633	WT 13C tail	NaN	25	WT	13C	tail	78a
26	TRUE	20210318164205678-2757146	Petrova16_19	E223633	WT 13C tail	NaN	26	WT	13C	tail	78a
27	TRUE	20210318164206999-2757147	Petrova16_26	E223633	WT 13C portal	NaN	27	WT	13C	portal	48a
28	TRUE	20210318164208199-2757148	Petrova16_26	E223633	WT 13C portal	NaN	28	WT	13C	portal	48a
29	TRUE	20210318164209409-2757149	Petrova16_30	E223633	KO 13C portal	NaN	29	KO	13C	portal	22a
30	TRUE	20210318164210710-2757150	Petrova16_30	E223633	KO 13C portal	NaN	30	KO	13C	portal	22a
31	TRUE	20210318164211895-2757151	Petrova16_22	E223633	KO 13C tail	NaN	31	KO	13C	tail	33a
32	TRUE	20210318164213140-2757152	Petrova16_22	E223633	KO 13C tail	NaN	32	KO	13C	tail	33a
33	TRUE	20210318164214374-2757153	Petrova16_11	E223633	HET 13C portal	NaN	33	HET	13C	portal	92w
34	TRUE	20210318164215706-2757154	Petrova16_11	E223633	HET 13C portal	NaN	34	HET	13C	portal	92w
35	TRUE	20210318164216922-2757155	Petrova16_16	E223633	WT 13C tail	NaN	35	WT	13C	tail	84z
36	TRUE	20210318164218079-2757156	Petrova16_16	E223633	WT 13C tail	NaN	36	WT	13C	tail	84z
37	TRUE	20210318164219354-2757157	Petrova16_15	E223633	WT 13C tail	NaN	37	WT	13C	tail	83z
38	TRUE	20210318164220610-2757158	Petrova16_15	E223633	WT 13C tail	NaN	38	WT	13C	tail	83z
39	TRUE	20210318164221913-2757159	Petrova16_27	E223633	WT 13C portal	NaN	39	WT	13C	portal	76a
40	TRUE	20210318164223113-2757160	Petrova16_27	E223633	WT 13C portal	NaN	40	WT	13C	portal	76a
41	TRUE	20210318164224369-2757161	Petrova16_12	E223633	WT 13C portal	NaN	41	WT	13C	portal	14x
42	TRUE	20210318164225589-2757162	Petrova16_12	E223633	WT 13C portal	NaN	42	WT	13C	portal	14x
43	TRUE	20210318164231403-2757167	Petrova16_24	E223633	WT 13C portal	NaN	43	WT	13C	portal	83z
44	TRUE	20210318164232543-2757168	Petrova16_24	E223633	WT 13C portal	NaN	44	WT	13C	portal	83z
45	TRUE	20210318164233706-2757169	Petrova16_13	E223633	KO 13C portal	NaN	45	KO	13C	portal	26w
46	TRUE	20210318164234901-2757170	Petrova16_13	E223633	KO 13C portal	NaN	46	KO	13C	portal	26w
47	TRUE	20210318164236125-2757171	Petrova16_06	E223633	KO 13C tail	NaN	47	KO	13C	tail	26w
48	TRUE	20210318164237419-2757172	Petrova16_06	E223633	KO 13C tail	NaN	48	KO	13C	tail	26w
49	TRUE	20210318164238716-2757173	Petrova16_07	E223633	KO 13C tail	NaN	49	KO	13C	tail	90w
50	TRUE	20210318164240095-2757174	Petrova16_07	E223633	KO 13C tail	NaN	50	KO	13C	tail	90w
51	TRUE	20210318164241329-2757175	Petrova16_28	E223633	WT 13C portal	NaN	51	WT	13C	portal	78a
52	TRUE	20210318164242659-2757176	Petrova16_28	E223633	WT 13C portal	NaN	52	WT	13C	portal	78a
53	TRUE	20210318164246157-2757179	Petrova16_29	E223633	KO 13C portal	NaN	53	KO	13C	portal	76z
54	TRUE	20210318164247290-2757180	Petrova16_29	E223633	KO 13C portal	NaN	54	KO	13C	portal	76z
55	TRUE	20210318164248432-2757181	Petrova16_20	E223633	KO 13C tail	NaN	55	KO	13C	tail	76z
56	TRUE	20210318164249520-2757182	Petrova16_20	E223633	KO 13C tail	NaN	56	KO	13C	tail	76z

## Sheet: ions
ionIdx	ionMz	ionActive	ionAverageInt	ionQualTIC	Top annotation name	Top annotation ids	Top annotation formula	Top annotation ion	Top annotation score
1	59.0132	1	57358.7	0.891823	Acetatic acid	C00033; C00266; CHEBI:15366; CHEBI:17071; HMDB0000042; HMDB0003344; HMDB00042; HMDB02165; HMDB03344	C2H4O2	-H(-)	100		Acetatic acid-H(-)
2	60.0163	1	3137.37	0.602137	Acetatic acid	C00033; C00266; CHEBI:15366; CHEBI:17071; HMDB0000042; HMDB0003344; HMDB00042; HMDB02165; HMDB03344	C2H4O2	-H(-) [+1]	100		Acetatic acid-H(-) [+1]
3	61.02	1	7195.64	0.774602	Acetatic acid	C00033; C00266; CHEBI:15366; CHEBI:17071; HMDB0000042; HMDB0003344; HMDB00042; HMDB02165; HMDB03344	C2H4O2	-H(-) [+2]	100		Acetatic acid-H(-) [+2]
4	61.0286	1	2317.04	0.450026	Ethylene glycol	; C01380; CHEBI:30742; CHEBI:35928; HMDB0031430; HMDB0032262; HMDB31430; HMDB32262	C2H6O2	-H(-)	100		Ethylene glycol-H(-)
5	67.0181	1	6976.81	0.448221	Butynal	C06145; CHEBI:28180; HMDB0006853; HMDB06853; HMDB06945	C4H4O	-H(-)	100		Butynal-H(-)
6	69.0339	1	2820.25	0.550757	Butynol	; CHEBI:48058; HMDB0034233; HMDB0061873; HMDB0061874; HMDB34233; HMDB61873; HMDB61874	C4H6O	-H(-)	100		Butynol-H(-)
7	71.013	1	42296.9	0.892745	Propenoic acid C3:1	C00511; C00546; C19440; CHEBI:17158; CHEBI:18308; CHEBI:566274; HMDB0001167; HMDB0006112; HMDB0031647; HMDB01167; HMDB06112; HMDB31647	C3H4O2	-H(-)	100		Propenoic acid C3:1-H(-)
8	72.0169	1	2987.6	0.629446	Propenoic acid C3:1	C00511; C00546; C19440; CHEBI:17158; CHEBI:18308; CHEBI:566274; HMDB0001167; HMDB0006112; HMDB0031647; HMDB01167; HMDB06112; HMDB31647	C3H4O2	-H(-) [+1]	100		Propenoic acid C3:1-H(-) [+1]
9	72.9927	1	2962.29	0.556576	Glyoxylic acid	C00048; CHEBI:16891; HMDB0000119; HMDB00119	C2H2O3	-H(-)	100		Glyoxylic acid-H(-)
10	73.0196	1	2241.62	0.670839	Propenoic acid C3:1	C00511; C00546; C19440; CHEBI:17158; CHEBI:18308; CHEBI:566274; HMDB0001167; HMDB0006112; HMDB0031647; HMDB01167; HMDB06112; HMDB31647	C3H4O2	-H(-) [+2]	100		Propenoic acid C3:1-H(-) [+2]
11	73.0208	1	2599.84	0.608741	Propenoic acid C3:1	C00511; C00546; C19440; CHEBI:17158; CHEBI:18308; CHEBI:566274; HMDB0001167; HMDB0006112; HMDB0031647; HMDB01167; HMDB06112; HMDB31647	C3H4O2	-H(-) [+2]	100		Propenoic acid C3:1-H(-) [+2]
12	73.029	1	9078.84	0.565573	C3:0 (Propionic acid)	; C00163; C00424; C00937; C00969; C17530; CHEBI:17167; CHEBI:17871; CHEBI:18041; CHEBI:30768; HMDB0000237; HMDB0003052; HMDB0003453; HMDB0006458; HMDB00237; HMDB0031523; HMDB03052; HMDB03453; HMDB06458; HMDB06949; HMDB31523	C3H6O2	-H(-)	100		C3:0 (Propionic acid)-H(-)
13	74.0237	1	15350.4	0.781986	Propenoic acid C3:1	C00511; C00546; C19440; CHEBI:17158; CHEBI:18308; CHEBI:566274; HMDB0001167; HMDB0006112; HMDB0031647; HMDB01167; HMDB06112; HMDB31647	C3H4O2	-H(-) [+3]	100		Propenoic acid C3:1-H(-) [+3]
14	75.0084	1	5366.07	0.451557	Glycolate	; C00160; CHEBI:17497; HMDB0000115; HMDB00115; HMDB0031608; HMDB03035; HMDB31608	C2H4O3	-H(-)	100		Glycolate-H(-)
15	79.9571	1	31385	-0.294749	Hydrogen sulfite	C11481; CHEBI:17137; HMDB0001033; HMDB01033; HMDB03008	HO3S	-H(-)	100		Hydrogen sulfite-H(-)
16	80.9642	1	4608.61	0.0567785	Sulfurous acid	C00094; CHEBI:48854; HMDB0034829; HMDB34829	H2O3S	-H(-)	100		Sulfurous acid-H(-)
17	83.0497	1	2753.35	0.579689	Methyl propenyl ketone	; C00557; C07330; CHEBI:15825; CHEBI:16486; CHEBI:51678; CHEBI:51679; CHEBI:87508; CHEBI:88419; HMDB0001184; HMDB0012157; HMDB0031407; HMDB0031512; HMDB0031530; HMDB0031601; HMDB0031606; HMDB0031607; HMDB0032458; HMDB0037788; HMDB0040584; HMDB01184; HMDB12157; HMDB31407; HMDB31512; HMDB31530; HMDB31601; HMDB31606; HMDB31607; HMDB32458; HMDB37788; HMDB40584	C5H8O	-H(-)	100		Methyl propenyl ketone-H(-)
18	85.0289	1	22036.4	0.840562	Succinic aldehyde	; C00741; C01770; C01771; C19309; C19443; CHEBI:16583; CHEBI:36253; CHEBI:41131; CHEBI:42639; CHEBI:46916; HMDB0000549; HMDB0002523; HMDB0003407; HMDB0010720; HMDB0031209; HMDB0033977; HMDB0034439; HMDB00549; HMDB02523; HMDB03407; HMDB10720; HMDB31209; HMDB33977; HMDB34439	C4H6O2	-H(-)	100		Succinic aldehyde-H(-)
19	86.0324	1	1697.5	0.593144	Succinic aldehyde	; C00741; C01770; C01771; C19309; C19443; CHEBI:16583; CHEBI:36253; CHEBI:41131; CHEBI:42639; CHEBI:46916; HMDB0000549; HMDB0002523; HMDB0003407; HMDB0010720; HMDB0031209; HMDB0033977; HMDB0034439; HMDB00549; HMDB02523; HMDB03407; HMDB10720; HMDB31209; HMDB33977; HMDB34439	C4H6O2	-H(-) [+1]	100		Succinic aldehyde-H(-) [+1]
20	87.0087	1	25185.7	0.88305	Pyruvate	; C00022; C00222; CHEBI:17960; CHEBI:32816; CHEBI:86354; HMDB0000243; HMDB0011111; HMDB00243; HMDB0040261; HMDB0062676; HMDB11111; HMDB11666; HMDB40261; HMDB62676	C3H4O3	-H(-)	100		Pyruvate-H(-)
21	87.0443	1	2061.52	0.588055	C4:0 (Butyric acid)	; C00246; C00466; C00849; C02632; CHEBI:15688; CHEBI:16135; CHEBI:27750; CHEBI:30772; HMDB0000039; HMDB0001873; HMDB0003243; HMDB00039; HMDB0030062; HMDB0031217; HMDB0031507; HMDB0040253; HMDB0040579; HMDB01873; HMDB03151; HMDB03243; HMDB30062; HMDB31217; HMDB31507; HMDB40253; HMDB40579	C4H8O2	-H(-)	100		C4:0 (Butyric acid)-H(-)
22	88.0119	1	1618.8	0.720276	Pyruvate	; C00022; C00222; CHEBI:17960; CHEBI:32816; CHEBI:86354; HMDB0000243; HMDB0011111; HMDB00243; HMDB0040261; HMDB0062676; HMDB11111; HMDB11666; HMDB40261; HMDB62676	C3H4O3	-H(-) [+1]	100		Pyruvate-H(-) [+1]
23	88.0398	1	12273.2	0.852695	Alanine	C00041; C00099; C00133; C00213; C01401; C01537; CHEBI:15570; CHEBI:15611; CHEBI:16449; CHEBI:16958; CHEBI:16977; CHEBI:17967; HMDB0000056; HMDB0000161; HMDB0000271; HMDB0001310; HMDB00056; HMDB00161; HMDB00271; HMDB0031219; HMDB0062251; HMDB01310; HMDB31219; HMDB62251	C3H7NO2	-H(-)	100		Alanine-H(-)
24	88.0398	1	12273.2	0.852695	Succinic aldehyde	; C00741; C01770; C01771; C19309; C19443; CHEBI:16583; CHEBI:36253; CHEBI:41131; CHEBI:42639; CHEBI:46916; HMDB0000549; HMDB0002523; HMDB0003407; HMDB0010720; HMDB0031209; HMDB0033977; HMDB0034439; HMDB00549; HMDB02523; HMDB03407; HMDB10720; HMDB31209; HMDB33977; HMDB34439	C4H6O2	-H(-) [+3]	100		Succinic aldehyde-H(-) [+3]
25	89.0239	1	137375	0.958556	Lactate	; C00184; C00186; C00256; C01013; C02154; CHEBI:132098; CHEBI:16016; CHEBI:33404; CHEBI:341; CHEBI:36596; CHEBI:422; CHEBI:50849; CHEBI:5445; HMDB0000190; HMDB0000700; HMDB0001051; HMDB0001311; HMDB0001882; HMDB00171; HMDB00190; HMDB0029580; HMDB0031232; HMDB0041929; HMDB0062492; HMDB00700; HMDB01051; HMDB01311; HMDB0144295; HMDB01882; HMDB03328; HMDB29580; HMDB31232; HMDB41929; HMDB62492	C3H6O3	-H(-)	100		Lactate-H(-)
26	90.0276	1	6752.2	0.81878	Lactate	; C00184; C00186; C00256; C01013; C02154; CHEBI:132098; CHEBI:16016; CHEBI:33404; CHEBI:341; CHEBI:36596; CHEBI:422; CHEBI:50849; CHEBI:5445; HMDB0000190; HMDB0000700; HMDB0001051; HMDB0001311; HMDB0001882; HMDB00171; HMDB00190; HMDB0029580; HMDB0031232; HMDB0041929; HMDB0062492; HMDB00700; HMDB01051; HMDB01311; HMDB0144295; HMDB01882; HMDB03328; HMDB29580; HMDB31232; HMDB41929; HMDB62492	C3H6O3	-H(-) [+1]	100		Lactate-H(-) [+1]
27	91.0307	1	3616.26	0.785266	Lactate	; C00184; C00186; C00256; C01013; C02154; CHEBI:132098; CHEBI:16016; CHEBI:33404; CHEBI:341; CHEBI:36596; CHEBI:422; CHEBI:50849; CHEBI:5445; HMDB0000190; HMDB0000700; HMDB0001051; HMDB0001311; HMDB0001882; HMDB00171; HMDB00190; HMDB0029580; HMDB0031232; HMDB0041929; HMDB0062492; HMDB00700; HMDB01051; HMDB01311; HMDB0144295; HMDB01882; HMDB03328; HMDB29580; HMDB31232; HMDB41929; HMDB62492	C3H6O3	-H(-) [+2]	100		Lactate-H(-) [+2]
28	91.0397	1	4786.02	0.796358	Glycerol	C00116; CHEBI:17522; HMDB0000131; HMDB00131	C3H8O3	-H(-)	100		Glycerol-H(-)
29	91.0502	1	1977.93	0.674104	Alanine	C00041; C00099; C00133; C00213; C01401; C01537; CHEBI:15570; CHEBI:15611; CHEBI:16449; CHEBI:16958; CHEBI:16977; CHEBI:17967; HMDB0000056; HMDB0000161; HMDB0000271; HMDB0001310; HMDB00056; HMDB00161; HMDB00271; HMDB0031219; HMDB0062251; HMDB01310; HMDB31219; HMDB62251	C3H7NO2	-H(-) [+3]	100		Alanine-H(-) [+3]
30	92.0341	1	13067.5	0.939148	Lactate	; C00184; C00186; C00256; C01013; C02154; CHEBI:132098; CHEBI:16016; CHEBI:33404; CHEBI:341; CHEBI:36596; CHEBI:422; CHEBI:50849; CHEBI:5445; HMDB0000190; HMDB0000700; HMDB0001051; HMDB0001311; HMDB0001882; HMDB00171; HMDB00190; HMDB0029580; HMDB0031232; HMDB0041929; HMDB0062492; HMDB00700; HMDB01051; HMDB01311; HMDB0144295; HMDB01882; HMDB03328; HMDB29580; HMDB31232; HMDB41929; HMDB62492	C3H6O3	-H(-) [+3]	100		Lactate-H(-) [+3]
31	92.9837	1	1145.63	0.781491	Dimethyldisulfide	; C08371; CHEBI:4608; HMDB0005879; HMDB0031707; HMDB0032253; HMDB0032428; HMDB05879; HMDB31707; HMDB32253; HMDB32428	C2H6S2	-H(-)	100		Dimethyldisulfide-H(-)
32	93.0348	1	2424.29	0.651339	C3:0 (Propionic acid)	; C00163; C00424; C00937; C00969; C17530; CHEBI:17167; CHEBI:17871; CHEBI:18041; CHEBI:30768; HMDB0000237; HMDB0003052; HMDB0003453; HMDB0006458; HMDB00237; HMDB0031523; HMDB03052; HMDB03453; HMDB06458; HMDB06949; HMDB31523	C3H6O2	.F(-)	40		C3:0 (Propionic acid).F(-)
33	93.0348	1	2424.29	0.651339	Phenol	C00146; CHEBI:15882; HMDB0000228; HMDB00228	C6H6O	-H(-)	100		Phenol-H(-)
34	93.0454	1	2935.26	0.490955	Methylpyrazine	; HMDB0033112; HMDB33112	C5H6N2	-H(-)	100		Methylpyrazine-H(-)
35	96.9698	1	24069.7	0.818556	Phosphoric acid	C00009; CHEBI:26078; HMDB0002142; HMDB02142	H3O4P	-H(-)	100		Phosphoric acid-H(-)
36	97.0293	1	3928.65	0.529269	C5:2	; CHEBI:207496; CHEBI:36436; HMDB0013742; HMDB0029609; HMDB0040145; HMDB13742; HMDB29609; HMDB34245; HMDB40145	C5H6O2	-H(-)	100		C5:2-H(-)
37	99.0084	1	14530.5	0.746566	Succinic anhydride	C19524; CHEBI:36595; HMDB0032523; HMDB32523	C4H4O3	-H(-)	100		Succinic anhydride-H(-)
38	99.0446	1	2063.44	0.708849	Valerolactone	; C08279; C12518; C14527; C15499; C19238; CHEBI:14750; CHEBI:34840; CHEBI:35936; CHEBI:36431; CHEBI:37127; CHEBI:38366; CHEBI:48569; CHEBI:52774; CHEBI:64276; CHEBI:84978; CHEBI:9592; HMDB0000509; HMDB0001470; HMDB0001862; HMDB0002167; HMDB0029599; HMDB0029608; HMDB0031178; HMDB0031598; HMDB0031602; HMDB0031648; HMDB0032351; HMDB0032385; HMDB0032459; HMDB0033840; HMDB0033978; HMDB00509; HMDB01308…	C5H8O2	-H(-)	100		Valerolactone-H(-)
39	101.024	1	38119.9	0.803781	Oxobutanoic acid	; C00109; C00164; C00232; C00349; C06002; CHEBI:15344; CHEBI:16256; CHEBI:16265; CHEBI:27821; CHEBI:30831; CHEBI:36610; CHEBI:553775; HMDB0000005; HMDB0000060; HMDB00005; HMDB0001172; HMDB0001259; HMDB0002217; HMDB0003381; HMDB00060; HMDB0031646; HMDB01172; HMDB01259; HMDB02217; HMDB03381; HMDB06544; HMDB31646	C4H6O3	-H(-)	100		Oxobutanoic acid-H(-)
40	102.028	1	3288.47	0.591503	Oxobutanoic acid	; C00109; C00164; C00232; C00349; C06002; CHEBI:15344; CHEBI:16256; CHEBI:16265; CHEBI:27821; CHEBI:30831; CHEBI:36610; CHEBI:553775; HMDB0000005; HMDB0000060; HMDB00005; HMDB0001172; HMDB0001259; HMDB0002217; HMDB0003381; HMDB00060; HMDB0031646; HMDB01172; HMDB01259; HMDB02217; HMDB03381; HMDB06544; HMDB31646	C4H6O3	-H(-) [+1]	100		Oxobutanoic acid-H(-) [+1]
41	102.056	1	12312	0.418619	Aminobutanoic acid (ABA)	; C00334; C01205; C02261; C02356; C03284; C05145; C11735; CHEBI:15620; CHEBI:16320; CHEBI:16865; CHEBI:17519; CHEBI:27389; CHEBI:28797; CHEBI:33094; CHEBI:35619; CHEBI:37081; HMDB0000112; HMDB0000452; HMDB0000650; HMDB0002166; HMDB0002299; HMDB0003911; HMDB00112; HMDB0031329; HMDB0031654; HMDB0038394; HMDB0041945; HMDB00452; HMDB00485; HMDB00581; HMDB00650; HMDB0094692; HMDB02166; HMDB02299; HMDB…	C4H9NO2	-H(-)	100		Aminobutanoic acid (ABA)-H(-)
42	102.056	1	12312	0.418619	Valerolactone	; C08279; C12518; C14527; C15499; C19238; CHEBI:14750; CHEBI:34840; CHEBI:35936; CHEBI:36431; CHEBI:37127; CHEBI:38366; CHEBI:48569; CHEBI:52774; CHEBI:64276; CHEBI:84978; CHEBI:9592; HMDB0000509; HMDB0001470; HMDB0001862; HMDB0002167; HMDB0029599; HMDB0029608; HMDB0031178; HMDB0031598; HMDB0031602; HMDB0031648; HMDB0032351; HMDB0032385; HMDB0032459; HMDB0033840; HMDB0033978; HMDB00509; HMDB01308…	C5H8O2	-H(-) [+3]	100		Valerolactone-H(-) [+3]
43	103.021	1	3284.43	0.677227	Succinic anhydride	C19524; CHEBI:36595; HMDB0032523; HMDB32523	C4H4O3	-H(-) [+4]	100		Succinic anhydride-H(-) [+4]
44	103.021	1	3284.43	0.677227	S-Ethyl thioacetate	; CHEBI:49017; HMDB0031190; HMDB0031192; HMDB0031857; HMDB0031982; HMDB0040170; HMDB0041015; HMDB0112254; HMDB31190; HMDB31192; HMDB31857; HMDB31982; HMDB40170; HMDB41015	C4H8OS	-H(-)	96		S-Ethyl thioacetate-H(-)
45	103.04	1	23982.7	0.910621	Hydroxybutanoic acid	; C00989; C01089; C03197; C05984; C06001; CHEBI:1148; CHEBI:17066; CHEBI:17290; CHEBI:20067; CHEBI:30830; CHEBI:37373; CHEBI:50129; CHEBI:741468; HMDB0000008; HMDB0000011; HMDB0000023; HMDB0000336; HMDB0000357; HMDB0000442; HMDB0000710; HMDB0000729; HMDB00008; HMDB00011; HMDB00023; HMDB0031212; HMDB00336; HMDB00357; HMDB00435; HMDB00442; HMDB0059748; HMDB00710; HMDB00729; HMDB00758; HMDB0126088; …	C4H8O3	-H(-)	100		Hydroxybutanoic acid-H(-)
46	104.035	1	24718.7	0.766023	Serine	C00065; C00716; C00740; CHEBI:16523; CHEBI:17115; CHEBI:17822; HMDB0000187; HMDB0003406; HMDB00187; HMDB00589; HMDB0062263; HMDB03406; HMDB62263	C3H7NO3	-H(-)	100		Serine-H(-)
47	104.035	1	24718.7	0.766023	Oxobutanoic acid	; C00109; C00164; C00232; C00349; C06002; CHEBI:15344; CHEBI:16256; CHEBI:16265; CHEBI:27821; CHEBI:30831; CHEBI:36610; CHEBI:553775; HMDB0000005; HMDB0000060; HMDB00005; HMDB0001172; HMDB0001259; HMDB0002217; HMDB0003381; HMDB00060; HMDB0031646; HMDB01172; HMDB01259; HMDB02217; HMDB03381; HMDB06544; HMDB31646	C4H6O3	-H(-) [+3]	100		Oxobutanoic acid-H(-) [+3]
48	105.019	1	6570.96	0.539166	D-Glyceric acid	; C00258; CHEBI:32398; CHEBI:33508; CHEBI:74324; HMDB0000139; HMDB0006372; HMDB00139; HMDB0031818; HMDB06372; HMDB31818	C3H6O4	-H(-)	100		D-Glyceric acid-H(-)
49	105.019	1	6570.96	0.539166	2,3-Dihydrothiophene	; HMDB0033875; HMDB0033922; HMDB33875; HMDB33922	C4H6S	.F(-)	40		2,3-Dihydrothiophene.F(-)
50	105.037	1	5635.33	0.530485	3-(Methylthio)-1-propanol	; CHEBI:49019; HMDB0031716; HMDB0040185; HMDB0041475; HMDB31716; HMDB40185; HMDB41475	C4H10OS	-H(-)	100		3-(Methylthio)-1-propanol-H(-)
51	105.037	1	5635.33	0.530485	Oxobutanoic acid	; C00109; C00164; C00232; C00349; C06002; CHEBI:15344; CHEBI:16256; CHEBI:16265; CHEBI:27821; CHEBI:30831; CHEBI:36610; CHEBI:553775; HMDB0000005; HMDB0000060; HMDB00005; HMDB0001172; HMDB0001259; HMDB0002217; HMDB0003381; HMDB00060; HMDB0031646; HMDB01172; HMDB01259; HMDB02217; HMDB03381; HMDB06544; HMDB31646	C4H6O3	-H(-) [+4]	100		Oxobutanoic acid-H(-) [+4]
52	105.046	1	1839.45	0.593027	Hydroxybutanoic acid	; C00989; C01089; C03197; C05984; C06001; CHEBI:1148; CHEBI:17066; CHEBI:17290; CHEBI:20067; CHEBI:30830; CHEBI:37373; CHEBI:50129; CHEBI:741468; HMDB0000008; HMDB0000011; HMDB0000023; HMDB0000336; HMDB0000357; HMDB0000442; HMDB0000710; HMDB0000729; HMDB00008; HMDB00011; HMDB00023; HMDB0031212; HMDB00336; HMDB00357; HMDB00435; HMDB00442; HMDB0059748; HMDB00710; HMDB00729; HMDB00758; HMDB0126088; …	C4H8O3	-H(-) [+2]	100		Hydroxybutanoic acid-H(-) [+2]
53	107.036	1	11276.7	0.56727	2,2-Dihydroperoxypropane	; HMDB0034260; HMDB34260	C3H8O4	-H(-)	57		2,2-Dihydroperoxypropane-H(-)
54	107.036	1	11276.7	0.56727	S-Ethyl thioacetate	; CHEBI:49017; HMDB0031190; HMDB0031192; HMDB0031857; HMDB0031982; HMDB0040170; HMDB0041015; HMDB0112254; HMDB31190; HMDB31192; HMDB31857; HMDB31982; HMDB40170; HMDB41015	C4H8OS	-H(-) [+4]	100		S-Ethyl thioacetate-H(-) [+4]
55	107.05	1	60952.7	0.735763	Benzyl alcohol	C00556; C01403; C01467; C01468; C01542; CHEBI:16579; CHEBI:17231; CHEBI:17847; CHEBI:17987; CHEBI:28054; HMDB0001858; HMDB0002048; HMDB0002055; HMDB0003119; HMDB0033895; HMDB01858; HMDB02048; HMDB02055; HMDB03119; HMDB13762; HMDB33895	C7H8O	-H(-)	100		Benzyl alcohol-H(-)
56	108.045	1	10626.7	0.558503	Aminophenol	; C02372; CHEBI:17602; CHEBI:59981; HMDB0001169; HMDB0035882; HMDB0040582; HMDB01169; HMDB35882; HMDB40582	C6H7NO	-H(-)	100		Aminophenol-H(-)
57	108.053	1	7171.64	0.606661	Benzyl alcohol	C00556; C01403; C01467; C01468; C01542; CHEBI:16579; CHEBI:17231; CHEBI:17847; CHEBI:17987; CHEBI:28054; HMDB0001858; HMDB0002048; HMDB0002055; HMDB0003119; HMDB0033895; HMDB01858; HMDB02048; HMDB02055; HMDB03119; HMDB13762; HMDB33895	C7H8O	-H(-) [+1]	100		Benzyl alcohol-H(-) [+1]
58	109.011	1	9680.51	0.465032	2-Vinylthiophene	; CHEBI:48498; HMDB0029726; HMDB0033746; HMDB29726; HMDB33746	C6H6S	-H(-)	100		2-Vinylthiophene-H(-)
59	109.029	1	20924.1	0.799525	Catechol	; C00090; C00530; C01751; C11115; CHEBI:17594; CHEBI:18135; CHEBI:27810; CHEBI:59983; HMDB0000957; HMDB0002434; HMDB0031180; HMDB0032037; HMDB0033002; HMDB0033127; HMDB00957; HMDB02434; HMDB31180; HMDB32037; HMDB33002; HMDB33127	C6H6O2	-H(-)	100		Catechol-H(-)
60	109.041	1	12762	0.607408	N-Acetylimidazole	; C05130; CHEBI:27398; HMDB0003905; HMDB0033156; HMDB0060741; HMDB03905; HMDB06237; HMDB33156; HMDB60741	C5H6N2O	-H(-)	100		N-Acetylimidazole-H(-)
61	109.052	1	3280.12	0.531857	3-(Methylthio)-1-propanol	; CHEBI:49019; HMDB0031716; HMDB0040185; HMDB0041475; HMDB31716; HMDB40185; HMDB41475	C4H10OS	-H(-) [+4]	100		3-(Methylthio)-1-propanol-H(-) [+4]
62	109.065	1	5860	0.580223	2,3,5-Trimethylfuran	; HMDB0029721; HMDB0029728; HMDB0031541; HMDB0040277; HMDB0040278; HMDB0061891; HMDB29721; HMDB29728; HMDB31541; HMDB40277; HMDB40278; HMDB61891	C7H10O	-H(-)	100		2,3,5-Trimethylfuran-H(-)
63	110.024	1	6366.02	0.22568	Pyrrole-2-carboxylic acid	; C05942; CHEBI:36751; HMDB0004230; HMDB0038175; HMDB03094; HMDB04230; HMDB38175	C5H5NO2	-H(-)	100		Pyrrole-2-carboxylic acid-H(-)
64	110.072	1	6626.89	0.412355	Histamine	; C00388; CHEBI:18295; HMDB0000870; HMDB0060263; HMDB00870; HMDB60263	C5H9N3	-H(-)	100		Histamine-H(-)
65	111.009	1	192121	0.776098	Furoic acid	; C01546; CHEBI:30845; CHEBI:30846; HMDB0000444; HMDB0000617; HMDB0032994; HMDB0039437; HMDB00444; HMDB00617; HMDB32994; HMDB39437	C5H4O3	-H(-)	100		Furoic acid-H(-)
66	111.045	1	13648	0.609995	C6:2	; C04221; C06105; CHEBI:10702; CHEBI:38358; CHEBI:41674; HMDB0001164; HMDB0029581; HMDB0031344; HMDB0031543; HMDB0032233; HMDB0033569; HMDB0034247; HMDB0039778; HMDB0040260; HMDB01164; HMDB29581; HMDB31344; HMDB31543; HMDB32233; HMDB33569; HMDB34247; HMDB39778; HMDB40260	C6H8O2	-H(-)	100		C6:2-H(-)
67	111.055	1	4314	0.643901	Aminophenol	; C02372; CHEBI:17602; CHEBI:59981; HMDB0001169; HMDB0035882; HMDB0040582; HMDB01169; HMDB35882; HMDB40582	C6H7NO	-H(-) [+3]	100		Aminophenol-H(-) [+3]
68	111.081	1	5233.74	0.75398	(Z)-4-Heptenal	; CHEBI:87582; HMDB0031483; HMDB0031486; HMDB0031487; HMDB0031488; HMDB0031539; HMDB0031540; HMDB0031550; HMDB0031551; HMDB0032301; HMDB0033667; HMDB0033827; HMDB0034372; HMDB0040339; HMDB31483; HMDB31486; HMDB31487; HMDB31488; HMDB31539; HMDB31540; HMDB31550; HMDB31551; HMDB32301; HMDB33667; HMDB33827; HMDB34372; HMDB40339	C7H12O	-H(-)	100		(Z)-4-Heptenal-H(-)
69	112.013	1	20181.6	0.718935	Furoic acid	; C01546; CHEBI:30845; CHEBI:30846; HMDB0000444; HMDB0000617; HMDB0032994; HMDB0039437; HMDB00444; HMDB00617; HMDB32994; HMDB39437	C5H4O3	-H(-) [+1]	75		Furoic acid-H(-) [+1]
70	112.042	1	7910.36	0.602307	Pyrroline carboxylic acid	C04322; CHEBI:1372; HMDB0001301; HMDB01301; HMDB02240	C5H7NO2	-H(-)	74		Pyrroline carboxylic acid-H(-)
71	112.051	1	17309.9	0.565313	Creatinine	C00791; CHEBI:16737; HMDB0000562; HMDB00562	C4H7N3O	-H(-)	100		Creatinine-H(-)
72	112.051	1	17309.9	0.565313	N-Acetylimidazole	; C05130; CHEBI:27398; HMDB0003905; HMDB0033156; HMDB0060741; HMDB03905; HMDB06237; HMDB33156; HMDB60741	C5H6N2O	-H(-) [+3]	100		N-Acetylimidazole-H(-) [+3]
73	113.024	1	97306.7	0.835102	2-Hydroxy-2,4-pentadienoic acid	; CHEBI:28993; CHEBI:74456; HMDB0031859; HMDB0060461; HMDB31859; HMDB60461	C5H6O3	-H(-)	100		2-Hydroxy-2,4-pentadienoic acid-H(-)
74	113.053	1	4281.14	0.68755	N-Acetylimidazole	; C05130; CHEBI:27398; HMDB0003905; HMDB0033156; HMDB0060741; HMDB03905; HMDB06237; HMDB33156; HMDB60741	C5H6N2O	-H(-) [+4]	100		N-Acetylimidazole-H(-) [+4]
75	113.06	1	6448.68	0.563492	Delta-Hexanolactone	; CHEBI:17915; CHEBI:422598; CHEBI:49284; CHEBI:589927; CHEBI:87334; CHEBI:87583; CHEBI:87721; HMDB0000453; HMDB0003843; HMDB0010719; HMDB0029487; HMDB0031158; HMDB0031491; HMDB0031492; HMDB0031501; HMDB0031559; HMDB0031560; HMDB0031562; HMDB0032490; HMDB0033568; HMDB0039581; HMDB0040328; HMDB00453; HMDB0060476; HMDB0061929; HMDB03843; HMDB10719; HMDB29487; HMDB31158; HMDB31491; HMDB31492; HMDB31…	C6H10O2	-H(-)	100		Delta-Hexanolactone-H(-)
76	113.097	1	2597.91	0.672118	Heptanone	; C08380; C14390; CHEBI:50139; CHEBI:5672; CHEBI:87754; CHEBI:88822; HMDB0003671; HMDB0004814; HMDB0005841; HMDB0031405; HMDB0031429; HMDB0031475; HMDB0031482; HMDB0031538; HMDB0031549; HMDB0032405; HMDB0038052; HMDB0040191; HMDB0041320; HMDB0059693; HMDB0061896; HMDB03671; HMDB04814; HMDB05841; HMDB31405; HMDB31429; HMDB31475; HMDB31482; HMDB31538; HMDB31549; HMDB32405; HMDB38052; HMDB40191; HMD…	C7H14O	-H(-)	100		Heptanone-H(-)
77	114.02	1	10245.5	0.798174	Furoic acid	; C01546; CHEBI:30845; CHEBI:30846; HMDB0000444; HMDB0000617; HMDB0032994; HMDB0039437; HMDB00444; HMDB00617; HMDB32994; HMDB39437	C5H4O3	-H(-) [+3]	55		Furoic acid-H(-) [+3]
78	114.056	1	97741.9	0.801343	Proline	; C00148; C00763; C18170; CHEBI:16313; CHEBI:17203; CHEBI:30322; HMDB0000162; HMDB0003411; HMDB0012880; HMDB00162; HMDB0030409; HMDB0034208; HMDB03411; HMDB12880; HMDB30409; HMDB34208	C5H9NO2	-H(-)	100		Proline-H(-)
79	114.056	1	97741.9	0.801343	C6:2	; C04221; C06105; CHEBI:10702; CHEBI:38358; CHEBI:41674; HMDB0001164; HMDB0029581; HMDB0031344; HMDB0031543; HMDB0032233; HMDB0033569; HMDB0034247; HMDB0039778; HMDB0040260; HMDB01164; HMDB29581; HMDB31344; HMDB31543; HMDB32233; HMDB33569; HMDB34247; HMDB39778; HMDB40260	C6H8O2	-H(-) [+3]	100		C6:2-H(-) [+3]
80	114.091	1	2494.61	0.592698	N-(2-Methylpropyl)acetamide	; HMDB0034203; HMDB34203	C6H13NO	-H(-)	50		N-(2-Methylpropyl)acetamide-H(-)
81	114.091	1	2494.61	0.592698	(Z)-4-Heptenal	; CHEBI:87582; HMDB0031483; HMDB0031486; HMDB0031487; HMDB0031488; HMDB0031539; HMDB0031540; HMDB0031550; HMDB0031551; HMDB0032301; HMDB0033667; HMDB0033827; HMDB0034372; HMDB0040339; HMDB31483; HMDB31486; HMDB31487; HMDB31488; HMDB31539; HMDB31540; HMDB31550; HMDB31551; HMDB32301; HMDB33667; HMDB33827; HMDB34372; HMDB40339	C7H12O	-H(-) [+3]	100		(Z)-4-Heptenal-H(-) [+3]
82	115.003	1	70451.5	0.883984	Fumarate	C00122; C01384; CHEBI:18012; CHEBI:18300; HMDB0000134; HMDB0000176; HMDB00134; HMDB00176	C4H4O4	-H(-)	100		Fumarate-H(-)
83	115.04	1	22945.6	0.819417	Ketovaline	; C00141; C03273; C06255; CHEBI:16530; CHEBI:33033; CHEBI:37079; CHEBI:39153; CHEBI:45630; HMDB0000019; HMDB0000310; HMDB0000720; HMDB0001865; HMDB00019; HMDB0003771; HMDB0012233; HMDB00310; HMDB0031643; HMDB0034466; HMDB00720; HMDB0128916; HMDB0128917; HMDB0128943; HMDB0129096; HMDB0129097; HMDB0129098; HMDB0132477; HMDB01865; HMDB03771; HMDB04260; HMDB12233; HMDB31643; HMDB34466	C5H8O3	-H(-)	100		Ketovaline-H(-)
84	115.053	1	8005	0.797883	Diacetylhydrazine	; C16622; HMDB0060496; HMDB0061163; HMDB60496; HMDB61163	C4H8N2O2	-H(-)	56		Diacetylhydrazine-H(-)
85	115.059	1	10770.8	0.714523	Proline	; C00148; C00763; C18170; CHEBI:16313; CHEBI:17203; CHEBI:30322; HMDB0000162; HMDB0003411; HMDB0012880; HMDB00162; HMDB0030409; HMDB0034208; HMDB03411; HMDB12880; HMDB30409; HMDB34208	C5H9NO2	-H(-) [+1]	100		Proline-H(-) [+1]
86	115.059	1	10770.8	0.714523	2-Methyl-1-methylthio-2-butene	; HMDB0032411; HMDB0040244; HMDB32411; HMDB40244	C6H12S	-H(-)	100		2-Methyl-1-methylthio-2-butene-H(-)
87	115.059	1	10770.8	0.714523	C6:2	; C04221; C06105; CHEBI:10702; CHEBI:38358; CHEBI:41674; HMDB0001164; HMDB0029581; HMDB0031344; HMDB0031543; HMDB0032233; HMDB0033569; HMDB0034247; HMDB0039778; HMDB0040260; HMDB01164; HMDB29581; HMDB31344; HMDB31543; HMDB32233; HMDB33569; HMDB34247; HMDB39778; HMDB40260	C6H8O2	-H(-) [+4]	100		C6:2-H(-) [+4]
88	115.076	1	40623.8	0.865717	Hexanoic acid	; C01585; C12293; C12304; CHEBI:167422; CHEBI:30776; CHEBI:31328; CHEBI:31726; CHEBI:410868; CHEBI:50569; CHEBI:55381; CHEBI:74903; CHEBI:87572; HMDB0000535; HMDB0000689; HMDB0029762; HMDB0030027; HMDB0030056; HMDB0030059; HMDB0031207; HMDB0031221; HMDB0031246; HMDB0031248; HMDB0031325; HMDB0031511; HMDB0031580; HMDB0033774; HMDB0033889; HMDB0034163; HMDB0037266; HMDB0040279; HMDB0040327; HMDB005…	C6H12O2	-H(-)	100		Hexanoic acid-H(-)
89	115.096	1	2561.86	0.909873	N-(2-Methylpropyl)acetamide	; HMDB0034203; HMDB34203	C6H13NO	-H(-) [+1]	100		N-(2-Methylpropyl)acetamide-H(-) [+1]
90	116.007	1	7849.72	0.810845	Fumarate	C00122; C01384; CHEBI:18012; CHEBI:18300; HMDB0000134; HMDB0000176; HMDB00134; HMDB00176	C4H4O4	-H(-) [+1]	100		Fumarate-H(-) [+1]
91	116.036	1	13777	0.71972	Aspartate semialdehyde	; C00441; C03508; CHEBI:18051; CHEBI:40410; CHEBI:40673; HMDB0000532; HMDB0006454; HMDB0012249; HMDB00532; HMDB06454; HMDB12249	C4H7NO3	-H(-)	100		Aspartate semialdehyde-H(-)
92	116.036	1	13777	0.71972	2-Hydroxy-2,4-pentadienoic acid	; CHEBI:28993; CHEBI:74456; HMDB0031859; HMDB0060461; HMDB31859; HMDB60461	C5H6O3	-H(-) [+3]	73		2-Hydroxy-2,4-pentadienoic acid-H(-) [+3]
93	116.05	1	53023.8	0.878977	Benzeneacetonitrile	C16074; CHEBI:25979; HMDB0034171; HMDB34171	C8H7N	-H(-)	100		Benzeneacetonitrile-H(-)
94	116.071	1	187009	0.865471	Valine; Betaine	; C00183; C00431; C00719; C01799; C07457; CHEBI:134261; CHEBI:15887; CHEBI:16414; CHEBI:17750; CHEBI:2691; CHEBI:28804; CHEBI:55344; HMDB0000043; HMDB0000883; HMDB0001382; HMDB0002141; HMDB0003355; HMDB00043; HMDB0013716; HMDB0015550; HMDB00883; HMDB01382; HMDB02141; HMDB03355; HMDB13716; HMDB15550; HMDB34366	C5H11NO2	-H(-)	100		Valine; Betaine-H(-)
95	116.071	1	187009	0.865471	Delta-Hexanolactone	; CHEBI:17915; CHEBI:422598; CHEBI:49284; CHEBI:589927; CHEBI:87334; CHEBI:87583; CHEBI:87721; HMDB0000453; HMDB0003843; HMDB0010719; HMDB0029487; HMDB0031158; HMDB0031491; HMDB0031492; HMDB0031501; HMDB0031559; HMDB0031560; HMDB0031562; HMDB0032490; HMDB0033568; HMDB0039581; HMDB0040328; HMDB00453; HMDB0060476; HMDB0061929; HMDB03843; HMDB10719; HMDB29487; HMDB31158; HMDB31491; HMDB31492; HMDB31…	C6H10O2	-H(-) [+3]	100		Delta-Hexanolactone-H(-) [+3]
96	117.01	1	18066.7	0.835086	Fumarate	C00122; C01384; CHEBI:18012; CHEBI:18300; HMDB0000134; HMDB0000176; HMDB00134; HMDB00176	C4H4O4	-H(-) [+2]	100		Fumarate-H(-) [+2]
97	117.019	1	49435.9	0.671637	Succinate	; C00042; C02170; CHEBI:15741; CHEBI:290972; CHEBI:30860; CHEBI:71176; HMDB0000202; HMDB0000254; HMDB0000349; HMDB0000940; HMDB00202; HMDB00254; HMDB0031204; HMDB00349; HMDB0039324; HMDB00940; HMDB0130020; HMDB02475; HMDB31204; HMDB39324	C4H6O4	-H(-)	100		Succinate-H(-)
98	117.043	1	7432.63	0.664661	Aminoethoxyacetic acid	; HMDB0060587; HMDB60587	C4H8NO3	-H(-)	100		Aminoethoxyacetic acid-H(-)
99	117.055	1	22054.5	0.84045	5-Hydroxypentanoic acid	; C02804; CHEBI:37051; CHEBI:37084; CHEBI:384411; CHEBI:45564; CHEBI:60631; CHEBI:60645; CHEBI:60647; CHEBI:68454; CHEBI:741550; CHEBI:78321; HMDB0000351; HMDB0000354; HMDB0000396; HMDB0000407; HMDB0000410; HMDB0000531; HMDB0000642; HMDB0000754; HMDB0001863; HMDB0001987; HMDB0002011; HMDB00351; HMDB00354; HMDB00396; HMDB00407; HMDB0040735; HMDB00410; HMDB0041603; HMDB00420; HMDB00531; HMDB0059844…	C5H10O3	-H(-)	100		5-Hydroxypentanoic acid-H(-)
100	117.075	1	13489.3	0.759899	Valine; Betaine	; C00183; C00431; C00719; C01799; C07457; CHEBI:134261; CHEBI:15887; CHEBI:16414; CHEBI:17750; CHEBI:2691; CHEBI:28804; CHEBI:55344; HMDB0000043; HMDB0000883; HMDB0001382; HMDB0002141; HMDB0003355; HMDB00043; HMDB0013716; HMDB0015550; HMDB00883; HMDB01382; HMDB02141; HMDB03355; HMDB13716; HMDB15550; HMDB34366	C5H11NO2	-H(-) [+1]	100		Valine; Betaine-H(-) [+1]
101	117.075	1	13489.3	0.759899	Delta-Hexanolactone	; CHEBI:17915; CHEBI:422598; CHEBI:49284; CHEBI:589927; CHEBI:87334; CHEBI:87583; CHEBI:87721; HMDB0000453; HMDB0003843; HMDB0010719; HMDB0029487; HMDB0031158; HMDB0031491; HMDB0031492; HMDB0031501; HMDB0031559; HMDB0031560; HMDB0031562; HMDB0032490; HMDB0033568; HMDB0039581; HMDB0040328; HMDB00453; HMDB0060476; HMDB0061929; HMDB03843; HMDB10719; HMDB29487; HMDB31158; HMDB31491; HMDB31492; HMDB31…	C6H10O2	-H(-) [+4]	100		Delta-Hexanolactone-H(-) [+4]
102	117.075	1	13489.3	0.759899	Diisopropyl sulfide	; HMDB0029579; HMDB0031431; HMDB0039806; HMDB29579; HMDB31431; HMDB39806	C6H14S	-H(-)	100		Diisopropyl sulfide-H(-)
103	118.014	1	2991.3	0.641555	Fumarate	C00122; C01384; CHEBI:18012; CHEBI:18300; HMDB0000134; HMDB0000176; HMDB00134; HMDB00176	C4H4O4	-H(-) [+3]	100		Fumarate-H(-) [+3]
104	118.014	1	2991.3	0.641555	Allyl isothiocyanate	; C19317; CHEBI:35626; CHEBI:494804; HMDB0005843; HMDB0029755; HMDB0033116; HMDB0033117; HMDB0038624; HMDB0061872; HMDB05843; HMDB29755; HMDB33116; HMDB33117; HMDB38624; HMDB61872	C4H5NS	.F(-)	40		Allyl isothiocyanate.F(-)
105	118.015	1	3384.59	0.72952	Aminomalonic acid	C05669; CHEBI:16348; HMDB0034259; HMDB34259	C3H5NO4	-H(-)	100		Aminomalonic acid-H(-)
106	118.023	1	7525.53	0.522364	Succinate	; C00042; C02170; CHEBI:15741; CHEBI:290972; CHEBI:30860; CHEBI:71176; HMDB0000202; HMDB0000254; HMDB0000349; HMDB0000940; HMDB00202; HMDB00254; HMDB0031204; HMDB00349; HMDB0039324; HMDB00940; HMDB0130020; HMDB02475; HMDB31204; HMDB39324	C4H6O4	-H(-) [+1]	100		Succinate-H(-) [+1]
107	118.031	1	11576.1	0.487247	Succinimide	; HMDB0030276; HMDB30276	C4H5NO2	.F(-)	40		Succinimide.F(-)
108	118.031	1	11576.1	0.487247	1,2-Diacylglycerol-LD-PI-pool	; CHEBI:53806; HMDB0062270; HMDB62270	C7H5NO	-H(-)	100		1,2-Diacylglycerol-LD-PI-pool-H(-)
109	118.042	1	28594.3	0.539089	Aspartate semialdehyde	; C00441; C03508; CHEBI:18051; CHEBI:40410; CHEBI:40673; HMDB0000532; HMDB0006454; HMDB0012249; HMDB00532; HMDB06454; HMDB12249	C4H7NO3	-H(-) [+2]	100		Aspartate semialdehyde-H(-) [+2]
110	118.042	1	28594.3	0.539089	2-Hydroxy-2,4-pentadienoic acid	; CHEBI:28993; CHEBI:74456; HMDB0031859; HMDB0060461; HMDB31859; HMDB60461	C5H6O3	-H(-) [+5]	100		2-Hydroxy-2,4-pentadienoic acid-H(-) [+5]
111	118.051	1	52035.7	0.579177	Threonine	; C00188; C00263; C05519; CHEBI:15699; CHEBI:16080; CHEBI:16857; CHEBI:28718; HMDB0000167; HMDB0000719; HMDB0004041; HMDB00167; HMDB0061148; HMDB0061877; HMDB00719; HMDB04041; HMDB61148; HMDB61877	C4H9NO3	-H(-)	100		Threonine-H(-)
112	118.051	1	52035.7	0.579177	Ketovaline	; C00141; C03273; C06255; CHEBI:16530; CHEBI:33033; CHEBI:37079; CHEBI:39153; CHEBI:45630; HMDB0000019; HMDB0000310; HMDB0000720; HMDB0001865; HMDB00019; HMDB0003771; HMDB0012233; HMDB00310; HMDB0031643; HMDB0034466; HMDB00720; HMDB0128916; HMDB0128917; HMDB0128943; HMDB0129096; HMDB0129097; HMDB0129098; HMDB0132477; HMDB01865; HMDB03771; HMDB04260; HMDB12233; HMDB31643; HMDB34466	C5H8O3	-H(-) [+3]	100		Ketovaline-H(-) [+3]
113	119	1	6984.77	0.0502099	Hydroxymalonic acid	C02287; CHEBI:16513; HMDB0035227; HMDB35227	C3H4O5	-H(-)	47		Hydroxymalonic acid-H(-)
114	119	1	6984.77	0.0502099	1,3-Dithiane	; C01871; C08383; CHEBI:47845; CHEBI:540; CHEBI:6854; HMDB0031473; HMDB0031474; HMDB0033052; HMDB0036179; HMDB0041389; HMDB0041391; HMDB31473; HMDB31474; HMDB33052; HMDB36179; HMDB41389; HMDB41391	C4H8S2	-H(-)	100		1,3-Dithiane-H(-)
115	119.035	1	81900.2	0.698004	Succinimide	; HMDB0030276; HMDB30276	C4H5NO2	.F(-) [+1]	40		Succinimide.F(-) [+1]
116	119.035	1	81900.2	0.698004	Tetrose	; C01796; C02045; CHEBI:23956; CHEBI:27913; CHEBI:36532; CHEBI:86348; CHEBI:86371; CHEBI:86391; HMDB0000337; HMDB0000360; HMDB0000498; HMDB0002453; HMDB0002601; HMDB0002649; HMDB0006293; HMDB00337; HMDB00360; HMDB00498; HMDB02453; HMDB02601; HMDB02649; HMDB06118; HMDB06293	C4H8O4	-H(-)	100		Tetrose-H(-)
117	119.05	1	74538.9	0.951038	Aminoethoxyacetic acid	; HMDB0060587; HMDB60587	C4H8NO3	-H(-) [+2]	100		Aminoethoxyacetic acid-H(-) [+2]
118	119.05	1	74538.9	0.951038	Phenylacetaldehyde	; C00601; C02083; C05627; C06758; C07113; C07209; C07214; CHEBI:16424; CHEBI:17907; CHEBI:1883; CHEBI:27434; CHEBI:27632; CHEBI:28476; CHEBI:28617; CHEBI:87607; HMDB0004072; HMDB0006236; HMDB0013815; HMDB0029636; HMDB0029637; HMDB0029638; HMDB0033910; HMDB0038997; HMDB0062765; HMDB0124943; HMDB04072; HMDB06236; HMDB13815; HMDB29636; HMDB29637; HMDB29638; HMDB33910; HMDB38997; HMDB62765	C8H8O	-H(-)	100		Phenylacetaldehyde-H(-)
119	120.012	1	2925.77	0.250144	Cys	C00793; CHEBI:16375; HMDB0003417; HMDB03417	C3H7NO2S	-H(-)	100		Cys-H(-)
120	120.03	1	4346.06	0.4627	Succinate	; C00042; C02170; CHEBI:15741; CHEBI:290972; CHEBI:30860; CHEBI:71176; HMDB0000202; HMDB0000254; HMDB0000349; HMDB0000940; HMDB00202; HMDB00254; HMDB0031204; HMDB00349; HMDB0039324; HMDB00940; HMDB0130020; HMDB02475; HMDB31204; HMDB39324	C4H6O4	-H(-) [+3]	100		Succinate-H(-) [+3]
121	120.03	1	4346.06	0.4627	4,5-Dihydro-2-methylthiazole	; HMDB0029555; HMDB29555	C4H7NS	.F(-)	40		4,5-Dihydro-2-methylthiazole.F(-)
122	120.039	1	11500.6	0.722645	Tetrose	; C01796; C02045; CHEBI:23956; CHEBI:27913; CHEBI:36532; CHEBI:86348; CHEBI:86371; CHEBI:86391; HMDB0000337; HMDB0000360; HMDB0000498; HMDB0002453; HMDB0002601; HMDB0002649; HMDB0006293; HMDB00337; HMDB00360; HMDB00498; HMDB02453; HMDB02601; HMDB02649; HMDB06118; HMDB06293	C4H8O4	-H(-) [+1]	100		Tetrose-H(-) [+1]
123	120.045	1	19150.1	0.847668	Benzamide	; C09815; CHEBI:28179; HMDB0004461; HMDB0033131; HMDB0035281; HMDB04461; HMDB33131; HMDB35281	C7H7NO	-H(-)	100		Benzamide-H(-)
124	120.054	1	9481	0.777788	Aminoethoxyacetic acid	; HMDB0060587; HMDB60587	C4H8NO3	-H(-) [+3]	100		Aminoethoxyacetic acid-H(-) [+3]
125	120.054	1	9481	0.777788	Phenylacetaldehyde	; C00601; C02083; C05627; C06758; C07113; C07209; C07214; CHEBI:16424; CHEBI:17907; CHEBI:1883; CHEBI:27434; CHEBI:27632; CHEBI:28476; CHEBI:28617; CHEBI:87607; HMDB0004072; HMDB0006236; HMDB0013815; HMDB0029636; HMDB0029637; HMDB0029638; HMDB0033910; HMDB0038997; HMDB0062765; HMDB0124943; HMDB04072; HMDB06236; HMDB13815; HMDB29636; HMDB29637; HMDB29638; HMDB33910; HMDB38997; HMDB62765	C8H8O	-H(-) [+1]	100		Phenylacetaldehyde-H(-) [+1]
126	121.029	1	66175.2	0.908309	Benzoate	; C00633; C06202; CHEBI:16008; CHEBI:17597; HMDB0011718; HMDB0032918; HMDB0034170; HMDB11718; HMDB32918; HMDB34170	C7H6O2	-H(-)	100		Benzoate-H(-)
127	121.066	1	9867.22	0.745391	Phenylethyl alcohol	; C05853; C06757; C07112; C13637; C14386; CHEBI:1895; CHEBI:39839; CHEBI:421375; CHEBI:49000; CHEBI:49584; CHEBI:669; HMDB0029306; HMDB0030540; HMDB0032074; HMDB0032148; HMDB0032150; HMDB0032151; HMDB0032619; HMDB0033944; HMDB0041609; HMDB0059873; HMDB29306; HMDB30540; HMDB32074; HMDB32148; HMDB32150; HMDB32151; HMDB32619; HMDB33944; HMDB41609; HMDB59873	C8H10O	-H(-)	100		Phenylethyl alcohol-H(-)
128	122.025	1	9909.52	-0.031008	Nicotinate	; C00253; C06813; C07446; C10164; CHEBI:15940; CHEBI:27798; CHEBI:28747; CHEBI:6032; HMDB0001488; HMDB0002243; HMDB0031713; HMDB0041950; HMDB0060665; HMDB01488; HMDB02243; HMDB31713; HMDB41950; HMDB60665	C6H5NO2	-H(-)	100		Nicotinate-H(-)
129	122.034	1	8024.05	0.643166	Benzoate	; C00633; C06202; CHEBI:16008; CHEBI:17597; HMDB0011718; HMDB0032918; HMDB0034170; HMDB11718; HMDB32918; HMDB34170	C7H6O2	-H(-) [+1]	100		Benzoate-H(-) [+1]
130	122.045	1	2599.32	0.539456	Succinimide	; HMDB0030276; HMDB30276	C4H5NO2	.F(-) [+4]	40		Succinimide.F(-) [+4]
131	122.045	1	2599.32	0.539456	Tetrose	; C01796; C02045; CHEBI:23956; CHEBI:27913; CHEBI:36532; CHEBI:86348; CHEBI:86371; CHEBI:86391; HMDB0000337; HMDB0000360; HMDB0000498; HMDB0002453; HMDB0002601; HMDB0002649; HMDB0006293; HMDB00337; HMDB00360; HMDB00498; HMDB02453; HMDB02601; HMDB02649; HMDB06118; HMDB06293	C4H8O4	-H(-) [+3]	100		Tetrose-H(-) [+3]
132	122.045	1	2599.32	0.539456	(±)-2-Methylthiazolidine	; HMDB0031682; HMDB31682	C4H9NS	.F(-)	40		(±)-2-Methylthiazolidine.F(-)
133	122.061	1	3737.51	0.601039	Aminobutanoic acid (ABA)	; C00334; C01205; C02261; C02356; C03284; C05145; C11735; CHEBI:15620; CHEBI:16320; CHEBI:16865; CHEBI:17519; CHEBI:27389; CHEBI:28797; CHEBI:33094; CHEBI:35619; CHEBI:37081; HMDB0000112; HMDB0000452; HMDB0000650; HMDB0002166; HMDB0002299; HMDB0003911; HMDB00112; HMDB0031329; HMDB0031654; HMDB0038394; HMDB0041945; HMDB00452; HMDB00485; HMDB00581; HMDB00650; HMDB0094692; HMDB02166; HMDB02299; HMDB…	C4H9NO2	.F(-)	37		Aminobutanoic acid (ABA).F(-)
134	122.061	1	3737.51	0.601039	Anisidine	; C19326; CHEBI:163384; CHEBI:59982; HMDB0029300; HMDB0032492; HMDB0032578; HMDB0036058; HMDB0040360; HMDB29300; HMDB32492; HMDB32578; HMDB36058; HMDB40360	C7H9NO	-H(-)	100		Anisidine-H(-)
135	122.061	1	3737.51	0.601039	Phenylacetaldehyde	; C00601; C02083; C05627; C06758; C07113; C07209; C07214; CHEBI:16424; CHEBI:17907; CHEBI:1883; CHEBI:27434; CHEBI:27632; CHEBI:28476; CHEBI:28617; CHEBI:87607; HMDB0004072; HMDB0006236; HMDB0013815; HMDB0029636; HMDB0029637; HMDB0029638; HMDB0033910; HMDB0038997; HMDB0062765; HMDB0124943; HMDB04072; HMDB06236; HMDB13815; HMDB29636; HMDB29637; HMDB29638; HMDB33910; HMDB38997; HMDB62765	C8H8O	-H(-) [+3]	100		Phenylacetaldehyde-H(-) [+3]
136	122.071	1	2907.48	0.491548	5-Hydroxypentanoic acid	; C02804; CHEBI:37051; CHEBI:37084; CHEBI:384411; CHEBI:45564; CHEBI:60631; CHEBI:60645; CHEBI:60647; CHEBI:68454; CHEBI:741550; CHEBI:78321; HMDB0000351; HMDB0000354; HMDB0000396; HMDB0000407; HMDB0000410; HMDB0000531; HMDB0000642; HMDB0000754; HMDB0001863; HMDB0001987; HMDB0002011; HMDB00351; HMDB00354; HMDB00396; HMDB00407; HMDB0040735; HMDB00410; HMDB0041603; HMDB00420; HMDB00531; HMDB0059844…	C5H10O3	-H(-) [+5]	75		5-Hydroxypentanoic acid-H(-) [+5]
137	122.071	1	2907.48	0.491548	Benzeneacetonitrile	C16074; CHEBI:25979; HMDB0034171; HMDB34171	C8H7N	-H(-) [+6]	100		Benzeneacetonitrile-H(-) [+6]
138	123.021	1	7933.85	0.224784	Pyrazinoic acid	C19915; CHEBI:71311; HMDB0059734; HMDB59734; HMDB60645	C5H4N2O2	-H(-)	100		Pyrazinoic acid-H(-)
139	123.023	1	7210.32	-0.0188384	Cys	C00793; CHEBI:16375; HMDB0003417; HMDB03417	C3H7NO2S	-H(-) [+3]	100		Cys-H(-) [+3]
140	123.028	1	6137.45	0.409433	S-Ethyl thioacetate	; CHEBI:49017; HMDB0031190; HMDB0031192; HMDB0031857; HMDB0031982; HMDB0040170; HMDB0041015; HMDB0112254; HMDB31190; HMDB31192; HMDB31857; HMDB31982; HMDB40170; HMDB41015	C4H8OS	.F(-)	40		S-Ethyl thioacetate.F(-)
141	123.028	1	6137.45	0.409433	Nicotinate	; C00253; C06813; C07446; C10164; CHEBI:15940; CHEBI:27798; CHEBI:28747; CHEBI:6032; HMDB0001488; HMDB0002243; HMDB0031713; HMDB0041950; HMDB0060665; HMDB01488; HMDB02243; HMDB31713; HMDB41950; HMDB60665	C6H5NO2	-H(-) [+1]	100		Nicotinate-H(-) [+1]
142	123.028	1	6137.45	0.409433	Phenylmethanethiol	; CHEBI:134281; CHEBI:791015; HMDB0029633; HMDB0029634; HMDB0034448; HMDB29633; HMDB29634; HMDB34448	C7H8S	-H(-)	100		Phenylmethanethiol-H(-)
143	123.046	1	15437.8	0.78043	Hydroxybutanoic acid	; C00989; C01089; C03197; C05984; C06001; CHEBI:1148; CHEBI:17066; CHEBI:17290; CHEBI:20067; CHEBI:30830; CHEBI:37373; CHEBI:50129; CHEBI:741468; HMDB0000008; HMDB0000011; HMDB0000023; HMDB0000336; HMDB0000357; HMDB0000442; HMDB0000710; HMDB0000729; HMDB00008; HMDB00011; HMDB00023; HMDB0031212; HMDB00336; HMDB00357; HMDB00435; HMDB00442; HMDB0059748; HMDB00710; HMDB00729; HMDB00758; HMDB0126088; …	C4H8O3	.F(-)	40		Hydroxybutanoic acid.F(-)
144	123.046	1	15437.8	0.78043	1,2-Diacylglycerol-LD-PI-pool	; CHEBI:53806; HMDB0062270; HMDB62270	C7H5NO	-H(-) [+5]	100		1,2-Diacylglycerol-LD-PI-pool-H(-) [+5]
145	123.046	1	15437.8	0.78043	Orcinol	; C01502; C02323; C03351; C06730; C17467; CHEBI:16464; CHEBI:17069; CHEBI:17254; CHEBI:28591; CHEBI:437856; CHEBI:562752; HMDB0000873; HMDB0001398; HMDB0011724; HMDB0029696; HMDB0032917; HMDB0034877; HMDB0035226; HMDB0038963; HMDB0040280; HMDB0059709; HMDB0059712; HMDB00873; HMDB0135619; HMDB01398; HMDB11724; HMDB29696; HMDB32917; HMDB34877; HMDB35226; HMDB38963; HMDB40280; HMDB59709; HMDB59712	C7H8O2	-H(-)	66		Orcinol-H(-)
146	123.056	1	6107.89	0.0367228	1-(1-Oxopropyl)-1H-imidazole	; C05827; CHEBI:28104; HMDB0004181; HMDB0031852; HMDB0040141; HMDB0040143; HMDB04181; HMDB31852; HMDB40141; HMDB40143	C6H8N2O	-H(-)	100		1-(1-Oxopropyl)-1H-imidazole-H(-)
147	123.056	1	6107.89	0.0367228	Benzamide	; C09815; CHEBI:28179; HMDB0004461; HMDB0033131; HMDB0035281; HMDB04461; HMDB33131; HMDB35281	C7H7NO	-H(-) [+3]	100		Benzamide-H(-) [+3]
148	123.081	1	5419.1	0.720579	2,3-Dimethyl-2-cyclohexen-1-one	; CHEBI:89984; HMDB0031414; HMDB0031582; HMDB0031686; HMDB0032446; HMDB0032447; HMDB0033238; HMDB0039844; HMDB0040246; HMDB0040272; HMDB0061898; HMDB31414; HMDB31582; HMDB31686; HMDB32446; HMDB32447; HMDB33238; HMDB39844; HMDB40246; HMDB40272; HMDB61898	C8H12O	-H(-)	100		2,3-Dimethyl-2-cyclohexen-1-one-H(-)
149	124.007	1	907598	0.918342	Taurine	C00245; CHEBI:15891; HMDB0000251; HMDB00251	C2H7NO3S	-H(-)	100		Taurine-H(-)
150	124.966	1	12519.9	0.278528	Permanganate	; CHEBI:25939; HMDB0001417; HMDB01417	H7MnO4	-H(-)	25		Permanganate-H(-)
151	124.991	1	48616.6	0.921536	2-Hydroxyethanesulfonate	; HMDB0031233; HMDB31233	C2H6O4S	-H(-)	100		2-Hydroxyethanesulfonate-H(-)
152	125.01	1	39503.7	0.852491	Taurine	C00245; CHEBI:15891; HMDB0000251; HMDB00251	C2H7NO3S	-H(-) [+1]	73		Taurine-H(-) [+1]
153	125.024	1	68257.6	-0.198398	Pyrogallic acid	; C01108; C02183; C11101; C11918; CHEBI:142577; CHEBI:16164; CHEBI:16204; CHEBI:412516; HMDB0013674; HMDB0013675; HMDB0029750; HMDB0030776; HMDB0032651; HMDB0034355; HMDB0059735; HMDB0124831; HMDB13674; HMDB13675; HMDB29750; HMDB30776; HMDB32651; HMDB34355; HMDB59735	C6H6O3	-H(-)	100		Pyrogallic acid-H(-)
154	125.034	1	14562.9	0.274543	Nicotinate	; C00253; C06813; C07446; C10164; CHEBI:15940; CHEBI:27798; CHEBI:28747; CHEBI:6032; HMDB0001488; HMDB0002243; HMDB0031713; HMDB0041950; HMDB0060665; HMDB01488; HMDB02243; HMDB31713; HMDB41950; HMDB60665	C6H5NO2	-H(-) [+3]	100		Nicotinate-H(-) [+3]
155	125.034	1	14562.9	0.274543	Phenylmethanethiol	; CHEBI:134281; CHEBI:791015; HMDB0029633; HMDB0029634; HMDB0034448; HMDB29633; HMDB29634; HMDB34448	C7H8S	-H(-) [+2]	100		Phenylmethanethiol-H(-) [+2]
156	125.046	1	5989.5	0.524244	5-Amino-4-imidazolecarboxyamide	; C04051; CHEBI:2030; CHEBI:804916; HMDB0002128; HMDB0003192; HMDB02128; HMDB03192	C4H6N4O	-H(-)	100		5-Amino-4-imidazolecarboxyamide-H(-)
157	125.072	1	3481.52	0.56062	Aminobutanoic acid (ABA)	; C00334; C01205; C02261; C02356; C03284; C05145; C11735; CHEBI:15620; CHEBI:16320; CHEBI:16865; CHEBI:17519; CHEBI:27389; CHEBI:28797; CHEBI:33094; CHEBI:35619; CHEBI:37081; HMDB0000112; HMDB0000452; HMDB0000650; HMDB0002166; HMDB0002299; HMDB0003911; HMDB00112; HMDB0031329; HMDB0031654; HMDB0038394; HMDB0041945; HMDB00452; HMDB00485; HMDB00581; HMDB00650; HMDB0094692; HMDB02166; HMDB02299; HMDB…	C4H9NO2	.F(-) [+3]	40		Aminobutanoic acid (ABA).F(-) [+3]
158	125.072	1	3481.52	0.56062	Anisidine	; C19326; CHEBI:163384; CHEBI:59982; HMDB0029300; HMDB0032492; HMDB0032578; HMDB0036058; HMDB0040360; HMDB29300; HMDB32492; HMDB32578; HMDB36058; HMDB40360	C7H9NO	-H(-) [+3]	100		Anisidine-H(-) [+3]
159	125.072	1	3481.52	0.56062	Phenylacetaldehyde	; C00601; C02083; C05627; C06758; C07113; C07209; C07214; CHEBI:16424; CHEBI:17907; CHEBI:1883; CHEBI:27434; CHEBI:27632; CHEBI:28476; CHEBI:28617; CHEBI:87607; HMDB0004072; HMDB0006236; HMDB0013815; HMDB0029636; HMDB0029637; HMDB0029638; HMDB0033910; HMDB0038997; HMDB0062765; HMDB0124943; HMDB04072; HMDB06236; HMDB13815; HMDB29636; HMDB29637; HMDB29638; HMDB33910; HMDB38997; HMDB62765	C8H8O	-H(-) [+6]	39		Phenylacetaldehyde-H(-) [+6]
160	125.097	1	11182.3	0.524241	N(tele)-methylhistaminium	; CHEBI:58600; HMDB0062574; HMDB62574	C6H12N3	-H(-)	100		N(tele)-methylhistaminium-H(-)
161	125.097	1	11182.3	0.524241	Sulcatone	; C07287; CHEBI:16310; CHEBI:61748; CHEBI:88838; HMDB0013809; HMDB0030961; HMDB0030966; HMDB0031197; HMDB0031301; HMDB0031309; HMDB0031590; HMDB0031591; HMDB0032403; HMDB0032451; HMDB0033547; HMDB0035242; HMDB0035390; HMDB0035915; HMDB0037152; HMDB0039769; HMDB0040146; HMDB0040149; HMDB0040151; HMDB0061945; HMDB0062471; HMDB13809; HMDB30961; HMDB30966; HMDB31197; HMDB31301; HMDB31309; HMDB31590; …	C8H14O	-H(-)	100		Sulcatone-H(-)
162	126.056	1	4828.02	0.400067	Ammonium lactate	; CHEBI:774698; HMDB0015671; HMDB15671	C3H9NO3	.F(-)	40		Ammonium lactate.F(-)
163	126.056	1	4828.02	0.400067	Hydroxybutanoic acid	; C00989; C01089; C03197; C05984; C06001; CHEBI:1148; CHEBI:17066; CHEBI:17290; CHEBI:20067; CHEBI:30830; CHEBI:37373; CHEBI:50129; CHEBI:741468; HMDB0000008; HMDB0000011; HMDB0000023; HMDB0000336; HMDB0000357; HMDB0000442; HMDB0000710; HMDB0000729; HMDB00008; HMDB00011; HMDB00023; HMDB0031212; HMDB00336; HMDB00357; HMDB00435; HMDB00442; HMDB0059748; HMDB00710; HMDB00729; HMDB00758; HMDB0126088; …	C4H8O3	.F(-) [+3]	40		Hydroxybutanoic acid.F(-) [+3]
164	126.056	1	4828.02	0.400067	(S)-2,3,4,5-Tetrahydropyridine-2-ca...	; C04092; CHEBI:30912; CHEBI:49015; HMDB0001084; HMDB0012130; HMDB01084; HMDB12130	C6H9NO2	-H(-)	100		(S)-2,3,4,5-Tetrahydropyridine-2-ca...-H(-)
165	126.056	1	4828.02	0.400067	Orcinol	; C01502; C02323; C03351; C06730; C17467; CHEBI:16464; CHEBI:17069; CHEBI:17254; CHEBI:28591; CHEBI:437856; CHEBI:562752; HMDB0000873; HMDB0001398; HMDB0011724; HMDB0029696; HMDB0032917; HMDB0034877; HMDB0035226; HMDB0038963; HMDB0040280; HMDB0059709; HMDB0059712; HMDB00873; HMDB0135619; HMDB01398; HMDB11724; HMDB29696; HMDB32917; HMDB34877; HMDB35226; HMDB38963; HMDB40280; HMDB59709; HMDB59712	C7H8O2	-H(-) [+3]	73		Orcinol-H(-) [+3]
166	126.1	1	1421.69	0.473983	N(tele)-methylhistaminium	; CHEBI:58600; HMDB0062574; HMDB62574	C6H12N3	-H(-) [+1]	100		N(tele)-methylhistaminium-H(-) [+1]
167	126.1	1	1421.69	0.473983	Sulcatone	; C07287; CHEBI:16310; CHEBI:61748; CHEBI:88838; HMDB0013809; HMDB0030961; HMDB0030966; HMDB0031197; HMDB0031301; HMDB0031309; HMDB0031590; HMDB0031591; HMDB0032403; HMDB0032451; HMDB0033547; HMDB0035242; HMDB0035390; HMDB0035915; HMDB0037152; HMDB0039769; HMDB0040146; HMDB0040149; HMDB0040151; HMDB0061945; HMDB0062471; HMDB13809; HMDB30961; HMDB30966; HMDB31197; HMDB31301; HMDB31309; HMDB31590; …	C8H14O	-H(-) [+1]	100		Sulcatone-H(-) [+1]
168	126.905	1	36594.5	0.260455	I(-)	C05590; CHEBI:43451; HMDB0059634; HMDB59634	HI	-H(-)	25		I(-)-H(-)
169	127.016	1	4242.12	0.47298	Barbiturate	C00813; CHEBI:16294; HMDB0041833; HMDB41833	C4H4N2O3	-H(-)	44		Barbiturate-H(-)
170	127.041	1	27116.6	0.882467	2,2-Dihydroperoxypropane	; HMDB0034260; HMDB34260	C3H8O4	.F(-)	40		2,2-Dihydroperoxypropane.F(-)
171	127.041	1	27116.6	0.882467	Nicotinate	; C00253; C06813; C07446; C10164; CHEBI:15940; CHEBI:27798; CHEBI:28747; CHEBI:6032; HMDB0001488; HMDB0002243; HMDB0031713; HMDB0041950; HMDB0060665; HMDB01488; HMDB02243; HMDB31713; HMDB41950; HMDB60665	C6H5NO2	-H(-) [+5]	100		Nicotinate-H(-) [+5]
172	127.041	1	27116.6	0.882467	Dihydro-4,4-dimethyl-2,3-furandione	; CHEBI:76247; HMDB0033285; HMDB0033517; HMDB0038072; HMDB0040594; HMDB33285; HMDB33517; HMDB38072; HMDB40594	C6H8O3	-H(-)	100		Dihydro-4,4-dimethyl-2,3-furandione-H(-)
173	127.041	1	27116.6	0.882467	Phenylmethanethiol	; CHEBI:134281; CHEBI:791015; HMDB0029633; HMDB0029634; HMDB0034448; HMDB29633; HMDB29634; HMDB34448	C7H8S	-H(-) [+4]	100		Phenylmethanethiol-H(-) [+4]
174	127.052	1	67642.8	0.843387	Dihydrothymine	; C00906; CHEBI:133469; CHEBI:27468; CHEBI:565546; HMDB0000079; HMDB00079; HMDB0029874; HMDB0031547; HMDB0062558; HMDB29874; HMDB31547; HMDB62558	C5H8N2O2	-H(-)	100		Dihydrothymine-H(-)
175	127.076	1	17461	0.600007	Ethyl tiglate	; C08487; CHEBI:87515; HMDB0029165; HMDB0031504; HMDB0032460; HMDB0038962; HMDB29165; HMDB31504; HMDB32460; HMDB38962	C7H12O2	-H(-)	100		Ethyl tiglate-H(-)
176	127.086	1	3607.03	0.840569	Phenylethyl alcohol	; C05853; C06757; C07112; C13637; C14386; CHEBI:1895; CHEBI:39839; CHEBI:421375; CHEBI:49000; CHEBI:49584; CHEBI:669; HMDB0029306; HMDB0030540; HMDB0032074; HMDB0032148; HMDB0032150; HMDB0032151; HMDB0032619; HMDB0033944; HMDB0041609; HMDB0059873; HMDB29306; HMDB30540; HMDB32074; HMDB32148; HMDB32150; HMDB32151; HMDB32619; HMDB33944; HMDB41609; HMDB59873	C8H10O	-H(-) [+6]	100		Phenylethyl alcohol-H(-) [+6]
177	127.113	1	3597.41	0.537973	1-Octanal	; C14272; C17145; CHEBI:34118; CHEBI:87586; HMDB0031295; HMDB0031299; HMDB0031300; HMDB0032402; HMDB0032450; HMDB0035231; HMDB0035768; HMDB0037181; HMDB0061913; HMDB31295; HMDB31299; HMDB31300; HMDB32402; HMDB32450; HMDB35231; HMDB35768; HMDB37181; HMDB61913	C8H16O	-H(-)	100		1-Octanal-H(-)
178	128.035	1	127737	0.871624	Oxoproline	; C01879; C02237; C04281; C04282; CHEBI:16010; CHEBI:16352; CHEBI:18183; CHEBI:27391; HMDB0000267; HMDB0000805; HMDB0001369; HMDB0002234; HMDB00267; HMDB0060262; HMDB0061093; HMDB00805; HMDB01369; HMDB02234; HMDB60262; HMDB61093	C5H7NO3	-H(-)	100		Oxoproline-H(-)
179	128.035	1	127737	0.871624	Pyrogallic acid	; C01108; C02183; C11101; C11918; CHEBI:142577; CHEBI:16164; CHEBI:16204; CHEBI:412516; HMDB0013674; HMDB0013675; HMDB0029750; HMDB0030776; HMDB0032651; HMDB0034355; HMDB0059735; HMDB0124831; HMDB13674; HMDB13675; HMDB29750; HMDB30776; HMDB32651; HMDB34355; HMDB59735	C6H6O3	-H(-) [+3]	100		Pyrogallic acid-H(-) [+3]
180	128.071	1	8652.72	0.685674	Pipecolate	; C00408; C03969; C05936; C07500; CHEBI:17964; CHEBI:30913; CHEBI:40547; CHEBI:41582; CHEBI:63638; CHEBI:7386; CHEBI:90344; HMDB0000070; HMDB0000716; HMDB0004226; HMDB0005960; HMDB00070; HMDB0015212; HMDB0029435; HMDB0029444; HMDB0059649; HMDB0062225; HMDB00716; HMDB0094696; HMDB0094697; HMDB04226; HMDB05960; HMDB15212; HMDB29435; HMDB29444; HMDB59649; HMDB62225; HMDB94696; HMDB94697	C6H11NO2	-H(-)	100		Pipecolate-H(-)
181	129.019	1	52710.1	0.903949	Itaconate	; C00490; C01732; C02214; C02226; C02800; CHEBI:15670; CHEBI:16600; CHEBI:17204; CHEBI:17415; CHEBI:17626; CHEBI:30838; CHEBI:74524; HMDB0000620; HMDB0000634; HMDB0000749; HMDB0002092; HMDB0013233; HMDB0033809; HMDB0059743; HMDB0060365; HMDB0061185; HMDB00620; HMDB00634; HMDB00749; HMDB01657; HMDB02092; HMDB13233; HMDB33809; HMDB59743; HMDB60365; HMDB61185	C5H6O4	-H(-)	100		Itaconate-H(-)
182	129.039	1	15834.3	0.833528	Oxoproline	; C01879; C02237; C04281; C04282; CHEBI:16010; CHEBI:16352; CHEBI:18183; CHEBI:27391; HMDB0000267; HMDB0000805; HMDB0001369; HMDB0002234; HMDB00267; HMDB0060262; HMDB0061093; HMDB00805; HMDB01369; HMDB02234; HMDB60262; HMDB61093	C5H7NO3	-H(-) [+1]	100		Oxoproline-H(-) [+1]
183	129.039	1	15834.3	0.833528	S-2-Propenyl propanethioate	; HMDB0037493; HMDB0040238; HMDB37493; HMDB40238	C6H10OS	-H(-)	100		S-2-Propenyl propanethioate-H(-)
184	129.055	1	47753.6	0.923966	4-Methyl-2-oxopentanoate	; C00233; C00902; C02122; C03465; C03500; C06102; CHEBI:17308; CHEBI:2490; CHEBI:28422; CHEBI:35932; CHEBI:386429; CHEBI:48430; CHEBI:86365; CHEBI:87307; HMDB0000408; HMDB0000491; HMDB0000695; HMDB0001864; HMDB0010717; HMDB0012882; HMDB0031214; HMDB0031216; HMDB0031218; HMDB0033286; HMDB0033302; HMDB0033698; HMDB00408; HMDB0041602; HMDB00491; HMDB0059876; HMDB00695; HMDB00762; HMDB01864; HMDB0196…	C6H10O3	-H(-)	100		4-Methyl-2-oxopentanoate-H(-)
185	129.067	1	8425.68	0.82699	Ammonium lactate	; CHEBI:774698; HMDB0015671; HMDB15671	C3H9NO3	.F(-) [+3]	40		Ammonium lactate.F(-) [+3]
186	129.067	1	8425.68	0.82699	Cucurbitine	; HMDB0029396; HMDB0030405; HMDB29396; HMDB30405	C5H10N2O2	-H(-)	100		Cucurbitine-H(-)
187	129.067	1	8425.68	0.82699	(S)-2,3,4,5-Tetrahydropyridine-2-ca...	; C04092; CHEBI:30912; CHEBI:49015; HMDB0001084; HMDB0012130; HMDB01084; HMDB12130	C6H9NO2	-H(-) [+3]	75		(S)-2,3,4,5-Tetrahydropyridine-2-ca...-H(-) [+3]
188	129.091	1	19179	0.298961	Ethyl isovalerate	; C12290; C12296; C17714; CHEBI:31725; CHEBI:45571; CHEBI:50585; CHEBI:77322; HMDB0000666; HMDB0030028; HMDB0030052; HMDB0031528; HMDB0031594; HMDB0031595; HMDB0032204; HMDB0032874; HMDB0033745; HMDB0034166; HMDB0034239; HMDB0035238; HMDB0036209; HMDB0036237; HMDB0036238; HMDB0039095; HMDB0039618; HMDB0039619; HMDB0040297; HMDB00666; HMDB30028; HMDB30052; HMDB31528; HMDB31594; HMDB31595; HMDB3220…	C7H14O2	-H(-)	100		Ethyl isovalerate-H(-)
189	129.102	1	4401.83	0.369967	N-Acetylputrescine	C02714; CHEBI:17768; HMDB0002064; HMDB02064	C6H14N2O	-H(-)	100		N-Acetylputrescine-H(-)
190	129.102	1	4401.83	0.369967	2,3-Dimethyl-2-cyclohexen-1-one	; CHEBI:89984; HMDB0031414; HMDB0031582; HMDB0031686; HMDB0032446; HMDB0032447; HMDB0033238; HMDB0039844; HMDB0040246; HMDB0040272; HMDB0061898; HMDB31414; HMDB31582; HMDB31686; HMDB32446; HMDB32447; HMDB33238; HMDB39844; HMDB40246; HMDB40272; HMDB61898	C8H12O	-H(-) [+6]	100		2,3-Dimethyl-2-cyclohexen-1-one-H(-) [+6]
191	130.041	1	11630.9	0.67834	Cytosine	C00380; CHEBI:16040; HMDB0000630; HMDB00630	C4H5N3O	.F(-)	40		Cytosine.F(-)
192	130.041	1	11630.9	0.67834	Oxoproline	; C01879; C02237; C04281; C04282; CHEBI:16010; CHEBI:16352; CHEBI:18183; CHEBI:27391; HMDB0000267; HMDB0000805; HMDB0001369; HMDB0002234; HMDB00267; HMDB0060262; HMDB0061093; HMDB00805; HMDB01369; HMDB02234; HMDB60262; HMDB61093	C5H7NO3	-H(-) [+2]	100		Oxoproline-H(-) [+2]
193	130.041	1	11630.9	0.67834	S-2-Propenyl propanethioate	; HMDB0037493; HMDB0040238; HMDB37493; HMDB40238	C6H10OS	-H(-) [+1]	100		S-2-Propenyl propanethioate-H(-) [+1]
194	130.041	1	11630.9	0.67834	Pyrogallic acid	; C01108; C02183; C11101; C11918; CHEBI:142577; CHEBI:16164; CHEBI:16204; CHEBI:412516; HMDB0013674; HMDB0013675; HMDB0029750; HMDB0030776; HMDB0032651; HMDB0034355; HMDB0059735; HMDB0124831; HMDB13674; HMDB13675; HMDB29750; HMDB30776; HMDB32651; HMDB34355; HMDB59735	C6H6O3	-H(-) [+5]	100		Pyrogallic acid-H(-) [+5]
195	130.051	1	26822.1	0.807759	2,2-Dihydroperoxypropane	; HMDB0034260; HMDB34260	C3H8O4	.F(-) [+3]	40		2,2-Dihydroperoxypropane.F(-) [+3]
196	130.051	1	26822.1	0.807759	5-Aminolevulinic acid	; C00430; C01015; C01073; C01157; C03440; C04397; C05147; CHEBI:16231; CHEBI:16682; CHEBI:16889; CHEBI:17549; CHEBI:18095; CHEBI:18240; CHEBI:20392; CHEBI:28397; CHEBI:40992; CHEBI:87840; CHEBI:89836; HMDB0000725; HMDB0000766; HMDB0000783; HMDB0001149; HMDB0002113; HMDB0006055; HMDB0036576; HMDB0059659; HMDB0060460; HMDB0061880; HMDB00725; HMDB00766; HMDB00783; HMDB01149; HMDB02113; HMDB0240251; …	C5H9NO3	-H(-)	100		5-Aminolevulinic acid-H(-)
197	130.051	1	26822.1	0.807759	Phenylmethanethiol	; CHEBI:134281; CHEBI:791015; HMDB0029633; HMDB0029634; HMDB0034448; HMDB29633; HMDB29634; HMDB34448	C7H8S	-H(-) [+7]	100		Phenylmethanethiol-H(-) [+7]
198	130.06	1	36536.6	0.715383	Dihydrothymine	; C00906; CHEBI:133469; CHEBI:27468; CHEBI:565546; HMDB0000079; HMDB00079; HMDB0029874; HMDB0031547; HMDB0062558; HMDB29874; HMDB31547; HMDB62558	C5H8N2O2	-H(-) [+3]	85		Dihydrothymine-H(-) [+3]
199	130.06	1	36536.6	0.715383	4-Methyl-2-oxopentanoate	; C00233; C00902; C02122; C03465; C03500; C06102; CHEBI:17308; CHEBI:2490; CHEBI:28422; CHEBI:35932; CHEBI:386429; CHEBI:48430; CHEBI:86365; CHEBI:87307; HMDB0000408; HMDB0000491; HMDB0000695; HMDB0001864; HMDB0010717; HMDB0012882; HMDB0031214; HMDB0031216; HMDB0031218; HMDB0033286; HMDB0033302; HMDB0033698; HMDB00408; HMDB0041602; HMDB00491; HMDB0059876; HMDB00695; HMDB00762; HMDB01864; HMDB0196…	C6H10O3	-H(-) [+1]	75		4-Methyl-2-oxopentanoate-H(-) [+1]
200	130.087	1	534922	0.904944	(Iso)Leucine	; C00123; C00407; C01570; C01933; C02378; C02486; C16434; CHEBI:15603; CHEBI:15604; CHEBI:16586; CHEBI:17191; CHEBI:18347; CHEBI:28225; CHEBI:38264; CHEBI:43433; HMDB0000172; HMDB0000557; HMDB0000687; HMDB0001645; HMDB0001901; HMDB0003640; HMDB0013773; HMDB00172; HMDB0029168; HMDB0033923; HMDB0036382; HMDB00557; HMDB00687; HMDB01645; HMDB01901; HMDB02002; HMDB02291; HMDB03640; HMDB13773; HMDB2916…	C6H13NO2	-H(-)	100		(Iso)Leucine-H(-)
201	130.087	1	534922	0.904944	Ethyl tiglate	; C08487; CHEBI:87515; HMDB0029165; HMDB0031504; HMDB0032460; HMDB0038962; HMDB29165; HMDB31504; HMDB32460; HMDB38962	C7H12O2	-H(-) [+3]	100		Ethyl tiglate-H(-) [+3]
202	131.001	1	6067.82	0.771864	2,3-Dihydro-5-methyl-3-thiophenethiol	; HMDB0039791; HMDB0039792; HMDB39791; HMDB39792	C5H8S2	-H(-)	61		2,3-Dihydro-5-methyl-3-thiophenethiol-H(-)
203	131.013	1	14085.9	0.886783	2,4,6-Octatriynoic acid	; HMDB0030967; HMDB30967	C8H4O2	-H(-)	100		2,4,6-Octatriynoic acid-H(-)
204	131.035	1	32531.5	0.788001	Glutarate	; C00489; C00900; C08645; CHEBI:111517; CHEBI:16444; CHEBI:17859; CHEBI:29003; CHEBI:741548; CHEBI:75146; HMDB0000576; HMDB0000622; HMDB0000661; HMDB0001844; HMDB0002001; HMDB0006833; HMDB0029884; HMDB0033958; HMDB0040531; HMDB00576; HMDB0061879; HMDB00622; HMDB00661; HMDB01844; HMDB02001; HMDB06833; HMDB29884; HMDB33958; HMDB40531; HMDB61879	C5H8O4	-H(-)	100		Glutarate-H(-)
205	131.046	1	24450.8	0.790224	Cytosine	C00380; CHEBI:16040; HMDB0000630; HMDB00630	C4H5N3O	.F(-) [+1]	40		Cytosine.F(-) [+1]
206	131.046	1	24450.8	0.790224	Asparagine	C00152; C01905; C02037; C02642; CHEBI:17196; CHEBI:17201; CHEBI:18261; CHEBI:28159; HMDB0000026; HMDB0000168; HMDB00026; HMDB0011733; HMDB00168; HMDB0033780; HMDB11733; HMDB33780	C4H8N2O3	-H(-)	100		Asparagine-H(-)
207	131.046	1	24450.8	0.790224	Oxoproline	; C01879; C02237; C04281; C04282; CHEBI:16010; CHEBI:16352; CHEBI:18183; CHEBI:27391; HMDB0000267; HMDB0000805; HMDB0001369; HMDB0002234; HMDB00267; HMDB0060262; HMDB0061093; HMDB00805; HMDB01369; HMDB02234; HMDB60262; HMDB61093	C5H7NO3	-H(-) [+3]	100		Oxoproline-H(-) [+3]
208	131.072	1	53943.8	0.893067	D-2-Hydroxyisocaproate	; C03264; C06103; C07834; CHEBI:131434; CHEBI:17869; CHEBI:27909; CHEBI:37035; CHEBI:55534; CHEBI:78842; CHEBI:86542; CHEBI:87685; HMDB0000317; HMDB0000409; HMDB0000525; HMDB0000624; HMDB0001624; HMDB0001975; HMDB0010718; HMDB0012843; HMDB0029166; HMDB00317; HMDB0032158; HMDB0032456; HMDB0033851; HMDB0040409; HMDB00409; HMDB0041844; HMDB00525; HMDB0059770; HMDB0061652; HMDB00624; HMDB01624; HMDB0…	C6H12O3	-H(-)	100		D-2-Hydroxyisocaproate-H(-)
209	131.072	1	53943.8	0.893067	(S)-2,3,4,5-Tetrahydropyridine-2-ca...	; C04092; CHEBI:30912; CHEBI:49015; HMDB0001084; HMDB0012130; HMDB01084; HMDB12130	C6H9NO2	-H(-) [+5]	100		(S)-2,3,4,5-Tetrahydropyridine-2-ca...-H(-) [+5]
210	131.083	1	166687	0.67067	Ornithine	C00077; C00515; CHEBI:15729; CHEBI:16176; HMDB0000214; HMDB0003374; HMDB00214; HMDB00818; HMDB03374; HMDB04984	C5H12N2O2	-H(-)	100		Ornithine-H(-)
211	132.031	1	10715.4	0.708103	Aspartate	C16433; C19911; CHEBI:22660; CHEBI:24786; HMDB0011753; HMDB0062186; HMDB11753; HMDB62186	C4H7NO4	-H(-)	100		Aspartate-H(-)
212	132.031	1	10715.4	0.708103	Itaconate	; C00490; C01732; C02214; C02226; C02800; CHEBI:15670; CHEBI:16600; CHEBI:17204; CHEBI:17415; CHEBI:17626; CHEBI:30838; CHEBI:74524; HMDB0000620; HMDB0000634; HMDB0000749; HMDB0002092; HMDB0013233; HMDB0033809; HMDB0059743; HMDB0060365; HMDB0061185; HMDB00620; HMDB00634; HMDB00749; HMDB01657; HMDB02092; HMDB13233; HMDB33809; HMDB59743; HMDB60365; HMDB61185	C5H6O4	-H(-) [+3]	67		Itaconate-H(-) [+3]
213	132.045	1	10135.6	0.744414	Mandelonitrile	; C00561; C03766; C05658; C12312; CHEBI:16667; CHEBI:16910; CHEBI:17840; CHEBI:18450; CHEBI:31697; CHEBI:51603; CHEBI:89649; HMDB0004094; HMDB0029757; HMDB0032390; HMDB0034666; HMDB0059805; HMDB0060486; HMDB0061918; HMDB04094; HMDB29757; HMDB32390; HMDB34666; HMDB59805; HMDB60486; HMDB61918	C8H7NO	-H(-)	100		Mandelonitrile-H(-)
214	132.057	1	5519.84	0.341283	5-Aminolevulinic acid	; C00430; C01015; C01073; C01157; C03440; C04397; C05147; CHEBI:16231; CHEBI:16682; CHEBI:16889; CHEBI:17549; CHEBI:18095; CHEBI:18240; CHEBI:20392; CHEBI:28397; CHEBI:40992; CHEBI:87840; CHEBI:89836; HMDB0000725; HMDB0000766; HMDB0000783; HMDB0001149; HMDB0002113; HMDB0006055; HMDB0036576; HMDB0059659; HMDB0060460; HMDB0061880; HMDB00725; HMDB00766; HMDB00783; HMDB01149; HMDB02113; HMDB0240251; …	C5H9NO3	-H(-) [+2]	86		5-Aminolevulinic acid-H(-) [+2]
215	132.057	1	5519.84	0.341283	Dihydro-4,4-dimethyl-2,3-furandione	; CHEBI:76247; HMDB0033285; HMDB0033517; HMDB0038072; HMDB0040594; HMDB33285; HMDB33517; HMDB38072; HMDB40594	C6H8O3	-H(-) [+5]	100		Dihydro-4,4-dimethyl-2,3-furandione-H(-) [+5]
216	132.057	1	5519.84	0.341283	3-Methylpyrrolo[1,2-a]pyrazine	; HMDB0033172; HMDB33172	C7H7N3	-H(-)	100		3-Methylpyrrolo[1,2-a]pyrazine-H(-)
217	132.067	1	9061.98	0.119529	Hydroxy-valine	; HMDB0031658; HMDB0032356; HMDB0039499; HMDB31658; HMDB32356; HMDB39499	C5H11NO3	-H(-)	100		Hydroxy-valine-H(-)
218	132.067	1	9061.98	0.119529	Dihydrothymine	; C00906; CHEBI:133469; CHEBI:27468; CHEBI:565546; HMDB0000079; HMDB00079; HMDB0029874; HMDB0031547; HMDB0062558; HMDB29874; HMDB31547; HMDB62558	C5H8N2O2	-H(-) [+5]	100		Dihydrothymine-H(-) [+5]
219	132.086	1	11887.7	0.533161	Ornithine	C00077; C00515; CHEBI:15729; CHEBI:16176; HMDB0000214; HMDB0003374; HMDB00214; HMDB00818; HMDB03374; HMDB04984	C5H12N2O2	-H(-) [+1]	100		Ornithine-H(-) [+1]
220	132.086	1	11887.7	0.533161	Pipecolate	; C00408; C03969; C05936; C07500; CHEBI:17964; CHEBI:30913; CHEBI:40547; CHEBI:41582; CHEBI:63638; CHEBI:7386; CHEBI:90344; HMDB0000070; HMDB0000716; HMDB0004226; HMDB0005960; HMDB00070; HMDB0015212; HMDB0029435; HMDB0029444; HMDB0059649; HMDB0062225; HMDB00716; HMDB0094696; HMDB0094697; HMDB04226; HMDB05960; HMDB15212; HMDB29435; HMDB29444; HMDB59649; HMDB62225; HMDB94696; HMDB94697	C6H11NO2	-H(-) [+4]	59		Pipecolate-H(-) [+4]
221	133.014	1	153371	0.894134	Malate	; C00149; C00497; C00711; CHEBI:30796; CHEBI:30797; CHEBI:6650; HMDB0000156; HMDB0000744; HMDB00156; HMDB0031518; HMDB0032872; HMDB00744; HMDB31518; HMDB32872	C4H6O5	-H(-)	100		Malate-H(-)
222	133.014	1	153371	0.894134	3,3-Dimethyl-1,2-dithiolane	; HMDB0038974; HMDB0039789; HMDB0039790; HMDB38974; HMDB39789; HMDB39790	C5H10S2	-H(-)	100		3,3-Dimethyl-1,2-dithiolane-H(-)
223	133.051	1	18452.8	0.631609	Deoxyribose	; C01801; C04272; CHEBI:15684; CHEBI:28816; HMDB0000421; HMDB0003224; HMDB0012141; HMDB0012485; HMDB00421; HMDB0127615; HMDB03224; HMDB12141; HMDB12485	C5H10O4	-H(-)	100		Deoxyribose-H(-)
224	133.051	1	18452.8	0.631609	S-2-Propenyl propanethioate	; HMDB0037493; HMDB0040238; HMDB37493; HMDB40238	C6H10OS	-H(-) [+4]	100		S-2-Propenyl propanethioate-H(-) [+4]
225	133.066	1	9711.95	0.696506	Indan-1-ol	; C01710; C02394; C16930; CHEBI:16697; CHEBI:33227; CHEBI:425902; CHEBI:50158; HMDB0029639; HMDB0029698; HMDB0031626; HMDB0032024; HMDB0032142; HMDB0032608; HMDB0032623; HMDB0033716; HMDB0034107; HMDB0059601; HMDB0059895; HMDB29639; HMDB29698; HMDB31626; HMDB32024; HMDB32142; HMDB32608; HMDB32623; HMDB33716; HMDB34107; HMDB59601; HMDB59895	C9H10O	-H(-)	100		Indan-1-ol-H(-)
226	133.088	1	5853.1	0.678864	Ornithine	C00077; C00515; CHEBI:15729; CHEBI:16176; HMDB0000214; HMDB0003374; HMDB00214; HMDB00818; HMDB03374; HMDB04984	C5H12N2O2	-H(-) [+2]	100		Ornithine-H(-) [+2]
227	133.088	1	5853.1	0.678864	Pipecolate	; C00408; C03969; C05936; C07500; CHEBI:17964; CHEBI:30913; CHEBI:40547; CHEBI:41582; CHEBI:63638; CHEBI:7386; CHEBI:90344; HMDB0000070; HMDB0000716; HMDB0004226; HMDB0005960; HMDB00070; HMDB0015212; HMDB0029435; HMDB0029444; HMDB0059649; HMDB0062225; HMDB00716; HMDB0094696; HMDB0094697; HMDB04226; HMDB05960; HMDB15212; HMDB29435; HMDB29444; HMDB59649; HMDB62225; HMDB94696; HMDB94697	C6H11NO2	-H(-) [+5]	100		Pipecolate-H(-) [+5]
228	134.018	1	20725.5	0.870902	Malate	; C00149; C00497; C00711; CHEBI:30796; CHEBI:30797; CHEBI:6650; HMDB0000156; HMDB0000744; HMDB00156; HMDB0031518; HMDB0032872; HMDB00744; HMDB31518; HMDB32872	C4H6O5	-H(-) [+1]	100		Malate-H(-) [+1]
229	134.018	1	20725.5	0.870902	3,3-Dimethyl-1,2-dithiolane	; HMDB0038974; HMDB0039789; HMDB0039790; HMDB38974; HMDB39789; HMDB39790	C5H10S2	-H(-) [+1]	100		3,3-Dimethyl-1,2-dithiolane-H(-) [+1]
230	134.025	1	18350.5	0.890671	2-Benzoxazolol	; HMDB0032931; HMDB32931	C7H5NO2	-H(-)	100		2-Benzoxazolol-H(-)
231	134.025	1	18350.5	0.890671	2,4,6-Octatriynoic acid	; HMDB0030967; HMDB30967	C8H4O2	-H(-) [+3]	100		2,4,6-Octatriynoic acid-H(-) [+3]
232	134.047	1	73740.4	0.367257	Adenine	C00147; CHEBI:16708; HMDB0000034; HMDB00034	C5H5N5	-H(-)	100		Adenine-H(-)
233	135.031	1	80154.8	0.926368	Threonate	C01620; CHEBI:15908; HMDB0062620; HMDB62620	C4H8O5	-H(-)	100		Threonate-H(-)
234	135.031	1	80154.8	0.926368	1-Pentanesulfenothioic acid	; HMDB0031160; HMDB0033053; HMDB0033054; HMDB31160; HMDB33053; HMDB33054	C5H12S2	-H(-)	100		1-Pentanesulfenothioic acid-H(-)
235	135.031	1	80154.8	0.926368	Hypoxanthine	; C00262; CHEBI:17368; CHEBI:40279; HMDB0000157; HMDB0014581; HMDB00157; HMDB14581	C5H4N4O	-H(-)	100		Hypoxanthine-H(-)
236	135.045	1	64368.9	0.947028	Phenyl acetate	; C00548; C01454; C03765; C05613; C07086; C07211; C07215; C10761; CHEBI:10589; CHEBI:15621; CHEBI:30745; CHEBI:36632; CHEBI:36635; CHEBI:366673; CHEBI:72775; CHEBI:8082; HMDB0000209; HMDB0002340; HMDB0003767; HMDB00209; HMDB0029635; HMDB0029686; HMDB0031459; HMDB0032400; HMDB0032568; HMDB0032603; HMDB0033128; HMDB0033766; HMDB0033968; HMDB0038176; HMDB0040638; HMDB0040733; HMDB0041485; HMDB006281…	C8H8O2	-H(-)	100		Phenyl acetate-H(-)
237	135.081	1	6226.41	0.759538	4-Propylphenol	; C14311; CHEBI:38506; HMDB0029667; HMDB0031446; HMDB0031627; HMDB0031628; HMDB0032029; HMDB0032149; HMDB0032544; HMDB0032621; HMDB0032625; HMDB0033962; HMDB0034378; HMDB0038986; HMDB0038988; HMDB0039782; HMDB0059896; HMDB0125105; HMDB29667; HMDB31446; HMDB31627; HMDB31628; HMDB32029; HMDB32149; HMDB32544; HMDB32621; HMDB32625; HMDB33962; HMDB34378; HMDB38986; HMDB38988; HMDB39782; HMDB59896	C9H12O	-H(-)	100		4-Propylphenol-H(-)
238	136.016	1	5924.45	0.553636	2,3-Dihydro-5-methyl-3-thiophenethiol	; HMDB0039791; HMDB0039792; HMDB39791; HMDB39792	C5H8S2	-H(-) [+5]	100		2,3-Dihydro-5-methyl-3-thiophenethiol-H(-) [+5]
239	136.025	1	9046.76	0.812479	Malate	; C00149; C00497; C00711; CHEBI:30796; CHEBI:30797; CHEBI:6650; HMDB0000156; HMDB0000744; HMDB00156; HMDB0031518; HMDB0032872; HMDB00744; HMDB31518; HMDB32872	C4H6O5	-H(-) [+3]	96		Malate-H(-) [+3]
240	136.025	1	9046.76	0.812479	3,3-Dimethyl-1,2-dithiolane	; HMDB0038974; HMDB0039789; HMDB0039790; HMDB38974; HMDB39789; HMDB39790	C5H10S2	-H(-) [+3]	100		3,3-Dimethyl-1,2-dithiolane-H(-) [+3]
241	136.035	1	9758.91	0.817659	Threonate	C01620; CHEBI:15908; HMDB0062620; HMDB62620	C4H8O5	-H(-) [+1]	65		Threonate-H(-) [+1]
242	136.035	1	9758.91	0.817659	1-Pentanesulfenothioic acid	; HMDB0031160; HMDB0033053; HMDB0033054; HMDB31160; HMDB33053; HMDB33054	C5H12S2	-H(-) [+1]	100		1-Pentanesulfenothioic acid-H(-) [+1]
243	136.035	1	9758.91	0.817659	Hypoxanthine	; C00262; CHEBI:17368; CHEBI:40279; HMDB0000157; HMDB0014581; HMDB00157; HMDB14581	C5H4N4O	-H(-) [+1]	100		Hypoxanthine-H(-) [+1]
244	136.04	1	12682.1	0.610518	Anthranilate	; C01004; CHEBI:18123; CHEBI:32114; CHEBI:451700; HMDB0000875; HMDB0015687; HMDB0029806; HMDB0060722; HMDB00875; HMDB15687; HMDB29806; HMDB60722	C7H7NO2	-H(-)	100		Anthranilate-H(-)
245	136.05	1	9553.46	0.722592	Phenyl acetate	; C00548; C01454; C03765; C05613; C07086; C07211; C07215; C10761; CHEBI:10589; CHEBI:15621; CHEBI:30745; CHEBI:36632; CHEBI:36635; CHEBI:366673; CHEBI:72775; CHEBI:8082; HMDB0000209; HMDB0002340; HMDB0003767; HMDB00209; HMDB0029635; HMDB0029686; HMDB0031459; HMDB0032400; HMDB0032568; HMDB0032603; HMDB0033128; HMDB0033766; HMDB0033968; HMDB0038176; HMDB0040638; HMDB0040733; HMDB0041485; HMDB006281…	C8H8O2	-H(-) [+1]	77		Phenyl acetate-H(-) [+1]
246	136.076	1	2854.36	0.254345	Tyramine	; C00483; C01183; C16570; CHEBI:15760; CHEBI:17735; CHEBI:341165; CHEBI:55545; HMDB0000306; HMDB0001466; HMDB0004989; HMDB0029759; HMDB00306; HMDB0039657; HMDB0040059; HMDB0060681; HMDB01466; HMDB04989; HMDB29759; HMDB39657; HMDB40059; HMDB60681	C8H11NO	-H(-)	100		Tyramine-H(-)
247	136.076	1	2854.36	0.254345	Indan-1-ol	; C01710; C02394; C16930; CHEBI:16697; CHEBI:33227; CHEBI:425902; CHEBI:50158; HMDB0029639; HMDB0029698; HMDB0031626; HMDB0032024; HMDB0032142; HMDB0032608; HMDB0032623; HMDB0033716; HMDB0034107; HMDB0059601; HMDB0059895; HMDB29639; HMDB29698; HMDB31626; HMDB32024; HMDB32142; HMDB32608; HMDB32623; HMDB33716; HMDB34107; HMDB59601; HMDB59895	C9H10O	-H(-) [+3]	100		Indan-1-ol-H(-) [+3]
248	137.025	1	70352.9	0.781594	Succinate	; C00042; C02170; CHEBI:15741; CHEBI:290972; CHEBI:30860; CHEBI:71176; HMDB0000202; HMDB0000254; HMDB0000349; HMDB0000940; HMDB00202; HMDB00254; HMDB0031204; HMDB00349; HMDB0039324; HMDB00940; HMDB0130020; HMDB02475; HMDB31204; HMDB39324	C4H6O4	.F(-)	40		Succinate.F(-)
249	137.025	1	70352.9	0.781594	4-Hydroxybenzoate	; C00805; C05585; C10832; C16700; CHEBI:16914; CHEBI:28508; CHEBI:50205; HMDB0001895; HMDB0004062; HMDB0032576; HMDB0032920; HMDB0033812; HMDB0059965; HMDB01895; HMDB04062; HMDB32576; HMDB32920; HMDB33812; HMDB59965	C7H6O3	-H(-)	100		4-Hydroxybenzoate-H(-)
250	137.036	1	62140.7	0.581962	Threonate	C01620; CHEBI:15908; HMDB0062620; HMDB62620	C4H8O5	-H(-) [+2]	100		Threonate-H(-) [+2]
251	137.036	1	62140.7	0.581962	Urocanate	; C00785; CHEBI:30817; CHEBI:68572; HMDB0000301; HMDB00301; HMDB0061680; HMDB02280; HMDB61680	C6H6N2O2	-H(-)	100		Urocanate-H(-)
252	137.036	1	62140.7	0.581962	2-Benzoxazolol	; HMDB0032931; HMDB32931	C7H5NO2	-H(-) [+3]	100		2-Benzoxazolol-H(-) [+3]
253	137.047	1	19501.4	0.712623	8-Hydroxypurine	; HMDB0012182; HMDB12182	C5H6N4O	-H(-)	100		8-Hydroxypurine-H(-)
254	137.061	1	68138.1	0.921087	3-Methoxybenzyl alcohol	; C06728; CHEBI:16572; CHEBI:64275; HMDB0029563; HMDB0029672; HMDB0032136; HMDB0032159; HMDB0039802; HMDB0040174; HMDB0040177; HMDB0041607; HMDB0125590; HMDB29563; HMDB29672; HMDB32136; HMDB32159; HMDB39802; HMDB40174; HMDB40177; HMDB41607	C8H10O2	-H(-)	100		3-Methoxybenzyl alcohol-H(-)
255	137.071	1	13937.9	0.359356	4-Hydroxymethylphenylhydrazine	; HMDB0040054; HMDB0040142; HMDB0040911; HMDB40054; HMDB40142; HMDB40911	C7H10N2O	-H(-)	100		4-Hydroxymethylphenylhydrazine-H(-)
256	137.083	1	5397.06	0.939224	Hydroxy-valine	; HMDB0031658; HMDB0032356; HMDB0039499; HMDB31658; HMDB32356; HMDB39499	C5H11NO3	-H(-) [+5]	100		Hydroxy-valine-H(-) [+5]
257	137.085	1	5000.11	0.717466	Trimethylammonioacetate	; CHEBI:41139; HMDB0059606; HMDB59606	C5H12NO2	.F(-)	40		Trimethylammonioacetate.F(-)
258	137.085	1	5000.11	0.717466	Phenylethanolaminium	; CHEBI:327995; CHEBI:57741; HMDB0062626; HMDB0062629; HMDB62626; HMDB62629	C8H12NO	-H(-)	100		Phenylethanolaminium-H(-)
259	137.097	1	6360.81	0.819843	Isophorone	; C08499; C14743; C16323; CHEBI:7610; HMDB0013824; HMDB0031152; HMDB0031195; HMDB0031261; HMDB0031685; HMDB0033434; HMDB0033857; HMDB0035229; HMDB0035929; HMDB0036069; HMDB0036092; HMDB0040338; HMDB13824; HMDB31084; HMDB31152; HMDB31195; HMDB31261; HMDB31685; HMDB33434; HMDB33857; HMDB35229; HMDB35929; HMDB36069; HMDB36092; HMDB40338	C9H14O	-H(-)	100		Isophorone-H(-)
260	138.937	1	10081.5	-0.142991	Methylarsonate	C07294; CHEBI:29852; HMDB0012258; HMDB11682; HMDB12258	CH5AsO3	-H(-)	14		Methylarsonate-H(-)
261	138.972	1	10085.4	0.658617	Ethyl methyl trisulfide	; HMDB0038891; HMDB38891	C3H8S3	-H(-)	100		Ethyl methyl trisulfide-H(-)
262	139.086	1	5746.05	-0.245833	Tyramine	; C00483; C01183; C16570; CHEBI:15760; CHEBI:17735; CHEBI:341165; CHEBI:55545; HMDB0000306; HMDB0001466; HMDB0004989; HMDB0029759; HMDB00306; HMDB0039657; HMDB0040059; HMDB0060681; HMDB01466; HMDB04989; HMDB29759; HMDB39657; HMDB40059; HMDB60681	C8H11NO	-H(-) [+3]	100		Tyramine-H(-) [+3]
263	139.086	1	5746.05	-0.245833	Indan-1-ol	; C01710; C02394; C16930; CHEBI:16697; CHEBI:33227; CHEBI:425902; CHEBI:50158; HMDB0029639; HMDB0029698; HMDB0031626; HMDB0032024; HMDB0032142; HMDB0032608; HMDB0032623; HMDB0033716; HMDB0034107; HMDB0059601; HMDB0059895; HMDB29639; HMDB29698; HMDB31626; HMDB32024; HMDB32142; HMDB32608; HMDB32623; HMDB33716; HMDB34107; HMDB59601; HMDB59895	C9H10O	-H(-) [+6]	100		Indan-1-ol-H(-) [+6]
264	139.112	1	9385.49	0.417264	(3Z,6Z)-3,6-Nonadien-1-ol	; CHEBI:84226; HMDB0030957; HMDB0030958; HMDB0031262; HMDB0031269; HMDB0031834; HMDB0032535; HMDB0034758; HMDB0034761; HMDB0035916; HMDB0035927; HMDB0037150; HMDB0037170; HMDB0038067; HMDB0038400; HMDB0039461; HMDB0059828; HMDB0062671; HMDB30957; HMDB30958; HMDB31262; HMDB31269; HMDB31834; HMDB32535; HMDB34758; HMDB34761; HMDB35916; HMDB35927; HMDB37150; HMDB37170; HMDB38067; HMDB38400; HMDB39461…	C9H16O	-H(-)	100		(3Z,6Z)-3,6-Nonadien-1-ol-H(-)
265	139.976	1	9982.02	0.245157	Ethyl methyl trisulfide	; HMDB0038891; HMDB38891	C3H8S3	-H(-) [+1]	100		Ethyl methyl trisulfide-H(-) [+1]
266	140.984	1	6924.42	0.469488	(2-hydroxyethoxy)sulfonic acid	; HMDB0131295	C2H6O5S	-H(-)	17		(2-hydroxyethoxy)sulfonic acid-H(-)
267	141.002	1	23190.7	-0.242898	3-Mercaptolactate	; C05823; HMDB0002127; HMDB02127	C3H6O3S	.F(-)	40		3-Mercaptolactate.F(-)
268	141.002	1	23190.7	-0.242898	Thien-2-ylacetate	; HMDB0029719; HMDB0037731; HMDB0037762; HMDB29719; HMDB37731; HMDB37762	C6H6O2S	-H(-)	100		Thien-2-ylacetate-H(-)
269	141.019	1	43849.2	-0.314201	2-Hydroxymuconate semialdehyde	; C02480; C14516; CHEBI:16508; CHEBI:27036; CHEBI:34805; CHEBI:563718; HMDB0002349; HMDB0002432; HMDB0006331; HMDB0032923; HMDB0032988; HMDB0059762; HMDB0125218; HMDB0134002; HMDB02349; HMDB02432; HMDB06331; HMDB32923; HMDB32988; HMDB59762	C6H6O4	-H(-)	100		2-Hydroxymuconate semialdehyde-H(-)
270	141.056	1	8179.81	0.478486	4-Oxocyclohexanecarboxylate	; HMDB0033551; HMDB0033736; HMDB0034230; HMDB0041426; HMDB0041427; HMDB33551; HMDB33736; HMDB34230; HMDB41426; HMDB41427	C7H10O3	-H(-)	100		4-Oxocyclohexanecarboxylate-H(-)
271	141.128	1	2864.05	0.477174	2-Methyl-4-heptanone	; CHEBI:59065; CHEBI:77927; CHEBI:84268; HMDB0013821; HMDB0029557; HMDB0030959; HMDB0031266; HMDB0031267; HMDB0031417; HMDB0031684; HMDB0031730; HMDB0034152; HMDB0037304; HMDB0040581; HMDB0041498; HMDB0041499; HMDB0041601; HMDB0059835; HMDB13821; HMDB13822; HMDB29557; HMDB30959; HMDB31266; HMDB31267; HMDB31417; HMDB31684; HMDB31730; HMDB34152; HMDB37304; HMDB40581; HMDB41498; HMDB41499; HMDB41601…	C9H18O	-H(-)	100		2-Methyl-4-heptanone-H(-)
272	142.022	1	6691.9	-0.170001	2-Hydroxymuconate semialdehyde	; C02480; C14516; CHEBI:16508; CHEBI:27036; CHEBI:34805; CHEBI:563718; HMDB0002349; HMDB0002432; HMDB0006331; HMDB0032923; HMDB0032988; HMDB0059762; HMDB0125218; HMDB0134002; HMDB02349; HMDB02432; HMDB06331; HMDB32923; HMDB32988; HMDB59762	C6H6O4	-H(-) [+1]	100		2-Hydroxymuconate semialdehyde-H(-) [+1]
273	142.034	1	2914.61	0.491169	5-(2-Hydroxyethyl)-4-methylthiazole	; C04294; CHEBI:17957; HMDB0032493; HMDB0032985; HMDB0034882; HMDB0038439; HMDB0041084; HMDB32493; HMDB32985; HMDB34882; HMDB38439; HMDB41084	C6H9NOS	-H(-)	100		5-(2-Hydroxyethyl)-4-methylthiazole-H(-)
274	142.052	1	9255.21	0.707046	Urocanate	; C00785; CHEBI:30817; CHEBI:68572; HMDB0000301; HMDB00301; HMDB0061680; HMDB02280; HMDB61680	C6H6N2O2	-H(-) [+5]	100		Urocanate-H(-) [+5]
275	142.052	1	9255.21	0.707046	2-Hydroxymethylclavam	; CHEBI:131804; CHEBI:415036; CHEBI:74435; CHEBI:87998; HMDB0000894; HMDB0014491; HMDB0032161; HMDB0061082; HMDB0061705; HMDB00894; HMDB06723; HMDB06724; HMDB14491; HMDB32161; HMDB61082; HMDB61705	C6H9NO3	-H(-)	100		2-Hydroxymethylclavam-H(-)
276	142.066	1	16172.3	0.843641	2-Aminonaphthalene	C02227; CHEBI:27878; HMDB0041802; HMDB41802	C10H9N	-H(-)	100		2-Aminonaphthalene-H(-)
277	142.088	1	2865.19	0.484126	4-Hydroxymethylphenylhydrazine	; HMDB0040054; HMDB0040142; HMDB0040911; HMDB40054; HMDB40142; HMDB40911	C7H10N2O	-H(-) [+5]	100		4-Hydroxymethylphenylhydrazine-H(-) [+5]
278	142.088	1	2865.19	0.484126	(E)-4-(Trimethylammonio)but-2-enoate	; C10172; CHEBI:35280; HMDB0004827; HMDB0030410; HMDB0038949; HMDB04827; HMDB30410; HMDB38949	C7H13NO2	-H(-)	80		(E)-4-(Trimethylammonio)but-2-enoate-H(-)
279	142.095	1	2409.83	0.683827	Indan-1-ol	; C01710; C02394; C16930; CHEBI:16697; CHEBI:33227; CHEBI:425902; CHEBI:50158; HMDB0029639; HMDB0029698; HMDB0031626; HMDB0032024; HMDB0032142; HMDB0032608; HMDB0032623; HMDB0033716; HMDB0034107; HMDB0059601; HMDB0059895; HMDB29639; HMDB29698; HMDB31626; HMDB32024; HMDB32142; HMDB32608; HMDB32623; HMDB33716; HMDB34107; HMDB59601; HMDB59895	C9H10O	-H(-) [+9]	100		Indan-1-ol-H(-) [+9]
280	142.999	1	89336	0.886588	2-oxoglutarate(2-)	; CHEBI:16810; HMDB0062781; HMDB62781	C5H4O5	-H(-)	100		2-oxoglutarate(2-)-H(-)
281	142.999	1	89336	0.886588	3-(Methylthio)methylthiophene	; HMDB0032429; HMDB0034901; HMDB0040259; HMDB32429; HMDB34901; HMDB40259	C6H8S2	-H(-)	100		3-(Methylthio)methylthiophene-H(-)
282	143.035	1	34447.3	0.790477	2,3-Dimethylmaleate	; C00922; CHEBI:23812; CHEBI:35460; CHEBI:37245; CHEBI:49296; CHEBI:86952; HMDB0000393; HMDB0000522; HMDB0002266; HMDB0013311; HMDB0029171; HMDB0031257; HMDB0036232; HMDB00393; HMDB0040207; HMDB00522; HMDB02266; HMDB03520; HMDB13311; HMDB29171; HMDB31257; HMDB36232; HMDB40207	C6H8O4	-H(-)	100		2,3-Dimethylmaleate-H(-)
283	143.046	1	10212.3	0.725313	N-Nitrosoproline	; C19485; HMDB0041946; HMDB41946	C5H8N2O3	-H(-)	100		N-Nitrosoproline-H(-)
284	143.046	1	10212.3	0.725313	4-Hydroxybenzoate	; C00805; C05585; C10832; C16700; CHEBI:16914; CHEBI:28508; CHEBI:50205; HMDB0001895; HMDB0004062; HMDB0032576; HMDB0032920; HMDB0033812; HMDB0059965; HMDB01895; HMDB04062; HMDB32576; HMDB32920; HMDB33812; HMDB59965	C7H6O3	-H(-) [+6]	48		4-Hydroxybenzoate-H(-) [+6]
285	143.072	1	26395.9	0.659511	trans-4-Hydroxycyclohexanecarboxylate	; CHEBI:16817; HMDB0001988; HMDB0031176; HMDB0036594; HMDB0037114; HMDB01988; HMDB31176; HMDB36594; HMDB37114	C7H12O3	-H(-)	100		trans-4-Hydroxycyclohexanecarboxylate-H(-)
286	143.072	1	26395.9	0.659511	Phenyl acetate	; C00548; C01454; C03765; C05613; C07086; C07211; C07215; C10761; CHEBI:10589; CHEBI:15621; CHEBI:30745; CHEBI:36632; CHEBI:36635; CHEBI:366673; CHEBI:72775; CHEBI:8082; HMDB0000209; HMDB0002340; HMDB0003767; HMDB00209; HMDB0029635; HMDB0029686; HMDB0031459; HMDB0032400; HMDB0032568; HMDB0032603; HMDB0033128; HMDB0033766; HMDB0033968; HMDB0038176; HMDB0040638; HMDB0040733; HMDB0041485; HMDB006281…	C8H8O2	-H(-) [+8]	100		Phenyl acetate-H(-) [+8]
287	143.082	1	18166.4	0.459743	4-Amino-1-piperidinecarboxylic acid	; HMDB0060385; HMDB60385	C6H12N2O2	-H(-)	100		4-Amino-1-piperidinecarboxylic acid-H(-)
288	143.107	1	37150.3	0.190459	Octanoic acid	; C06423; C07185; CHEBI:28837; CHEBI:39867; CHEBI:744024; CHEBI:86055; CHEBI:87419; CHEBI:87429; CHEBI:87510; CHEBI:87683; CHEBI:88826; HMDB0000482; HMDB0001877; HMDB0029980; HMDB0030368; HMDB0031230; HMDB0031290; HMDB0031579; HMDB0031588; HMDB0031596; HMDB0031638; HMDB0032046; HMDB0032047; HMDB0032272; HMDB0032335; HMDB0032551; HMDB0034161; HMDB0034164; HMDB0034234; HMDB0034459; HMDB0035457; HMD…	C8H16O2	-H(-)	100		Octanoic acid-H(-)
289	143.107	1	37150.3	0.190459	4-Propylphenol	; C14311; CHEBI:38506; HMDB0029667; HMDB0031446; HMDB0031627; HMDB0031628; HMDB0032029; HMDB0032149; HMDB0032544; HMDB0032621; HMDB0032625; HMDB0033962; HMDB0034378; HMDB0038986; HMDB0038988; HMDB0039782; HMDB0059896; HMDB0125105; HMDB29667; HMDB31446; HMDB31627; HMDB31628; HMDB32029; HMDB32149; HMDB32544; HMDB32621; HMDB32625; HMDB33962; HMDB34378; HMDB38986; HMDB38988; HMDB39782; HMDB59896	C9H12O	-H(-) [+8]	100		4-Propylphenol-H(-) [+8]
290	144.002	1	6153.47	0.741299	2-oxoglutarate(2-)	; CHEBI:16810; HMDB0062781; HMDB62781	C5H4O5	-H(-) [+1]	100		2-oxoglutarate(2-)-H(-) [+1]
291	144.002	1	6153.47	0.741299	3-(Methylthio)methylthiophene	; HMDB0032429; HMDB0034901; HMDB0040259; HMDB32429; HMDB34901; HMDB40259	C6H8S2	-H(-) [+1]	100		3-(Methylthio)methylthiophene-H(-) [+1]
292	144.046	1	74624.7	0.920129	3-Methyleneoxindole	C08493; CHEBI:343043; HMDB0029737; HMDB29737	C9H7NO	-H(-)	100		3-Methyleneoxindole-H(-)
293	144.066	1	18881.3	0.754758	4-Acetamidobutanoate	; C01475; C02946; C03239; C03656; C04076; CHEBI:17027; CHEBI:17534; CHEBI:17645; CHEBI:17917; CHEBI:27713; CHEBI:70979; CHEBI:724125; CHEBI:74048; CHEBI:89963; HMDB0000730; HMDB0000808; HMDB0001263; HMDB0003681; HMDB0012131; HMDB0012151; HMDB0015127; HMDB0029425; HMDB0029426; HMDB0059595; HMDB0060265; HMDB0061156; HMDB00730; HMDB00808; HMDB0094698; HMDB01263; HMDB03681; HMDB06238; HMDB12131; HMDB…	C6H11NO3	-H(-)	100		4-Acetamidobutanoate-H(-)
294	144.066	1	18881.3	0.754758	4-Oxocyclohexanecarboxylate	; HMDB0033551; HMDB0033736; HMDB0034230; HMDB0041426; HMDB0041427; HMDB33551; HMDB33736; HMDB34230; HMDB41426; HMDB41427	C7H10O3	-H(-) [+3]	100		4-Oxocyclohexanecarboxylate-H(-) [+3]
295	144.086	1	3619.88	0.772786	4-Amino-1-piperidinecarboxylic acid	; HMDB0060385; HMDB60385	C6H12N2O2	-H(-) [+1]	100		4-Amino-1-piperidinecarboxylic acid-H(-) [+1]
296	144.086	1	3619.88	0.772786	(±)-2-Butylthiazolidine	; HMDB0040116; HMDB0040117; HMDB40116; HMDB40117	C7H15NS	-H(-)	100		(±)-2-Butylthiazolidine-H(-)
297	144.103	1	4312.95	0.464878	3-Dehydroxycarnitine	; C05543; CHEBI:16244; CHEBI:64304; HMDB0006831; HMDB0094649; HMDB06831; HMDB94649	C7H15NO2	-H(-)	100		3-Dehydroxycarnitine-H(-)
298	144.103	1	4312.95	0.464878	Tyramine	; C00483; C01183; C16570; CHEBI:15760; CHEBI:17735; CHEBI:341165; CHEBI:55545; HMDB0000306; HMDB0001466; HMDB0004989; HMDB0029759; HMDB00306; HMDB0039657; HMDB0040059; HMDB0060681; HMDB01466; HMDB04989; HMDB29759; HMDB39657; HMDB40059; HMDB60681	C8H11NO	-H(-) [+8]	100		Tyramine-H(-) [+8]
299	144.111	1	4393.52	0.567873	Octanoic acid	; C06423; C07185; CHEBI:28837; CHEBI:39867; CHEBI:744024; CHEBI:86055; CHEBI:87419; CHEBI:87429; CHEBI:87510; CHEBI:87683; CHEBI:88826; HMDB0000482; HMDB0001877; HMDB0029980; HMDB0030368; HMDB0031230; HMDB0031290; HMDB0031579; HMDB0031588; HMDB0031596; HMDB0031638; HMDB0032046; HMDB0032047; HMDB0032272; HMDB0032335; HMDB0032551; HMDB0034161; HMDB0034164; HMDB0034234; HMDB0034459; HMDB0035457; HMD…	C8H16O2	-H(-) [+1]	100		Octanoic acid-H(-) [+1]
300	145.014	1	23678.4	0.886643	Oxoglutarate	; C00026; CHEBI:30915; CHEBI:87810; HMDB0000208; HMDB0013701; HMDB00208; HMDB0062739; HMDB02812; HMDB13701; HMDB62739	C5H6O5	-H(-)	100		Oxoglutarate-H(-)
301	145.014	1	23678.4	0.886643	Di-2-propenyl disulfide, 9CI	; C08369; CHEBI:4488; HMDB0033966; HMDB0041390; HMDB0041393; HMDB33966; HMDB41390; HMDB41393	C6H10S2	-H(-)	100		Di-2-propenyl disulfide, 9CI-H(-)
302	145.014	1	23678.4	0.886643	Thien-2-ylacetate	; HMDB0029719; HMDB0037731; HMDB0037762; HMDB29719; HMDB37731; HMDB37762	C6H6O2S	-H(-) [+4]	100		Thien-2-ylacetate-H(-) [+4]
303	145.03	1	21166.8	0.646134	Pyrogallic acid	; C01108; C02183; C11101; C11918; CHEBI:142577; CHEBI:16164; CHEBI:16204; CHEBI:412516; HMDB0013674; HMDB0013675; HMDB0029750; HMDB0030776; HMDB0032651; HMDB0034355; HMDB0059735; HMDB0124831; HMDB13674; HMDB13675; HMDB29750; HMDB30776; HMDB32651; HMDB34355; HMDB59735	C6H6O3	.F(-)	40		Pyrogallic acid.F(-)
304	145.03	1	21166.8	0.646134	Coumarin	; C05851; CHEBI:28794; CHEBI:72013; HMDB0001218; HMDB0002359; HMDB0032938; HMDB0033183; HMDB01218; HMDB02359; HMDB32938; HMDB33183	C9H6O2	-H(-)	100		Coumarin-H(-)
305	145.051	1	108080	0.927245	2-Methylglutaric acid	; C06006; C06104; CHEBI:1007322; CHEBI:27681; CHEBI:30832; CHEBI:68566; CHEBI:68567; CHEBI:86537; CHEBI:89760; HMDB0000422; HMDB0000448; HMDB0000752; HMDB0000858; HMDB0002074; HMDB0002173; HMDB0006900; HMDB0033837; HMDB00422; HMDB00448; HMDB0061930; HMDB00752; HMDB00858; HMDB02074; HMDB02173; HMDB04862; HMDB06854; HMDB06900; HMDB33837; HMDB61930	C6H10O4	-H(-)	100		2-Methylglutaric acid-H(-)
306	145.062	1	327697	0.884686	Glutamine	; C00064; C00819; C05100; CHEBI:1670; CHEBI:17061; CHEBI:18050; CHEBI:185249; HMDB0000641; HMDB0002031; HMDB0003423; HMDB0006899; HMDB0028687; HMDB00641; HMDB02031; HMDB03423; HMDB06899; HMDB28687	C5H10N2O3	-H(-)	100		Glutamine-H(-)
307	145.088	1	107481	0.948507	3-Hydroxyisoheptanoic acid	; CHEBI:132838; HMDB0002207; HMDB0032269; HMDB0036231; HMDB0039407; HMDB0040254; HMDB0059842; HMDB0061653; HMDB02207; HMDB32269; HMDB36231; HMDB39407; HMDB40254; HMDB59842; HMDB61653	C7H14O3	-H(-)	100		3-Hydroxyisoheptanoic acid-H(-)
308	145.088	1	107481	0.948507	(±)-2-Butylthiazolidine	; HMDB0040116; HMDB0040117; HMDB40116; HMDB40117	C7H15NS	-H(-) [+1]	100		(±)-2-Butylthiazolidine-H(-) [+1]
309	145.088	1	107481	0.948507	3-Methoxybenzyl alcohol	; C06728; CHEBI:16572; CHEBI:64275; HMDB0029563; HMDB0029672; HMDB0032136; HMDB0032159; HMDB0039802; HMDB0040174; HMDB0040177; HMDB0041607; HMDB0125590; HMDB29563; HMDB29672; HMDB32136; HMDB32159; HMDB39802; HMDB40174; HMDB40177; HMDB41607	C8H10O2	-H(-) [+8]	100		3-Methoxybenzyl alcohol-H(-) [+8]
310	145.098	1	331816	0.127568	Lysine	; C00047; C00739; C01142; C01186; CHEBI:15613; CHEBI:15616; CHEBI:16855; CHEBI:18019; HMDB0000182; HMDB0003405; HMDB0012114; HMDB0012115; HMDB00182; HMDB0142894; HMDB03405; HMDB12114; HMDB12115	C6H14N2O2	-H(-)	100		Lysine-H(-)
311	145.098	1	331816	0.127568	(E)-4-(Trimethylammonio)but-2-enoate	; C10172; CHEBI:35280; HMDB0004827; HMDB0030410; HMDB0038949; HMDB04827; HMDB30410; HMDB38949	C7H13NO2	-H(-) [+3]	100		(E)-4-(Trimethylammonio)but-2-enoate-H(-) [+3]
312	146.009	1	6380.33	0.755092	2-oxoglutarate(2-)	; CHEBI:16810; HMDB0062781; HMDB62781	C5H4O5	-H(-) [+3]	100		2-oxoglutarate(2-)-H(-) [+3]
313	146.009	1	6380.33	0.755092	2-Acetylthiazole	; HMDB0032964; HMDB32964	C5H5NOS	.F(-)	40		2-Acetylthiazole.F(-)
314	146.009	1	6380.33	0.755092	3-(Methylthio)methylthiophene	; HMDB0032429; HMDB0034901; HMDB0040259; HMDB32429; HMDB34901; HMDB40259	C6H8S2	-H(-) [+3]	100		3-(Methylthio)methylthiophene-H(-) [+3]
315	146.024	1	18360.2	0.518978	Indole-5,6-quinone	; C05579; C11129; CHEBI:27406; CHEBI:27539; HMDB0006779; HMDB0030481; HMDB0061933; HMDB06779; HMDB30481; HMDB61933	C8H5NO2	-H(-)	100		Indole-5,6-quinone-H(-)
316	146.046	1	43524.1	0.865016	Glutamate	; C00025; C00217; C00979; C05938; C12269; CHEBI:15966; CHEBI:16015; CHEBI:17981; CHEBI:18237; CHEBI:27809; CHEBI:31882; CHEBI:45441; HMDB0000148; HMDB0002393; HMDB0002931; HMDB0003011; HMDB0003339; HMDB0006556; HMDB00148; HMDB0033550; HMDB0060475; HMDB0062183; HMDB02393; HMDB02931; HMDB03011; HMDB03339; HMDB06556; HMDB33550; HMDB60475; HMDB62183	C5H9NO4	-H(-)	100		Glutamate-H(-)
317	146.046	1	43524.1	0.865016	5-(2-Hydroxyethyl)-4-methylthiazole	; C04294; CHEBI:17957; HMDB0032493; HMDB0032985; HMDB0034882; HMDB0038439; HMDB0041084; HMDB32493; HMDB32985; HMDB34882; HMDB38439; HMDB41084	C6H9NOS	-H(-) [+4]	100		5-(2-Hydroxyethyl)-4-methylthiazole-H(-) [+4]
318	146.056	1	21134.2	0.612183	N-Nitrosoproline	; C19485; HMDB0041946; HMDB41946	C5H8N2O3	-H(-) [+3]	100		N-Nitrosoproline-H(-) [+3]
319	146.064	1	35523.2	0.851946	Glutamine	; C00064; C00819; C05100; CHEBI:1670; CHEBI:17061; CHEBI:18050; CHEBI:185249; HMDB0000641; HMDB0002031; HMDB0003423; HMDB0006899; HMDB0028687; HMDB00641; HMDB02031; HMDB03423; HMDB06899; HMDB28687	C5H10N2O3	-H(-) [+1]	100		Glutamine-H(-) [+1]
320	146.064	1	35523.2	0.851946	2-Hydroxymethylclavam	; CHEBI:131804; CHEBI:415036; CHEBI:74435; CHEBI:87998; HMDB0000894; HMDB0014491; HMDB0032161; HMDB0061082; HMDB0061705; HMDB00894; HMDB06723; HMDB06724; HMDB14491; HMDB32161; HMDB61082; HMDB61705	C6H9NO3	-H(-) [+4]	100		2-Hydroxymethylclavam-H(-) [+4]
321	146.082	1	36455	0.790322	(2R,3R,4R)-2-Amino-4-hydroxy-3-meth...	; C10144; CHEBI:435538; CHEBI:4969; HMDB0029449; HMDB0033453; HMDB0061157; HMDB0142963; HMDB29449; HMDB33453; HMDB61157	C6H13NO3	-H(-)	100		(2R,3R,4R)-2-Amino-4-hydroxy-3-meth...-H(-)
322	146.082	1	36455	0.790322	trans-4-Hydroxycyclohexanecarboxylate	; CHEBI:16817; HMDB0001988; HMDB0031176; HMDB0036594; HMDB0037114; HMDB01988; HMDB31176; HMDB36594; HMDB37114	C7H12O3	-H(-) [+3]	100		trans-4-Hydroxycyclohexanecarboxylate-H(-) [+3]
323	146.09	1	14794.2	0.731834	3-Hydroxyisoheptanoic acid	; CHEBI:132838; HMDB0002207; HMDB0032269; HMDB0036231; HMDB0039407; HMDB0040254; HMDB0059842; HMDB0061653; HMDB02207; HMDB32269; HMDB36231; HMDB39407; HMDB40254; HMDB59842; HMDB61653	C7H14O3	-H(-) [+1]	100		3-Hydroxyisoheptanoic acid-H(-) [+1]
324	146.09	1	14794.2	0.731834	(±)-2-Butylthiazolidine	; HMDB0040116; HMDB0040117; HMDB40116; HMDB40117	C7H15NS	-H(-) [+2]	48		(±)-2-Butylthiazolidine-H(-) [+2]
325	146.101	1	25326.9	0.169908	Lysine	; C00047; C00739; C01142; C01186; CHEBI:15613; CHEBI:15616; CHEBI:16855; CHEBI:18019; HMDB0000182; HMDB0003405; HMDB0012114; HMDB0012115; HMDB00182; HMDB0142894; HMDB03405; HMDB12114; HMDB12115	C6H14N2O2	-H(-) [+1]	100		Lysine-H(-) [+1]
326	146.101	1	25326.9	0.169908	(E)-4-(Trimethylammonio)but-2-enoate	; C10172; CHEBI:35280; HMDB0004827; HMDB0030410; HMDB0038949; HMDB04827; HMDB30410; HMDB38949	C7H13NO2	-H(-) [+4]	100		(E)-4-(Trimethylammonio)but-2-enoate-H(-) [+4]
327	147.03	1	59063.5	0.888034	Hydroxyglutarate	; C00815; C01087; C02266; C02630; C02674; C03196; CHEBI:15584; CHEBI:15867; CHEBI:17084; CHEBI:32796; CHEBI:32797; CHEBI:707706; HMDB0000426; HMDB0000428; HMDB0000606; HMDB0000694; HMDB0001900; HMDB0011676; HMDB00426; HMDB00428; HMDB0059655; HMDB00606; HMDB00694; HMDB01900; HMDB02323; HMDB11676; HMDB59655	C5H8O5	-H(-)	100		Hydroxyglutarate-H(-)
328	147.03	1	59063.5	0.888034	2-Propenyl propyl disulfide	; HMDB0033912; HMDB0038890; HMDB0041392; HMDB33912; HMDB38890; HMDB41392	C6H12S2	-H(-)	100		2-Propenyl propyl disulfide-H(-)
329	147.045	1	34419.6	0.883918	Cinnamate	; C00423; C02274; C05608; C10438; C17268; CHEBI:16151; CHEBI:28353; CHEBI:35697; CHEBI:35699; CHEBI:63552; HMDB0000567; HMDB0000930; HMDB0031725; HMDB0032947; HMDB0035243; HMDB0036626; HMDB0040986; HMDB00567; HMDB00930; HMDB0128078; HMDB0134039; HMDB0135273; HMDB0135274; HMDB0135275; HMDB0135648; HMDB31725; HMDB32947; HMDB35243; HMDB36626; HMDB40986	C9H8O2	-H(-)	100		Cinnamate-H(-)
330	147.056	1	17166.8	0.914325	3-Methyleneoxindole	C08493; CHEBI:343043; HMDB0029737; HMDB29737	C9H7NO	-H(-) [+3]	100		3-Methyleneoxindole-H(-) [+3]
331	147.067	1	39493.7	0.868072	Mevalonate	; C00418; C06007; CHEBI:17710; CHEBI:25351; CHEBI:27512; CHEBI:67255; HMDB0000227; HMDB0012140; HMDB00227; HMDB0031639; HMDB0059629; HMDB0059705; HMDB12140; HMDB31639; HMDB59629; HMDB59705	C6H12O4	-H(-)	100		Mevalonate-H(-)
332	147.067	1	39493.7	0.868072	2-Hydroxymethylclavam	; CHEBI:131804; CHEBI:415036; CHEBI:74435; CHEBI:87998; HMDB0000894; HMDB0014491; HMDB0032161; HMDB0061082; HMDB0061705; HMDB00894; HMDB06723; HMDB06724; HMDB14491; HMDB32161; HMDB61082; HMDB61705	C6H9NO3	-H(-) [+5]	100		2-Hydroxymethylclavam-H(-) [+5]
333	147.081	1	10174.8	0.82204	Cuminaldehyde	; C06577; C10452; CHEBI:366706; CHEBI:992716; HMDB0002214; HMDB0030837; HMDB0031616; HMDB0032014; HMDB0032015; HMDB0032016; HMDB0032017; HMDB0032140; HMDB0033382; HMDB0034121; HMDB0059845; HMDB0133593; HMDB0133746; HMDB02214; HMDB30837; HMDB31616; HMDB32014; HMDB32015; HMDB32016; HMDB32017; HMDB32140; HMDB33382; HMDB34121; HMDB59845	C10H12O	-H(-)	100		Cuminaldehyde-H(-)
334	148.009	1	3728.86	0.788666	3(S)-hydroxy-13-cis-docosenoyl-CoA	; HMDB0062200; HMDB0062411; HMDB0062412; HMDB62200; HMDB62411; HMDB62412	C4H4ClN3	.F(-)	10		3(S)-hydroxy-13-cis-docosenoyl-CoA.F(-)
335	148.043	1	36576.7	0.791616	Methionine	C01733; C07418; CHEBI:16811; CHEBI:50868; HMDB0014997; HMDB0033951; HMDB14997; HMDB33951	C5H11NO2S	-H(-)	100		Methionine-H(-)
336	148.071	1	7386.66	0.737964	2-Hydroxymethylclavam	; CHEBI:131804; CHEBI:415036; CHEBI:74435; CHEBI:87998; HMDB0000894; HMDB0014491; HMDB0032161; HMDB0061082; HMDB0061705; HMDB00894; HMDB06723; HMDB06724; HMDB14491; HMDB32161; HMDB61082; HMDB61705	C6H9NO3	-H(-) [+6]	100		2-Hydroxymethylclavam-H(-) [+6]
337	149.009	1	13737.8	0.82963	Tartaric acid	; C02107; CHEBI:15672; CHEBI:15674; HMDB0029878; HMDB0059916; HMDB29878; HMDB59916	C4H6O6	-H(-)	100		Tartaric acid-H(-)
338	149.009	1	13737.8	0.82963	2-Methyl-2-(methyldithio)propanal	; HMDB0038889; HMDB38889	C5H10OS2	-H(-)	45		2-Methyl-2-(methyldithio)propanal-H(-)
339	149.009	1	13737.8	0.82963	4-Hydroxy-5-methyl-3(2H)-thiophenone	; HMDB0033548; HMDB33548	C5H6O2S	.F(-)	40		4-Hydroxy-5-methyl-3(2H)-thiophenone.F(-)
340	149.025	1	17717	0.740351	Itaconate	; C00490; C01732; C02214; C02226; C02800; CHEBI:15670; CHEBI:16600; CHEBI:17204; CHEBI:17415; CHEBI:17626; CHEBI:30838; CHEBI:74524; HMDB0000620; HMDB0000634; HMDB0000749; HMDB0002092; HMDB0013233; HMDB0033809; HMDB0059743; HMDB0060365; HMDB0061185; HMDB00620; HMDB00634; HMDB00749; HMDB01657; HMDB02092; HMDB13233; HMDB33809; HMDB59743; HMDB60365; HMDB61185	C5H6O4	.F(-)	40		Itaconate.F(-)
341	149.025	1	17717	0.740351	Phenylglyoxylic acid	; C02137; C10812; CHEBI:18280; CHEBI:8240; HMDB0001587; HMDB0031515; HMDB0032598; HMDB0032612; HMDB0040528; HMDB01587; HMDB31515; HMDB32598; HMDB32612; HMDB40528	C8H6O3	-H(-)	100		Phenylglyoxylic acid-H(-)
342	149.035	1	13850.7	0.715225	Hydroxyglutarate	; C00815; C01087; C02266; C02630; C02674; C03196; CHEBI:15584; CHEBI:15867; CHEBI:17084; CHEBI:32796; CHEBI:32797; CHEBI:707706; HMDB0000426; HMDB0000428; HMDB0000606; HMDB0000694; HMDB0001900; HMDB0011676; HMDB00426; HMDB00428; HMDB0059655; HMDB00606; HMDB00694; HMDB01900; HMDB02323; HMDB11676; HMDB59655	C5H8O5	-H(-) [+2]	72		Hydroxyglutarate-H(-) [+2]
343	149.035	1	13850.7	0.715225	Indole-5,6-quinone	; C05579; C11129; CHEBI:27406; CHEBI:27539; HMDB0006779; HMDB0030481; HMDB0061933; HMDB06779; HMDB30481; HMDB61933	C8H5NO2	-H(-) [+3]	100		Indole-5,6-quinone-H(-) [+3]
344	149.046	1	27951.8	0.882554	Pentose	; C00121; C00181; C00259; C00309; C00310; C00312; C01488; C06115; C08353; CHEBI:15936; CHEBI:16880; CHEBI:16988; CHEBI:17140; CHEBI:17173; CHEBI:17399; CHEBI:17535; CHEBI:27476; CHEBI:27672; CHEBI:28272; CHEBI:46983; CHEBI:53455; CHEBI:6178; CHEBI:86350; CHEBI:89890; HMDB0000098; HMDB0000283; HMDB0000366; HMDB0000621; HMDB0000646; HMDB0000751; HMDB0001644; HMDB0003371; HMDB00098; HMDB0012194; HMD…	C5H10O5	-H(-)	100		Pentose-H(-)
345	149.046	1	27951.8	0.882554	Diisopropyl disulfide	; C08373; CHEBI:45758; HMDB0029578; HMDB0031161; HMDB0031472; HMDB0031709; HMDB0032180; HMDB0032408; HMDB0040056; HMDB29578; HMDB31161; HMDB31472; HMDB31709; HMDB32180; HMDB32408; HMDB40056	C6H14S2	-H(-)	100		Diisopropyl disulfide-H(-)
346	149.046	1	27951.8	0.882554	7-Methylhypoxanthine	; CHEBI:73959; HMDB0003162; HMDB0013141; HMDB03162; HMDB13141	C6H6N4O	-H(-)	100		7-Methylhypoxanthine-H(-)
347	149.061	1	24872.7	0.84829	Hydrocinnamic acid	; C01839; C01963; C02646; C05629; C15513; C17883; CHEBI:262555; CHEBI:28631; CHEBI:32807; CHEBI:329287; CHEBI:389009; CHEBI:42438; CHEBI:48526; CHEBI:52051; CHEBI:64555; CHEBI:64818; CHEBI:86567; CHEBI:87417; HMDB0000764; HMDB0002097; HMDB0002222; HMDB0002237; HMDB0003654; HMDB0011743; HMDB0013744; HMDB0031310; HMDB0032073; HMDB0032075; HMDB0032569; HMDB0032570; HMDB0032592; HMDB0032617; HMDB0033…	C9H10O2	-H(-)	100		Hydrocinnamic acid-H(-)
348	149.071	1	8052.87	0.599447	6-Methylnicotinamide	; CHEBI:88954; HMDB0013704; HMDB0029410; HMDB0038513; HMDB0039998; HMDB0039999; HMDB13704; HMDB29410; HMDB38513; HMDB39998; HMDB39999	C8H10N2O	-H(-)	100		6-Methylnicotinamide-H(-)
349	149.081	1	4423.41	0.670529	3-Methylcyclohexanethiol	; HMDB0031537; HMDB31537	C7H14S	.F(-)	40		3-Methylcyclohexanethiol.F(-)
350	149.085	1	3766.21	0.417855	4-Acetamidobutanoate	; C01475; C02946; C03239; C03656; C04076; CHEBI:17027; CHEBI:17534; CHEBI:17645; CHEBI:17917; CHEBI:27713; CHEBI:70979; CHEBI:724125; CHEBI:74048; CHEBI:89963; HMDB0000730; HMDB0000808; HMDB0001263; HMDB0003681; HMDB0012131; HMDB0012151; HMDB0015127; HMDB0029425; HMDB0029426; HMDB0059595; HMDB0060265; HMDB0061156; HMDB00730; HMDB00808; HMDB0094698; HMDB01263; HMDB03681; HMDB06238; HMDB12131; HMDB…	C6H11NO3	-H(-) [+5]	28		4-Acetamidobutanoate-H(-) [+5]
351	150.002	1	11543.2	0.373844	1,2-Benzisothiazol-3(2H)-one	; CHEBI:167099; HMDB0034413; HMDB0040578; HMDB34413; HMDB40578	C7H5NOS	-H(-)	100		1,2-Benzisothiazol-3(2H)-one-H(-)
352	150.032	1	5122.01	0.54623	Oxoglutarate	; C00026; CHEBI:30915; CHEBI:87810; HMDB0000208; HMDB0013701; HMDB00208; HMDB0062739; HMDB02812; HMDB13701; HMDB62739	C5H6O5	-H(-) [+5]	88		Oxoglutarate-H(-) [+5]
353	150.032	1	5122.01	0.54623	Di-2-propenyl disulfide, 9CI	; C08369; CHEBI:4488; HMDB0033966; HMDB0041390; HMDB0041393; HMDB33966; HMDB41390; HMDB41393	C6H10S2	-H(-) [+5]	100		Di-2-propenyl disulfide, 9CI-H(-) [+5]
354	150.041	1	5720.11	0.684975	Guanine	; C00242; CHEBI:16235; CHEBI:351476; CHEBI:62462; HMDB0000132; HMDB0000403; HMDB0000542; HMDB00132; HMDB00403; HMDB00542	C5H5N5O	-H(-)	44		Guanine-H(-)
355	150.041	1	5720.11	0.684975	Hydroxyglutarate	; C00815; C01087; C02266; C02630; C02674; C03196; CHEBI:15584; CHEBI:15867; CHEBI:17084; CHEBI:32796; CHEBI:32797; CHEBI:707706; HMDB0000426; HMDB0000428; HMDB0000606; HMDB0000694; HMDB0001900; HMDB0011676; HMDB00426; HMDB00428; HMDB0059655; HMDB00606; HMDB00694; HMDB01900; HMDB02323; HMDB11676; HMDB59655	C5H8O5	-H(-) [+3]	100		Hydroxyglutarate-H(-) [+3]
356	150.041	1	5720.11	0.684975	2-Propenyl propyl disulfide	; HMDB0033912; HMDB0038890; HMDB0041392; HMDB33912; HMDB38890; HMDB41392	C6H12S2	-H(-) [+3]	100		2-Propenyl propyl disulfide-H(-) [+3]
357	150.049	1	5356.08	0.687485	Pentose	; C00121; C00181; C00259; C00309; C00310; C00312; C01488; C06115; C08353; CHEBI:15936; CHEBI:16880; CHEBI:16988; CHEBI:17140; CHEBI:17173; CHEBI:17399; CHEBI:17535; CHEBI:27476; CHEBI:27672; CHEBI:28272; CHEBI:46983; CHEBI:53455; CHEBI:6178; CHEBI:86350; CHEBI:89890; HMDB0000098; HMDB0000283; HMDB0000366; HMDB0000621; HMDB0000646; HMDB0000751; HMDB0001644; HMDB0003371; HMDB00098; HMDB0012194; HMD…	C5H10O5	-H(-) [+1]	100		Pentose-H(-) [+1]
358	150.049	1	5356.08	0.687485	Methionine	C01733; C07418; CHEBI:16811; CHEBI:50868; HMDB0014997; HMDB0033951; HMDB14997; HMDB33951	C5H11NO2S	-H(-) [+2]	66		Methionine-H(-) [+2]
359	150.049	1	5356.08	0.687485	Diisopropyl disulfide	; C08373; CHEBI:45758; HMDB0029578; HMDB0031161; HMDB0031472; HMDB0031709; HMDB0032180; HMDB0032408; HMDB0040056; HMDB29578; HMDB31161; HMDB31472; HMDB31709; HMDB32180; HMDB32408; HMDB40056	C6H14S2	-H(-) [+1]	100		Diisopropyl disulfide-H(-) [+1]
360	150.049	1	5356.08	0.687485	7-Methylhypoxanthine	; CHEBI:73959; HMDB0003162; HMDB0013141; HMDB03162; HMDB13141	C6H6N4O	-H(-) [+1]	96		7-Methylhypoxanthine-H(-) [+1]
361	150.055	1	8511.24	0.678943	Acetaminophen	; C03005; C16571; C17756; CHEBI:1017870; CHEBI:16394; CHEBI:46195; CHEBI:55484; CHEBI:74684; HMDB0001859; HMDB0002210; HMDB0012219; HMDB0012992; HMDB0029703; HMDB0032609; HMDB0033903; HMDB0059846; HMDB0060680; HMDB0061919; HMDB01859; HMDB02210; HMDB12219; HMDB12992; HMDB29703; HMDB32609; HMDB33903; HMDB59846; HMDB60680; HMDB61919	C8H9NO2	-H(-)	100		Acetaminophen-H(-)
362	150.055	1	8511.24	0.678943	Cinnamate	; C00423; C02274; C05608; C10438; C17268; CHEBI:16151; CHEBI:28353; CHEBI:35697; CHEBI:35699; CHEBI:63552; HMDB0000567; HMDB0000930; HMDB0031725; HMDB0032947; HMDB0035243; HMDB0036626; HMDB0040986; HMDB00567; HMDB00930; HMDB0128078; HMDB0134039; HMDB0135273; HMDB0135274; HMDB0135275; HMDB0135648; HMDB31725; HMDB32947; HMDB35243; HMDB36626; HMDB40986	C9H8O2	-H(-) [+3]	100		Cinnamate-H(-) [+3]
363	150.971	1	4326.5	0.77669	B-Sulfinyl pyruvate	C05527; CHEBI:1665; HMDB0002332; HMDB02332	C3H4O5S	-H(-)	100		B-Sulfinyl pyruvate-H(-)
364	150.971	1	4326.5	0.77669	3,5-Dimethyl-1,2,4-trithiolane	; HMDB0031470; HMDB0034416; HMDB0037290; HMDB31470; HMDB34416; HMDB37290	C4H8S3	-H(-)	100		3,5-Dimethyl-1,2,4-trithiolane-H(-)
365	151.007	1	13067.1	0.844073	2,3-Dihydro-5-methyl-3-thiophenethiol	; HMDB0039791; HMDB0039792; HMDB39791; HMDB39792	C5H8S2	.F(-)	40		2,3-Dihydro-5-methyl-3-thiophenethiol.F(-)
366	151.007	1	13067.1	0.844073	1,2-Benzisothiazol-3(2H)-one	; CHEBI:167099; HMDB0034413; HMDB0040578; HMDB34413; HMDB40578	C7H5NOS	-H(-) [+1]	54		1,2-Benzisothiazol-3(2H)-one-H(-) [+1]
367	151.022	1	30002.8	0.784173	S-Methyl benzenecarbothioate	; HMDB0029694; HMDB29694	C8H8OS	-H(-)	100		S-Methyl benzenecarbothioate-H(-)
368	151.026	1	48796.2	0.941965	Xanthine	C00385; CHEBI:17712; HMDB0000292; HMDB00292	C5H4N4O2	-H(-)	100		Xanthine-H(-)
369	151.05	1	10888.1	0.710395	Pyrogallic acid	; C01108; C02183; C11101; C11918; CHEBI:142577; CHEBI:16164; CHEBI:16204; CHEBI:412516; HMDB0013674; HMDB0013675; HMDB0029750; HMDB0030776; HMDB0032651; HMDB0034355; HMDB0059735; HMDB0124831; HMDB13674; HMDB13675; HMDB29750; HMDB30776; HMDB32651; HMDB34355; HMDB59735	C6H6O3	.F(-) [+6]	40		Pyrogallic acid.F(-) [+6]
370	151.05	1	10888.1	0.710395	Coumarin	; C05851; CHEBI:28794; CHEBI:72013; HMDB0001218; HMDB0002359; HMDB0032938; HMDB0033183; HMDB01218; HMDB02359; HMDB32938; HMDB33183	C9H6O2	-H(-) [+6]	100		Coumarin-H(-) [+6]
371	151.062	1	6534.87	0.680661	Ribitol	; C00379; C00474; C00532; C01904; CHEBI:1305691; CHEBI:15963; CHEBI:18403; CHEBI:48310; CHEBI:893310; HMDB0000508; HMDB0000568; HMDB0001851; HMDB0002917; HMDB00199; HMDB0033730; HMDB00508; HMDB00568; HMDB01851; HMDB02917; HMDB33730	C5H12O5	-H(-)	100		Ribitol-H(-)
372	151.062	1	6534.87	0.680661	Glutamate	; C00025; C00217; C00979; C05938; C12269; CHEBI:15966; CHEBI:16015; CHEBI:17981; CHEBI:18237; CHEBI:27809; CHEBI:31882; CHEBI:45441; HMDB0000148; HMDB0002393; HMDB0002931; HMDB0003011; HMDB0003339; HMDB0006556; HMDB00148; HMDB0033550; HMDB0060475; HMDB0062183; HMDB02393; HMDB02931; HMDB03011; HMDB03339; HMDB06556; HMDB33550; HMDB60475; HMDB62183	C5H9NO4	-H(-) [+5]	100		Glutamate-H(-) [+5]
373	151.076	1	11920.4	0.598628	2-Isopropyl-1,4-benzenediol	; CHEBI:38547; HMDB0032132; HMDB0032599; HMDB0036169; HMDB0036227; HMDB0039801; HMDB0039956; HMDB0040175; HMDB0040216; HMDB0040449; HMDB0041326; HMDB0041804; HMDB0059853; HMDB0125537; HMDB32132; HMDB32599; HMDB36169; HMDB36227; HMDB39801; HMDB39956; HMDB40175; HMDB40216; HMDB40449; HMDB41326; HMDB41804; HMDB59853	C9H12O2	-H(-)	100		2-Isopropyl-1,4-benzenediol-H(-)
374	151.088	1	5328.85	-0.00627789	3-Methylcyclohexanethiol	; HMDB0031537; HMDB31537	C7H14S	.F(-) [+2]	40		3-Methylcyclohexanethiol.F(-) [+2]
375	151.088	1	5328.85	-0.00627789	2-Methoxy-(3 or 5 or 6)-isopropylpy...	; HMDB0032381; HMDB0040052; HMDB0040053; HMDB0040340; HMDB32381; HMDB40052; HMDB40053; HMDB40340	C8H12N2O	-H(-)	100		2-Methoxy-(3 or 5 or 6)-isopropylpy...-H(-)
376	152.002	1	7308.52	0.705635	3-Sulfinoalanine	C00606; CHEBI:16345; CHEBI:41721; HMDB0000996; HMDB0060179; HMDB00996; HMDB60179	C3H7NO4S	-H(-)	100		3-Sulfinoalanine-H(-)
377	152.002	1	7308.52	0.705635	1-Isothiocyanato-2-(methylthio)ethane	; HMDB0038442; HMDB38442	C4H7NS2	.F(-)	39		1-Isothiocyanato-2-(methylthio)ethane.F(-)
378	152.01	1	4708.99	0.775055	1,2-Benzisothiazol-3(2H)-one	; CHEBI:167099; HMDB0034413; HMDB0040578; HMDB34413; HMDB40578	C7H5NOS	-H(-) [+2]	37		1,2-Benzisothiazol-3(2H)-one-H(-) [+2]
379	152.035	1	21260.8	0.193667	Itaconate	; C00490; C01732; C02214; C02226; C02800; CHEBI:15670; CHEBI:16600; CHEBI:17204; CHEBI:17415; CHEBI:17626; CHEBI:30838; CHEBI:74524; HMDB0000620; HMDB0000634; HMDB0000749; HMDB0002092; HMDB0013233; HMDB0033809; HMDB0059743; HMDB0060365; HMDB0061185; HMDB00620; HMDB00634; HMDB00749; HMDB01657; HMDB02092; HMDB13233; HMDB33809; HMDB59743; HMDB60365; HMDB61185	C5H6O4	.F(-) [+3]	40		Itaconate.F(-) [+3]
380	152.035	1	21260.8	0.193667	3-Hydroxyanthranilic acid	; C00632; C02518; CHEBI:1162549; CHEBI:15793; CHEBI:27565; CHEBI:6775; HMDB0001476; HMDB0001972; HMDB0014378; HMDB0014389; HMDB0059749; HMDB0059811; HMDB01476; HMDB01972; HMDB14378; HMDB14389; HMDB59749; HMDB59811	C7H7NO3	-H(-)	100		3-Hydroxyanthranilic acid-H(-)
381	152.035	1	21260.8	0.193667	Phenylglyoxylic acid	; C02137; C10812; CHEBI:18280; CHEBI:8240; HMDB0001587; HMDB0031515; HMDB0032598; HMDB0032612; HMDB0040528; HMDB01587; HMDB31515; HMDB32598; HMDB32612; HMDB40528	C8H6O3	-H(-) [+3]	100		Phenylglyoxylic acid-H(-) [+3]
382	152.045	1	10764.5	0.409958	Indole-5,6-quinone	; C05579; C11129; CHEBI:27406; CHEBI:27539; HMDB0006779; HMDB0030481; HMDB0061933; HMDB06779; HMDB30481; HMDB61933	C8H5NO2	-H(-) [+6]	100		Indole-5,6-quinone-H(-) [+6]
383	152.058	1	4954.09	0.506731	Methionine	C01733; C07418; CHEBI:16811; CHEBI:50868; HMDB0014997; HMDB0033951; HMDB14997; HMDB33951	C5H11NO2S	-H(-) [+4]	90		Methionine-H(-) [+4]
384	152.058	1	4954.09	0.506731	FAPy-adenine	; C06502; HMDB0004816; HMDB04816	C5H7N5O	-H(-)	100		FAPy-adenine-H(-)
385	152.058	1	4954.09	0.506731	7-Methylhypoxanthine	; CHEBI:73959; HMDB0003162; HMDB0013141; HMDB03162; HMDB13141	C6H6N4O	-H(-) [+3]	62		7-Methylhypoxanthine-H(-) [+3]
386	152.072	1	14290.2	-0.319466	Dopamine	C03758; C04227; C16666; CHEBI:18243; CHEBI:44715; CHEBI:46958; HMDB0000073; HMDB0004825; HMDB00073; HMDB0012309; HMDB04825; HMDB12309	C8H11NO2	-H(-)	100		Dopamine-H(-)
387	152.072	1	14290.2	-0.319466	Hydrocinnamic acid	; C01839; C01963; C02646; C05629; C15513; C17883; CHEBI:262555; CHEBI:28631; CHEBI:32807; CHEBI:329287; CHEBI:389009; CHEBI:42438; CHEBI:48526; CHEBI:52051; CHEBI:64555; CHEBI:64818; CHEBI:86567; CHEBI:87417; HMDB0000764; HMDB0002097; HMDB0002222; HMDB0002237; HMDB0003654; HMDB0011743; HMDB0013744; HMDB0031310; HMDB0032073; HMDB0032075; HMDB0032569; HMDB0032570; HMDB0032592; HMDB0032617; HMDB0033…	C9H10O2	-H(-) [+3]	100		Hydrocinnamic acid-H(-) [+3]
388	152.072	1	14290.2	-0.319466	3-Methyleneoxindole	C08493; CHEBI:343043; HMDB0029737; HMDB29737	C9H7NO	-H(-) [+8]	100		3-Methyleneoxindole-H(-) [+8]
389	152.082	1	3755.15	-0.0358984	Mevalonate	; C00418; C06007; CHEBI:17710; CHEBI:25351; CHEBI:27512; CHEBI:67255; HMDB0000227; HMDB0012140; HMDB00227; HMDB0031639; HMDB0059629; HMDB0059705; HMDB12140; HMDB31639; HMDB59629; HMDB59705	C6H12O4	-H(-) [+5]	100		Mevalonate-H(-) [+5]
390	152.082	1	3755.15	-0.0358984	N-Acetylhistamine	C05135; CHEBI:28483; HMDB0013253; HMDB13253	C7H11N3O	-H(-)	100		N-Acetylhistamine-H(-)
391	152.082	1	3755.15	-0.0358984	6-Methylnicotinamide	; CHEBI:88954; HMDB0013704; HMDB0029410; HMDB0038513; HMDB0039998; HMDB0039999; HMDB13704; HMDB29410; HMDB38513; HMDB39998; HMDB39999	C8H10N2O	-H(-) [+3]	100		6-Methylnicotinamide-H(-) [+3]
392	153.002	1	16538.3	0.868531	1-(2-Thienyl)-1,2-propanedione	; HMDB0040002; HMDB40002	C7H6O2S	-H(-)	100		1-(2-Thienyl)-1,2-propanedione-H(-)
393	153.019	1	64995.6	0.912084	Gentisic acid	; C00196; C00230; C00628; C16748; CHEBI:17189; CHEBI:18026; CHEBI:248101; CHEBI:258254; CHEBI:36062; CHEBI:545917; HMDB0000152; HMDB0000397; HMDB0001856; HMDB0013676; HMDB0013677; HMDB00152; HMDB0029666; HMDB0034299; HMDB00397; HMDB0125090; HMDB01856; HMDB13676; HMDB13677; HMDB29666; HMDB34299	C7H6O4	-H(-)	100		Gentisic acid-H(-)
394	153.03	1	18825	0.752109	5-(2-carboxylatoethyl)-4-oxo-4,5-di...	; HMDB0062719; HMDB62719	C6H6N2O3	-H(-)	100		5-(2-carboxylatoethyl)-4-oxo-4,5-di...-H(-)
395	153.03	1	18825	0.752109	S-Methyl benzenecarbothioate	; HMDB0029694; HMDB29694	C8H8OS	-H(-) [+2]	100		S-Methyl benzenecarbothioate-H(-) [+2]
396	153.056	1	13137.5	0.74467	Hydroxytyrosol	; C06317; C10787; CHEBI:18353; CHEBI:68889; CHEBI:955; HMDB0005784; HMDB0030570; HMDB0032012; HMDB0034158; HMDB0037724; HMDB0037728; HMDB0059966; HMDB0125534; HMDB0126617; HMDB0131231; HMDB0131232; HMDB0131479; HMDB0135785; HMDB05784; HMDB30570; HMDB32012; HMDB34158; HMDB37724; HMDB37728; HMDB59966	C8H10O3	-H(-)	100		Hydroxytyrosol-H(-)
397	153.056	1	13137.5	0.74467	Coumarin	; C05851; CHEBI:28794; CHEBI:72013; HMDB0001218; HMDB0002359; HMDB0032938; HMDB0033183; HMDB01218; HMDB02359; HMDB32938; HMDB33183	C9H6O2	-H(-) [+8]	100		Coumarin-H(-) [+8]
398	153.068	1	6523.08	0.329871	Ribitol	; C00379; C00474; C00532; C01904; CHEBI:1305691; CHEBI:15963; CHEBI:18403; CHEBI:48310; CHEBI:893310; HMDB0000508; HMDB0000568; HMDB0001851; HMDB0002917; HMDB00199; HMDB0033730; HMDB00508; HMDB00568; HMDB01851; HMDB02917; HMDB33730	C5H12O5	-H(-) [+2]	100		Ribitol-H(-) [+2]
399	153.068	1	6523.08	0.329871	Acetaminophen	; C03005; C16571; C17756; CHEBI:1017870; CHEBI:16394; CHEBI:46195; CHEBI:55484; CHEBI:74684; HMDB0001859; HMDB0002210; HMDB0012219; HMDB0012992; HMDB0029703; HMDB0032609; HMDB0033903; HMDB0059846; HMDB0060680; HMDB0061919; HMDB01859; HMDB02210; HMDB12219; HMDB12992; HMDB29703; HMDB32609; HMDB33903; HMDB59846; HMDB60680; HMDB61919	C8H9NO2	-H(-) [+3]	38		Acetaminophen-H(-) [+3]
400	153.074	1	4906.18	0.658059	Hydrocinnamic acid	; C01839; C01963; C02646; C05629; C15513; C17883; CHEBI:262555; CHEBI:28631; CHEBI:32807; CHEBI:329287; CHEBI:389009; CHEBI:42438; CHEBI:48526; CHEBI:52051; CHEBI:64555; CHEBI:64818; CHEBI:86567; CHEBI:87417; HMDB0000764; HMDB0002097; HMDB0002222; HMDB0002237; HMDB0003654; HMDB0011743; HMDB0013744; HMDB0031310; HMDB0032073; HMDB0032075; HMDB0032569; HMDB0032570; HMDB0032592; HMDB0032617; HMDB0033…	C9H10O2	-H(-) [+4]	100		Hydrocinnamic acid-H(-) [+4]
401	153.074	1	4906.18	0.658059	2-Pentylthiophene	; HMDB0040240; HMDB40240	C9H14S	-H(-)	100		2-Pentylthiophene-H(-)
402	153.076	1	4811.14	0.540434	(+/-)-3-(Ethylthio)butanol	; HMDB0032277; HMDB0034878; HMDB0036194; HMDB32277; HMDB34878; HMDB36194	C6H14OS	.F(-)	39		(+/-)-3-(Ethylthio)butanol.F(-)
403	153.076	1	4811.14	0.540434	Dopamine	C03758; C04227; C16666; CHEBI:18243; CHEBI:44715; CHEBI:46958; HMDB0000073; HMDB0004825; HMDB00073; HMDB0012309; HMDB04825; HMDB12309	C8H11NO2	-H(-) [+1]	49		Dopamine-H(-) [+1]
404	153.076	1	4811.14	0.540434	3-Methyleneoxindole	C08493; CHEBI:343043; HMDB0029737; HMDB29737	C9H7NO	-H(-) [+9]	100		3-Methyleneoxindole-H(-) [+9]
405	153.092	1	14059.9	0.631659	C9:2	; CHEBI:58972; HMDB0032314; HMDB0032442; HMDB0035135; HMDB0036177; HMDB0036239; HMDB0037276; HMDB0038268; HMDB0038697; HMDB0040285; HMDB0060285; HMDB32314; HMDB32442; HMDB35135; HMDB36177; HMDB36239; HMDB37276; HMDB38268; HMDB38697; HMDB40285; HMDB60285	C9H14O2	-H(-)	100		C9:2-H(-)
406	153.103	1	3724.32	0.666166	Cuminaldehyde	; C06577; C10452; CHEBI:366706; CHEBI:992716; HMDB0002214; HMDB0030837; HMDB0031616; HMDB0032014; HMDB0032015; HMDB0032016; HMDB0032017; HMDB0032140; HMDB0033382; HMDB0034121; HMDB0059845; HMDB0133593; HMDB0133746; HMDB02214; HMDB30837; HMDB31616; HMDB32014; HMDB32015; HMDB32016; HMDB32017; HMDB32140; HMDB33382; HMDB34121; HMDB59845	C10H12O	-H(-) [+6]	100		Cuminaldehyde-H(-) [+6]
407	154.025	1	10709.7	0.784162	2-Methyl-2-(methyldithio)propanal	; HMDB0038889; HMDB38889	C5H10OS2	-H(-) [+5]	27		2-Methyl-2-(methyldithio)propanal-H(-) [+5]
408	154.025	1	10709.7	0.784162	4-Hydroxy-5-methyl-3(2H)-thiophenone	; HMDB0033548; HMDB33548	C5H6O2S	.F(-) [+5]	40		4-Hydroxy-5-methyl-3(2H)-thiophenone.F(-) [+5]
409	154.062	1	174838	0.67453	Pentose	; C00121; C00181; C00259; C00309; C00310; C00312; C01488; C06115; C08353; CHEBI:15936; CHEBI:16880; CHEBI:16988; CHEBI:17140; CHEBI:17173; CHEBI:17399; CHEBI:17535; CHEBI:27476; CHEBI:27672; CHEBI:28272; CHEBI:46983; CHEBI:53455; CHEBI:6178; CHEBI:86350; CHEBI:89890; HMDB0000098; HMDB0000283; HMDB0000366; HMDB0000621; HMDB0000646; HMDB0000751; HMDB0001644; HMDB0003371; HMDB00098; HMDB0012194; HMD…	C5H10O5	-H(-) [+5]	100		Pentose-H(-) [+5]
410	154.062	1	174838	0.67453	Diisopropyl disulfide	; C08373; CHEBI:45758; HMDB0029578; HMDB0031161; HMDB0031472; HMDB0031709; HMDB0032180; HMDB0032408; HMDB0040056; HMDB29578; HMDB31161; HMDB31472; HMDB31709; HMDB32180; HMDB32408; HMDB40056	C6H14S2	-H(-) [+5]	100		Diisopropyl disulfide-H(-) [+5]
411	154.062	1	174838	0.67453	Histidine	; C00135; CHEBI:15971; HMDB0000177; HMDB00177; HMDB0034267; HMDB03412; HMDB34267	C6H9N3O2	-H(-)	100		Histidine-H(-)
412	154.914	1	19000.4	0.873702	1,2,4,5-Tetrathiane	; HMDB0031185; HMDB31185	C2H4S4	-H(-)	37		1,2,4,5-Tetrathiane-H(-)
413	154.975	1	4838.5	0.676514	Phosphoglycolic acid	C00988; CHEBI:17150; HMDB0000816; HMDB00816; HMDB60148	C2H5O6P	-H(-)	100		Phosphoglycolic acid-H(-)
414	154.983	1	6174.6	0.585076	S-Propyl thiosulfate	; HMDB0041066; HMDB41066	C3H8O3S2	-H(-)	54		S-Propyl thiosulfate-H(-)
415	154.998	1	12306.1	0.691857	2,5-Furandicarboxylic acid	; CHEBI:84212; HMDB0004812; HMDB00578; HMDB04812	C6H4O5	-H(-)	100		2,5-Furandicarboxylic acid-H(-)
416	154.998	1	12306.1	0.691857	Methyl phenyl disulfide	; HMDB0040939; HMDB40939	C7H8S2	-H(-)	44		Methyl phenyl disulfide-H(-)
417	155.012	1	6265.3	0.770747	3-Sulfinoalanine	C00606; CHEBI:16345; CHEBI:41721; HMDB0000996; HMDB0060179; HMDB00996; HMDB60179	C3H7NO4S	-H(-) [+3]	100		3-Sulfinoalanine-H(-) [+3]
418	155.035	1	10854.7	0.701048	Ascladiol	; CHEBI:89910; HMDB0029610; HMDB0059731; HMDB0125064; HMDB0125077; HMDB0140890; HMDB0140891; HMDB29610; HMDB59731	C7H8O4	-H(-)	100		Ascladiol-H(-)
419	155.035	1	10854.7	0.701048	Phenyl vinyl sulfide	; HMDB0031825; HMDB31825	C8H8S	.F(-)	40		Phenyl vinyl sulfide.F(-)
420	155.047	1	8016.71	0.617769	5-Hydroxymethyl-4-methyluracil	; C03680; C05132; CHEBI:27384; CHEBI:27487; HMDB0000544; HMDB0001014; HMDB0002320; HMDB00544; HMDB01014; HMDB02320	C6H8N2O3	-H(-)	100		5-Hydroxymethyl-4-methyluracil-H(-)
421	155.066	1	19802	0.597769	Diisopropyl disulfide	; C08373; CHEBI:45758; HMDB0029578; HMDB0031161; HMDB0031472; HMDB0031709; HMDB0032180; HMDB0032408; HMDB0040056; HMDB29578; HMDB31161; HMDB31472; HMDB31709; HMDB32180; HMDB32408; HMDB40056	C6H14S2	-H(-) [+6]	100		Diisopropyl disulfide-H(-) [+6]
422	155.066	1	19802	0.597769	7-Methylhypoxanthine	; CHEBI:73959; HMDB0003162; HMDB0013141; HMDB03162; HMDB13141	C6H6N4O	-H(-) [+6]	70		7-Methylhypoxanthine-H(-) [+6]
423	155.066	1	19802	0.597769	Histidine	; C00135; CHEBI:15971; HMDB0000177; HMDB00177; HMDB0034267; HMDB03412; HMDB34267	C6H9N3O2	-H(-) [+1]	100		Histidine-H(-) [+1]
424	155.082	1	7716.88	0.503251	(+/-)-3-(Ethylthio)butanol	; HMDB0032277; HMDB0034878; HMDB0036194; HMDB32277; HMDB34878; HMDB36194	C6H14OS	.F(-) [+2]	40		(+/-)-3-(Ethylthio)butanol.F(-) [+2]
425	155.082	1	7716.88	0.503251	Dopamine	C03758; C04227; C16666; CHEBI:18243; CHEBI:44715; CHEBI:46958; HMDB0000073; HMDB0004825; HMDB00073; HMDB0012309; HMDB04825; HMDB12309	C8H11NO2	-H(-) [+3]	100		Dopamine-H(-) [+3]
426	155.082	1	7716.88	0.503251	Hydrocinnamic acid	; C01839; C01963; C02646; C05629; C15513; C17883; CHEBI:262555; CHEBI:28631; CHEBI:32807; CHEBI:329287; CHEBI:389009; CHEBI:42438; CHEBI:48526; CHEBI:52051; CHEBI:64555; CHEBI:64818; CHEBI:86567; CHEBI:87417; HMDB0000764; HMDB0002097; HMDB0002222; HMDB0002237; HMDB0003654; HMDB0011743; HMDB0013744; HMDB0031310; HMDB0032073; HMDB0032075; HMDB0032569; HMDB0032570; HMDB0032592; HMDB0032617; HMDB0033…	C9H10O2	-H(-) [+6]	77		Hydrocinnamic acid-H(-) [+6]
427	155.082	1	7716.88	0.503251	2-Pentylthiophene	; HMDB0040240; HMDB40240	C9H14S	-H(-) [+2]	96		2-Pentylthiophene-H(-) [+2]
428	155.108	1	14083.1	0.69701	Cuminaldehyde	; C06577; C10452; CHEBI:366706; CHEBI:992716; HMDB0002214; HMDB0030837; HMDB0031616; HMDB0032014; HMDB0032015; HMDB0032016; HMDB0032017; HMDB0032140; HMDB0033382; HMDB0034121; HMDB0059845; HMDB0133593; HMDB0133746; HMDB02214; HMDB30837; HMDB31616; HMDB32014; HMDB32015; HMDB32016; HMDB32017; HMDB32140; HMDB33382; HMDB34121; HMDB59845	C10H12O	-H(-) [+8]	100		Cuminaldehyde-H(-) [+8]
429	156.029	1	5351.92	0.703641	2-Aminomuconic acid	C02220; CHEBI:15745; HMDB0001241; HMDB01241; HMDB02018	C6H7NO4	-H(-)	73		2-Aminomuconic acid-H(-)
430	156.029	1	5351.92	0.703641	Gentisic acid	; C00196; C00230; C00628; C16748; CHEBI:17189; CHEBI:18026; CHEBI:248101; CHEBI:258254; CHEBI:36062; CHEBI:545917; HMDB0000152; HMDB0000397; HMDB0001856; HMDB0013676; HMDB0013677; HMDB00152; HMDB0029666; HMDB0034299; HMDB00397; HMDB0125090; HMDB01856; HMDB13676; HMDB13677; HMDB29666; HMDB34299	C7H6O4	-H(-) [+3]	100		Gentisic acid-H(-) [+3]
431	156.029	1	5351.92	0.703641	1H-Pyrrolo[2,1-c][1,4]thiazine	; HMDB0040229; HMDB40229	C7H7NS	.F(-)	40		1H-Pyrrolo[2,1-c][1,4]thiazine.F(-)
432	156.044	1	6774.97	0.670299	Xanthine	C00385; CHEBI:17712; HMDB0000292; HMDB00292	C5H4N4O2	-H(-) [+5]	100		Xanthine-H(-) [+5]
433	156.067	1	7501.54	0.562086	3-Methylcrotonylglycine	; C07411; CHEBI:21560; CHEBI:250989; CHEBI:68499; CHEBI:73018; HMDB0000459; HMDB0000959; HMDB0014755; HMDB00459; HMDB0094701; HMDB00959; HMDB14755; HMDB94701	C7H11NO3	-H(-)	100		3-Methylcrotonylglycine-H(-)
434	156.078	1	7206.24	0.411062	Ribitol	; C00379; C00474; C00532; C01904; CHEBI:1305691; CHEBI:15963; CHEBI:18403; CHEBI:48310; CHEBI:893310; HMDB0000508; HMDB0000568; HMDB0001851; HMDB0002917; HMDB00199; HMDB0033730; HMDB00508; HMDB00568; HMDB01851; HMDB02917; HMDB33730	C5H12O5	-H(-) [+5]	100		Ribitol-H(-) [+5]
435	156.103	1	2825.66	0.483061	3-Methylcyclohexanethiol	; HMDB0031537; HMDB31537	C7H14S	.F(-) [+7]	35		3-Methylcyclohexanethiol.F(-) [+7]
436	156.103	1	2825.66	0.483061	2-Methoxy-(3 or 5 or 6)-isopropylpy...	; HMDB0032381; HMDB0040052; HMDB0040053; HMDB0040340; HMDB32381; HMDB40052; HMDB40053; HMDB40340	C8H12N2O	-H(-) [+5]	45		2-Methoxy-(3 or 5 or 6)-isopropylpy...-H(-) [+5]
437	156.103	1	2825.66	0.483061	Tranexamic Acid	; C08283; C12535; CHEBI:48669; HMDB0014447; HMDB0033433; HMDB14447; HMDB33433	C8H15NO2	-H(-)	100		Tranexamic Acid-H(-)
438	156.103	1	2825.66	0.483061	C9:2	; CHEBI:58972; HMDB0032314; HMDB0032442; HMDB0035135; HMDB0036177; HMDB0036239; HMDB0037276; HMDB0038268; HMDB0038697; HMDB0040285; HMDB0060285; HMDB32314; HMDB32442; HMDB35135; HMDB36177; HMDB36239; HMDB37276; HMDB38268; HMDB38697; HMDB40285; HMDB60285	C9H14O2	-H(-) [+3]	100		C9:2-H(-) [+3]
439	156.111	1	2322.79	0.74612	Cuminaldehyde	; C06577; C10452; CHEBI:366706; CHEBI:992716; HMDB0002214; HMDB0030837; HMDB0031616; HMDB0032014; HMDB0032015; HMDB0032016; HMDB0032017; HMDB0032140; HMDB0033382; HMDB0034121; HMDB0059845; HMDB0133593; HMDB0133746; HMDB02214; HMDB30837; HMDB31616; HMDB32014; HMDB32015; HMDB32016; HMDB32017; HMDB32140; HMDB33382; HMDB34121; HMDB59845	C10H12O	-H(-) [+9]	100		Cuminaldehyde-H(-) [+9]
440	156.918	1	17196.8	0.871416	1,2,4,5-Tetrathiane	; HMDB0031185; HMDB31185	C2H4S4	-H(-) [+2]	100		1,2,4,5-Tetrathiane-H(-) [+2]
441	156.981	1	12362.4	-0.154449	Phosphoglycolic acid	C00988; CHEBI:17150; HMDB0000816; HMDB00816; HMDB60148	C2H5O6P	-H(-) [+2]	100		Phosphoglycolic acid-H(-) [+2]
442	157.014	1	17357.9	0.869363	Zymonic acid	; C06035; CHEBI:1184; HMDB0031210; HMDB0037759; HMDB0060348; HMDB0137818; HMDB31210; HMDB37759; HMDB60348	C6H6O5	-H(-)	100		Zymonic acid-H(-)
443	157.014	1	17357.9	0.869363	1-(2-Thienyl)-1,2-propanedione	; HMDB0040002; HMDB40002	C7H6O2S	-H(-) [+4]	74		1-(2-Thienyl)-1,2-propanedione-H(-) [+4]
444	157.036	1	24921.4	0.936196	Allantoin	C01551; CHEBI:15676; HMDB0000462; HMDB00462	C4H6N4O3	-H(-)	100		Allantoin-H(-)
445	157.05	1	14869.1	0.792551	Isopropylmaleate	; C02631; CHEBI:17275; CHEBI:87897; HMDB0000635; HMDB0012241; HMDB0036380; HMDB0059815; HMDB00635; HMDB12241; HMDB36380; HMDB59815	C7H10O4	-H(-)	100		Isopropylmaleate-H(-)
446	157.05	1	14869.1	0.792551	Benzyl methyl sulfide	; HMDB0031314; HMDB0032019; HMDB0032467; HMDB0032637; HMDB31314; HMDB32019; HMDB32467; HMDB32637	C8H10S	.F(-)	39		Benzyl methyl sulfide.F(-)
447	157.05	1	14869.1	0.792551	Phenylglyoxylic acid	; C02137; C10812; CHEBI:18280; CHEBI:8240; HMDB0001587; HMDB0031515; HMDB0032598; HMDB0032612; HMDB0040528; HMDB01587; HMDB31515; HMDB32598; HMDB32612; HMDB40528	C8H6O3	-H(-) [+8]	100		Phenylglyoxylic acid-H(-) [+8]
448	157.065	1	10524	0.681191	2-Methoxynaphthalene	; CHEBI:27615; HMDB0032861; HMDB0060303; HMDB0060322; HMDB32861; HMDB60303; HMDB60322	C11H10O	-H(-)	54		2-Methoxynaphthalene-H(-)
449	157.077	1	21882.9	0.891079	4-Hydroxymethylphenylhydrazine	; HMDB0040054; HMDB0040142; HMDB0040911; HMDB40054; HMDB40142; HMDB40911	C7H10N2O	.F(-)	40		4-Hydroxymethylphenylhydrazine.F(-)
450	157.087	1	40433.5	-0.166972	cis-4-Hydroxycyclohexylacetic acid	; C02975; C16652; C16655; CHEBI:18119; CHEBI:44680; CHEBI:80638; CHEBI:84261; CHEBI:88508; CHEBI:89344; HMDB0000451; HMDB0000909; HMDB0010721; HMDB0013211; HMDB0030303; HMDB0031177; HMDB0031307; HMDB0036230; HMDB0036395; HMDB0038305; HMDB0040447; HMDB0041616; HMDB00451; HMDB0059938; HMDB0059939; HMDB0060683; HMDB0060685; HMDB0062788; HMDB00909; HMDB10721; HMDB13211; HMDB30303; HMDB31177; HMDB3130…	C8H14O3	-H(-)	100		cis-4-Hydroxycyclohexylacetic acid-H(-)
451	157.101	1	12140.5	0.782739	N-Acetylhistamine	C05135; CHEBI:28483; HMDB0013253; HMDB13253	C7H11N3O	-H(-) [+5]	69		N-Acetylhistamine-H(-) [+5]
452	157.123	1	88077.1	0.380866	Oenanthic ether	; C01601; CHEBI:29019; CHEBI:86618; CHEBI:87365; CHEBI:87422; CHEBI:87432; CHEBI:87496; CHEBI:87537; CHEBI:87549; HMDB0000798; HMDB0000847; HMDB0030331; HMDB0031291; HMDB0031480; HMDB0031557; HMDB0032042; HMDB0032309; HMDB0032406; HMDB0032454; HMDB0034162; HMDB0034165; HMDB0034606; HMDB0036234; HMDB0037143; HMDB0037164; HMDB0037288; HMDB0038040; HMDB0038603; HMDB0039216; HMDB0039219; HMDB0040221;…	C9H18O2	-H(-)	100		Oenanthic ether-H(-)
453	158.019	1	2695.63	0.779752	1-(2-Thienyl)-1,2-propanedione	; HMDB0040002; HMDB40002	C7H6O2S	-H(-) [+5]	100		1-(2-Thienyl)-1,2-propanedione-H(-) [+5]
454	158.045	1	6681.54	0.695099	L-2-Amino-4-methylenepentanedioic acid	; C00651; CHEBI:48029; HMDB0029433; HMDB0034442; HMDB29433; HMDB34442	C6H9NO4	-H(-)	100		L-2-Amino-4-methylenepentanedioic acid-H(-)
455	158.045	1	6681.54	0.695099	Ascladiol	; CHEBI:89910; HMDB0029610; HMDB0059731; HMDB0125064; HMDB0125077; HMDB0140890; HMDB0140891; HMDB29610; HMDB59731	C7H8O4	-H(-) [+3]	100		Ascladiol-H(-) [+3]
456	158.045	1	6681.54	0.695099	2,4-Dimethyl-5-vinylthiazole	; HMDB0037285; HMDB37285	C7H9NS	.F(-)	40		2,4-Dimethyl-5-vinylthiazole.F(-)
457	158.045	1	6681.54	0.695099	S-Methyl benzenecarbothioate	; HMDB0029694; HMDB29694	C8H8OS	-H(-) [+7]	100		S-Methyl benzenecarbothioate-H(-) [+7]
458	158.06	1	21208.2	0.795407	Indoleacetaldehyde	C00637; C14789; CHEBI:18086; CHEBI:34871; HMDB0001190; HMDB0062503; HMDB01190; HMDB62503	C10H9NO	-H(-)	100		Indoleacetaldehyde-H(-)
459	158.082	1	30797.3	0.696567	4-Hydroxymethylphenylhydrazine	; HMDB0040054; HMDB0040142; HMDB0040911; HMDB40054; HMDB40142; HMDB40911	C7H10N2O	.F(-) [+1]	40		4-Hydroxymethylphenylhydrazine.F(-) [+1]
460	158.082	1	30797.3	0.696567	2-Methylbutyrylglycine	; C02636; C03087; C08269; CHEBI:240943; CHEBI:57885; CHEBI:70830; CHEBI:70984; CHEBI:85534; HMDB0000339; HMDB0000678; HMDB0000927; HMDB0011757; HMDB0012154; HMDB0012175; HMDB0029230; HMDB0029409; HMDB0029412; HMDB0031345; HMDB00339; HMDB0036384; HMDB0038593; HMDB0038625; HMDB0061678; HMDB00678; HMDB00927; HMDB11757; HMDB12154; HMDB12175; HMDB29230; HMDB29409; HMDB29412; HMDB31345; HMDB36384; HMDB…	C7H13NO3	-H(-)	100		2-Methylbutyrylglycine-H(-)
461	158.082	1	30797.3	0.696567	Acetaminophen	; C03005; C16571; C17756; CHEBI:1017870; CHEBI:16394; CHEBI:46195; CHEBI:55484; CHEBI:74684; HMDB0001859; HMDB0002210; HMDB0012219; HMDB0012992; HMDB0029703; HMDB0032609; HMDB0033903; HMDB0059846; HMDB0060680; HMDB0061919; HMDB01859; HMDB02210; HMDB12219; HMDB12992; HMDB29703; HMDB32609; HMDB33903; HMDB59846; HMDB60680; HMDB61919	C8H9NO2	-H(-) [+8]	100		Acetaminophen-H(-) [+8]
462	158.089	1	10880.6	0.626474	cis-4-Hydroxycyclohexylacetic acid	; C02975; C16652; C16655; CHEBI:18119; CHEBI:44680; CHEBI:80638; CHEBI:84261; CHEBI:88508; CHEBI:89344; HMDB0000451; HMDB0000909; HMDB0010721; HMDB0013211; HMDB0030303; HMDB0031177; HMDB0031307; HMDB0036230; HMDB0036395; HMDB0038305; HMDB0040447; HMDB0041616; HMDB00451; HMDB0059938; HMDB0059939; HMDB0060683; HMDB0060685; HMDB0062788; HMDB00909; HMDB10721; HMDB13211; HMDB30303; HMDB31177; HMDB3130…	C8H14O3	-H(-) [+1]	99		cis-4-Hydroxycyclohexylacetic acid-H(-) [+1]
463	158.089	1	10880.6	0.626474	Hydrocinnamic acid	; C01839; C01963; C02646; C05629; C15513; C17883; CHEBI:262555; CHEBI:28631; CHEBI:32807; CHEBI:329287; CHEBI:389009; CHEBI:42438; CHEBI:48526; CHEBI:52051; CHEBI:64555; CHEBI:64818; CHEBI:86567; CHEBI:87417; HMDB0000764; HMDB0002097; HMDB0002222; HMDB0002237; HMDB0003654; HMDB0011743; HMDB0013744; HMDB0031310; HMDB0032073; HMDB0032075; HMDB0032569; HMDB0032570; HMDB0032592; HMDB0032617; HMDB0033…	C9H10O2	-H(-) [+9]	39		Hydrocinnamic acid-H(-) [+9]
464	158.089	1	10880.6	0.626474	2-Pentylthiophene	; HMDB0040240; HMDB40240	C9H14S	-H(-) [+5]	31		2-Pentylthiophene-H(-) [+5]
465	158.107	1	3626.83	0.609575	C9:2	; CHEBI:58972; HMDB0032314; HMDB0032442; HMDB0035135; HMDB0036177; HMDB0036239; HMDB0037276; HMDB0038268; HMDB0038697; HMDB0040285; HMDB0060285; HMDB32314; HMDB32442; HMDB35135; HMDB36177; HMDB36239; HMDB37276; HMDB38268; HMDB38697; HMDB40285; HMDB60285	C9H14O2	-H(-) [+5]	50		C9:2-H(-) [+5]
466	158.119	1	6920.77	0.672239	DL-2-Aminooctanoic acid	; CHEBI:64356; CHEBI:75145; HMDB0000991; HMDB0014375; HMDB00991; HMDB14375	C8H17NO2	-H(-)	100		DL-2-Aminooctanoic acid-H(-)
467	158.126	1	9989.44	0.372189	Oenanthic ether	; C01601; CHEBI:29019; CHEBI:86618; CHEBI:87365; CHEBI:87422; CHEBI:87432; CHEBI:87496; CHEBI:87537; CHEBI:87549; HMDB0000798; HMDB0000847; HMDB0030331; HMDB0031291; HMDB0031480; HMDB0031557; HMDB0032042; HMDB0032309; HMDB0032406; HMDB0032454; HMDB0034162; HMDB0034165; HMDB0034606; HMDB0036234; HMDB0037143; HMDB0037164; HMDB0037288; HMDB0038040; HMDB0038603; HMDB0039216; HMDB0039219; HMDB0040221;…	C9H18O2	-H(-) [+1]	100		Oenanthic ether-H(-) [+1]
468	159.03	1	16817.8	0.735389	Oxoadipate	; C00322; C00846; CHEBI:15753; CHEBI:17325; CHEBI:37440; HMDB0000225; HMDB0000398; HMDB00225; HMDB0039447; HMDB00398; HMDB0059737; HMDB39447; HMDB59737	C6H8O5	-H(-)	100		Oxoadipate-H(-)
469	159.045	1	10108.6	0.746324	6-Methylcoumarin	; CHEBI:17435; CHEBI:563586; HMDB0032394; HMDB0036073; HMDB0041009; HMDB0060497; HMDB32394; HMDB36073; HMDB41009; HMDB60497	C10H8O2	-H(-)	100		6-Methylcoumarin-H(-)
470	159.066	1	18650.7	0.624889	Pimelate	; C02656; CHEBI:1129201; CHEBI:30531; CHEBI:391281; CHEBI:68459; CHEBI:70855; HMDB0000555; HMDB0000857; HMDB0002441; HMDB0029167; HMDB0029573; HMDB0041605; HMDB00555; HMDB0059722; HMDB0059738; HMDB0059893; HMDB0061676; HMDB00857; HMDB02441; HMDB29167; HMDB29573; HMDB41605; HMDB59722; HMDB59738; HMDB59893; HMDB61676	C7H12O4	-H(-)	100		Pimelate-H(-)
471	159.066	1	18650.7	0.624889	3,4-Diethylthiophene	; HMDB0040236; HMDB40236	C8H12S	.F(-)	40		3,4-Diethylthiophene.F(-)
472	159.082	1	11034.3	0.834666	3-Methyl-4-phenyl-3-buten-2-one	; HMDB0031567; HMDB0035207; HMDB0038790; HMDB31567; HMDB35207; HMDB38790	C11H12O	-H(-)	100		3-Methyl-4-phenyl-3-buten-2-one-H(-)
473	159.082	1	11034.3	0.834666	cis-1,2-Dihydro-3-ethylcatechol	; HMDB0032311; HMDB0036176; HMDB0037196; HMDB0037625; HMDB0039651; HMDB0039673; HMDB0039680; HMDB0039681; HMDB0040463; HMDB0040526; HMDB32311; HMDB36176; HMDB37196; HMDB37625; HMDB39651; HMDB39673; HMDB39680; HMDB39681; HMDB40463; HMDB40526	C8H12O2	.F(-)	40		cis-1,2-Dihydro-3-ethylcatechol.F(-)
474	159.114	1	17406.5	0.32112	Methyl-Lys	; C02728; CHEBI:17604; HMDB0002038; HMDB0006009; HMDB02038; HMDB06009	C7H16N2O2	-H(-)	100		Methyl-Lys-H(-)
475	159.114	1	17406.5	0.32112	2-Methoxy-(3 or 5 or 6)-isopropylpy...	; HMDB0032381; HMDB0040052; HMDB0040053; HMDB0040340; HMDB32381; HMDB40052; HMDB40053; HMDB40340	C8H12N2O	-H(-) [+8]	100		2-Methoxy-(3 or 5 or 6)-isopropylpy...-H(-) [+8]
476	159.114	1	17406.5	0.32112	Tranexamic Acid	; C08283; C12535; CHEBI:48669; HMDB0014447; HMDB0033433; HMDB14447; HMDB33433	C8H15NO2	-H(-) [+3]	100		Tranexamic Acid-H(-) [+3]
477	159.126	1	4530.09	0.436033	Propionylcholine	; C07471; CHEBI:6804; HMDB0013305; HMDB0015654; HMDB13305; HMDB15654	C8H18NO2	-H(-)	100		Propionylcholine-H(-)
478	160.016	1	3286.92	0.689547	2,5-Furandicarboxylic acid	; CHEBI:84212; HMDB0004812; HMDB00578; HMDB04812	C6H4O5	-H(-) [+5]	100		2,5-Furandicarboxylic acid-H(-) [+5]
479	160.016	1	3286.92	0.689547	Methyl phenyl disulfide	; HMDB0040939; HMDB40939	C7H8S2	-H(-) [+5]	100		Methyl phenyl disulfide-H(-) [+5]
480	160.04	1	14330.4	0.761799	2-Indolecarboxylic acid	; C05639; C19837; CHEBI:130363; CHEBI:24809; CHEBI:28799; CHEBI:28883; CHEBI:563251; HMDB0002285; HMDB0003320; HMDB0004077; HMDB0031172; HMDB0060289; HMDB02285; HMDB03320; HMDB04077; HMDB31172; HMDB60289	C9H7NO2	-H(-)	100		2-Indolecarboxylic acid-H(-)
481	160.051	1	7446.87	0.495107	L-2-Amino-4-methylenepentanedioic acid	; C00651; CHEBI:48029; HMDB0029433; HMDB0034442; HMDB29433; HMDB34442	C6H9NO4	-H(-) [+2]	43		L-2-Amino-4-methylenepentanedioic acid-H(-) [+2]
482	160.051	1	7446.87	0.495107	Ascladiol	; CHEBI:89910; HMDB0029610; HMDB0059731; HMDB0125064; HMDB0125077; HMDB0140890; HMDB0140891; HMDB29610; HMDB59731	C7H8O4	-H(-) [+5]	100		Ascladiol-H(-) [+5]
483	160.051	1	7446.87	0.495107	2,4-Dimethyl-5-vinylthiazole	; HMDB0037285; HMDB37285	C7H9NS	.F(-) [+2]	40		2,4-Dimethyl-5-vinylthiazole.F(-) [+2]
484	160.051	1	7446.87	0.495107	4-Acetylimidazo[4,5-c]pyridine	; HMDB0034888; HMDB34888	C8H7N3O	-H(-)	100		4-Acetylimidazo[4,5-c]pyridine-H(-)
485	160.051	1	7446.87	0.495107	Phenyl vinyl sulfide	; HMDB0031825; HMDB31825	C8H8S	.F(-) [+5]	40		Phenyl vinyl sulfide.F(-) [+5]
486	160.062	1	14910.5	0.782976	Aminoadipate	; C00956; C01046; C03210; CHEBI:16440; CHEBI:37024; CHEBI:45826; CHEBI:7671; CHEBI:857; HMDB0000510; HMDB0029423; HMDB0033747; HMDB00510; HMDB0061715; HMDB0062557; HMDB0062660; HMDB0094716; HMDB29423; HMDB33747; HMDB61715; HMDB62557; HMDB62660; HMDB94716	C6H11NO4	-H(-)	100		Aminoadipate-H(-)
487	160.062	1	14910.5	0.782976	Isopropylmaleate	; C02631; CHEBI:17275; CHEBI:87897; HMDB0000635; HMDB0012241; HMDB0036380; HMDB0059815; HMDB00635; HMDB12241; HMDB36380; HMDB59815	C7H10O4	-H(-) [+3]	100		Isopropylmaleate-H(-) [+3]
488	160.106	1	3339.93	0.720624	2-Isopropyl-1,4-benzenediol	; CHEBI:38547; HMDB0032132; HMDB0032599; HMDB0036169; HMDB0036227; HMDB0039801; HMDB0039956; HMDB0040175; HMDB0040216; HMDB0040449; HMDB0041326; HMDB0041804; HMDB0059853; HMDB0125537; HMDB32132; HMDB32599; HMDB36169; HMDB36227; HMDB39801; HMDB39956; HMDB40175; HMDB40216; HMDB40449; HMDB41326; HMDB41804; HMDB59853	C9H12O2	-H(-) [+9]	92		2-Isopropyl-1,4-benzenediol-H(-) [+9]
489	161.025	1	21772.8	0.595563	2-Hydroxymuconate semialdehyde	; C02480; C14516; CHEBI:16508; CHEBI:27036; CHEBI:34805; CHEBI:563718; HMDB0002349; HMDB0002432; HMDB0006331; HMDB0032923; HMDB0032988; HMDB0059762; HMDB0125218; HMDB0134002; HMDB02349; HMDB02432; HMDB06331; HMDB32923; HMDB32988; HMDB59762	C6H6O4	.F(-)	40		2-Hydroxymuconate semialdehyde.F(-)
490	161.025	1	21772.8	0.595563	Umbelliferone	; C09315; CHEBI:27510; CHEBI:349245; HMDB0002149; HMDB0029865; HMDB0136738; HMDB0137904; HMDB0140948; HMDB0140949; HMDB02149; HMDB29865	C9H6O3	-H(-)	100		Umbelliferone-H(-)
491	161.045	1	85437	0.855063	Hydroxyadipate	; C02360; C02488; C03761; C11592; CHEBI:16831; CHEBI:17023; CHEBI:30997; CHEBI:55541; CHEBI:59051; HMDB0000321; HMDB0000345; HMDB0000355; HMDB0000368; HMDB0000640; HMDB0029934; HMDB00321; HMDB0032873; HMDB00345; HMDB00355; HMDB00368; HMDB0041561; HMDB0059758; HMDB00640; HMDB29934; HMDB32873; HMDB41561; HMDB59758	C6H10O5	-H(-)	100		Hydroxyadipate-H(-)
492	161.045	1	85437	0.855063	1H-Pyrrolo[2,1-c][1,4]thiazine	; HMDB0040229; HMDB40229	C7H7NS	.F(-) [+5]	40		1H-Pyrrolo[2,1-c][1,4]thiazine.F(-) [+5]
493	161.095	1	6976.8	0.908084	1-Phenyl-1-pentanone	; CHEBI:36812; HMDB0031208; HMDB0031856; HMDB0032025; HMDB0032415; HMDB0033562; HMDB0036183; HMDB0039803; HMDB0040245; HMDB0041493; HMDB0133676; HMDB31208; HMDB31856; HMDB32025; HMDB32415; HMDB33562; HMDB36183; HMDB39803; HMDB40245; HMDB41493	C11H14O	-H(-)	32		1-Phenyl-1-pentanone-H(-)
494	162.031	1	5430.88	0.390405	Zymonic acid	; C06035; CHEBI:1184; HMDB0031210; HMDB0037759; HMDB0060348; HMDB0137818; HMDB31210; HMDB37759; HMDB60348	C6H6O5	-H(-) [+5]	100		Zymonic acid-H(-) [+5]
495	162.031	1	5430.88	0.390405	Cis-2-coumarate	; CHEBI:47921; CHEBI:47928; HMDB0062655; HMDB0062774; HMDB62655; HMDB62774	C9H7O3	-H(-)	100		Cis-2-coumarate-H(-)
496	162.056	1	15239.6	0.885958	6-Methylcoumarin	; CHEBI:17435; CHEBI:563586; HMDB0032394; HMDB0036073; HMDB0041009; HMDB0060497; HMDB32394; HMDB36073; HMDB41009; HMDB60497	C10H8O2	-H(-) [+3]	100		6-Methylcoumarin-H(-) [+3]
497	162.056	1	15239.6	0.885958	3-Methyldioxyindole	; C05834; C19567; CHEBI:28254; CHEBI:66879; HMDB0001424; HMDB0004186; HMDB0062406; HMDB01424; HMDB04186; HMDB62406	C9H9NO2	-H(-)	100		3-Methyldioxyindole-H(-)
498	162.068	1	5283.57	0.679658	Aminoadipate	; C00956; C01046; C03210; CHEBI:16440; CHEBI:37024; CHEBI:45826; CHEBI:7671; CHEBI:857; HMDB0000510; HMDB0029423; HMDB0033747; HMDB00510; HMDB0061715; HMDB0062557; HMDB0062660; HMDB0094716; HMDB29423; HMDB33747; HMDB61715; HMDB62557; HMDB62660; HMDB94716	C6H11NO4	-H(-) [+2]	100		Aminoadipate-H(-) [+2]
499	162.068	1	5283.57	0.679658	Isopropylmaleate	; C02631; CHEBI:17275; CHEBI:87897; HMDB0000635; HMDB0012241; HMDB0036380; HMDB0059815; HMDB00635; HMDB12241; HMDB36380; HMDB59815	C7H10O4	-H(-) [+5]	100		Isopropylmaleate-H(-) [+5]
500	162.077	1	5890.51	0.411008	Amino-dideoxy-hexose	; C16843; CHEBI:39066; HMDB0011727; HMDB0032862; HMDB0035359; HMDB11727; HMDB32862; HMDB35359	C6H13NO4	-H(-)	100		Amino-dideoxy-hexose-H(-)
501	162.077	1	5890.51	0.411008	Pimelate	; C02656; CHEBI:1129201; CHEBI:30531; CHEBI:391281; CHEBI:68459; CHEBI:70855; HMDB0000555; HMDB0000857; HMDB0002441; HMDB0029167; HMDB0029573; HMDB0041605; HMDB00555; HMDB0059722; HMDB0059738; HMDB0059893; HMDB0061676; HMDB00857; HMDB02441; HMDB29167; HMDB29573; HMDB41605; HMDB59722; HMDB59738; HMDB59893; HMDB61676	C7H12O4	-H(-) [+3]	79		Pimelate-H(-) [+3]
502	162.077	1	5890.51	0.411008	6-Dimethylaminopurine	; CHEBI:60281; HMDB0000473; HMDB00473	C7H9N5	-H(-)	94		6-Dimethylaminopurine-H(-)
503	163.003	1	15883.6	0.0870649	Terephthalate	; CHEBI:30043; HMDB0061917; HMDB61917	C8H4O4	-H(-)	100		Terephthalate-H(-)
504	163.05	1	64636.5	0.681098	Ricinine	C01526; CHEBI:18043; HMDB0042006; HMDB42006	C8H8N2O2	-H(-)	100		Ricinine-H(-)
505	163.05	1	64636.5	0.681098	2-Indolecarboxylic acid	; C05639; C19837; CHEBI:130363; CHEBI:24809; CHEBI:28799; CHEBI:28883; CHEBI:563251; HMDB0002285; HMDB0003320; HMDB0004077; HMDB0031172; HMDB0060289; HMDB02285; HMDB03320; HMDB04077; HMDB31172; HMDB60289	C9H7NO2	-H(-) [+3]	100		2-Indolecarboxylic acid-H(-) [+3]
506	163.061	1	231820	0.740443	Deoxyhexose	; C00507; C00861; C01018; C01019; C01721; C02095; C02781; C07326; CHEBI:16070; CHEBI:17617; CHEBI:17897; CHEBI:2181; CHEBI:27442; CHEBI:42548; CHEBI:42564; CHEBI:42589; CHEBI:48204; CHEBI:62346; HMDB0000174; HMDB0000849; HMDB0002712; HMDB0003081; HMDB0005876; HMDB0010207; HMDB0012327; HMDB00174; HMDB0029196; HMDB0033821; HMDB0059624; HMDB0059625; HMDB0060267; HMDB0062477; HMDB0062489; HMDB00849; …	C6H12O5	-H(-)	100		Deoxyhexose-H(-)
507	163.061	1	231820	0.740443	2,4-Dimethyl-5-vinylthiazole	; HMDB0037285; HMDB37285	C7H9NS	.F(-) [+5]	40		2,4-Dimethyl-5-vinylthiazole.F(-) [+5]
508	163.061	1	231820	0.740443	4-Acetylimidazo[4,5-c]pyridine	; HMDB0034888; HMDB34888	C8H7N3O	-H(-) [+3]	100		4-Acetylimidazo[4,5-c]pyridine-H(-) [+3]
509	163.061	1	231820	0.740443	Phenyl vinyl sulfide	; HMDB0031825; HMDB31825	C8H8S	.F(-) [+8]	40		Phenyl vinyl sulfide.F(-) [+8]
510	163.112	1	7552.07	0.662142	1-(1-Methoxy-1-methylethyl)-4-methy...	; C08490; CHEBI:88585; HMDB0029653; HMDB0031311; HMDB0031454; HMDB0031624; HMDB0031625; HMDB0031866; HMDB0032060; HMDB0035601; HMDB0035989; HMDB0036719; HMDB0036814; HMDB0036816; HMDB0037294; HMDB29653; HMDB31311; HMDB31454; HMDB31624; HMDB31625; HMDB31866; HMDB32060; HMDB35601; HMDB35989; HMDB36719; HMDB36814; HMDB36816; HMDB37294	C11H16O	-H(-)	100		1-(1-Methoxy-1-methylethyl)-4-methy...-H(-)
511	164.023	1	7291.71	0.608719	8-Oxoguanine	C20155; CHEBI:44605; HMDB0041820; HMDB41820	C5H3N5O2	-H(-)	72		8-Oxoguanine-H(-)
512	164.038	1	21361.7	0.760736	Met-oxide	; CHEBI:49033; HMDB0002005; HMDB0037057; HMDB02005; HMDB37057	C5H11NO3S	-H(-)	100		Met-oxide-H(-)
513	164.038	1	21361.7	0.760736	Cis-2-coumarate	; CHEBI:47921; CHEBI:47928; HMDB0062655; HMDB0062774; HMDB62655; HMDB62774	C9H7O3	-H(-) [+2]	100		Cis-2-coumarate-H(-) [+2]
514	164.071	1	270455	0.883013	Phenylalanine	; C00079; C07527; C19565; C19578; CHEBI:110006; CHEBI:116735; CHEBI:17295; CHEBI:82572; HMDB0000159; HMDB0001007; HMDB0004992; HMDB0006044; HMDB00159; HMDB0033485; HMDB0033589; HMDB0034169; HMDB0059934; HMDB00612; HMDB0062402; HMDB0062407; HMDB01007; HMDB04992; HMDB06044; HMDB33485; HMDB33589; HMDB34169; HMDB59934; HMDB62402; HMDB62407	C9H11NO2	-H(-)	100		Phenylalanine-H(-)
515	165.019	1	18467.6	0.704495	Phthalate	; C01606; C06337; CHEBI:15702; CHEBI:29069; HMDB0002107; HMDB0002334; HMDB0002428; HMDB0032613; HMDB02107; HMDB02334; HMDB02428; HMDB32613	C8H6O4	-H(-)	100		Phthalate-H(-)
516	165.041	1	40368	0.91513	Pentonic acid	; C00878; C01685; C05411; CHEBI:20912; CHEBI:21077; CHEBI:48092; CHEBI:6268; HMDB0000539; HMDB0000867; HMDB00539; HMDB0059750; HMDB0060255; HMDB0060256; HMDB00867; HMDB59750; HMDB60255; HMDB60256	C5H10O6	-H(-)	100		Pentonic acid-H(-)
517	165.041	1	40368	0.91513	Met-oxide	; CHEBI:49033; HMDB0002005; HMDB0037057; HMDB02005; HMDB37057	C5H11NO3S	-H(-) [+1]	70		Met-oxide-H(-) [+1]
518	165.041	1	40368	0.91513	S-Propyl 1-propanesulfinothioate	; CHEBI:91021; HMDB0034394; HMDB34394	C6H14OS2	-H(-)	100		S-Propyl 1-propanesulfinothioate-H(-)
519	165.041	1	40368	0.91513	Methylxanthine	; C16353; C16357; CHEBI:287361; CHEBI:336244; CHEBI:48991; CHEBI:62207; HMDB0001886; HMDB0001991; HMDB0010738; HMDB0059716; HMDB01886; HMDB01991; HMDB10738; HMDB59716	C6H6N4O2	-H(-)	100		Methylxanthine-H(-)
520	165.041	1	40368	0.91513	Cis-2-coumarate	; CHEBI:47921; CHEBI:47928; HMDB0062655; HMDB0062774; HMDB62655; HMDB62774	C9H7O3	-H(-) [+3]	47		Cis-2-coumarate-H(-) [+3]
521	165.056	1	36039.6	0.850821	3-(3-Hydroxyphenyl)propanoic acid	; C01198; C01456; C01479; C01744; C02201; C03080; C05581; C05607; C11457; CHEBI:1427; CHEBI:16104; CHEBI:17098; CHEBI:25998; CHEBI:28111; CHEBI:30765; CHEBI:31575; CHEBI:32978; CHEBI:32980; CHEBI:48408; CHEBI:55501; CHEBI:8100; CHEBI:86903; HMDB0000375; HMDB0000563; HMDB0000748; HMDB0000779; HMDB0002072; HMDB0002199; HMDB0002229; HMDB0005175; HMDB0029665; HMDB0029817; HMDB0031132; HMDB0032030; HM…	C9H10O3	-H(-)	100		3-(3-Hydroxyphenyl)propanoic acid-H(-)
522	165.067	1	21379.4	0.68423	Deoxyhexose	; C00507; C00861; C01018; C01019; C01721; C02095; C02781; C07326; CHEBI:16070; CHEBI:17617; CHEBI:17897; CHEBI:2181; CHEBI:27442; CHEBI:42548; CHEBI:42564; CHEBI:42589; CHEBI:48204; CHEBI:62346; HMDB0000174; HMDB0000849; HMDB0002712; HMDB0003081; HMDB0005876; HMDB0010207; HMDB0012327; HMDB00174; HMDB0029196; HMDB0033821; HMDB0059624; HMDB0059625; HMDB0060267; HMDB0062477; HMDB0062489; HMDB00849; …	C6H12O5	-H(-) [+2]	100		Deoxyhexose-H(-) [+2]
523	165.067	1	21379.4	0.68423	2,4-Dimethyl-5-vinylthiazole	; HMDB0037285; HMDB37285	C7H9NS	.F(-) [+7]	40		2,4-Dimethyl-5-vinylthiazole.F(-) [+7]
524	165.067	1	21379.4	0.68423	3-Methyldioxyindole	; C05834; C19567; CHEBI:28254; CHEBI:66879; HMDB0001424; HMDB0004186; HMDB0062406; HMDB01424; HMDB04186; HMDB62406	C9H9NO2	-H(-) [+3]	100		3-Methyldioxyindole-H(-) [+3]
525	165.075	1	31812	0.817695	3-(4-Methyl-3-pentenyl)thiophene	; HMDB0038183; HMDB38183	C10H14S	-H(-)	100		3-(4-Methyl-3-pentenyl)thiophene-H(-)
526	165.075	1	31812	0.817695	4-Methyl-4-(methylthio)-2-pentanone	; HMDB0037621; HMDB0039465; HMDB0039468; HMDB0040186; HMDB37621; HMDB39465; HMDB39468; HMDB40186	C7H14OS	.F(-)	40		4-Methyl-4-(methylthio)-2-pentanone.F(-)
527	165.075	1	31812	0.817695	Benzyl methyl sulfide	; HMDB0031314; HMDB0032019; HMDB0032467; HMDB0032637; HMDB31314; HMDB32019; HMDB32467; HMDB32637	C8H10S	.F(-) [+8]	31		Benzyl methyl sulfide.F(-) [+8]
528	165.075	1	31812	0.817695	Phenylalanine	; C00079; C07527; C19565; C19578; CHEBI:110006; CHEBI:116735; CHEBI:17295; CHEBI:82572; HMDB0000159; HMDB0001007; HMDB0004992; HMDB0006044; HMDB00159; HMDB0033485; HMDB0033589; HMDB0034169; HMDB0059934; HMDB00612; HMDB0062402; HMDB0062407; HMDB01007; HMDB04992; HMDB06044; HMDB33485; HMDB33589; HMDB34169; HMDB59934; HMDB62402; HMDB62407	C9H11NO2	-H(-) [+1]	100		Phenylalanine-H(-) [+1]
529	165.102	1	7091.85	0.11449	3-Methyl-4-phenyl-3-buten-2-one	; HMDB0031567; HMDB0035207; HMDB0038790; HMDB31567; HMDB35207; HMDB38790	C11H12O	-H(-) [+6]	100		3-Methyl-4-phenyl-3-buten-2-one-H(-) [+6]
530	165.102	1	7091.85	0.11449	cis-1,2-Dihydro-3-ethylcatechol	; HMDB0032311; HMDB0036176; HMDB0037196; HMDB0037625; HMDB0039651; HMDB0039673; HMDB0039680; HMDB0039681; HMDB0040463; HMDB0040526; HMDB32311; HMDB36176; HMDB37196; HMDB37625; HMDB39651; HMDB39673; HMDB39680; HMDB39681; HMDB40463; HMDB40526	C8H12O2	.F(-) [+6]	40		cis-1,2-Dihydro-3-ethylcatechol.F(-) [+6]
531	165.102	1	7091.85	0.11449	3-Isopropyl-2-methoxy-5-methylpyrazine	; CHEBI:256036; HMDB0029742; HMDB0031860; HMDB0032933; HMDB29742; HMDB31860; HMDB32933	C9H14N2O	-H(-)	100		3-Isopropyl-2-methoxy-5-methylpyrazine-H(-)
532	165.128	1	4577.1	0.711538	(-)-Nopol	; CHEBI:525644; HMDB0030002; HMDB0030252; HMDB0031359; HMDB0031565; HMDB0031728; HMDB0032540; HMDB0033546; HMDB0036190; HMDB0036815; HMDB30002; HMDB30252; HMDB31359; HMDB31565; HMDB31728; HMDB32540; HMDB33546; HMDB36190; HMDB36815	C11H18O	-H(-)	100		(-)-Nopol-H(-)
533	165.979	1	4215.37	0.183326	2(3H)-Benzothiazolethione	; C14437; HMDB0030524; HMDB30524	C7H5NS2	-H(-)	100		2(3H)-Benzothiazolethione-H(-)
534	166.018	1	34124.8	0.928252	Homocysteinesulfinic acid	; HMDB0006462; HMDB06462	C4H9NO4S	-H(-)	100		Homocysteinesulfinic acid-H(-)
535	166.03	1	8860.14	0.7912	Taurocyamine	C01959; CHEBI:17228; HMDB0003584; HMDB03584	C3H9N3O3S	-H(-)	64		Taurocyamine-H(-)
536	166.03	1	8860.14	0.7912	Indole-5,6-quinone	; C05579; C11129; CHEBI:27406; CHEBI:27539; HMDB0006779; HMDB0030481; HMDB0061933; HMDB06779; HMDB30481; HMDB61933	C8H5NO2	.F(-)	40		Indole-5,6-quinone.F(-)
537	166.042	1	9005.34	0.729148	Pentonic acid	; C00878; C01685; C05411; CHEBI:20912; CHEBI:21077; CHEBI:48092; CHEBI:6268; HMDB0000539; HMDB0000867; HMDB00539; HMDB0059750; HMDB0060255; HMDB0060256; HMDB00867; HMDB59750; HMDB60255; HMDB60256	C5H10O6	-H(-) [+1]	33		Pentonic acid-H(-) [+1]
538	166.042	1	9005.34	0.729148	2-Hydroxymuconate semialdehyde	; C02480; C14516; CHEBI:16508; CHEBI:27036; CHEBI:34805; CHEBI:563718; HMDB0002349; HMDB0002432; HMDB0006331; HMDB0032923; HMDB0032988; HMDB0059762; HMDB0125218; HMDB0134002; HMDB02349; HMDB02432; HMDB06331; HMDB32923; HMDB32988; HMDB59762	C6H6O4	.F(-) [+5]	40		2-Hydroxymuconate semialdehyde.F(-) [+5]
539	166.042	1	9005.34	0.729148	Umbelliferone	; C09315; CHEBI:27510; CHEBI:349245; HMDB0002149; HMDB0029865; HMDB0136738; HMDB0137904; HMDB0140948; HMDB0140949; HMDB02149; HMDB29865	C9H6O3	-H(-) [+5]	100		Umbelliferone-H(-) [+5]
540	166.051	1	12525.2	0.578123	Pyridoxal	; C00250; C06051; CHEBI:17310; CHEBI:17889; CHEBI:27440; HMDB0001545; HMDB0004290; HMDB0034887; HMDB0034889; HMDB0060374; HMDB01545; HMDB04290; HMDB34887; HMDB34889; HMDB60374	C8H9NO3	-H(-)	100		Pyridoxal-H(-)
541	166.059	1	8154.37	0.665713	3-(3-Hydroxyphenyl)propanoic acid	; C01198; C01456; C01479; C01744; C02201; C03080; C05581; C05607; C11457; CHEBI:1427; CHEBI:16104; CHEBI:17098; CHEBI:25998; CHEBI:28111; CHEBI:30765; CHEBI:31575; CHEBI:32978; CHEBI:32980; CHEBI:48408; CHEBI:55501; CHEBI:8100; CHEBI:86903; HMDB0000375; HMDB0000563; HMDB0000748; HMDB0000779; HMDB0002072; HMDB0002199; HMDB0002229; HMDB0005175; HMDB0029665; HMDB0029817; HMDB0031132; HMDB0032030; HM…	C9H10O3	-H(-) [+1]	100		3-(3-Hydroxyphenyl)propanoic acid-H(-) [+1]
542	166.076	1	4425.25	0.630076	3-(4-Methyl-3-pentenyl)thiophene	; HMDB0038183; HMDB38183	C10H14S	-H(-) [+1]	28		3-(4-Methyl-3-pentenyl)thiophene-H(-) [+1]
543	166.124	1	1156.8	0.778695	Myrtine	; HMDB0030371; HMDB0036030; HMDB0037864; HMDB0037883; HMDB0037884; HMDB0037885; HMDB0037886; HMDB0037887; HMDB0037888; HMDB30371; HMDB36030; HMDB37864; HMDB37883; HMDB37884; HMDB37885; HMDB37886; HMDB37887; HMDB37888	C10H17NO	-H(-)	100		Myrtine-H(-)
544	166.965	1	3960.88	0.642609	3-Sulfopyruvate	C05528; CHEBI:16894; HMDB0004045; HMDB04045; HMDB60174	C3H4O6S	-H(-)	100		3-Sulfopyruvate-H(-)
545	167.021	1	180886	0.987734	Homocysteinesulfinic acid	; HMDB0006462; HMDB06462	C4H9NO4S	-H(-) [+1]	100		Homocysteinesulfinic acid-H(-) [+1]
546	167.021	1	180886	0.987734	Urate	C00366; CHEBI:17775; HMDB0000289; HMDB00289	C5H4N4O3	-H(-)	100		Urate-H(-)
547	167.033	1	80157.5	0.989782	Taurocyamine	C01959; CHEBI:17228; HMDB0003584; HMDB03584	C3H9N3O3S	-H(-) [+1]	100		Taurocyamine-H(-) [+1]
548	167.044	1	120540	0.918429	Umbelliferone	; C09315; CHEBI:27510; CHEBI:349245; HMDB0002149; HMDB0029865; HMDB0136738; HMDB0137904; HMDB0140948; HMDB0140949; HMDB02149; HMDB29865	C9H6O3	-H(-) [+6]	100		Umbelliferone-H(-) [+6]
549	167.064	1	18662.2	0.913082	Hydroxyadipate	; C02360; C02488; C03761; C11592; CHEBI:16831; CHEBI:17023; CHEBI:30997; CHEBI:55541; CHEBI:59051; HMDB0000321; HMDB0000345; HMDB0000355; HMDB0000368; HMDB0000640; HMDB0029934; HMDB00321; HMDB0032873; HMDB00345; HMDB00355; HMDB00368; HMDB0041561; HMDB0059758; HMDB00640; HMDB29934; HMDB32873; HMDB41561; HMDB59758	C6H10O5	-H(-) [+6]	49		Hydroxyadipate-H(-) [+6]
550	167.064	1	18662.2	0.913082	Ricinine	C01526; CHEBI:18043; HMDB0042006; HMDB42006	C8H8N2O2	-H(-) [+4]	100		Ricinine-H(-) [+4]
551	167.064	1	18662.2	0.913082	2-Indolecarboxylic acid	; C05639; C19837; CHEBI:130363; CHEBI:24809; CHEBI:28799; CHEBI:28883; CHEBI:563251; HMDB0002285; HMDB0003320; HMDB0004077; HMDB0031172; HMDB0060289; HMDB02285; HMDB03320; HMDB04077; HMDB31172; HMDB60289	C9H7NO2	-H(-) [+7]	100		2-Indolecarboxylic acid-H(-) [+7]
552	167.07	1	19662.4	0.902395	6-Methylcoumarin	; CHEBI:17435; CHEBI:563586; HMDB0032394; HMDB0036073; HMDB0041009; HMDB0060497; HMDB32394; HMDB36073; HMDB41009; HMDB60497	C10H8O2	-H(-) [+8]	30		6-Methylcoumarin-H(-) [+8]
553	167.07	1	19662.4	0.902395	2,6-Dimethoxy-4-methylphenol	; CHEBI:1222143; CHEBI:31038; CHEBI:446746; HMDB0029680; HMDB0030472; HMDB0030473; HMDB0032252; HMDB0032921; HMDB0037729; HMDB0038925; HMDB0059963; HMDB0125521; HMDB0125531; HMDB0125541; HMDB0126600; HMDB0131223; HMDB29680; HMDB30472; HMDB30473; HMDB32252; HMDB32921; HMDB37729; HMDB38925; HMDB59963	C9H12O3	-H(-)	78		2,6-Dimethoxy-4-methylphenol-H(-)
554	167.082	1	7710.75	0.6664	3-(4-Methyl-3-pentenyl)thiophene	; HMDB0038183; HMDB38183	C10H14S	-H(-) [+2]	86		3-(4-Methyl-3-pentenyl)thiophene-H(-) [+2]
555	167.082	1	7710.75	0.6664	4-Methyl-4-(methylthio)-2-pentanone	; HMDB0037621; HMDB0039465; HMDB0039468; HMDB0040186; HMDB37621; HMDB39465; HMDB39468; HMDB40186	C7H14OS	.F(-) [+2]	40		4-Methyl-4-(methylthio)-2-pentanone.F(-) [+2]
556	167.082	1	7710.75	0.6664	Pyridoxamine	C00534; CHEBI:16410; HMDB0001431; HMDB01431	C8H12N2O2	-H(-)	100		Pyridoxamine-H(-)
557	167.082	1	7710.75	0.6664	Phenylalanine	; C00079; C07527; C19565; C19578; CHEBI:110006; CHEBI:116735; CHEBI:17295; CHEBI:82572; HMDB0000159; HMDB0001007; HMDB0004992; HMDB0006044; HMDB00159; HMDB0033485; HMDB0033589; HMDB0034169; HMDB0059934; HMDB00612; HMDB0062402; HMDB0062407; HMDB01007; HMDB04992; HMDB06044; HMDB33485; HMDB33589; HMDB34169; HMDB59934; HMDB62402; HMDB62407	C9H11NO2	-H(-) [+3]	100		Phenylalanine-H(-) [+3]
558	167.108	1	11115	0.729518	3-Methyl-4-phenyl-3-buten-2-one	; HMDB0031567; HMDB0035207; HMDB0038790; HMDB31567; HMDB35207; HMDB38790	C11H12O	-H(-) [+8]	100		3-Methyl-4-phenyl-3-buten-2-one-H(-) [+8]
559	168.026	1	36697.2	0.919794	Homocysteinesulfinic acid	; HMDB0006462; HMDB06462	C4H9NO4S	-H(-) [+2]	63		Homocysteinesulfinic acid-H(-) [+2]
560	168.026	1	36697.2	0.919794	Urate	C00366; CHEBI:17775; HMDB0000289; HMDB00289	C5H4N4O3	-H(-) [+1]	43		Urate-H(-) [+1]
561	168.043	1	15703.4	0.78943	Phosphodimethylethanolamine	; HMDB0060244; HMDB60244	C4H12NO4P	-H(-)	100		Phosphodimethylethanolamine-H(-)
562	168.065	1	7039.31	0.559366	Pyridoxine	; C00314; C00547; CHEBI:144646; CHEBI:16709; CHEBI:18357; CHEBI:317612; CHEBI:33569; HMDB0000216; HMDB0000239; HMDB0001537; HMDB0004817; HMDB00216; HMDB00239; HMDB0035178; HMDB0037685; HMDB01537; HMDB02075; HMDB04817; HMDB35178; HMDB37685	C8H11NO3	-H(-)	83		Pyridoxine-H(-)
563	168.065	1	7039.31	0.559366	3-(3-Hydroxyphenyl)propanoic acid	; C01198; C01456; C01479; C01744; C02201; C03080; C05581; C05607; C11457; CHEBI:1427; CHEBI:16104; CHEBI:17098; CHEBI:25998; CHEBI:28111; CHEBI:30765; CHEBI:31575; CHEBI:32978; CHEBI:32980; CHEBI:48408; CHEBI:55501; CHEBI:8100; CHEBI:86903; HMDB0000375; HMDB0000563; HMDB0000748; HMDB0000779; HMDB0002072; HMDB0002199; HMDB0002229; HMDB0005175; HMDB0029665; HMDB0029817; HMDB0031132; HMDB0032030; HM…	C9H10O3	-H(-) [+3]	100		3-(3-Hydroxyphenyl)propanoic acid-H(-) [+3]
564	168.065	1	7039.31	0.559366	2-Indolecarboxylic acid	; C05639; C19837; CHEBI:130363; CHEBI:24809; CHEBI:28799; CHEBI:28883; CHEBI:563251; HMDB0002285; HMDB0003320; HMDB0004077; HMDB0031172; HMDB0060289; HMDB02285; HMDB03320; HMDB04077; HMDB31172; HMDB60289	C9H7NO2	-H(-) [+8]	32		2-Indolecarboxylic acid-H(-) [+8]
565	168.078	1	11447.9	0.600503	Deoxyhexose	; C00507; C00861; C01018; C01019; C01721; C02095; C02781; C07326; CHEBI:16070; CHEBI:17617; CHEBI:17897; CHEBI:2181; CHEBI:27442; CHEBI:42548; CHEBI:42564; CHEBI:42589; CHEBI:48204; CHEBI:62346; HMDB0000174; HMDB0000849; HMDB0002712; HMDB0003081; HMDB0005876; HMDB0010207; HMDB0012327; HMDB00174; HMDB0029196; HMDB0033821; HMDB0059624; HMDB0059625; HMDB0060267; HMDB0062477; HMDB0062489; HMDB00849; …	C6H12O5	-H(-) [+5]	100		Deoxyhexose-H(-) [+5]
566	168.078	1	11447.9	0.600503	Methyl-His	C01152; CHEBI:27596; CHEBI:50599; HMDB0000001; HMDB00001; HMDB0000479; HMDB00479; HMDB04935; HMDB06703; HMDB06704	C7H11N3O2	-H(-)	100		Methyl-His-H(-)
567	168.078	1	11447.9	0.600503	4-Acetylimidazo[4,5-c]pyridine	; HMDB0034888; HMDB34888	C8H7N3O	-H(-) [+8]	100		4-Acetylimidazo[4,5-c]pyridine-H(-) [+8]
568	168.093	1	2592.2	0.586681	Indoleacetaldehyde	C00637; C14789; CHEBI:18086; CHEBI:34871; HMDB0001190; HMDB0062503; HMDB01190; HMDB62503	C10H9NO	-H(-) [+10]	31		Indoleacetaldehyde-H(-) [+10]
569	168.103	1	3001.68	0.489887	2-Methoxynaphthalene	; CHEBI:27615; HMDB0032861; HMDB0060303; HMDB0060322; HMDB32861; HMDB60303; HMDB60322	C11H10O	-H(-) [+11]	100		2-Methoxynaphthalene-H(-) [+11]
570	168.103	1	3001.68	0.489887	Homoarecoline	; HMDB0038321; HMDB38321	C9H15NO2	-H(-)	100		Homoarecoline-H(-)
571	168.972	1	19372.7	-0.0778277	3-Sulfopyruvate	C05528; CHEBI:16894; HMDB0004045; HMDB04045; HMDB60174	C3H4O6S	-H(-) [+2]	100		3-Sulfopyruvate-H(-) [+2]
572	168.981	1	13126.8	0.6636	Glycerone sulfate	C11499; CHEBI:16712; HMDB0060176; HMDB60176	C3H6O6S	-H(-)	100		Glycerone sulfate-H(-)
573	169.014	1	20811.6	0.618781	Gallic acid	; C01424; CHEBI:30778; HMDB0005807; HMDB0029649; HMDB0059964; HMDB0126491; HMDB0130402; HMDB05807; HMDB29649; HMDB59964	C7H6O5	-H(-)	100		Gallic acid-H(-)
574	169.029	1	10184.6	0.733569	Homocysteinesulfinic acid	; HMDB0006462; HMDB06462	C4H9NO4S	-H(-) [+3]	100		Homocysteinesulfinic acid-H(-) [+3]
575	169.029	1	10184.6	0.733569	Urate	C00366; CHEBI:17775; HMDB0000289; HMDB00289	C5H4N4O3	-H(-) [+2]	95		Urate-H(-) [+2]
576	169.05	1	15131.1	0.807367	3,4-Dihydroxyphenylglycol	; C05576; CHEBI:1387; CHEBI:89898; HMDB0000318; HMDB00318; HMDB0032966; HMDB0038760; HMDB0038761; HMDB0059756; HMDB0132906; HMDB0132907; HMDB0133971; HMDB0133972; HMDB0133982; HMDB05870; HMDB32966; HMDB38760; HMDB38761; HMDB59756	C8H10O4	-H(-)	100		3,4-Dihydroxyphenylglycol-H(-)
577	169.067	1	8477.32	0.750045	Methyl beta-naphthyl ketone	; C02499; C07733; CHEBI:17043; CHEBI:39258; CHEBI:52364; HMDB0032412; HMDB0032582; HMDB0034446; HMDB32412; HMDB32582; HMDB34446	C12H10O	-H(-)	100		Methyl beta-naphthyl ketone-H(-)
578	169.067	1	8477.32	0.750045	Hydrocinnamic acid	; C01839; C01963; C02646; C05629; C15513; C17883; CHEBI:262555; CHEBI:28631; CHEBI:32807; CHEBI:329287; CHEBI:389009; CHEBI:42438; CHEBI:48526; CHEBI:52051; CHEBI:64555; CHEBI:64818; CHEBI:86567; CHEBI:87417; HMDB0000764; HMDB0002097; HMDB0002222; HMDB0002237; HMDB0003654; HMDB0011743; HMDB0013744; HMDB0031310; HMDB0032073; HMDB0032075; HMDB0032569; HMDB0032570; HMDB0032592; HMDB0032617; HMDB0033…	C9H10O2	.F(-)	40		Hydrocinnamic acid.F(-)
579	169.087	1	17972.2	0.738679	1,4-Ipomeadiol	; HMDB0030471; HMDB0038276; HMDB30471; HMDB38276	C9H14O3	-H(-)	100		1,4-Ipomeadiol-H(-)
580	169.098	1	5263.14	0.649854	Levetiracetam	; C07841; CHEBI:352567; HMDB0015333; HMDB0033926; HMDB15333; HMDB33926	C8H14N2O2	-H(-)	100		Levetiracetam-H(-)
581	169.123	1	10300.1	0.593526	1-Phenyl-1-pentanone	; CHEBI:36812; HMDB0031208; HMDB0031856; HMDB0032025; HMDB0032415; HMDB0033562; HMDB0036183; HMDB0039803; HMDB0040245; HMDB0041493; HMDB0133676; HMDB31208; HMDB31856; HMDB32025; HMDB32415; HMDB33562; HMDB36183; HMDB39803; HMDB40245; HMDB41493	C11H14O	-H(-) [+8]	97		1-Phenyl-1-pentanone-H(-) [+8]
582	169.985	1	3317.44	0.550913	Glycerone sulfate	C11499; CHEBI:16712; HMDB0060176; HMDB60176	C3H6O6S	-H(-) [+1]	100		Glycerone sulfate-H(-) [+1]
583	170.057	1	4781.67	0.503829	Pentonic acid	; C00878; C01685; C05411; CHEBI:20912; CHEBI:21077; CHEBI:48092; CHEBI:6268; HMDB0000539; HMDB0000867; HMDB00539; HMDB0059750; HMDB0060255; HMDB0060256; HMDB00867; HMDB59750; HMDB60255; HMDB60256	C5H10O6	-H(-) [+5]	100		Pentonic acid-H(-) [+5]
584	170.057	1	4781.67	0.503829	S-Propyl 1-propanesulfinothioate	; CHEBI:91021; HMDB0034394; HMDB34394	C6H14OS2	-H(-) [+5]	83		S-Propyl 1-propanesulfinothioate-H(-) [+5]
585	170.057	1	4781.67	0.503829	Methylxanthine	; C16353; C16357; CHEBI:287361; CHEBI:336244; CHEBI:48991; CHEBI:62207; HMDB0001886; HMDB0001991; HMDB0010738; HMDB0059716; HMDB01886; HMDB01991; HMDB10738; HMDB59716	C6H6N4O2	-H(-) [+5]	39		Methylxanthine-H(-) [+5]
586	170.057	1	4781.67	0.503829	Metronidazole	C07203; CHEBI:6909; HMDB0015052; HMDB15052	C6H9N3O3	-H(-)	100		Metronidazole-H(-)
587	170.069	1	3119.22	0.651415	Methyl beta-naphthyl ketone	; C02499; C07733; CHEBI:17043; CHEBI:39258; CHEBI:52364; HMDB0032412; HMDB0032582; HMDB0034446; HMDB32412; HMDB32582; HMDB34446	C12H10O	-H(-) [+1]	100		Methyl beta-naphthyl ketone-H(-) [+1]
588	170.081	1	5136.94	0.579542	2,6-Dimethoxy-4-methylphenol	; CHEBI:1222143; CHEBI:31038; CHEBI:446746; HMDB0029680; HMDB0030472; HMDB0030473; HMDB0032252; HMDB0032921; HMDB0037729; HMDB0038925; HMDB0059963; HMDB0125521; HMDB0125531; HMDB0125541; HMDB0126600; HMDB0131223; HMDB29680; HMDB30472; HMDB30473; HMDB32252; HMDB32921; HMDB37729; HMDB38925; HMDB59963	C9H12O3	-H(-) [+3]	100		2,6-Dimethoxy-4-methylphenol-H(-) [+3]
589	170.081	1	5136.94	0.579542	3-Methyldioxyindole	; C05834; C19567; CHEBI:28254; CHEBI:66879; HMDB0001424; HMDB0004186; HMDB0062406; HMDB01424; HMDB04186; HMDB62406	C9H9NO2	-H(-) [+8]	56		3-Methyldioxyindole-H(-) [+8]
590	170.09	1	3300.11	0.755699	3-(4-Methyl-3-pentenyl)thiophene	; HMDB0038183; HMDB38183	C10H14S	-H(-) [+5]	100		3-(4-Methyl-3-pentenyl)thiophene-H(-) [+5]
591	170.09	1	3300.11	0.755699	Phenylalanine	; C00079; C07527; C19565; C19578; CHEBI:110006; CHEBI:116735; CHEBI:17295; CHEBI:82572; HMDB0000159; HMDB0001007; HMDB0004992; HMDB0006044; HMDB00159; HMDB0033485; HMDB0033589; HMDB0034169; HMDB0059934; HMDB00612; HMDB0062402; HMDB0062407; HMDB01007; HMDB04992; HMDB06044; HMDB33485; HMDB33589; HMDB34169; HMDB59934; HMDB62402; HMDB62407	C9H11NO2	-H(-) [+6]	41		Phenylalanine-H(-) [+6]
592	170.09	1	3300.11	0.755699	1,4-Ipomeadiol	; HMDB0030471; HMDB0038276; HMDB30471; HMDB38276	C9H14O3	-H(-) [+1]	100		1,4-Ipomeadiol-H(-) [+1]
593	170.945	1	6066.48	0.859397	4-Bromophenol	; C14453; C14841; CHEBI:34587; CHEBI:34589; CHEBI:47248; HMDB0032059; HMDB0060446; HMDB0060448; HMDB0062397; HMDB32059; HMDB60446; HMDB60448; HMDB62397	C6H5BrO	-H(-)	25		4-Bromophenol-H(-)
594	170.997	1	16267.6	0.872819	Oxidized dithiothreitol	; C01119; C04371; CHEBI:17919; CHEBI:42147; HMDB0033670; HMDB0035716; HMDB0059664; HMDB33670; HMDB35716; HMDB59664	C4H8O2S2	.F(-)	39		Oxidized dithiothreitol.F(-)
595	170.997	1	16267.6	0.872819	2(3H)-Benzothiazolethione	; C14437; HMDB0030524; HMDB30524	C7H5NS2	-H(-) [+5]	100		2(3H)-Benzothiazolethione-H(-) [+5]
596	171.011	1	21924.1	0.873032	p-Toluenesulfonic acid	C06677; CHEBI:27849; HMDB0059933; HMDB59933	C7H8O3S	-H(-)	100		p-Toluenesulfonic acid-H(-)
597	171.044	1	11830.2	0.858785	Menadione	; C05377; C08446; CHEBI:28869; HMDB0001892; HMDB0033765; HMDB01892; HMDB33765	C11H8O2	-H(-)	100		Menadione-H(-)
598	171.058	1	21531.6	0.93076	N1-Methyl-2-pyridone-5-carboxamide	C05842; C05843; CHEBI:27410; CHEBI:27838; HMDB0004193; HMDB0004194; HMDB04193; HMDB04194	C7H8N2O2	.F(-)	40		N1-Methyl-2-pyridone-5-carboxamide.F(-)
599	171.058	1	21531.6	0.93076	3,4-Dihydroxyphenylglycol	; C05576; CHEBI:1387; CHEBI:89898; HMDB0000318; HMDB00318; HMDB0032966; HMDB0038760; HMDB0038761; HMDB0059756; HMDB0132906; HMDB0132907; HMDB0133971; HMDB0133972; HMDB0133982; HMDB05870; HMDB32966; HMDB38760; HMDB38761; HMDB59756	C8H10O4	-H(-) [+2]	100		3,4-Dihydroxyphenylglycol-H(-) [+2]
600	171.066	1	31264.5	0.859454	2-Octenedioic acid	; CHEBI:68508; CHEBI:89192; HMDB0000341; HMDB0004982; HMDB0013312; HMDB0032352; HMDB00341; HMDB0034851; HMDB0038601; HMDB04982; HMDB13312; HMDB32352; HMDB34851; HMDB38601	C8H12O4	-H(-)	100		2-Octenedioic acid-H(-)
601	171.079	1	16217.2	0.437449	Glycylproline	; CHEBI:356329; CHEBI:356660; HMDB0000721; HMDB0011178; HMDB00721; HMDB11178	C7H12N2O3	-H(-)	64		Glycylproline-H(-)
602	171.079	1	16217.2	0.437449	Ricinine	C01526; CHEBI:18043; HMDB0042006; HMDB42006	C8H8N2O2	-H(-) [+8]	100		Ricinine-H(-) [+8]
603	172.001	1	6655.16	0.66772	Dehydroascorbide(1-)	; HMDB0062706; HMDB62706	C6H5O6	-H(-)	100		Dehydroascorbide(1-)-H(-)
604	172.015	1	15268.9	0.875635	p-Toluenesulfonic acid	C06677; CHEBI:27849; HMDB0059933; HMDB59933	C7H8O3S	-H(-) [+1]	100		p-Toluenesulfonic acid-H(-) [+1]
605	172.04	1	32016.2	0.717276	2-Quinolinecarboxylic acid	C06325; C14040; CHEBI:18386; CHEBI:34104; HMDB0000842; HMDB0062188; HMDB00842; HMDB62188	C10H7NO2	-H(-)	100		2-Quinolinecarboxylic acid-H(-)
606	172.052	1	13369	0.738044	Indole-5,6-quinone	; C05579; C11129; CHEBI:27406; CHEBI:27539; HMDB0006779; HMDB0030481; HMDB0061933; HMDB06779; HMDB30481; HMDB61933	C8H5NO2	.F(-) [+6]	40		Indole-5,6-quinone.F(-) [+6]
607	172.075	1	39296.5	0.836883	Methyl beta-naphthyl ketone	; C02499; C07733; CHEBI:17043; CHEBI:39258; CHEBI:52364; HMDB0032412; HMDB0032582; HMDB0034446; HMDB32412; HMDB32582; HMDB34446	C12H10O	-H(-) [+3]	100		Methyl beta-naphthyl ketone-H(-) [+3]
608	172.098	1	33321.7	0.876525	3-(4-Methyl-3-pentenyl)thiophene	; HMDB0038183; HMDB38183	C10H14S	-H(-) [+7]	100		3-(4-Methyl-3-pentenyl)thiophene-H(-) [+7]
609	172.098	1	33321.7	0.876525	Acetyl-Leu	; C02710; CHEBI:17786; CHEBI:64390; CHEBI:84056; HMDB0000701; HMDB0000747; HMDB0002087; HMDB0011756; HMDB0061684; HMDB00701; HMDB00747; HMDB02087; HMDB11756; HMDB61684	C8H15NO3	-H(-)	100		Acetyl-Leu-H(-)
610	172.098	1	33321.7	0.876525	Phenylalanine	; C00079; C07527; C19565; C19578; CHEBI:110006; CHEBI:116735; CHEBI:17295; CHEBI:82572; HMDB0000159; HMDB0001007; HMDB0004992; HMDB0006044; HMDB00159; HMDB0033485; HMDB0033589; HMDB0034169; HMDB0059934; HMDB00612; HMDB0062402; HMDB0062407; HMDB01007; HMDB04992; HMDB06044; HMDB33485; HMDB33589; HMDB34169; HMDB59934; HMDB62402; HMDB62407	C9H11NO2	-H(-) [+8]	100		Phenylalanine-H(-) [+8]
611	172.098	1	33321.7	0.876525	1,4-Ipomeadiol	; HMDB0030471; HMDB0038276; HMDB30471; HMDB38276	C9H14O3	-H(-) [+3]	100		1,4-Ipomeadiol-H(-) [+3]
612	172.991	1	369496	0.899557	Phenol sulfate	C00850; CHEBI:27905; HMDB0060015; HMDB60015	C6H6O4S	-H(-)	100		Phenol sulfate-H(-)
613	173.046	1	25741.9	0.899128	Shikimate	; C00493; C04236; CHEBI:1467; CHEBI:16119; HMDB0003070; HMDB0012149; HMDB0061388; HMDB0062194; HMDB0062377; HMDB0130150; HMDB03070; HMDB12149; HMDB61388; HMDB62194; HMDB62377	C7H10O5	-H(-)	100		Shikimate-H(-)
614	173.046	1	25741.9	0.899128	Phthalate	; C01606; C06337; CHEBI:15702; CHEBI:29069; HMDB0002107; HMDB0002334; HMDB0002428; HMDB0032613; HMDB02107; HMDB02334; HMDB02428; HMDB32613	C8H6O4	-H(-) [+8]	100		Phthalate-H(-) [+8]
615	173.058	1	17159.1	0.865085	Formimino-Glu	; C00439; CHEBI:7274; HMDB0000854; HMDB0006028; HMDB00854; HMDB06028	C6H10N2O4	-H(-)	74		Formimino-Glu-H(-)
616	173.071	1	22007.8	0.799223	Indole-acetamide	C02693; C13008; CHEBI:16031; CHEBI:31530; HMDB0006240; HMDB0029739; HMDB06240; HMDB29739	C10H10N2O	-H(-)	100		Indole-acetamide-H(-)
617	173.083	1	45573.7	0.739593	Glycylproline	; CHEBI:356329; CHEBI:356660; HMDB0000721; HMDB0011178; HMDB00721; HMDB11178	C7H12N2O3	-H(-) [+2]	48		Glycylproline-H(-) [+2]
618	173.083	1	45573.7	0.739593	Pyridoxine	; C00314; C00547; CHEBI:144646; CHEBI:16709; CHEBI:18357; CHEBI:317612; CHEBI:33569; HMDB0000216; HMDB0000239; HMDB0001537; HMDB0004817; HMDB00216; HMDB00239; HMDB0035178; HMDB0037685; HMDB01537; HMDB02075; HMDB04817; HMDB35178; HMDB37685	C8H11NO3	-H(-) [+5]	100		Pyridoxine-H(-) [+5]
619	173.083	1	45573.7	0.739593	Suberic acid	; C08278; C14570; C16658; CHEBI:80644; CHEBI:89933; CHEBI:9300; HMDB0000893; HMDB0002023; HMDB0033838; HMDB0041606; HMDB0059727; HMDB0059757; HMDB0060684; HMDB00837; HMDB00893; HMDB02023; HMDB33838; HMDB41606; HMDB59727; HMDB59757; HMDB60684	C8H14O4	-H(-)	100		Suberic acid-H(-)
620	173.083	1	45573.7	0.739593	3-(3-Hydroxyphenyl)propanoic acid	; C01198; C01456; C01479; C01744; C02201; C03080; C05581; C05607; C11457; CHEBI:1427; CHEBI:16104; CHEBI:17098; CHEBI:25998; CHEBI:28111; CHEBI:30765; CHEBI:31575; CHEBI:32978; CHEBI:32980; CHEBI:48408; CHEBI:55501; CHEBI:8100; CHEBI:86903; HMDB0000375; HMDB0000563; HMDB0000748; HMDB0000779; HMDB0002072; HMDB0002199; HMDB0002229; HMDB0005175; HMDB0029665; HMDB0029817; HMDB0031132; HMDB0032030; HM…	C9H10O3	-H(-) [+8]	100		3-(3-Hydroxyphenyl)propanoic acid-H(-) [+8]
621	173.092	1	45307.4	0.854495	Acetylornithine	; C00437; C01047; CHEBI:16543; CHEBI:17394; HMDB0003357; HMDB0028854; HMDB0029127; HMDB0034365; HMDB0062764; HMDB0094702; HMDB03357; HMDB06489; HMDB28854; HMDB29127; HMDB34365; HMDB62764; HMDB94702	C7H14N2O3	-H(-)	100		Acetylornithine-H(-)
622	173.092	1	45307.4	0.854495	2,6-Dimethoxy-4-methylphenol	; CHEBI:1222143; CHEBI:31038; CHEBI:446746; HMDB0029680; HMDB0030472; HMDB0030473; HMDB0032252; HMDB0032921; HMDB0037729; HMDB0038925; HMDB0059963; HMDB0125521; HMDB0125531; HMDB0125541; HMDB0126600; HMDB0131223; HMDB29680; HMDB30472; HMDB30473; HMDB32252; HMDB32921; HMDB37729; HMDB38925; HMDB59963	C9H12O3	-H(-) [+6]	100		2,6-Dimethoxy-4-methylphenol-H(-) [+6]
623	173.105	1	105501	0.401627	Arginine	C00062; C00792; CHEBI:15816; CHEBI:16467; HMDB0000517; HMDB0003416; HMDB00517; HMDB03416	C6H14N4O2	-H(-)	100		Arginine-H(-)
624	173.129	1	10735.4	0.329449	Ne,Ne dimethyllysine	; C05545; HMDB0013287; HMDB13287	C8H18N2O2	-H(-)	100		Ne,Ne dimethyllysine-H(-)
625	173.129	1	10735.4	0.329449	3-Isopropyl-2-methoxy-5-methylpyrazine	; CHEBI:256036; HMDB0029742; HMDB0031860; HMDB0032933; HMDB29742; HMDB31860; HMDB32933	C9H14N2O	-H(-) [+8]	100		3-Isopropyl-2-methoxy-5-methylpyrazine-H(-) [+8]
626	173.995	1	31558.7	0.918684	Phenol sulfate	C00850; CHEBI:27905; HMDB0060015; HMDB60015	C6H6O4S	-H(-) [+1]	100		Phenol sulfate-H(-) [+1]
627	174.023	1	17199	0.493725	p-Toluenesulfonic acid	C06677; CHEBI:27849; HMDB0059933; HMDB59933	C7H8O3S	-H(-) [+3]	100		p-Toluenesulfonic acid-H(-) [+3]
628	174.03	1	32064.5	0.917892	Gallic acid	; C01424; CHEBI:30778; HMDB0005807; HMDB0029649; HMDB0059964; HMDB0126491; HMDB0130402; HMDB05807; HMDB29649; HMDB59964	C7H6O5	-H(-) [+5]	100		Gallic acid-H(-) [+5]
629	174.041	1	24061.3	0.87117	Acetyl-Asp	; C01042; C01045; CHEBI:21547; CHEBI:28095; CHEBI:48309; HMDB0000812; HMDB0003470; HMDB0039163; HMDB0060273; HMDB00812; HMDB03470; HMDB39163; HMDB60273	C6H9NO5	-H(-)	100		Acetyl-Asp-H(-)
630	174.041	1	24061.3	0.87117	Berteroin	; HMDB0031577; HMDB31577	C7H13NS2	-H(-)	100		Berteroin-H(-)
631	174.055	1	12345	0.868305	Indole-3-acetate	; C00954; C05634; CHEBI:16411; CHEBI:50157; HMDB0000197; HMDB0004073; HMDB00197; HMDB0038628; HMDB0040972; HMDB04073; HMDB38628; HMDB40972	C10H9NO2	-H(-)	100		Indole-3-acetate-H(-)
632	174.055	1	12345	0.868305	Menadione	; C05377; C08446; CHEBI:28869; HMDB0001892; HMDB0033765; HMDB01892; HMDB33765	C11H8O2	-H(-) [+3]	100		Menadione-H(-) [+3]
633	174.089	1	25342.1	0.810048	Citrulline	; C00327; CHEBI:16349; HMDB0000904; HMDB0003148; HMDB00904; HMDB03148	C6H13N3O3	-H(-)	100		Citrulline-H(-)
634	174.106	1	11384.8	0.492498	3-(4-Methyl-3-pentenyl)thiophene	; HMDB0038183; HMDB38183	C10H14S	-H(-) [+9]	90		3-(4-Methyl-3-pentenyl)thiophene-H(-) [+9]
635	174.106	1	11384.8	0.492498	Pyridoxamine	C00534; CHEBI:16410; HMDB0001431; HMDB01431	C8H12N2O2	-H(-) [+7]	100		Pyridoxamine-H(-) [+7]
636	174.106	1	11384.8	0.492498	Acetyl-Leu	; C02710; CHEBI:17786; CHEBI:64390; CHEBI:84056; HMDB0000701; HMDB0000747; HMDB0002087; HMDB0011756; HMDB0061684; HMDB00701; HMDB00747; HMDB02087; HMDB11756; HMDB61684	C8H15NO3	-H(-) [+2]	100		Acetyl-Leu-H(-) [+2]
637	175.025	1	469241	0.855865	Hexuronic acid; Ascorbate	C00072; C02670; C19806; CHEBI:17208; CHEBI:18268; CHEBI:45969; HMDB0000044; HMDB00044; HMDB0006355; HMDB0031193; HMDB06355; HMDB14273; HMDB29945; HMDB31193	C6H8O6	-H(-)	100		Hexuronic acid; Ascorbate-H(-)
638	175.025	1	469241	0.855865	p-Toluenesulfonic acid	C06677; CHEBI:27849; HMDB0059933; HMDB59933	C7H8O3S	-H(-) [+4]	100		p-Toluenesulfonic acid-H(-) [+4]
639	175.087	1	20591.4	0.768172	Serotonin	; C00780; CHEBI:127762; CHEBI:28790; HMDB0000259; HMDB0001046; HMDB00259; HMDB01046	C10H12N2O	-H(-)	100		Serotonin-H(-)
640	175.087	1	20591.4	0.768172	Methyl beta-naphthyl ketone	; C02499; C07733; CHEBI:17043; CHEBI:39258; CHEBI:52364; HMDB0032412; HMDB0032582; HMDB0034446; HMDB32412; HMDB32582; HMDB34446	C12H10O	-H(-) [+6]	57		Methyl beta-naphthyl ketone-H(-) [+6]
641	175.087	1	20591.4	0.768172	Suberic acid	; C08278; C14570; C16658; CHEBI:80644; CHEBI:89933; CHEBI:9300; HMDB0000893; HMDB0002023; HMDB0033838; HMDB0041606; HMDB0059727; HMDB0059757; HMDB0060684; HMDB00837; HMDB00893; HMDB02023; HMDB33838; HMDB41606; HMDB59727; HMDB59757; HMDB60684	C8H14O4	-H(-) [+2]	62		Suberic acid-H(-) [+2]
642	175.087	1	20591.4	0.768172	Hydrocinnamic acid	; C01839; C01963; C02646; C05629; C15513; C17883; CHEBI:262555; CHEBI:28631; CHEBI:32807; CHEBI:329287; CHEBI:389009; CHEBI:42438; CHEBI:48526; CHEBI:52051; CHEBI:64555; CHEBI:64818; CHEBI:86567; CHEBI:87417; HMDB0000764; HMDB0002097; HMDB0002222; HMDB0002237; HMDB0003654; HMDB0011743; HMDB0013744; HMDB0031310; HMDB0032073; HMDB0032075; HMDB0032569; HMDB0032570; HMDB0032592; HMDB0032617; HMDB0033…	C9H10O2	.F(-) [+6]	40		Hydrocinnamic acid.F(-) [+6]
643	175.097	1	13567.9	0.894457	2,6-Dimethoxy-4-methylphenol	; CHEBI:1222143; CHEBI:31038; CHEBI:446746; HMDB0029680; HMDB0030472; HMDB0030473; HMDB0032252; HMDB0032921; HMDB0037729; HMDB0038925; HMDB0059963; HMDB0125521; HMDB0125531; HMDB0125541; HMDB0126600; HMDB0131223; HMDB29680; HMDB30472; HMDB30473; HMDB32252; HMDB32921; HMDB37729; HMDB38925; HMDB59963	C9H12O3	-H(-) [+8]	100		2,6-Dimethoxy-4-methylphenol-H(-) [+8]
644	176.028	1	46553.2	0.911894	Hexuronic acid; Ascorbate	C00072; C02670; C19806; CHEBI:17208; CHEBI:18268; CHEBI:45969; HMDB0000044; HMDB00044; HMDB0006355; HMDB0031193; HMDB06355; HMDB14273; HMDB29945; HMDB31193	C6H8O6	-H(-) [+1]	100		Hexuronic acid; Ascorbate-H(-) [+1]
645	176.028	1	46553.2	0.911894	p-Toluenesulfonic acid	C06677; CHEBI:27849; HMDB0059933; HMDB59933	C7H8O3S	-H(-) [+5]	100		p-Toluenesulfonic acid-H(-) [+5]
646	176.091	1	3342.27	0.589633	Serotonin	; C00780; CHEBI:127762; CHEBI:28790; HMDB0000259; HMDB0001046; HMDB00259; HMDB01046	C10H12N2O	-H(-) [+1]	100		Serotonin-H(-) [+1]
647	176.091	1	3342.27	0.589633	Methyl beta-naphthyl ketone	; C02499; C07733; CHEBI:17043; CHEBI:39258; CHEBI:52364; HMDB0032412; HMDB0032582; HMDB0034446; HMDB32412; HMDB32582; HMDB34446	C12H10O	-H(-) [+7]	36		Methyl beta-naphthyl ketone-H(-) [+7]
648	176.091	1	3342.27	0.589633	Suberic acid	; C08278; C14570; C16658; CHEBI:80644; CHEBI:89933; CHEBI:9300; HMDB0000893; HMDB0002023; HMDB0033838; HMDB0041606; HMDB0059727; HMDB0059757; HMDB0060684; HMDB00837; HMDB00893; HMDB02023; HMDB33838; HMDB41606; HMDB59727; HMDB59757; HMDB60684	C8H14O4	-H(-) [+3]	98		Suberic acid-H(-) [+3]
649	176.091	1	3342.27	0.589633	7-(Methylthio)heptanenitrile	; HMDB0031890; HMDB31890	C8H15NS	.F(-)	40		7-(Methylthio)heptanenitrile.F(-)
650	176.091	1	3342.27	0.589633	Hydrocinnamic acid	; C01839; C01963; C02646; C05629; C15513; C17883; CHEBI:262555; CHEBI:28631; CHEBI:32807; CHEBI:329287; CHEBI:389009; CHEBI:42438; CHEBI:48526; CHEBI:52051; CHEBI:64555; CHEBI:64818; CHEBI:86567; CHEBI:87417; HMDB0000764; HMDB0002097; HMDB0002222; HMDB0002237; HMDB0003654; HMDB0011743; HMDB0013744; HMDB0031310; HMDB0032073; HMDB0032075; HMDB0032569; HMDB0032570; HMDB0032592; HMDB0032617; HMDB0033…	C9H10O2	.F(-) [+7]	40		Hydrocinnamic acid.F(-) [+7]
651	177.02	1	13317.9	0.638602	Zymonic acid	; C06035; CHEBI:1184; HMDB0031210; HMDB0037759; HMDB0060348; HMDB0137818; HMDB31210; HMDB37759; HMDB60348	C6H6O5	.F(-)	40		Zymonic acid.F(-)
652	177.02	1	13317.9	0.638602	7,8-Dihydroxycoumarin	; C09001; C09263; CHEBI:490095; HMDB0030819; HMDB0032950; HMDB0032951; HMDB0130547; HMDB0136739; HMDB0136740; HMDB0141198; HMDB0141199; HMDB0141200; HMDB30819; HMDB32950; HMDB32951	C9H6O4	-H(-)	100		7,8-Dihydroxycoumarin-H(-)
653	177.03	1	14237.1	0.880443	Hexuronic acid; Ascorbate	C00072; C02670; C19806; CHEBI:17208; CHEBI:18268; CHEBI:45969; HMDB0000044; HMDB00044; HMDB0006355; HMDB0031193; HMDB06355; HMDB14273; HMDB29945; HMDB31193	C6H8O6	-H(-) [+2]	52		Hexuronic acid; Ascorbate-H(-) [+2]
654	177.041	1	13294.3	0.818487	Glucono-lactone	; C00198; C01040; C01216; C03383; C05394; CHEBI:15895; CHEBI:16217; CHEBI:17028; CHEBI:17587; CHEBI:27453; CHEBI:52417; HMDB0000150; HMDB0001353; HMDB0001385; HMDB0002541; HMDB0003466; HMDB00150; HMDB0029932; HMDB01353; HMDB01385; HMDB02541; HMDB03466; HMDB29932	C6H10O6	-H(-)	100		Glucono-lactone-H(-)
655	177.041	1	13294.3	0.818487	Methylthiomethyl 2-methylbutanethio...	; HMDB0031714; HMDB31714	C7H14OS2	-H(-)	100		Methylthiomethyl 2-methylbutanethio...-H(-)
656	177.041	1	13294.3	0.818487	Melizame	; HMDB0029684; HMDB29684	C7H6N4O2	-H(-)	82		Melizame-H(-)
657	177.055	1	12505.9	0.809553	4-Methoxycinnamic acid	; C14784; CHEBI:260249; CHEBI:34048; CHEBI:84260; HMDB0002040; HMDB0030903; HMDB0031055; HMDB0033248; HMDB0038712; HMDB0038965; HMDB0039471; HMDB0062273; HMDB0062729; HMDB0125103; HMDB0125518; HMDB0131168; HMDB0133457; HMDB0133611; HMDB0133612; HMDB0133613; HMDB0133614; HMDB0133615; HMDB0134055; HMDB0135647; HMDB0135649; HMDB0135650; HMDB0135651; HMDB0141076; HMDB0141077; HMDB0141078; HMDB0141782…	C10H10O3	-H(-)	100		4-Methoxycinnamic acid-H(-)
658	177.077	1	5772.15	0.745207	Digitalose	; HMDB0033789; HMDB33789	C7H14O5	-H(-)	100		Digitalose-H(-)
659	177.077	1	5772.15	0.745207	N1-Methyl-2-pyridone-5-carboxamide	C05842; C05843; CHEBI:27410; CHEBI:27838; HMDB0004193; HMDB0004194; HMDB04193; HMDB04194	C7H8N2O2	.F(-) [+6]	39		N1-Methyl-2-pyridone-5-carboxamide.F(-) [+6]
660	177.077	1	5772.15	0.745207	3,4-Dihydroxyphenylglycol	; C05576; CHEBI:1387; CHEBI:89898; HMDB0000318; HMDB00318; HMDB0032966; HMDB0038760; HMDB0038761; HMDB0059756; HMDB0132906; HMDB0132907; HMDB0133971; HMDB0133972; HMDB0133982; HMDB05870; HMDB32966; HMDB38760; HMDB38761; HMDB59756	C8H10O4	-H(-) [+8]	100		3,4-Dihydroxyphenylglycol-H(-) [+8]
661	177.077	1	5772.15	0.745207	S-Isopropyl 3-methylbut-2-enethioate	; CHEBI:152031; HMDB0032354; HMDB32354	C8H14OS	.F(-)	32		S-Isopropyl 3-methylbut-2-enethioate.F(-)
662	177.077	1	5772.15	0.745207	Dibutyl disulfide	; HMDB0029569; HMDB0040348; HMDB29569; HMDB40348	C8H18S2	-H(-)	86		Dibutyl disulfide-H(-)
663	177.092	1	9870.18	0.689936	5-Phenylvaleric acid	; C10454; C10478; C17663; CHEBI:40131; CHEBI:4918; CHEBI:50550; CHEBI:81257; CHEBI:87500; HMDB0002043; HMDB0031250; HMDB0031864; HMDB0033376; HMDB0033386; HMDB0033597; HMDB0035013; HMDB0036235; HMDB0036385; HMDB0037680; HMDB0037708; HMDB0038179; HMDB0040287; HMDB0040356; HMDB0040411; HMDB0040425; HMDB0040426; HMDB0040583; HMDB0040800; HMDB0041553; HMDB0126149; HMDB0126449; HMDB0132981; HMDB013318…	C11H14O2	-H(-)	100		5-Phenylvaleric acid-H(-)
664	177.092	1	9870.18	0.689936	Methyl beta-naphthyl ketone	; C02499; C07733; CHEBI:17043; CHEBI:39258; CHEBI:52364; HMDB0032412; HMDB0032582; HMDB0034446; HMDB32412; HMDB32582; HMDB34446	C12H10O	-H(-) [+8]	100		Methyl beta-naphthyl ketone-H(-) [+8]
665	177.104	1	3529.63	0.664845	Pseudooxynicotine	; C16569; CHEBI:30734; CHEBI:357241; CHEBI:37753; HMDB0001240; HMDB0001329; HMDB0001497; HMDB0060679; HMDB01240; HMDB01329; HMDB01497; HMDB60679	C10H14N2O	-H(-)	100		Pseudooxynicotine-H(-)
666	177.128	1	4306.67	0.820108	Propofol	; CHEBI:44915; HMDB0014956; HMDB0031194; HMDB0031568; HMDB0031731; HMDB0032579; HMDB0035055; HMDB0036681; HMDB0037272; HMDB0038107; HMDB0038194; HMDB14956; HMDB31194; HMDB31568; HMDB31731; HMDB32579; HMDB35055; HMDB36681; HMDB37272; HMDB38107; HMDB38194	C12H18O	-H(-)	100		Propofol-H(-)
667	178.007	1	9612.89	0.855031	Phenol sulfate	C00850; CHEBI:27905; HMDB0060015; HMDB60015	C6H6O4S	-H(-) [+5]	100		Phenol sulfate-H(-) [+5]
668	178.017	1	14076.9	0.832841	S-Carboxymethyl-Cys	; CHEBI:971853; HMDB0029415; HMDB29415	C5H9NO4S	-H(-)	100		S-Carboxymethyl-Cys-H(-)
669	178.017	1	14076.9	0.832841	(E)-4-Isothiocyanato-1-(methylthio)...	; HMDB0031576; HMDB0041083; HMDB31576; HMDB41083	C6H9NS2	.F(-)	40		(E)-4-Isothiocyanato-1-(methylthio)....F(-)
670	178.035	1	6677.12	0.795752	2-Amino-3,4-dihydroxypentanedioic acid	; HMDB0030408; HMDB30408	C5H9NO6	-H(-)	94		2-Amino-3,4-dihydroxypentanedioic acid-H(-)
671	178.035	1	6677.12	0.795752	Hexuronic acid; Ascorbate	C00072; C02670; C19806; CHEBI:17208; CHEBI:18268; CHEBI:45969; HMDB0000044; HMDB00044; HMDB0006355; HMDB0031193; HMDB06355; HMDB14273; HMDB29945; HMDB31193	C6H8O6	-H(-) [+3]	100		Hexuronic acid; Ascorbate-H(-) [+3]
672	178.035	1	6677.12	0.795752	p-Toluenesulfonic acid	C06677; CHEBI:27849; HMDB0059933; HMDB59933	C7H8O3S	-H(-) [+7]	100		p-Toluenesulfonic acid-H(-) [+7]
673	178.035	1	6677.12	0.795752	1-(Isothiocyanatomethyl)-4-methoxyb...	; HMDB0032581; HMDB32581	C9H9NOS	-H(-)	47		1-(Isothiocyanatomethyl)-4-methoxyb...-H(-)
674	178.06	1	25118.9	0.52049	4-Methoxycinnamic acid	; C14784; CHEBI:260249; CHEBI:34048; CHEBI:84260; HMDB0002040; HMDB0030903; HMDB0031055; HMDB0033248; HMDB0038712; HMDB0038965; HMDB0039471; HMDB0062273; HMDB0062729; HMDB0125103; HMDB0125518; HMDB0131168; HMDB0133457; HMDB0133611; HMDB0133612; HMDB0133613; HMDB0133614; HMDB0133615; HMDB0134055; HMDB0135647; HMDB0135649; HMDB0135650; HMDB0135651; HMDB0141076; HMDB0141077; HMDB0141078; HMDB0141782…	C10H10O3	-H(-) [+1]	100		4-Methoxycinnamic acid-H(-) [+1]
675	178.06	1	25118.9	0.52049	2-Quinolinecarboxylic acid	C06325; C14040; CHEBI:18386; CHEBI:34104; HMDB0000842; HMDB0062188; HMDB00842; HMDB62188	C10H7NO2	-H(-) [+6]	100		2-Quinolinecarboxylic acid-H(-) [+6]
676	178.073	1	6403.27	0.453842	Formimino-Glu	; C00439; CHEBI:7274; HMDB0000854; HMDB0006028; HMDB00854; HMDB06028	C6H10N2O4	-H(-) [+5]	100		Formimino-Glu-H(-) [+5]
677	178.073	1	6403.27	0.453842	Hexosamine	; C00329; C08349; CHEBI:24103; CHEBI:28393; CHEBI:5417; HMDB0001514; HMDB0002030; HMDB0030091; HMDB01514; HMDB02030; HMDB06479; HMDB15410; HMDB30091	C6H13NO5	-H(-)	100		Hexosamine-H(-)
678	178.073	1	6403.27	0.453842	7-Aminomethyl-7-carbaguanine	C16675; CHEBI:45126; HMDB0011690; HMDB11690	C7H9N5O	-H(-)	100		7-Aminomethyl-7-carbaguanine-H(-)
679	178.086	1	7181.88	0.128401	2(N)-Methyl-norsalsolinol	; C07577; C09642; C18771; CHEBI:123715; CHEBI:1391; CHEBI:38571; CHEBI:767276; HMDB0001189; HMDB0005199; HMDB0029223; HMDB0029224; HMDB0030372; HMDB0031811; HMDB0033763; HMDB0039655; HMDB0040021; HMDB0041931; HMDB0042012; HMDB01189; HMDB05199; HMDB29223; HMDB29224; HMDB30372; HMDB31811; HMDB33763; HMDB39655; HMDB40021; HMDB41931; HMDB42012	C10H13NO2	-H(-)	100		2(N)-Methyl-norsalsolinol-H(-)
680	178.099	1	3597.78	0.514309	Serotonin	; C00780; CHEBI:127762; CHEBI:28790; HMDB0000259; HMDB0001046; HMDB00259; HMDB01046	C10H12N2O	-H(-) [+3]	100		Serotonin-H(-) [+3]
681	178.099	1	3597.78	0.514309	Suberic acid	; C08278; C14570; C16658; CHEBI:80644; CHEBI:89933; CHEBI:9300; HMDB0000893; HMDB0002023; HMDB0033838; HMDB0041606; HMDB0059727; HMDB0059757; HMDB0060684; HMDB00837; HMDB00893; HMDB02023; HMDB33838; HMDB41606; HMDB59727; HMDB59757; HMDB60684	C8H14O4	-H(-) [+5]	100		Suberic acid-H(-) [+5]
682	178.099	1	3597.78	0.514309	7-(Methylthio)heptanenitrile	; HMDB0031890; HMDB31890	C8H15NS	.F(-) [+2]	40		7-(Methylthio)heptanenitrile.F(-) [+2]
683	178.124	1	1583	0.813421	Mexiletine	; C07220; C13639; CHEBI:6916; CHEBI:90046; HMDB0014523; HMDB0039675; HMDB0039676; HMDB0039677; HMDB0039683; HMDB0039684; HMDB0039686; HMDB0041930; HMDB0041932; HMDB14523; HMDB39675; HMDB39676; HMDB39677; HMDB39683; HMDB39684; HMDB39686; HMDB41930; HMDB41932	C11H17NO	-H(-)	100		Mexiletine-H(-)
684	179.012	1	10348.9	0.806914	Phenol sulfate	C00850; CHEBI:27905; HMDB0060015; HMDB60015	C6H6O4S	-H(-) [+6]	100		Phenol sulfate-H(-) [+6]
685	179.056	1	278709	0.926852	Hexose	; C00031; C00137; C00159; C00221; C00247; C00267; C00738; C00795; C00962; C00984; C01487; C01825; C02336; C06150; C06151; C06152; C06153; C10906; C15923; CHEBI:10295; CHEBI:10642; CHEBI:15903; CHEBI:17268; CHEBI:17925; CHEBI:22357; CHEBI:23311; CHEBI:23927; CHEBI:25492; CHEBI:27372; CHEBI:27374; CHEBI:27667; CHEBI:27987; CHEBI:28061; CHEBI:28645; CHEBI:37619; CHEBI:37675; CHEBI:37704; CHEBI:37741…	C6H12O6	-H(-)	100		Hexose-H(-)
686	179.107	1	11312.3	0.796495	2,2,7,7-Tetramethyl-1,6-dioxaspiro[...	; CHEBI:76357; CHEBI:76358; HMDB0030007; HMDB0030039; HMDB0032468; HMDB0035240; HMDB0036669; HMDB0036817; HMDB0039159; HMDB0039957; HMDB0059925; HMDB0059926; HMDB30007; HMDB30039; HMDB32468; HMDB35240; HMDB36669; HMDB36817; HMDB39159; HMDB39957; HMDB59925; HMDB59926	C11H16O2	-H(-)	100		2,2,7,7-Tetramethyl-1,6-dioxaspiro[...-H(-)
687	179.144	1	4212.63	0.771812	(3Z,6Z,9Z)-3,6,9-Dodecatrien-1-ol	; HMDB0031181; HMDB0032531; HMDB0038108; HMDB0039339; HMDB0039590; HMDB31181; HMDB32531; HMDB38108; HMDB39339; HMDB39590	C12H20O	-H(-)	100		(3Z,6Z,9Z)-3,6,9-Dodecatrien-1-ol-H(-)
688	180.035	1	26118.2	0.755566	Acamprosate	; CHEBI:51041; HMDB0014797; HMDB14797	C5H11NO4S	-H(-)	68		Acamprosate-H(-)
689	180.067	1	219785	0.825754	2-Quinolinecarboxylic acid	C06325; C14040; CHEBI:18386; CHEBI:34104; HMDB0000842; HMDB0062188; HMDB00842; HMDB62188	C10H7NO2	-H(-) [+8]	100		2-Quinolinecarboxylic acid-H(-) [+8]
690	180.067	1	219785	0.825754	Aminoadipate	; C00956; C01046; C03210; CHEBI:16440; CHEBI:37024; CHEBI:45826; CHEBI:7671; CHEBI:857; HMDB0000510; HMDB0029423; HMDB0033747; HMDB00510; HMDB0061715; HMDB0062557; HMDB0062660; HMDB0094716; HMDB29423; HMDB33747; HMDB61715; HMDB62557; HMDB62660; HMDB94716	C6H11NO4	.F(-)	40		Aminoadipate.F(-)
691	180.067	1	219785	0.825754	Tyrosine	; C00082; C04368; C19579; CHEBI:16939; CHEBI:17895; CHEBI:278475; CHEBI:44303; HMDB0000158; HMDB0001119; HMDB0002184; HMDB0003831; HMDB0006050; HMDB00158; HMDB0059720; HMDB0060280; HMDB00647; HMDB01119; HMDB02184; HMDB03831; HMDB06050; HMDB59720; HMDB60280	C9H11NO3	-H(-)	100		Tyrosine-H(-)
692	181.014	1	18163.2	0.459709	6-hydroxy-2H-1,3-benzodioxole-5-car...	; HMDB0129371; HMDB0137133	C8H6O5	-H(-)	100		6-hydroxy-2H-1,3-benzodioxole-5-car...-H(-)
693	181.052	1	52389	0.917393	Hydroxyadipate	; C02360; C02488; C03761; C11592; CHEBI:16831; CHEBI:17023; CHEBI:30997; CHEBI:55541; CHEBI:59051; HMDB0000321; HMDB0000345; HMDB0000355; HMDB0000368; HMDB0000640; HMDB0029934; HMDB00321; HMDB0032873; HMDB00345; HMDB00355; HMDB00368; HMDB0041561; HMDB0059758; HMDB00640; HMDB29934; HMDB32873; HMDB41561; HMDB59758	C6H10O5	.F(-)	40		Hydroxyadipate.F(-)
694	181.052	1	52389	0.917393	(-)-1-Methylpropyl 1-propenyl disul...	; HMDB0034426; HMDB34426	C7H14S2	.F(-)	35		(-)-1-Methylpropyl 1-propenyl disul....F(-)
695	181.052	1	52389	0.917393	Homovanillic acid	; C03672; C05582; C05583; C10447; C10680; CHEBI:17385; CHEBI:296881; CHEBI:48400; CHEBI:545935; CHEBI:545959; CHEBI:562351; CHEBI:78336; CHEBI:823536; CHEBI:86369; HMDB0000118; HMDB0000333; HMDB0000423; HMDB0000755; HMDB0002643; HMDB0004061; HMDB00118; HMDB0029232; HMDB0029273; HMDB0029646; HMDB00333; HMDB0033624; HMDB0037274; HMDB0041270; HMDB00423; HMDB0059763; HMDB0062595; HMDB00755; HMDB01249…	C9H10O4	-H(-)	100		Homovanillic acid-H(-)
696	181.123	1	6649.91	0.747443	Geranyl formate	; C12294; CHEBI:31648; HMDB0030006; HMDB0030424; HMDB0032050; HMDB0032463; HMDB0034708; HMDB0034730; HMDB0035156; HMDB0036191; HMDB0036215; HMDB0037388; HMDB0037829; HMDB0038005; HMDB0038068; HMDB0038079; HMDB0038245; HMDB0038279; HMDB0040595; HMDB0059816; HMDB30006; HMDB30424; HMDB32050; HMDB32463; HMDB34708; HMDB34730; HMDB35156; HMDB36191; HMDB36215; HMDB37388; HMDB37829; HMDB38005; HMDB38068;…	C11H18O2	-H(-)	100		Geranyl formate-H(-)
697	182.046	1	15912.1	0.877459	4-Pyridoxate	C00847; CHEBI:17405; HMDB0000017; HMDB00017	C8H9NO4	-H(-)	100		4-Pyridoxate-H(-)
698	182.046	1	15912.1	0.877459	1-(Isothiocyanatomethyl)-4-methoxyb...	; HMDB0032581; HMDB32581	C9H9NOS	-H(-) [+4]	100		1-(Isothiocyanatomethyl)-4-methoxyb...-H(-) [+4]
699	182.056	1	10417.4	0.605873	Glucono-lactone	; C00198; C01040; C01216; C03383; C05394; CHEBI:15895; CHEBI:16217; CHEBI:17028; CHEBI:17587; CHEBI:27453; CHEBI:52417; HMDB0000150; HMDB0001353; HMDB0001385; HMDB0002541; HMDB0003466; HMDB00150; HMDB0029932; HMDB01353; HMDB01385; HMDB02541; HMDB03466; HMDB29932	C6H10O6	-H(-) [+5]	100		Glucono-lactone-H(-) [+5]
700	182.056	1	10417.4	0.605873	Methylthiomethyl 2-methylbutanethio...	; HMDB0031714; HMDB31714	C7H14OS2	-H(-) [+5]	34		Methylthiomethyl 2-methylbutanethio...-H(-) [+5]
701	182.056	1	10417.4	0.605873	(-)-1-Methylpropyl 1-propenyl disul...	; HMDB0034426; HMDB34426	C7H14S2	.F(-) [+1]	40		(-)-1-Methylpropyl 1-propenyl disul....F(-) [+1]
702	182.067	1	9567.4	0.848093	Hexose	; C00031; C00137; C00159; C00221; C00247; C00267; C00738; C00795; C00962; C00984; C01487; C01825; C02336; C06150; C06151; C06152; C06153; C10906; C15923; CHEBI:10295; CHEBI:10642; CHEBI:15903; CHEBI:17268; CHEBI:17925; CHEBI:22357; CHEBI:23311; CHEBI:23927; CHEBI:25492; CHEBI:27372; CHEBI:27374; CHEBI:27667; CHEBI:27987; CHEBI:28061; CHEBI:28645; CHEBI:37619; CHEBI:37675; CHEBI:37704; CHEBI:37741…	C6H12O6	-H(-) [+3]	73		Hexose-H(-) [+3]
703	182.067	1	9567.4	0.848093	2,6-Diamino-4-hydroxy-5-(N-methyl)f...	C04744; CHEBI:28643; HMDB0011657; HMDB11657	C6H9N5O2	-H(-)	100		2,6-Diamino-4-hydroxy-5-(N-methyl)f...-H(-)
704	182.119	1	1812.75	0.735209	Pseudooxynicotine	; C16569; CHEBI:30734; CHEBI:357241; CHEBI:37753; HMDB0001240; HMDB0001329; HMDB0001497; HMDB0060679; HMDB01240; HMDB01329; HMDB01497; HMDB60679	C10H14N2O	-H(-) [+5]	44		Pseudooxynicotine-H(-) [+5]
705	182.119	1	1812.75	0.735209	Acetyltropine	; CHEBI:774741; HMDB0015239; HMDB15239	C10H17NO2	-H(-)	100		Acetyltropine-H(-)
706	182.119	1	1812.75	0.735209	2,2,7,7-Tetramethyl-1,6-dioxaspiro[...	; CHEBI:76357; CHEBI:76358; HMDB0030007; HMDB0030039; HMDB0032468; HMDB0035240; HMDB0036669; HMDB0036817; HMDB0039159; HMDB0039957; HMDB0059925; HMDB0059926; HMDB30007; HMDB30039; HMDB32468; HMDB35240; HMDB36669; HMDB36817; HMDB39159; HMDB39957; HMDB59925; HMDB59926	C11H16O2	-H(-) [+3]	100		2,2,7,7-Tetramethyl-1,6-dioxaspiro[...-H(-) [+3]
707	182.944	1	4563.21	0.803231	Methyl 2-propenyl tetrasulfide	; HMDB0036350; HMDB36350	C4H8S4	-H(-)	100		Methyl 2-propenyl tetrasulfide-H(-)
708	182.996	1	6503.94	0.706737	2-methyl-3-(sulfooxy)propanoic acid	; HMDB0126117; HMDB0130131; HMDB0130134; HMDB0130137	C4H8O6S	-H(-)	57		2-methyl-3-(sulfooxy)propanoic acid-H(-)
709	183.017	1	12076.7	0.814122	5-Hydroxyisourate	C11821; CHEBI:18072; HMDB0030097; HMDB30097	C5H4N4O4	-H(-)	100		5-Hydroxyisourate-H(-)
710	183.043	1	6987.05	0.785738	Acamprosate	; CHEBI:51041; HMDB0014797; HMDB14797	C5H11NO4S	-H(-) [+3]	100		Acamprosate-H(-) [+3]
711	183.067	1	12838.9	0.768572	2-Aminodipyrido[1,2-a:3'',2''-d]imi...	; C19245; HMDB0029748; HMDB29748	C10H8N4	-H(-)	100		2-Aminodipyrido[1,2-a:3'',2''-d]imi...-H(-)
712	183.067	1	12838.9	0.768572	Choline-P	C00588; CHEBI:18132; HMDB0001565; HMDB00284; HMDB01565	C5H15NO4P	-H(-)	100		Choline-P-H(-)
713	183.067	1	12838.9	0.768572	Deoxyhexose	; C00507; C00861; C01018; C01019; C01721; C02095; C02781; C07326; CHEBI:16070; CHEBI:17617; CHEBI:17897; CHEBI:2181; CHEBI:27442; CHEBI:42548; CHEBI:42564; CHEBI:42589; CHEBI:48204; CHEBI:62346; HMDB0000174; HMDB0000849; HMDB0002712; HMDB0003081; HMDB0005876; HMDB0010207; HMDB0012327; HMDB00174; HMDB0029196; HMDB0033821; HMDB0059624; HMDB0059625; HMDB0060267; HMDB0062477; HMDB0062489; HMDB00849; …	C6H12O5	.F(-)	40		Deoxyhexose.F(-)
714	183.067	1	12838.9	0.768572	7-Methyl-2-hydroxy-6-oxoocta-2,4-di...	; C05594; CHEBI:125412; CHEBI:846276; CHEBI:89913; HMDB0001490; HMDB0035056; HMDB0036072; HMDB0039650; HMDB0040603; HMDB0059730; HMDB0125593; HMDB0125597; HMDB0126618; HMDB0126619; HMDB0126620; HMDB0131233; HMDB01490; HMDB02909; HMDB06775; HMDB35056; HMDB36072; HMDB39650; HMDB40603; HMDB59730	C9H12O4	-H(-)	100		7-Methyl-2-hydroxy-6-oxoocta-2,4-di...-H(-)
715	183.102	1	15515.4	0.71385	5-exo-Hydroxy-1,2-campholide	; HMDB0036117; HMDB0036998; HMDB0039052; HMDB0039710; HMDB0040883; HMDB36117; HMDB36998; HMDB39052; HMDB39710; HMDB40883	C10H16O3	-H(-)	100		5-exo-Hydroxy-1,2-campholide-H(-)
716	183.114	1	5252.86	0.676632	Serotonin	; C00780; CHEBI:127762; CHEBI:28790; HMDB0000259; HMDB0001046; HMDB00259; HMDB01046	C10H12N2O	-H(-) [+8]	100		Serotonin-H(-) [+8]
717	183.114	1	5252.86	0.676632	7-(Methylthio)heptanenitrile	; HMDB0031890; HMDB31890	C8H15NS	.F(-) [+7]	40		7-(Methylthio)heptanenitrile.F(-) [+7]
718	183.114	1	5252.86	0.676632	N-(3-acetamidopropyl)pyrrolidin-2-one	; CHEBI:133185; HMDB0061384; HMDB61384	C9H16N2O2	-H(-)	100		N-(3-acetamidopropyl)pyrrolidin-2-one-H(-)
719	183.119	1	4422.6	0.724679	1-(1-Methoxy-1-methylethyl)-4-methy...	; C08490; CHEBI:88585; HMDB0029653; HMDB0031311; HMDB0031454; HMDB0031624; HMDB0031625; HMDB0031866; HMDB0032060; HMDB0035601; HMDB0035989; HMDB0036719; HMDB0036814; HMDB0036816; HMDB0037294; HMDB29653; HMDB31311; HMDB31454; HMDB31624; HMDB31625; HMDB31866; HMDB32060; HMDB35601; HMDB35989; HMDB36719; HMDB36814; HMDB36816; HMDB37294	C11H16O	.F(-)	40		1-(1-Methoxy-1-methylethyl)-4-methy....F(-)
720	183.119	1	4422.6	0.724679	1,4-Dimethyl-7-ethylazulene	; C09633; HMDB0036470; HMDB36470	C14H16	-H(-)	100		1,4-Dimethyl-7-ethylazulene-H(-)
721	184.004	1	4025.72	0.661737	Phosphoserine	C01005; CHEBI:15811; CHEBI:37712; HMDB0000272; HMDB0001721; HMDB00272; HMDB01721	C3H8NO6P	-H(-)	16		Phosphoserine-H(-)
722	184.037	1	2890.09	0.643264	(E)-4-Isothiocyanato-1-(methylthio)...	; HMDB0031576; HMDB0041083; HMDB31576; HMDB41083	C6H9NS2	.F(-) [+6]	40		(E)-4-Isothiocyanato-1-(methylthio)....F(-) [+6]
723	184.062	1	5536.29	0.610948	Hydroxyadipate	; C02360; C02488; C03761; C11592; CHEBI:16831; CHEBI:17023; CHEBI:30997; CHEBI:55541; CHEBI:59051; HMDB0000321; HMDB0000345; HMDB0000355; HMDB0000368; HMDB0000640; HMDB0029934; HMDB00321; HMDB0032873; HMDB00345; HMDB00355; HMDB00368; HMDB0041561; HMDB0059758; HMDB00640; HMDB29934; HMDB32873; HMDB41561; HMDB59758	C6H10O5	.F(-) [+3]	40		Hydroxyadipate.F(-) [+3]
724	184.062	1	5536.29	0.610948	(-)-1-Methylpropyl 1-propenyl disul...	; HMDB0034426; HMDB34426	C7H14S2	.F(-) [+3]	40		(-)-1-Methylpropyl 1-propenyl disul....F(-) [+3]
725	184.062	1	5536.29	0.610948	Homovanillic acid	; C03672; C05582; C05583; C10447; C10680; CHEBI:17385; CHEBI:296881; CHEBI:48400; CHEBI:545935; CHEBI:545959; CHEBI:562351; CHEBI:78336; CHEBI:823536; CHEBI:86369; HMDB0000118; HMDB0000333; HMDB0000423; HMDB0000755; HMDB0002643; HMDB0004061; HMDB00118; HMDB0029232; HMDB0029273; HMDB0029646; HMDB00333; HMDB0033624; HMDB0037274; HMDB0041270; HMDB00423; HMDB0059763; HMDB0062595; HMDB00755; HMDB01249…	C9H10O4	-H(-) [+3]	61		Homovanillic acid-H(-) [+3]
726	184.073	1	5117.97	0.746078	Hexose	; C00031; C00137; C00159; C00221; C00247; C00267; C00738; C00795; C00962; C00984; C01487; C01825; C02336; C06150; C06151; C06152; C06153; C10906; C15923; CHEBI:10295; CHEBI:10642; CHEBI:15903; CHEBI:17268; CHEBI:17925; CHEBI:22357; CHEBI:23311; CHEBI:23927; CHEBI:25492; CHEBI:27372; CHEBI:27374; CHEBI:27667; CHEBI:27987; CHEBI:28061; CHEBI:28645; CHEBI:37619; CHEBI:37675; CHEBI:37704; CHEBI:37741…	C6H12O6	-H(-) [+5]	100		Hexose-H(-) [+5]
727	184.073	1	5117.97	0.746078	(S)-N-(4,5-Dihydro-1-methyl-4-oxo-1...	; HMDB0034912; HMDB34912	C7H11N3O3	-H(-)	100		(S)-N-(4,5-Dihydro-1-methyl-4-oxo-1...-H(-)
728	184.098	1	3472.23	0.66108	S-Isopropyl 3-methylbut-2-enethioate	; CHEBI:152031; HMDB0032354; HMDB32354	C8H14OS	.F(-) [+7]	34		S-Isopropyl 3-methylbut-2-enethioate.F(-) [+7]
729	184.098	1	3472.23	0.66108	Pseudoecgonine	; C10858; C12449; CHEBI:708641; HMDB0006348; HMDB0006548; HMDB0094728; HMDB0094729; HMDB0094730; HMDB0094731; HMDB06348; HMDB06548; HMDB94728; HMDB94729; HMDB94730; HMDB94731	C9H15NO3	-H(-)	100		Pseudoecgonine-H(-)
730	185.026	1	6254.49	0.688308	Angelicin	C09060; C09305; CHEBI:27616; CHEBI:28928; HMDB0033930; HMDB0034272; HMDB33930; HMDB34272	C11H6O3	-H(-)	47		Angelicin-H(-)
731	185.026	1	6254.49	0.688308	Phthalate	; C01606; C06337; CHEBI:15702; CHEBI:29069; HMDB0002107; HMDB0002334; HMDB0002428; HMDB0032613; HMDB02107; HMDB02334; HMDB02428; HMDB32613	C8H6O4	.F(-)	40		Phthalate.F(-)
732	185.026	1	6254.49	0.688308	6-hydroxy-2H-1,3-benzodioxole-5-car...	; HMDB0129371; HMDB0137133	C8H6O5	-H(-) [+4]	30		6-hydroxy-2H-1,3-benzodioxole-5-car...-H(-) [+4]
733	185.045	1	16448.9	0.871189	Erinapyrone C	; HMDB0041026; HMDB41026	C8H10O5	-H(-)	100		Erinapyrone C-H(-)
734	185.045	1	16448.9	0.871189	7,8-Dihydroxycoumarin	; C09001; C09263; CHEBI:490095; HMDB0030819; HMDB0032950; HMDB0032951; HMDB0130547; HMDB0136739; HMDB0136740; HMDB0141198; HMDB0141199; HMDB0141200; HMDB30819; HMDB32950; HMDB32951	C9H6O4	-H(-) [+8]	100		7,8-Dihydroxycoumarin-H(-) [+8]
735	185.058	1	13542.1	0.707363	Pyroglutamylglycine	; HMDB0061890; HMDB61890	C7H10N2O4	-H(-)	49		Pyroglutamylglycine-H(-)
736	185.058	1	13542.1	0.707363	1-(Isothiocyanatomethyl)-4-methoxyb...	; HMDB0032581; HMDB32581	C9H9NOS	-H(-) [+7]	40		1-(Isothiocyanatomethyl)-4-methoxyb...-H(-) [+7]
737	185.076	1	36276	0.909347	1,3,11-Tridecatriene-5,7,9-triyne	; HMDB0034294; HMDB0039104; HMDB34294; HMDB39104	C13H10	.F(-)	40		1,3,11-Tridecatriene-5,7,9-triyne.F(-)
738	185.076	1	36276	0.909347	Hexose	; C00031; C00137; C00159; C00221; C00247; C00267; C00738; C00795; C00962; C00984; C01487; C01825; C02336; C06150; C06151; C06152; C06153; C10906; C15923; CHEBI:10295; CHEBI:10642; CHEBI:15903; CHEBI:17268; CHEBI:17925; CHEBI:22357; CHEBI:23311; CHEBI:23927; CHEBI:25492; CHEBI:27372; CHEBI:27374; CHEBI:27667; CHEBI:27987; CHEBI:28061; CHEBI:28645; CHEBI:37619; CHEBI:37675; CHEBI:37704; CHEBI:37741…	C6H12O6	-H(-) [+6]	100		Hexose-H(-) [+6]
739	185.076	1	36276	0.909347	(S)-N-(4,5-Dihydro-1-methyl-4-oxo-1...	; HMDB0034912; HMDB34912	C7H11N3O3	-H(-) [+1]	100		(S)-N-(4,5-Dihydro-1-methyl-4-oxo-1...-H(-) [+1]
740	185.082	1	28076.4	0.735857	4-Methoxycinnamic acid	; C14784; CHEBI:260249; CHEBI:34048; CHEBI:84260; HMDB0002040; HMDB0030903; HMDB0031055; HMDB0033248; HMDB0038712; HMDB0038965; HMDB0039471; HMDB0062273; HMDB0062729; HMDB0125103; HMDB0125518; HMDB0131168; HMDB0133457; HMDB0133611; HMDB0133612; HMDB0133613; HMDB0133614; HMDB0133615; HMDB0134055; HMDB0135647; HMDB0135649; HMDB0135650; HMDB0135651; HMDB0141076; HMDB0141077; HMDB0141078; HMDB0141782…	C10H10O3	-H(-) [+8]	100		4-Methoxycinnamic acid-H(-) [+8]
741	185.082	1	28076.4	0.735857	3-(4-Methyl-3-pentenyl)thiophene	; HMDB0038183; HMDB38183	C10H14S	.F(-)	36		3-(4-Methyl-3-pentenyl)thiophene.F(-)
742	185.082	1	28076.4	0.735857	5-(2-Methylpropyl)tetrahydro-2-oxo-...	; HMDB0030988; HMDB0030992; HMDB30988; HMDB30992	C9H14O4	-H(-)	100		5-(2-Methylpropyl)tetrahydro-2-oxo-...-H(-)
743	185.093	1	12333.1	0.767419	Alanyl-Proline	; HMDB0028695; HMDB0029010; HMDB28695; HMDB29010	C8H14N2O3	-H(-)	100		Alanyl-Proline-H(-)
744	185.118	1	31421.4	0.309652	3-Oxodecanoic acid	; C17620; CHEBI:37157; HMDB0010724; HMDB0030367; HMDB0030369; HMDB0033010; HMDB0038692; HMDB0038978; HMDB0039533; HMDB0039582; HMDB0039587; HMDB0040204; HMDB0040205; HMDB0041376; HMDB0041545; HMDB10724; HMDB30367; HMDB30369; HMDB33010; HMDB38692; HMDB38978; HMDB39533; HMDB39582; HMDB39587; HMDB40204; HMDB40205; HMDB41376; HMDB41545	C10H18O3	-H(-)	100		3-Oxodecanoic acid-H(-)
745	185.118	1	31421.4	0.309652	5-Phenylvaleric acid	; C10454; C10478; C17663; CHEBI:40131; CHEBI:4918; CHEBI:50550; CHEBI:81257; CHEBI:87500; HMDB0002043; HMDB0031250; HMDB0031864; HMDB0033376; HMDB0033386; HMDB0033597; HMDB0035013; HMDB0036235; HMDB0036385; HMDB0037680; HMDB0037708; HMDB0038179; HMDB0040287; HMDB0040356; HMDB0040411; HMDB0040425; HMDB0040426; HMDB0040583; HMDB0040800; HMDB0041553; HMDB0126149; HMDB0126449; HMDB0132981; HMDB013318…	C11H14O2	-H(-) [+8]	100		5-Phenylvaleric acid-H(-) [+8]
746	185.13	1	8365.91	0.355752	Pseudooxynicotine	; C16569; CHEBI:30734; CHEBI:357241; CHEBI:37753; HMDB0001240; HMDB0001329; HMDB0001497; HMDB0060679; HMDB01240; HMDB01329; HMDB01497; HMDB60679	C10H14N2O	-H(-) [+8]	100		Pseudooxynicotine-H(-) [+8]
747	185.13	1	8365.91	0.355752	3-[(3-Methylbutyl)nitrosoamino]-2-b...	; HMDB0033553; HMDB33553	C9H18N2O2	-H(-)	100		3-[(3-Methylbutyl)nitrosoamino]-2-b...-H(-)
748	185.136	1	6976.34	0.66883	Geranyl formate	; C12294; CHEBI:31648; HMDB0030006; HMDB0030424; HMDB0032050; HMDB0032463; HMDB0034708; HMDB0034730; HMDB0035156; HMDB0036191; HMDB0036215; HMDB0037388; HMDB0037829; HMDB0038005; HMDB0038068; HMDB0038079; HMDB0038245; HMDB0038279; HMDB0040595; HMDB0059816; HMDB30006; HMDB30424; HMDB32050; HMDB32463; HMDB34708; HMDB34730; HMDB35156; HMDB36191; HMDB36215; HMDB37388; HMDB37829; HMDB38005; HMDB38068;…	C11H18O2	-H(-) [+4]	100		Geranyl formate-H(-) [+4]
749	185.154	1	18612.2	0.0502874	Undecanoic acid	; C17715; CHEBI:32368; CHEBI:63864; CHEBI:87374; CHEBI:87501; CHEBI:87511; CHEBI:87542; HMDB0000947; HMDB0002373; HMDB0032044; HMDB0032325; HMDB0032448; HMDB0033618; HMDB0033848; HMDB0034134; HMDB0034456; HMDB0034458; HMDB0034460; HMDB0036034; HMDB0036229; HMDB0038237; HMDB0038267; HMDB0039215; HMDB0040171; HMDB0040193; HMDB0040266; HMDB0041559; HMDB0059831; HMDB0059860; HMDB0062119; HMDB0094659;…	C11H22O2	-H(-)	100		Undecanoic acid-H(-)
750	186.056	1	7193.41	0.77878	Indoleacrylic acid	; CHEBI:90333; HMDB0000734; HMDB00734	C11H9NO2	-H(-)	100		Indoleacrylic acid-H(-)
751	186.056	1	7193.41	0.77878	Pyridoxal	; C00250; C06051; CHEBI:17310; CHEBI:17889; CHEBI:27440; HMDB0001545; HMDB0004290; HMDB0034887; HMDB0034889; HMDB0060374; HMDB01545; HMDB04290; HMDB34887; HMDB34889; HMDB60374	C8H9NO3	.F(-)	40		Pyridoxal.F(-)
752	186.07	1	4544.17	0.623582	(-)-1-Methylpropyl 1-propenyl disul...	; HMDB0034426; HMDB34426	C7H14S2	.F(-) [+5]	40		(-)-1-Methylpropyl 1-propenyl disul....F(-) [+5]
753	186.077	1	6132.33	0.608421	2-Aminodipyrido[1,2-a:3'',2''-d]imi...	; C19245; HMDB0029748; HMDB29748	C10H8N4	-H(-) [+3]	100		2-Aminodipyrido[1,2-a:3'',2''-d]imi...-H(-) [+3]
754	186.077	1	6132.33	0.608421	Choline-P	C00588; CHEBI:18132; HMDB0001565; HMDB00284; HMDB01565	C5H15NO4P	-H(-) [+3]	100		Choline-P-H(-) [+3]
755	186.077	1	6132.33	0.608421	Deoxyhexose	; C00507; C00861; C01018; C01019; C01721; C02095; C02781; C07326; CHEBI:16070; CHEBI:17617; CHEBI:17897; CHEBI:2181; CHEBI:27442; CHEBI:42548; CHEBI:42564; CHEBI:42589; CHEBI:48204; CHEBI:62346; HMDB0000174; HMDB0000849; HMDB0002712; HMDB0003081; HMDB0005876; HMDB0010207; HMDB0012327; HMDB00174; HMDB0029196; HMDB0033821; HMDB0059624; HMDB0059625; HMDB0060267; HMDB0062477; HMDB0062489; HMDB00849; …	C6H12O5	.F(-) [+3]	40		Deoxyhexose.F(-) [+3]
756	186.077	1	6132.33	0.608421	2-Keto-6-acetamidocaproate	; C05548; HMDB0012150; HMDB12150	C8H13NO4	-H(-)	100		2-Keto-6-acetamidocaproate-H(-)
757	186.077	1	6132.33	0.608421	7-Methyl-2-hydroxy-6-oxoocta-2,4-di...	; C05594; CHEBI:125412; CHEBI:846276; CHEBI:89913; HMDB0001490; HMDB0035056; HMDB0036072; HMDB0039650; HMDB0040603; HMDB0059730; HMDB0125593; HMDB0125597; HMDB0126618; HMDB0126619; HMDB0126620; HMDB0131233; HMDB01490; HMDB02909; HMDB06775; HMDB35056; HMDB36072; HMDB39650; HMDB40603; HMDB59730	C9H12O4	-H(-) [+3]	100		7-Methyl-2-hydroxy-6-oxoocta-2,4-di...-H(-) [+3]
758	186.085	1	4704.21	0.691253	4-Methoxycinnamic acid	; C14784; CHEBI:260249; CHEBI:34048; CHEBI:84260; HMDB0002040; HMDB0030903; HMDB0031055; HMDB0033248; HMDB0038712; HMDB0038965; HMDB0039471; HMDB0062273; HMDB0062729; HMDB0125103; HMDB0125518; HMDB0131168; HMDB0133457; HMDB0133611; HMDB0133612; HMDB0133613; HMDB0133614; HMDB0133615; HMDB0134055; HMDB0135647; HMDB0135649; HMDB0135650; HMDB0135651; HMDB0141076; HMDB0141077; HMDB0141078; HMDB0141782…	C10H10O3	-H(-) [+9]	57		4-Methoxycinnamic acid-H(-) [+9]
759	186.085	1	4704.21	0.691253	3-(4-Methyl-3-pentenyl)thiophene	; HMDB0038183; HMDB38183	C10H14S	.F(-) [+1]	40		3-(4-Methyl-3-pentenyl)thiophene.F(-) [+1]
760	186.085	1	4704.21	0.691253	5-(2-Methylpropyl)tetrahydro-2-oxo-...	; HMDB0030988; HMDB0030992; HMDB30988; HMDB30992	C9H14O4	-H(-) [+1]	100		5-(2-Methylpropyl)tetrahydro-2-oxo-...-H(-) [+1]
761	186.092	1	3564.65	0.49122	2,3-Dihydro-5-(5-methyl-2-furanyl)-...	; HMDB0040012; HMDB40012	C12H13NO	-H(-)	100		2,3-Dihydro-5-(5-methyl-2-furanyl)-...-H(-)
762	186.096	1	3483.86	0.4815	Alanyl-Proline	; HMDB0028695; HMDB0029010; HMDB28695; HMDB29010	C8H14N2O3	-H(-) [+1]	100		Alanyl-Proline-H(-) [+1]
763	186.114	1	10281.1	0.665529	2(N)-Methyl-norsalsolinol	; C07577; C09642; C18771; CHEBI:123715; CHEBI:1391; CHEBI:38571; CHEBI:767276; HMDB0001189; HMDB0005199; HMDB0029223; HMDB0029224; HMDB0030372; HMDB0031811; HMDB0033763; HMDB0039655; HMDB0040021; HMDB0041931; HMDB0042012; HMDB01189; HMDB05199; HMDB29223; HMDB29224; HMDB30372; HMDB31811; HMDB33763; HMDB39655; HMDB40021; HMDB41931; HMDB42012	C10H13NO2	-H(-) [+8]	100		2(N)-Methyl-norsalsolinol-H(-) [+8]
764	186.114	1	10281.1	0.665529	5-exo-Hydroxy-1,2-campholide	; HMDB0036117; HMDB0036998; HMDB0039052; HMDB0039710; HMDB0040883; HMDB36117; HMDB36998; HMDB39052; HMDB39710; HMDB40883	C10H16O3	-H(-) [+3]	100		5-exo-Hydroxy-1,2-campholide-H(-) [+3]
765	186.114	1	10281.1	0.665529	N-Heptanoylglycine	; C01092; CHEBI:15830; CHEBI:74433; HMDB0013010; HMDB0037790; HMDB13010; HMDB37790	C9H17NO3	-H(-)	100		N-Heptanoylglycine-H(-)
766	186.157	1	2901.25	0.603612	Undecanoic acid	; C17715; CHEBI:32368; CHEBI:63864; CHEBI:87374; CHEBI:87501; CHEBI:87511; CHEBI:87542; HMDB0000947; HMDB0002373; HMDB0032044; HMDB0032325; HMDB0032448; HMDB0033618; HMDB0033848; HMDB0034134; HMDB0034456; HMDB0034458; HMDB0034460; HMDB0036034; HMDB0036229; HMDB0038237; HMDB0038267; HMDB0039215; HMDB0040171; HMDB0040193; HMDB0040266; HMDB0041559; HMDB0059831; HMDB0059860; HMDB0062119; HMDB0094659;…	C11H22O2	-H(-) [+1]	100		Undecanoic acid-H(-) [+1]
767	187.007	1	442769	0.957475	p-Cresol sulfate	; CHEBI:82914; HMDB0011635; HMDB0034782; HMDB11635; HMDB34782	C7H8O4S	-H(-)	100		p-Cresol sulfate-H(-)
768	187.024	1	67477.2	0.874887	cis-2-Methylaconitate	; C04225; CHEBI:16717; CHEBI:17516; HMDB0006357; HMDB0060320; HMDB06357; HMDB60320	C7H8O6	-H(-)	100		cis-2-Methylaconitate-H(-)
769	187.033	1	44679.4	0.936401	Phthalate	; C01606; C06337; CHEBI:15702; CHEBI:29069; HMDB0002107; HMDB0002334; HMDB0002428; HMDB0032613; HMDB02107; HMDB02334; HMDB02428; HMDB32613	C8H6O4	.F(-) [+2]	40		Phthalate.F(-) [+2]
770	187.033	1	44679.4	0.936401	6-hydroxy-2H-1,3-benzodioxole-5-car...	; HMDB0129371; HMDB0137133	C8H6O5	-H(-) [+6]	85		6-hydroxy-2H-1,3-benzodioxole-5-car...-H(-) [+6]
771	187.041	1	29873.9	0.80472	Isoplumbagin	; HMDB0035291; HMDB35291	C11H8O3	-H(-)	100		Isoplumbagin-H(-)
772	187.063	1	41216	0.939803	N-(2,5-Dihydroxyphenyl)pyridinium(1+)	; HMDB0040768; HMDB40768	C11H10NO2	-H(-)	83		N-(2,5-Dihydroxyphenyl)pyridinium(1+)-H(-)
773	187.063	1	41216	0.939803	Pyroglutamylglycine	; HMDB0061890; HMDB61890	C7H10N2O4	-H(-) [+2]	100		Pyroglutamylglycine-H(-) [+2]
774	187.063	1	41216	0.939803	4-Pyridoxate	C00847; CHEBI:17405; HMDB0000017; HMDB00017	C8H9NO4	-H(-) [+5]	100		4-Pyridoxate-H(-) [+5]
775	187.063	1	41216	0.939803	1-(Isothiocyanatomethyl)-4-methoxyb...	; HMDB0032581; HMDB32581	C9H9NOS	-H(-) [+9]	100		1-(Isothiocyanatomethyl)-4-methoxyb...-H(-) [+9]
776	187.098	1	76402.9	0.834976	Azelaic acid	; C08261; CHEBI:48131; CHEBI:87319; CHEBI:88404; CHEBI:89874; HMDB0000784; HMDB0011717; HMDB0032200; HMDB0032258; HMDB0032387; HMDB0036233; HMDB0059760; HMDB0059783; HMDB0059814; HMDB0059879; HMDB00784; HMDB11717; HMDB32200; HMDB32258; HMDB32387; HMDB36233; HMDB59760; HMDB59783; HMDB59814; HMDB59879	C9H16O4	-H(-)	100		Azelaic acid-H(-)
777	187.134	1	19438.3	0.846179	3-Hydroxycapric acid	; CHEBI:132983; HMDB0002203; HMDB0010725; HMDB0033201; HMDB0033574; HMDB0033640; HMDB0034783; HMDB0038186; HMDB0039470; HMDB0039668; HMDB0039669; HMDB0039893; HMDB0040329; HMDB0041600; HMDB02203; HMDB10725; HMDB33201; HMDB33574; HMDB33640; HMDB34783; HMDB38186; HMDB39470; HMDB39668; HMDB39669; HMDB39893; HMDB40329; HMDB41600	C10H20O3	-H(-)	100		3-Hydroxycapric acid-H(-)
778	187.134	1	19438.3	0.846179	2,2,7,7-Tetramethyl-1,6-dioxaspiro[...	; CHEBI:76357; CHEBI:76358; HMDB0030007; HMDB0030039; HMDB0032468; HMDB0035240; HMDB0036669; HMDB0036817; HMDB0039159; HMDB0039957; HMDB0059925; HMDB0059926; HMDB30007; HMDB30039; HMDB32468; HMDB35240; HMDB36669; HMDB36817; HMDB39159; HMDB39957; HMDB59925; HMDB59926	C11H16O2	-H(-) [+8]	100		2,2,7,7-Tetramethyl-1,6-dioxaspiro[...-H(-) [+8]
779	188.01	1	45925.5	0.944399	p-Cresol sulfate	; CHEBI:82914; HMDB0011635; HMDB0034782; HMDB11635; HMDB34782	C7H8O4S	-H(-) [+1]	100		p-Cresol sulfate-H(-) [+1]
780	188.035	1	28917.7	0.694105	Kynurenic acid	; C01717; CHEBI:18344; CHEBI:34105; CHEBI:34106; HMDB0000715; HMDB0060331; HMDB0060332; HMDB00715; HMDB60331; HMDB60332	C10H7NO3	-H(-)	100		Kynurenic acid-H(-)
781	188.035	1	28917.7	0.694105	Angelicin	C09060; C09305; CHEBI:27616; CHEBI:28928; HMDB0033930; HMDB0034272; HMDB33930; HMDB34272	C11H6O3	-H(-) [+3]	100		Angelicin-H(-) [+3]
782	188.035	1	28917.7	0.694105	Phthalate	; C01606; C06337; CHEBI:15702; CHEBI:29069; HMDB0002107; HMDB0002334; HMDB0002428; HMDB0032613; HMDB02107; HMDB02334; HMDB02428; HMDB32613	C8H6O4	.F(-) [+3]	40		Phthalate.F(-) [+3]
783	188.056	1	38697.1	0.846634	Acetyl-Glu	; C00624; CHEBI:12575; HMDB0000590; HMDB0001138; HMDB00590; HMDB01138	C7H11NO5	-H(-)	100		Acetyl-Glu-H(-)
784	188.056	1	38697.1	0.846634	Erinapyrone C	; HMDB0041026; HMDB41026	C8H10O5	-H(-) [+3]	100		Erinapyrone C-H(-) [+3]
785	188.071	1	16266.9	0.924906	3-Indolepropionic acid	; C07437; CHEBI:149869; CHEBI:43580; CHEBI:72782; HMDB0002302; HMDB0014970; HMDB0029738; HMDB02302; HMDB14970; HMDB29738	C11H11NO2	-H(-)	100		3-Indolepropionic acid-H(-)
786	188.092	1	19246.6	0.886927	N-Methylcalystegine B2	; HMDB0036604; HMDB0062181; HMDB0094718; HMDB0094719; HMDB0094720; HMDB0094721; HMDB0094722; HMDB36604; HMDB62181; HMDB94718; HMDB94719; HMDB94720; HMDB94721; HMDB94722	C8H15NO4	-H(-)	100		N-Methylcalystegine B2-H(-)
787	188.092	1	19246.6	0.886927	5-(2-Methylpropyl)tetrahydro-2-oxo-...	; HMDB0030988; HMDB0030992; HMDB30988; HMDB30992	C9H14O4	-H(-) [+3]	100		5-(2-Methylpropyl)tetrahydro-2-oxo-...-H(-) [+3]
788	188.092	1	19246.6	0.886927	4-Butyl-5-ethylthiazole	; HMDB0040065; HMDB0040066; HMDB0040076; HMDB0040077; HMDB0040078; HMDB0040079; HMDB0040080; HMDB0040081; HMDB0040082; HMDB0040098; HMDB0040099; HMDB0040106; HMDB0040107; HMDB0040108; HMDB40065; HMDB40066; HMDB40076; HMDB40077; HMDB40078; HMDB40079; HMDB40080; HMDB40081; HMDB40082; HMDB40098; HMDB40099; HMDB40106; HMDB40107; HMDB40108	C9H15NS	.F(-)	40		4-Butyl-5-ethylthiazole.F(-)
789	188.101	1	12703.1	0.778959	2,3-Dihydro-5-(5-methyl-2-furanyl)-...	; HMDB0040012; HMDB40012	C12H13NO	-H(-) [+2]	44		2,3-Dihydro-5-(5-methyl-2-furanyl)-...-H(-) [+2]
790	188.101	1	12703.1	0.778959	Azelaic acid	; C08261; CHEBI:48131; CHEBI:87319; CHEBI:88404; CHEBI:89874; HMDB0000784; HMDB0011717; HMDB0032200; HMDB0032258; HMDB0032387; HMDB0036233; HMDB0059760; HMDB0059783; HMDB0059814; HMDB0059879; HMDB00784; HMDB11717; HMDB32200; HMDB32258; HMDB32387; HMDB36233; HMDB59760; HMDB59783; HMDB59814; HMDB59879	C9H16O4	-H(-) [+1]	100		Azelaic acid-H(-) [+1]
791	188.987	1	20828.4	0.895742	Glycerone sulfate	C11499; CHEBI:16712; HMDB0060176; HMDB60176	C3H6O6S	.F(-)	40		Glycerone sulfate.F(-)
792	188.987	1	20828.4	0.895742	Pyrocatechol sulfate	; CHEBI:68505; HMDB0059724; HMDB0061713; HMDB59724; HMDB61713	C6H6O5S	-H(-)	100		Pyrocatechol sulfate-H(-)
793	189.004	1	31045.9	0.931135	Oxalosuccinic acid	C05379; CHEBI:7815; HMDB0003974; HMDB03974	C6H6O7	-H(-)	100		Oxalosuccinic acid-H(-)
794	189.022	1	13195.1	0.678252	Benzyl methyl disulfide	; HMDB0040590; HMDB40590	C8H10S2	.F(-)	40		Benzyl methyl disulfide.F(-)
795	189.041	1	33801.1	0.901183	3-Dehydroquinate	; C00944; CHEBI:17947; HMDB0012710; HMDB0059927; HMDB12710; HMDB59927	C7H10O6	-H(-)	100		3-Dehydroquinate-H(-)
796	189.041	1	33801.1	0.901183	5-(Methylthio)-2-[(methylthio)methy...	; HMDB0037815; HMDB37815	C8H14OS2	-H(-)	100		5-(Methylthio)-2-[(methylthio)methy...-H(-)
797	189.041	1	33801.1	0.901183	6-hydroxy-2H-1,3-benzodioxole-5-car...	; HMDB0129371; HMDB0137133	C8H6O5	-H(-) [+8]	100		6-hydroxy-2H-1,3-benzodioxole-5-car...-H(-) [+8]
798	189.056	1	15383.3	0.861288	7-Methoxy-6-methyl-2H-1-benzopyran-...	; C17916; CHEBI:81379; HMDB0032991; HMDB0039359; HMDB0040326; HMDB0040731; HMDB0040938; HMDB0041122; HMDB0129361; HMDB32991; HMDB39359; HMDB40326; HMDB40731; HMDB40938; HMDB41122	C11H10O3	-H(-)	100		7-Methoxy-6-methyl-2H-1-benzopyran-...-H(-)
799	189.056	1	15383.3	0.861288	3,4-Dihydroxyphenylglycol	; C05576; CHEBI:1387; CHEBI:89898; HMDB0000318; HMDB00318; HMDB0032966; HMDB0038760; HMDB0038761; HMDB0059756; HMDB0132906; HMDB0132907; HMDB0133971; HMDB0133972; HMDB0133982; HMDB05870; HMDB32966; HMDB38760; HMDB38761; HMDB59756	C8H10O4	.F(-)	40		3,4-Dihydroxyphenylglycol.F(-)
800	189.067	1	15344	0.440453	6-Hydroxy-1H-indole-3-acetamide	; CHEBI:563250; HMDB0031173; HMDB31173	C10H10N2O2	-H(-)	100		6-Hydroxy-1H-indole-3-acetamide-H(-)
801	189.067	1	15344	0.440453	Indoleacrylic acid	; CHEBI:90333; HMDB0000734; HMDB00734	C11H9NO2	-H(-) [+3]	100		Indoleacrylic acid-H(-) [+3]
802	189.067	1	15344	0.440453	Pyridoxal	; C00250; C06051; CHEBI:17310; CHEBI:17889; CHEBI:27440; HMDB0001545; HMDB0004290; HMDB0034887; HMDB0034889; HMDB0060374; HMDB01545; HMDB04290; HMDB34887; HMDB34889; HMDB60374	C8H9NO3	.F(-) [+3]	40		Pyridoxal.F(-) [+3]
803	189.078	1	16131.7	0.82494	3-Hydroxysuberic acid	; CHEBI:53781; CHEBI:70766; CHEBI:84086; HMDB0000325; HMDB00325; HMDB0040220; HMDB0061681; HMDB40220; HMDB61681	C8H14O5	-H(-)	100		3-Hydroxysuberic acid-H(-)
804	189.078	1	16131.7	0.82494	Homovanillic acid	; C03672; C05582; C05583; C10447; C10680; CHEBI:17385; CHEBI:296881; CHEBI:48400; CHEBI:545935; CHEBI:545959; CHEBI:562351; CHEBI:78336; CHEBI:823536; CHEBI:86369; HMDB0000118; HMDB0000333; HMDB0000423; HMDB0000755; HMDB0002643; HMDB0004061; HMDB00118; HMDB0029232; HMDB0029273; HMDB0029646; HMDB00333; HMDB0033624; HMDB0037274; HMDB0041270; HMDB00423; HMDB0059763; HMDB0062595; HMDB00755; HMDB01249…	C9H10O4	-H(-) [+8]	100		Homovanillic acid-H(-) [+8]
805	189.091	1	10236.1	0.775131	C15:5	; C03885; C06360; C17854; HMDB0030905; HMDB0032027; HMDB0032064; HMDB0032177; HMDB0032488; HMDB0033033; HMDB0034277; HMDB0037627; HMDB0037700; HMDB0037701; HMDB0041315; HMDB0132934; HMDB0132983; HMDB30905; HMDB32027; HMDB32064; HMDB32177; HMDB32488; HMDB33033; HMDB34277; HMDB37627; HMDB37700; HMDB37701; HMDB41315	C12H14O2	-H(-)	100		C15:5-H(-)
806	189.091	1	10236.1	0.775131	1,3,11-Tridecatriene-5,7,9-triyne	; HMDB0034294; HMDB0039104; HMDB34294; HMDB39104	C13H10	.F(-) [+4]	40		1,3,11-Tridecatriene-5,7,9-triyne.F(-) [+4]
807	190.001	1	6137.74	0.742168	L-Homocysteine sulfonic acid	; HMDB0002238; HMDB02238	C3H9NO3S2	.F(-)	40		L-Homocysteine sulfonic acid.F(-)
808	190.019	1	12324.8	0.834563	p-Cresol sulfate	; CHEBI:82914; HMDB0011635; HMDB0034782; HMDB11635; HMDB34782	C7H8O4S	-H(-) [+3]	42		p-Cresol sulfate-H(-) [+3]
809	190.044	1	34113.7	0.94812	3-Dehydroquinate	; C00944; CHEBI:17947; HMDB0012710; HMDB0059927; HMDB12710; HMDB59927	C7H10O6	-H(-) [+1]	100		3-Dehydroquinate-H(-) [+1]
810	190.044	1	34113.7	0.94812	5-(Methylthio)-2-[(methylthio)methy...	; HMDB0037815; HMDB37815	C8H14OS2	-H(-) [+1]	100		5-(Methylthio)-2-[(methylthio)methy...-H(-) [+1]
811	190.054	1	38012.9	0.946947	Acetyl-Met	C02712; CHEBI:165927; HMDB0011745; HMDB11745	C7H13NO3S	-H(-)	100		Acetyl-Met-H(-)
812	190.065	1	10410.2	0.508005	Acetyl-Glu	; C00624; CHEBI:12575; HMDB0000590; HMDB0001138; HMDB00590; HMDB01138	C7H11NO5	-H(-) [+2]	35		Acetyl-Glu-H(-) [+2]
813	191.02	1	848961	0.850367	(Iso)Citrate	; C00158; C00311; C00451; C04575; C04617; CHEBI:151; CHEBI:15622; CHEBI:160; CHEBI:30769; CHEBI:30887; CHEBI:85805; HMDB0000094; HMDB0000193; HMDB0001874; HMDB0005971; HMDB0006511; HMDB00094; HMDB00193; HMDB0033717; HMDB0041862; HMDB01874; HMDB05971; HMDB06511; HMDB33717; HMDB41862	C6H8O7	-H(-)	100		(Iso)Citrate-H(-)
814	191.02	1	848961	0.850367	p-Cresol sulfate	; CHEBI:82914; HMDB0011635; HMDB0034782; HMDB11635; HMDB34782	C7H8O4S	-H(-) [+4]	100		p-Cresol sulfate-H(-) [+4]
815	191.068	1	29339	0.874612	Serinyl-Serine	; HMDB0029048; HMDB29048	C6H12N2O5	-H(-)	100		Serinyl-Serine-H(-)
816	191.082	1	19763	0.875205	Oxoamide	; CHEBI:89087; HMDB0001004; HMDB0001324; HMDB0001390; HMDB0001411; HMDB0001427; HMDB01004; HMDB01324; HMDB01390; HMDB01411; HMDB01427	C10H12N2O2	-H(-)	100		Oxoamide-H(-)
817	191.082	1	19763	0.875205	3-Indolepropionic acid	; C07437; CHEBI:149869; CHEBI:43580; CHEBI:72782; HMDB0002302; HMDB0014970; HMDB0029738; HMDB02302; HMDB14970; HMDB29738	C11H11NO2	-H(-) [+3]	100		3-Indolepropionic acid-H(-) [+3]
818	191.088	1	13761.2	0.79948	2-Ethoxynaphthalene	; HMDB0029688; HMDB0031621; HMDB29688; HMDB31621	C12H12O	.F(-)	40		2-Ethoxynaphthalene.F(-)
819	191.095	1	9621.4	0.852434	2-Aminodipyrido[1,2-a:3'',2''-d]imi...	; C19245; HMDB0029748; HMDB29748	C10H8N4	-H(-) [+8]	100		2-Aminodipyrido[1,2-a:3'',2''-d]imi...-H(-) [+8]
820	191.095	1	9621.4	0.852434	(S)-N-(4,5-Dihydro-1-methyl-4-oxo-1...	; HMDB0034912; HMDB34912	C7H11N3O3	-H(-) [+7]	88		(S)-N-(4,5-Dihydro-1-methyl-4-oxo-1...-H(-) [+7]
821	191.095	1	9621.4	0.852434	2-Keto-6-acetamidocaproate	; C05548; HMDB0012150; HMDB12150	C8H13NO4	-H(-) [+5]	72		2-Keto-6-acetamidocaproate-H(-) [+5]
822	191.107	1	11173.1	0.880144	2,3-Dihydro-5-(5-methyl-2-furanyl)-...	; HMDB0040012; HMDB40012	C12H13NO	-H(-) [+5]	31		2,3-Dihydro-5-(5-methyl-2-furanyl)-...-H(-) [+5]
823	191.107	1	11173.1	0.880144	C12:4	; CHEBI:87409; CHEBI:87413; HMDB0031571; HMDB0031614; HMDB0031618; HMDB0032043; HMDB0033380; HMDB0035010; HMDB0035014; HMDB0035015; HMDB0035447; HMDB0036388; HMDB0036734; HMDB0037165; HMDB0037709; HMDB0037716; HMDB0037717; HMDB0037792; HMDB0038180; HMDB0039496; HMDB0039643; HMDB0039841; HMDB0040427; HMDB0132942; HMDB0132971; HMDB0132979; HMDB31571; HMDB31614; HMDB31618; HMDB32043; HMDB33380; HMDB…	C12H16O2	-H(-)	100		C12:4-H(-)
824	191.144	1	6190	0.842265	2,6-Diisopropyl-3-methylphenol	; C12286; C12287; CHEBI:138017; CHEBI:32319; CHEBI:32325; CHEBI:49250; CHEBI:67207; HMDB0029820; HMDB0029821; HMDB0029822; HMDB0029823; HMDB0029824; HMDB0029825; HMDB0031733; HMDB0032498; HMDB0032541; HMDB0033545; HMDB0034671; HMDB0034959; HMDB0034979; HMDB0035682; HMDB0035753; HMDB0036022; HMDB0036027; HMDB0036144; HMDB0036565; HMDB0036684; HMDB0036818; HMDB0037139; HMDB0041615; HMDB0059883; HMD…	C13H20O	-H(-)	100		2,6-Diisopropyl-3-methylphenol-H(-)
825	191.144	1	6190	0.842265	1,4-Dimethyl-7-ethylazulene	; C09633; HMDB0036470; HMDB36470	C14H16	-H(-) [+8]	100		1,4-Dimethyl-7-ethylazulene-H(-) [+8]
826	192.024	1	90347.5	0.846948	(Iso)Citrate	; C00158; C00311; C00451; C04575; C04617; CHEBI:151; CHEBI:15622; CHEBI:160; CHEBI:30769; CHEBI:30887; CHEBI:85805; HMDB0000094; HMDB0000193; HMDB0001874; HMDB0005971; HMDB0006511; HMDB00094; HMDB00193; HMDB0033717; HMDB0041862; HMDB01874; HMDB05971; HMDB06511; HMDB33717; HMDB41862	C6H8O7	-H(-) [+1]	100		(Iso)Citrate-H(-) [+1]
827	192.024	1	90347.5	0.846948	p-Cresol sulfate	; CHEBI:82914; HMDB0011635; HMDB0034782; HMDB11635; HMDB34782	C7H8O4S	-H(-) [+5]	100		p-Cresol sulfate-H(-) [+5]
828	192.051	1	14686	0.903053	3-Dehydroquinate	; C00944; CHEBI:17947; HMDB0012710; HMDB0059927; HMDB12710; HMDB59927	C7H10O6	-H(-) [+3]	100		3-Dehydroquinate-H(-) [+3]
829	192.051	1	14686	0.903053	5-(Methylthio)-2-[(methylthio)methy...	; HMDB0037815; HMDB37815	C8H14OS2	-H(-) [+3]	100		5-(Methylthio)-2-[(methylthio)methy...-H(-) [+3]
830	192.067	1	40091.2	0.924204	Phenylacetylglycine	; C01586; C05598; C06332; C16587; C16595; CHEBI:103973; CHEBI:16803; CHEBI:27480; CHEBI:468391; CHEBI:613303; CHEBI:613449; CHEBI:80586; HMDB0000821; HMDB0000859; HMDB0011723; HMDB0013245; HMDB0013292; HMDB0032388; HMDB0034250; HMDB0060366; HMDB0060389; HMDB0060758; HMDB00821; HMDB00859; HMDB11723; HMDB13245; HMDB13292; HMDB32388; HMDB34250; HMDB60366; HMDB60389; HMDB60758	C10H11NO3	-H(-)	100		Phenylacetylglycine-H(-)
831	192.067	1	40091.2	0.924204	Acetyl-Glu-semialdehyde	C01250; CHEBI:16319; HMDB0006488; HMDB06488	C7H11NO4	.F(-)	40		Acetyl-Glu-semialdehyde.F(-)
832	192.067	1	40091.2	0.924204	3,4-Dihydroxyphenylglycol	; C05576; CHEBI:1387; CHEBI:89898; HMDB0000318; HMDB00318; HMDB0032966; HMDB0038760; HMDB0038761; HMDB0059756; HMDB0132906; HMDB0132907; HMDB0133971; HMDB0133972; HMDB0133982; HMDB05870; HMDB32966; HMDB38760; HMDB38761; HMDB59756	C8H10O4	.F(-) [+3]	40		3,4-Dihydroxyphenylglycol.F(-) [+3]
833	192.11	1	3314.35	0.823847	C12:4	; CHEBI:87409; CHEBI:87413; HMDB0031571; HMDB0031614; HMDB0031618; HMDB0032043; HMDB0033380; HMDB0035010; HMDB0035014; HMDB0035015; HMDB0035447; HMDB0036388; HMDB0036734; HMDB0037165; HMDB0037709; HMDB0037716; HMDB0037717; HMDB0037792; HMDB0038180; HMDB0039496; HMDB0039643; HMDB0039841; HMDB0040427; HMDB0132942; HMDB0132971; HMDB0132979; HMDB31571; HMDB31614; HMDB31618; HMDB32043; HMDB33380; HMDB…	C12H16O2	-H(-) [+1]	100		C12:4-H(-) [+1]
834	193.014	1	17436.5	0.784937	Aconitate	C00417; C00425; C02341; CHEBI:17242; CHEBI:32805; CHEBI:32806; HMDB0000072; HMDB0000958; HMDB0001264; HMDB00072; HMDB00461; HMDB00958; HMDB01264	C6H6O6	.F(-)	31		Aconitate.F(-)
835	193.014	1	17436.5	0.784937	2-(2H-1,3-benzodioxol-5-yl)-2-oxoac...	; HMDB0129377; HMDB0132253; HMDB0132254; HMDB0136659; HMDB0136660; HMDB0136661	C9H6O5	-H(-)	100		2-(2H-1,3-benzodioxol-5-yl)-2-oxoac...-H(-)
836	193.026	1	47753.6	0.859287	(Iso)Citrate	; C00158; C00311; C00451; C04575; C04617; CHEBI:151; CHEBI:15622; CHEBI:160; CHEBI:30769; CHEBI:30887; CHEBI:85805; HMDB0000094; HMDB0000193; HMDB0001874; HMDB0005971; HMDB0006511; HMDB00094; HMDB00193; HMDB0033717; HMDB0041862; HMDB01874; HMDB05971; HMDB06511; HMDB33717; HMDB41862	C6H8O7	-H(-) [+2]	100		(Iso)Citrate-H(-) [+2]
837	193.026	1	47753.6	0.859287	p-Cresol sulfate	; CHEBI:82914; HMDB0011635; HMDB0034782; HMDB11635; HMDB34782	C7H8O4S	-H(-) [+6]	100		p-Cresol sulfate-H(-) [+6]
838	193.036	1	17738.3	0.833459	Hexuronate	; C00191; C00470; C00618; C01062; C06472; C08348; C15673; CHEBI:16142; CHEBI:24769; CHEBI:33885; CHEBI:42717; CHEBI:47954; CHEBI:47962; HMDB0000127; HMDB0002545; HMDB0002704; HMDB0003363; HMDB0003402; HMDB0006334; HMDB0011731; HMDB0011732; HMDB00127; HMDB0038491; HMDB0127846; HMDB02545; HMDB02704; HMDB03348; HMDB03363; HMDB03402; HMDB06334; HMDB11731; HMDB11732; HMDB38491	C6H10O7	-H(-)	100		Hexuronate-H(-)
839	193.036	1	17738.3	0.833459	6-(Hydroxymethyl)-2,4(1H,3H)-pterid...	; HMDB0033245; HMDB33245	C7H6N4O3	-H(-)	100		6-(Hydroxymethyl)-2,4(1H,3H)-pterid...-H(-)
840	193.05	1	14440.8	0.847084	trans-Ferulic acid	; C01494; C10470; CHEBI:17620; CHEBI:493263; CHEBI:70973; CHEBI:84089; CHEBI:84093; CHEBI:86956; HMDB0000954; HMDB0000955; HMDB0002120; HMDB0029663; HMDB0030765; HMDB0032614; HMDB0032652; HMDB0037644; HMDB0039606; HMDB00537; HMDB0059721; HMDB0061686; HMDB00954; HMDB00955; HMDB0125096; HMDB0125524; HMDB0125588; HMDB0127500; HMDB0131137; HMDB0131171; HMDB0131172; HMDB0131173; HMDB0134088; HMDB01357…	C10H10O4	-H(-)	100		trans-Ferulic acid-H(-)
841	193.05	1	14440.8	0.847084	Angelicin	C09060; C09305; CHEBI:27616; CHEBI:28928; HMDB0033930; HMDB0034272; HMDB33930; HMDB34272	C11H6O3	-H(-) [+8]	100		Angelicin-H(-) [+8]
842	193.071	1	15303.1	0.785219	Phenylacetylglycine	; C01586; C05598; C06332; C16587; C16595; CHEBI:103973; CHEBI:16803; CHEBI:27480; CHEBI:468391; CHEBI:613303; CHEBI:613449; CHEBI:80586; HMDB0000821; HMDB0000859; HMDB0011723; HMDB0013245; HMDB0013292; HMDB0032388; HMDB0034250; HMDB0060366; HMDB0060389; HMDB0060758; HMDB00821; HMDB00859; HMDB11723; HMDB13245; HMDB13292; HMDB32388; HMDB34250; HMDB60366; HMDB60389; HMDB60758	C10H11NO3	-H(-) [+1]	56		Phenylacetylglycine-H(-) [+1]
843	193.071	1	15303.1	0.785219	Acetyl-Glu-semialdehyde	C01250; CHEBI:16319; HMDB0006488; HMDB06488	C7H11NO4	.F(-) [+1]	40		Acetyl-Glu-semialdehyde.F(-) [+1]
844	193.071	1	15303.1	0.785219	D-4-O-Methyl-myo-inositol	; C03365; C03659; C03844; C06352; C06353; C08257; CHEBI:111; CHEBI:113524; CHEBI:15975; CHEBI:18266; CHEBI:18427; CHEBI:28548; CHEBI:28762; CHEBI:37209; HMDB0029915; HMDB0029916; HMDB0029965; HMDB0031437; HMDB0031449; HMDB0033816; HMDB0034219; HMDB0034221; HMDB0034222; HMDB0062564; HMDB29915; HMDB29916; HMDB29965; HMDB31437; HMDB31449; HMDB33816; HMDB34219; HMDB34221; HMDB34222; HMDB62564	C7H14O6	-H(-)	100		D-4-O-Methyl-myo-inositol-H(-)
845	193.071	1	15303.1	0.785219	3,4-Dihydroxyphenylglycol	; C05576; CHEBI:1387; CHEBI:89898; HMDB0000318; HMDB00318; HMDB0032966; HMDB0038760; HMDB0038761; HMDB0059756; HMDB0132906; HMDB0132907; HMDB0133971; HMDB0133972; HMDB0133982; HMDB05870; HMDB32966; HMDB38760; HMDB38761; HMDB59756	C8H10O4	.F(-) [+4]	36		3,4-Dihydroxyphenylglycol.F(-) [+4]
846	193.071	1	15303.1	0.785219	Erinapyrone C	; HMDB0041026; HMDB41026	C8H10O5	-H(-) [+8]	97		Erinapyrone C-H(-) [+8]
847	193.071	1	15303.1	0.785219	4,4''-Thiobis-2-butanone	; HMDB0037155; HMDB37155	C8H14O2S	.F(-)	40		4,4''-Thiobis-2-butanone.F(-)
848	193.071	1	15303.1	0.785219	3-[(2-Mercapto-1-methylpropyl)thio]...	; HMDB0037295; HMDB37295	C8H18OS2	-H(-)	61		3-[(2-Mercapto-1-methylpropyl)thio]...-H(-)
849	193.087	1	18265.3	0.845235	3-Indolepropionic acid	; C07437; CHEBI:149869; CHEBI:43580; CHEBI:72782; HMDB0002302; HMDB0014970; HMDB0029738; HMDB02302; HMDB14970; HMDB29738	C11H11NO2	-H(-) [+5]	57		3-Indolepropionic acid-H(-) [+5]
850	193.087	1	18265.3	0.845235	(R)-3-Hydroxy-5-phenylpentanoic acid	; C17497; CHEBI:86562; HMDB0031517; HMDB0031984; HMDB0032575; HMDB0032590; HMDB0034206; HMDB0034990; HMDB0036432; HMDB0037271; HMDB0040730; HMDB0041194; HMDB0041505; HMDB0041506; HMDB0041666; HMDB0059898; HMDB0059940; HMDB0059941; HMDB0059942; HMDB0059943; HMDB0059944; HMDB0059945; HMDB0124918; HMDB0126161; HMDB0126162; HMDB0126163; HMDB0126262; HMDB0126462; HMDB0126463; HMDB0126464; HMDB0126465;…	C11H14O3	-H(-)	100		(R)-3-Hydroxy-5-phenylpentanoic acid-H(-)
851	193.087	1	18265.3	0.845235	Suberic acid	; C08278; C14570; C16658; CHEBI:80644; CHEBI:89933; CHEBI:9300; HMDB0000893; HMDB0002023; HMDB0033838; HMDB0041606; HMDB0059727; HMDB0059757; HMDB0060684; HMDB00837; HMDB00893; HMDB02023; HMDB33838; HMDB41606; HMDB59727; HMDB59757; HMDB60684	C8H14O4	.F(-)	37		Suberic acid.F(-)
852	193.099	1	9717.7	0.777788	Laccarin	; HMDB0041440; HMDB41440	C10H14N2O2	-H(-)	100		Laccarin-H(-)
853	193.099	1	9717.7	0.777788	Acetylornithine	; C00437; C01047; CHEBI:16543; CHEBI:17394; HMDB0003357; HMDB0028854; HMDB0029127; HMDB0034365; HMDB0062764; HMDB0094702; HMDB03357; HMDB06489; HMDB28854; HMDB29127; HMDB34365; HMDB62764; HMDB94702	C7H14N2O3	.F(-)	40		Acetylornithine.F(-)
854	193.123	1	8098.69	0.763529	4-Hydroxypropofol	; C17002; HMDB0014018; HMDB0031840; HMDB0032567; HMDB0034450; HMDB0035126; HMDB0035375; HMDB0035376; HMDB0035801; HMDB0037018; HMDB0037231; HMDB0037389; HMDB0038046; HMDB0038292; HMDB0039685; HMDB0040439; HMDB0041497; HMDB0041610; HMDB0132986; HMDB14018; HMDB31840; HMDB32567; HMDB34450; HMDB35126; HMDB35375; HMDB35376; HMDB35801; HMDB37018; HMDB37231; HMDB37389; HMDB38046; HMDB38292; HMDB39685; H…	C12H18O2	-H(-)	100		4-Hydroxypropofol-H(-)
855	193.159	1	3365.21	0.623754	Geranylacetone	; C03527; C09704; C13297; CHEBI:18015; CHEBI:59958; HMDB0031846; HMDB0032355; HMDB0032913; HMDB0036026; HMDB0036184; HMDB0036820; HMDB0036823; HMDB0038026; HMDB0038216; HMDB0038731; HMDB0038897; HMDB0041629; HMDB31846; HMDB32355; HMDB32913; HMDB36026; HMDB36184; HMDB36820; HMDB36823; HMDB38026; HMDB38216; HMDB38731; HMDB38897; HMDB41629	C13H22O	-H(-)	100		Geranylacetone-H(-)
856	194.03	1	16561.1	0.82897	(Iso)Citrate	; C00158; C00311; C00451; C04575; C04617; CHEBI:151; CHEBI:15622; CHEBI:160; CHEBI:30769; CHEBI:30887; CHEBI:85805; HMDB0000094; HMDB0000193; HMDB0001874; HMDB0005971; HMDB0006511; HMDB00094; HMDB00193; HMDB0033717; HMDB0041862; HMDB01874; HMDB05971; HMDB06511; HMDB33717; HMDB41862	C6H8O7	-H(-) [+3]	100		(Iso)Citrate-H(-) [+3]
857	194.03	1	16561.1	0.82897	p-Cresol sulfate	; CHEBI:82914; HMDB0011635; HMDB0034782; HMDB11635; HMDB34782	C7H8O4S	-H(-) [+7]	100		p-Cresol sulfate-H(-) [+7]
858	194.047	1	9668.51	0.8136	Acetyl-Asp	; C01042; C01045; CHEBI:21547; CHEBI:28095; CHEBI:48309; HMDB0000812; HMDB0003470; HMDB0039163; HMDB0060273; HMDB00812; HMDB03470; HMDB39163; HMDB60273	C6H9NO5	.F(-)	40		Acetyl-Asp.F(-)
859	194.047	1	9668.51	0.8136	Salicyluric acid	; C00822; C05604; C07588; CHEBI:16852; CHEBI:242989; CHEBI:594277; CHEBI:60872; CHEBI:613375; CHEBI:68451; CHEBI:9008; HMDB0000840; HMDB0001229; HMDB0002016; HMDB0002404; HMDB0004067; HMDB0006116; HMDB0013678; HMDB0030726; HMDB0038055; HMDB0039119; HMDB0060602; HMDB00840; HMDB01229; HMDB02016; HMDB02404; HMDB04067; HMDB06116; HMDB06340; HMDB13678; HMDB30726; HMDB38055; HMDB39119; HMDB60602	C9H9NO4	-H(-)	100		Salicyluric acid-H(-)
860	194.06	1	5480.66	0.749269	9H-Carbazole-3-carboxaldehyde	; CHEBI:749489; HMDB0029743; HMDB29743	C13H9NO	-H(-)	55		9H-Carbazole-3-carboxaldehyde-H(-)
861	194.06	1	5480.66	0.749269	5-(Methylthio)-2-[(methylthio)methy...	; HMDB0037815; HMDB37815	C8H14OS2	-H(-) [+5]	33		5-(Methylthio)-2-[(methylthio)methy...-H(-) [+5]
862	194.067	1	4124.71	0.672922	Acetyl-Met	C02712; CHEBI:165927; HMDB0011745; HMDB11745	C7H13NO3S	-H(-) [+4]	100		Acetyl-Met-H(-) [+4]
863	194.082	1	5662.17	0.611003	6-Hydroxy-1H-indole-3-acetamide	; CHEBI:563250; HMDB0031173; HMDB31173	C10H10N2O2	-H(-) [+5]	45		6-Hydroxy-1H-indole-3-acetamide-H(-) [+5]
864	194.082	1	5662.17	0.611003	Methyl-Tyr	; C03404; C07921; C16586; CHEBI:17215; CHEBI:6912; CHEBI:80585; HMDB0014903; HMDB0029217; HMDB0041943; HMDB0060065; HMDB0060351; HMDB14903; HMDB29217; HMDB41943; HMDB60065; HMDB60351	C10H13NO3	-H(-)	100		Methyl-Tyr-H(-)
865	194.082	1	5662.17	0.611003	Indoleacrylic acid	; CHEBI:90333; HMDB0000734; HMDB00734	C11H9NO2	-H(-) [+8]	100		Indoleacrylic acid-H(-) [+8]
866	194.103	1	2716.13	0.47172	Acetylornithine	; C00437; C01047; CHEBI:16543; CHEBI:17394; HMDB0003357; HMDB0028854; HMDB0029127; HMDB0034365; HMDB0062764; HMDB0094702; HMDB03357; HMDB06489; HMDB28854; HMDB29127; HMDB34365; HMDB62764; HMDB94702	C7H14N2O3	.F(-) [+1]	40		Acetylornithine.F(-) [+1]
867	194.103	1	2716.13	0.47172	2-Keto-6-acetamidocaproate	; C05548; HMDB0012150; HMDB12150	C8H13NO4	-H(-) [+8]	100		2-Keto-6-acetamidocaproate-H(-) [+8]
868	194.119	1	2062.75	0.647754	2-hydroxymexiletine	; HMDB0060953; HMDB0060954; HMDB60953; HMDB60954	C11H17NO2	-H(-)	100		2-hydroxymexiletine-H(-)
869	194.119	1	2062.75	0.647754	2,3-Dihydro-5-(5-methyl-2-furanyl)-...	; HMDB0040012; HMDB40012	C12H13NO	-H(-) [+8]	100		2,3-Dihydro-5-(5-methyl-2-furanyl)-...-H(-) [+8]
870	194.119	1	2062.75	0.647754	C12:4	; CHEBI:87409; CHEBI:87413; HMDB0031571; HMDB0031614; HMDB0031618; HMDB0032043; HMDB0033380; HMDB0035010; HMDB0035014; HMDB0035015; HMDB0035447; HMDB0036388; HMDB0036734; HMDB0037165; HMDB0037709; HMDB0037716; HMDB0037717; HMDB0037792; HMDB0038180; HMDB0039496; HMDB0039643; HMDB0039841; HMDB0040427; HMDB0132942; HMDB0132971; HMDB0132979; HMDB31571; HMDB31614; HMDB31618; HMDB32043; HMDB33380; HMDB…	C12H16O2	-H(-) [+3]	50		C12:4-H(-) [+3]
871	194.119	1	2062.75	0.647754	L-argininium(1+)	; CHEBI:32682; HMDB0062762; HMDB62762	C6H15N4O2	.F(-)	40		L-argininium(1+).F(-)
872	194.126	1	1904.05	0.727544	4-Hydroxypropofol	; C17002; HMDB0014018; HMDB0031840; HMDB0032567; HMDB0034450; HMDB0035126; HMDB0035375; HMDB0035376; HMDB0035801; HMDB0037018; HMDB0037231; HMDB0037389; HMDB0038046; HMDB0038292; HMDB0039685; HMDB0040439; HMDB0041497; HMDB0041610; HMDB0132986; HMDB14018; HMDB31840; HMDB32567; HMDB34450; HMDB35126; HMDB35375; HMDB35376; HMDB35801; HMDB37018; HMDB37231; HMDB37389; HMDB38046; HMDB38292; HMDB39685; H…	C12H18O2	-H(-) [+1]	100		4-Hydroxypropofol-H(-) [+1]
873	194.997	1	9286.96	0.756392	3-methyl-4-(sulfooxy)but-2-enoic acid	; HMDB0128930; HMDB0129117; HMDB0129120	C5H8O6S	-H(-)	100		3-methyl-4-(sulfooxy)but-2-enoic acid-H(-)
874	195.006	1	10483.9	0.815212	Pyrocatechol sulfate	; CHEBI:68505; HMDB0059724; HMDB0061713; HMDB59724; HMDB61713	C6H6O5S	-H(-) [+6]	100		Pyrocatechol sulfate-H(-) [+6]
875	195.018	1	14173.5	0.87991	4-hydroxy-3-nitrophenylacetate	; CHEBI:53794; HMDB0062403; HMDB62403	C8H6NO5	-H(-)	100		4-hydroxy-3-nitrophenylacetate-H(-)
876	195.035	1	26141	0.929935	1-(Methylthio)propyl propyl disulfide	; HMDB0033044; HMDB0033045; HMDB33044; HMDB33045	C7H16S3	-H(-)	77		1-(Methylthio)propyl propyl disulfide-H(-)
877	195.051	1	79855.4	0.955343	Hexonic acid	C00257; C00800; C00880; CHEBI:16154; CHEBI:16534; CHEBI:33198; HMDB0000565; HMDB0000625; HMDB0003290; HMDB00565; HMDB00625; HMDB03290; HMDB03373	C6H12O7	-H(-)	100		Hexonic acid-H(-)
878	195.051	1	79855.4	0.955343	1,3-Dimethyluric acid	; CHEBI:149713; CHEBI:149714; CHEBI:149724; HMDB0001857; HMDB0001982; HMDB0002026; HMDB0004308; HMDB0011103; HMDB0059704; HMDB01857; HMDB01982; HMDB02026; HMDB04308; HMDB11103; HMDB59704	C7H8N4O3	-H(-)	100		1,3-Dimethyluric acid-H(-)
879	195.066	1	29866.7	0.821762	Homoveratric acid	; C10726; CHEBI:1051828; CHEBI:31135; CHEBI:562352; CHEBI:745413; CHEBI:86612; HMDB0000434; HMDB0029645; HMDB0029648; HMDB0030571; HMDB0032365; HMDB0035721; HMDB0037177; HMDB0039427; HMDB0040256; HMDB0040637; HMDB00434; HMDB0060398; HMDB0060733; HMDB0060735; HMDB0062121; HMDB0125530; HMDB0129339; HMDB0130895; HMDB0131138; HMDB0131175; HMDB0131427; HMDB0133490; HMDB0133530; HMDB0133782; HMDB013410…	C10H12O4	-H(-)	100		Homoveratric acid-H(-)
880	195.066	1	29866.7	0.821762	Isoplumbagin	; HMDB0035291; HMDB35291	C11H8O3	-H(-) [+8]	100		Isoplumbagin-H(-) [+8]
881	195.066	1	29866.7	0.821762	9H-Carbazole-3-carboxaldehyde	; CHEBI:749489; HMDB0029743; HMDB29743	C13H9NO	-H(-) [+1]	33		9H-Carbazole-3-carboxaldehyde-H(-) [+1]
882	195.102	1	18836.6	0.915257	2,6-Dimethoxy-4-propylphenol	; HMDB0036226; HMDB0037725; HMDB0037734; HMDB0135672; HMDB36226; HMDB37725; HMDB37734	C11H16O3	-H(-)	100		2,6-Dimethoxy-4-propylphenol-H(-)
883	195.102	1	18836.6	0.915257	2-Ethoxynaphthalene	; HMDB0029688; HMDB0031621; HMDB29688; HMDB31621	C12H12O	.F(-) [+4]	37		2-Ethoxynaphthalene.F(-) [+4]
884	195.116	1	6693.26	0.705657	1,3-Diphenylpropane	; C14581; HMDB0032564; HMDB0038162; HMDB0038163; HMDB32564; HMDB38162; HMDB38163	C15H16	-H(-)	33		1,3-Diphenylpropane-H(-)
885	195.116	1	6693.26	0.705657	N-Methylcalystegine B2	; HMDB0036604; HMDB0062181; HMDB0094718; HMDB0094719; HMDB0094720; HMDB0094721; HMDB0094722; HMDB36604; HMDB62181; HMDB94718; HMDB94719; HMDB94720; HMDB94721; HMDB94722	C8H15NO4	-H(-) [+7]	100		N-Methylcalystegine B2-H(-) [+7]
886	195.122	1	5506.85	0.566899	2-hydroxymexiletine	; HMDB0060953; HMDB0060954; HMDB60953; HMDB60954	C11H17NO2	-H(-) [+1]	100		2-hydroxymexiletine-H(-) [+1]
887	195.122	1	5506.85	0.566899	2,3-Dihydro-5-(5-methyl-2-furanyl)-...	; HMDB0040012; HMDB40012	C12H13NO	-H(-) [+9]	100		2,3-Dihydro-5-(5-methyl-2-furanyl)-...-H(-) [+9]
888	195.122	1	5506.85	0.566899	C12:4	; CHEBI:87409; CHEBI:87413; HMDB0031571; HMDB0031614; HMDB0031618; HMDB0032043; HMDB0033380; HMDB0035010; HMDB0035014; HMDB0035015; HMDB0035447; HMDB0036388; HMDB0036734; HMDB0037165; HMDB0037709; HMDB0037716; HMDB0037717; HMDB0037792; HMDB0038180; HMDB0039496; HMDB0039643; HMDB0039841; HMDB0040427; HMDB0132942; HMDB0132971; HMDB0132979; HMDB31571; HMDB31614; HMDB31618; HMDB32043; HMDB33380; HMDB…	C12H16O2	-H(-) [+4]	100		C12:4-H(-) [+4]
889	195.122	1	5506.85	0.566899	L-argininium(1+)	; CHEBI:32682; HMDB0062762; HMDB62762	C6H15N4O2	.F(-) [+1]	40		L-argininium(1+).F(-) [+1]
890	195.175	1	2946.75	0.70061	(Z)-4-Dodecenal	; HMDB0032247; HMDB0036172; HMDB0037275; HMDB0041404; HMDB0041490; HMDB32247; HMDB36172; HMDB37275; HMDB41404; HMDB41490	C13H24O	-H(-)	100		(Z)-4-Dodecenal-H(-)
891	196.041	1	8449.49	0.806329	4-Acetyl-2(3H)-benzoxazolone	; HMDB0040612; HMDB0134931; HMDB0134932; HMDB0134933; HMDB0134934; HMDB40612	C9H7NO3	.F(-)	40		4-Acetyl-2(3H)-benzoxazolone.F(-)
892	196.056	1	14956.9	0.906932	Hexonic acid	C00257; C00800; C00880; CHEBI:16154; CHEBI:16534; CHEBI:33198; HMDB0000565; HMDB0000625; HMDB0003290; HMDB00565; HMDB00625; HMDB03290; HMDB03373	C6H12O7	-H(-) [+1]	50		Hexonic acid-H(-) [+1]
893	196.056	1	14956.9	0.906932	1,3-Dimethyluric acid	; CHEBI:149713; CHEBI:149714; CHEBI:149724; HMDB0001857; HMDB0001982; HMDB0002026; HMDB0004308; HMDB0011103; HMDB0059704; HMDB01857; HMDB01982; HMDB02026; HMDB04308; HMDB11103; HMDB59704	C7H8N4O3	-H(-) [+1]	100		1,3-Dimethyluric acid-H(-) [+1]
894	196.071	1	22712.3	0.787584	Isoplumbagin	; HMDB0035291; HMDB35291	C11H8O3	-H(-) [+9]	100		Isoplumbagin-H(-) [+9]
895	196.084	1	8735.31	0.393191	Serinyl-Serine	; HMDB0029048; HMDB29048	C6H12N2O5	-H(-) [+5]	100		Serinyl-Serine-H(-) [+5]
896	196.084	1	8735.31	0.393191	3-[(2-Mercapto-1-methylpropyl)thio]...	; HMDB0037295; HMDB37295	C8H18OS2	-H(-) [+3]	47		3-[(2-Mercapto-1-methylpropyl)thio]...-H(-) [+3]
897	196.089	1	7601.9	0.62351	Methyl-Tyr	; C03404; C07921; C16586; CHEBI:17215; CHEBI:6912; CHEBI:80585; HMDB0014903; HMDB0029217; HMDB0041943; HMDB0060065; HMDB0060351; HMDB14903; HMDB29217; HMDB41943; HMDB60065; HMDB60351	C10H13NO3	-H(-) [+2]	100		Methyl-Tyr-H(-) [+2]
898	196.089	1	7601.9	0.62351	Indoleacrylic acid	; CHEBI:90333; HMDB0000734; HMDB00734	C11H9NO2	-H(-) [+10]	100		Indoleacrylic acid-H(-) [+10]
899	196.089	1	7601.9	0.62351	3-Amino-1-methyl-5H-pyrido[4,3-b]in...	; C14416; HMDB0033188; HMDB33188	C12H11N3	-H(-)	100		3-Amino-1-methyl-5H-pyrido[4,3-b]in...-H(-)
900	196.089	1	7601.9	0.62351	Nitrosonornicotine	; C16452; HMDB0041940; HMDB41940	C9H11N3O	.F(-)	40		Nitrosonornicotine.F(-)
901	196.095	1	6053.86	0.768786	N-(2,5-Dihydroxyphenyl)pyridinium(1+)	; HMDB0040768; HMDB40768	C11H10NO2	-H(-) [+9]	54		N-(2,5-Dihydroxyphenyl)pyridinium(1+)-H(-) [+9]
902	196.095	1	6053.86	0.768786	(R)-3-Hydroxy-5-phenylpentanoic acid	; C17497; CHEBI:86562; HMDB0031517; HMDB0031984; HMDB0032575; HMDB0032590; HMDB0034206; HMDB0034990; HMDB0036432; HMDB0037271; HMDB0040730; HMDB0041194; HMDB0041505; HMDB0041506; HMDB0041666; HMDB0059898; HMDB0059940; HMDB0059941; HMDB0059942; HMDB0059943; HMDB0059944; HMDB0059945; HMDB0124918; HMDB0126161; HMDB0126162; HMDB0126163; HMDB0126262; HMDB0126462; HMDB0126463; HMDB0126464; HMDB0126465;…	C11H14O3	-H(-) [+3]	35		(R)-3-Hydroxy-5-phenylpentanoic acid-H(-) [+3]
903	196.099	1	5405.28	0.795429	Oxoamide	; CHEBI:89087; HMDB0001004; HMDB0001324; HMDB0001390; HMDB0001411; HMDB0001427; HMDB01004; HMDB01324; HMDB01390; HMDB01411; HMDB01427	C10H12N2O2	-H(-) [+5]	100		Oxoamide-H(-) [+5]
904	196.099	1	5405.28	0.795429	3-Indolepropionic acid	; C07437; CHEBI:149869; CHEBI:43580; CHEBI:72782; HMDB0002302; HMDB0014970; HMDB0029738; HMDB02302; HMDB14970; HMDB29738	C11H11NO2	-H(-) [+8]	100		3-Indolepropionic acid-H(-) [+8]
905	196.099	1	5405.28	0.795429	Anthopleurine	; HMDB0035360; HMDB35360	C7H15NO4	.F(-)	40		Anthopleurine.F(-)
906	196.099	1	5405.28	0.795429	Suberic acid	; C08278; C14570; C16658; CHEBI:80644; CHEBI:89933; CHEBI:9300; HMDB0000893; HMDB0002023; HMDB0033838; HMDB0041606; HMDB0059727; HMDB0059757; HMDB0060684; HMDB00837; HMDB00893; HMDB02023; HMDB33838; HMDB41606; HMDB59727; HMDB59757; HMDB60684	C8H14O4	.F(-) [+3]	40		Suberic acid.F(-) [+3]
907	196.106	1	4046.01	0.741324	2,6-Dimethoxy-4-propylphenol	; HMDB0036226; HMDB0037725; HMDB0037734; HMDB0135672; HMDB36226; HMDB37725; HMDB37734	C11H16O3	-H(-) [+1]	100		2,6-Dimethoxy-4-propylphenol-H(-) [+1]
908	196.926	1	4267.38	0.917853	3-Bromosulfolane	; HMDB0040457; HMDB40457	C4H7BrO2S	-H(-)	10		3-Bromosulfolane-H(-)
909	197.009	1	9127.53	0.708819	4-fumarylacetoacetate(2-)	; CHEBI:18034; HMDB0062563; HMDB62563	C8H6O6	-H(-)	100		4-fumarylacetoacetate(2-)-H(-)
910	197.032	1	9798.14	0.824606	Nitrofurazone	C08042; CHEBI:170239; HMDB0014480; HMDB14480	C6H6N4O4	-H(-)	100		Nitrofurazone-H(-)
911	197.045	1	12103.6	0.770451	Vanillylmandelic acid	; C01207; C05584; C10833; CHEBI:1127735; CHEBI:17807; CHEBI:454990; CHEBI:87247; HMDB0000291; HMDB0002085; HMDB0003503; HMDB00291; HMDB0029170; HMDB0033836; HMDB0041662; HMDB0125024; HMDB0125529; HMDB0126478; HMDB0126489; HMDB0130476; HMDB0131426; HMDB0133489; HMDB0137136; HMDB0137823; HMDB0140947; HMDB0142084; HMDB0142087; HMDB02085; HMDB03503; HMDB29170; HMDB33836; HMDB41662	C9H10O5	-H(-)	100		Vanillylmandelic acid-H(-)
912	197.045	1	12103.6	0.770451	4-Acetyl-2(3H)-benzoxazolone	; HMDB0040612; HMDB0134931; HMDB0134932; HMDB0134933; HMDB0134934; HMDB40612	C9H7NO3	.F(-) [+1]	40		4-Acetyl-2(3H)-benzoxazolone.F(-) [+1]
913	197.059	1	9617.56	0.709325	3-(2-Furanyl)-2-phenyl-2-propenal	; HMDB0036185; HMDB0130034; HMDB36185	C13H10O2	-H(-)	45		3-(2-Furanyl)-2-phenyl-2-propenal-H(-)
914	197.059	1	9617.56	0.709325	Hexonic acid	C00257; C00800; C00880; CHEBI:16154; CHEBI:16534; CHEBI:33198; HMDB0000565; HMDB0000625; HMDB0003290; HMDB00565; HMDB00625; HMDB03290; HMDB03373	C6H12O7	-H(-) [+2]	40		Hexonic acid-H(-) [+2]
915	197.059	1	9617.56	0.709325	1,3-Dimethyluric acid	; CHEBI:149713; CHEBI:149714; CHEBI:149724; HMDB0001857; HMDB0001982; HMDB0002026; HMDB0004308; HMDB0011103; HMDB0059704; HMDB01857; HMDB01982; HMDB02026; HMDB04308; HMDB11103; HMDB59704	C7H8N4O3	-H(-) [+2]	100		1,3-Dimethyluric acid-H(-) [+2]
916	197.082	1	16017.5	0.809752	Guaifenesin	; CHEBI:125366; CHEBI:200157; CHEBI:89869; CHEBI:89887; HMDB0004998; HMDB0030991; HMDB0033093; HMDB0034099; HMDB0059768; HMDB0059779; HMDB0131265; HMDB0135755; HMDB04998; HMDB30991; HMDB33093; HMDB34099; HMDB59768; HMDB59779	C10H14O4	-H(-)	100		Guaifenesin-H(-)
917	197.082	1	16017.5	0.809752	7-Methoxy-6-methyl-2H-1-benzopyran-...	; C17916; CHEBI:81379; HMDB0032991; HMDB0039359; HMDB0040326; HMDB0040731; HMDB0040938; HMDB0041122; HMDB0129361; HMDB32991; HMDB39359; HMDB40326; HMDB40731; HMDB40938; HMDB41122	C11H10O3	-H(-) [+8]	100		7-Methoxy-6-methyl-2H-1-benzopyran-...-H(-) [+8]
918	197.097	1	9687.12	0.420627	N-(2,5-Dihydroxyphenyl)pyridinium(1+)	; HMDB0040768; HMDB40768	C11H10NO2	-H(-) [+10]	100		N-(2,5-Dihydroxyphenyl)pyridinium(1+)-H(-) [+10]
919	197.097	1	9687.12	0.420627	Dibenzyl ether	; CHEBI:87411; HMDB0032078; HMDB32078	C14H14O	-H(-)	100		Dibenzyl ether-H(-)
920	197.119	1	12987.3	0.75538	C15:5	; C03885; C06360; C17854; HMDB0030905; HMDB0032027; HMDB0032064; HMDB0032177; HMDB0032488; HMDB0033033; HMDB0034277; HMDB0037627; HMDB0037700; HMDB0037701; HMDB0041315; HMDB0132934; HMDB0132983; HMDB30905; HMDB32027; HMDB32064; HMDB32177; HMDB32488; HMDB33033; HMDB34277; HMDB37627; HMDB37700; HMDB37701; HMDB41315	C12H14O2	-H(-) [+8]	100		C15:5-H(-) [+8]
921	197.133	1	4809.09	0.756642	7-Isopropyl-1,4-dimethylazulene	; C09675; CHEBI:5550; HMDB0036648; HMDB0059698; HMDB36648; HMDB59698	C15H18	-H(-)	100		7-Isopropyl-1,4-dimethylazulene-H(-)
922	198.017	1	4140.24	0.692814	P-homoserine	; C01102; C12147; C12215; CHEBI:15961; CHEBI:37525; HMDB0003484; HMDB0011185; HMDB0060483; HMDB03484; HMDB06495; HMDB11185; HMDB60483	C4H10NO6P	-H(-)	100		P-homoserine-H(-)
923	198.034	1	5214.84	0.729021	Nitrofurazone	C08042; CHEBI:170239; HMDB0014480; HMDB14480	C6H6N4O4	-H(-) [+1]	100		Nitrofurazone-H(-) [+1]
924	198.062	1	5600.72	0.825099	Hexonic acid	C00257; C00800; C00880; CHEBI:16154; CHEBI:16534; CHEBI:33198; HMDB0000565; HMDB0000625; HMDB0003290; HMDB00565; HMDB00625; HMDB03290; HMDB03373	C6H12O7	-H(-) [+3]	100		Hexonic acid-H(-) [+3]
925	198.062	1	5600.72	0.825099	1,3-Dimethyluric acid	; CHEBI:149713; CHEBI:149714; CHEBI:149724; HMDB0001857; HMDB0001982; HMDB0002026; HMDB0004308; HMDB0011103; HMDB0059704; HMDB01857; HMDB01982; HMDB02026; HMDB04308; HMDB11103; HMDB59704	C7H8N4O3	-H(-) [+3]	100		1,3-Dimethyluric acid-H(-) [+3]
926	198.075	1	8608.3	0.816462	Homoveratric acid	; C10726; CHEBI:1051828; CHEBI:31135; CHEBI:562352; CHEBI:745413; CHEBI:86612; HMDB0000434; HMDB0029645; HMDB0029648; HMDB0030571; HMDB0032365; HMDB0035721; HMDB0037177; HMDB0039427; HMDB0040256; HMDB0040637; HMDB00434; HMDB0060398; HMDB0060733; HMDB0060735; HMDB0062121; HMDB0125530; HMDB0129339; HMDB0130895; HMDB0131138; HMDB0131175; HMDB0131427; HMDB0133490; HMDB0133530; HMDB0133782; HMDB013410…	C10H12O4	-H(-) [+3]	73		Homoveratric acid-H(-) [+3]
927	198.075	1	8608.3	0.816462	9H-Carbazole-3-carboxaldehyde	; CHEBI:749489; HMDB0029743; HMDB29743	C13H9NO	-H(-) [+4]	100		9H-Carbazole-3-carboxaldehyde-H(-) [+4]
928	198.087	1	4942.49	0.548222	Phenylacetylglycine	; C01586; C05598; C06332; C16587; C16595; CHEBI:103973; CHEBI:16803; CHEBI:27480; CHEBI:468391; CHEBI:613303; CHEBI:613449; CHEBI:80586; HMDB0000821; HMDB0000859; HMDB0011723; HMDB0013245; HMDB0013292; HMDB0032388; HMDB0034250; HMDB0060366; HMDB0060389; HMDB0060758; HMDB00821; HMDB00859; HMDB11723; HMDB13245; HMDB13292; HMDB32388; HMDB34250; HMDB60366; HMDB60389; HMDB60758	C10H11NO3	-H(-) [+6]	100		Phenylacetylglycine-H(-) [+6]
929	198.087	1	4942.49	0.548222	7-Methoxy-6-methyl-2H-1-benzopyran-...	; C17916; CHEBI:81379; HMDB0032991; HMDB0039359; HMDB0040326; HMDB0040731; HMDB0040938; HMDB0041122; HMDB0129361; HMDB32991; HMDB39359; HMDB40326; HMDB40731; HMDB40938; HMDB41122	C11H10O3	-H(-) [+9]	41		7-Methoxy-6-methyl-2H-1-benzopyran-...-H(-) [+9]
930	198.087	1	4942.49	0.548222	Acetyl-Glu-semialdehyde	C01250; CHEBI:16319; HMDB0006488; HMDB06488	C7H11NO4	.F(-) [+6]	40		Acetyl-Glu-semialdehyde.F(-) [+6]
931	198.087	1	4942.49	0.548222	D-4-O-Methyl-myo-inositol	; C03365; C03659; C03844; C06352; C06353; C08257; CHEBI:111; CHEBI:113524; CHEBI:15975; CHEBI:18266; CHEBI:18427; CHEBI:28548; CHEBI:28762; CHEBI:37209; HMDB0029915; HMDB0029916; HMDB0029965; HMDB0031437; HMDB0031449; HMDB0033816; HMDB0034219; HMDB0034221; HMDB0034222; HMDB0062564; HMDB29915; HMDB29916; HMDB29965; HMDB31437; HMDB31449; HMDB33816; HMDB34219; HMDB34221; HMDB34222; HMDB62564	C7H14O6	-H(-) [+5]	87		D-4-O-Methyl-myo-inositol-H(-) [+5]
932	198.087	1	4942.49	0.548222	gamma-Glutamyl-beta-aminopropiononi...	C06114; CHEBI:28092; HMDB0060477; HMDB60477	C8H13N3O3	-H(-)	100		gamma-Glutamyl-beta-aminopropiononi...-H(-)
933	198.087	1	4942.49	0.548222	4,4''-Thiobis-2-butanone	; HMDB0037155; HMDB37155	C8H14O2S	.F(-) [+5]	40		4,4''-Thiobis-2-butanone.F(-) [+5]
934	198.113	1	5086.8	0.781182	Laccarin	; HMDB0041440; HMDB41440	C10H14N2O2	-H(-) [+5]	35		Laccarin-H(-) [+5]
935	198.113	1	5086.8	0.781182	Ecgonine methyl ester	; C12448; CHEBI:708640; HMDB0006406; HMDB0031820; HMDB0094801; HMDB0094802; HMDB0094803; HMDB0094804; HMDB0094805; HMDB0094806; HMDB06406; HMDB31820; HMDB94801; HMDB94802; HMDB94803; HMDB94804; HMDB94805; HMDB94806	C10H17NO3	-H(-)	100		Ecgonine methyl ester-H(-)
936	198.113	1	5086.8	0.781182	2,6-Dimethoxy-4-propylphenol	; HMDB0036226; HMDB0037725; HMDB0037734; HMDB0135672; HMDB36226; HMDB37725; HMDB37734	C11H16O3	-H(-) [+3]	100		2,6-Dimethoxy-4-propylphenol-H(-) [+3]
937	199.007	1	91517.9	0.953913	4-Vinylphenol sulfate	; CHEBI:82931; HMDB0062775; HMDB0124988; HMDB62775	C8H8O4S	-H(-)	100		4-Vinylphenol sulfate-H(-)
938	199.038	1	27582.2	0.87634	Nitrofurazone	C08042; CHEBI:170239; HMDB0014480; HMDB14480	C6H6N4O4	-H(-) [+2]	100		Nitrofurazone-H(-) [+2]
939	199.062	1	20607.8	0.886617	3,6-Dihydro-4-(4-methyl-3-pentenyl)...	; HMDB0030009; HMDB30009	C10H16S2	-H(-)	100		3,6-Dihydro-4-(4-methyl-3-pentenyl)...-H(-)
940	199.062	1	20607.8	0.886617	Hexose	; C00031; C00137; C00159; C00221; C00247; C00267; C00738; C00795; C00962; C00984; C01487; C01825; C02336; C06150; C06151; C06152; C06153; C10906; C15923; CHEBI:10295; CHEBI:10642; CHEBI:15903; CHEBI:17268; CHEBI:17925; CHEBI:22357; CHEBI:23311; CHEBI:23927; CHEBI:25492; CHEBI:27372; CHEBI:27374; CHEBI:27667; CHEBI:27987; CHEBI:28061; CHEBI:28645; CHEBI:37619; CHEBI:37675; CHEBI:37704; CHEBI:37741…	C6H12O6	.F(-)	40		Hexose.F(-)
941	199.062	1	20607.8	0.886617	(Z)-3-(1-Formyl-1-propenyl)pentaned...	; HMDB0033091; HMDB33091	C9H12O5	-H(-)	100		(Z)-3-(1-Formyl-1-propenyl)pentaned...-H(-)
942	199.062	1	20607.8	0.886617	Salicyluric acid	; C00822; C05604; C07588; CHEBI:16852; CHEBI:242989; CHEBI:594277; CHEBI:60872; CHEBI:613375; CHEBI:68451; CHEBI:9008; HMDB0000840; HMDB0001229; HMDB0002016; HMDB0002404; HMDB0004067; HMDB0006116; HMDB0013678; HMDB0030726; HMDB0038055; HMDB0039119; HMDB0060602; HMDB00840; HMDB01229; HMDB02016; HMDB02404; HMDB04067; HMDB06116; HMDB06340; HMDB13678; HMDB30726; HMDB38055; HMDB39119; HMDB60602	C9H9NO4	-H(-) [+5]	100		Salicyluric acid-H(-) [+5]
943	199.075	1	13992.7	0.871747	Monobenzone	; C08458; C14244; CHEBI:34380; HMDB0014738; HMDB0030646; HMDB0036460; HMDB14738; HMDB30646; HMDB36460	C13H12O2	-H(-)	76		Monobenzone-H(-)
944	199.098	1	21953.6	0.815202	cis-4-Decenedioic acid	; HMDB0000603; HMDB0013227; HMDB0030989; HMDB0030990; HMDB0034491; HMDB0034971; HMDB0036715; HMDB00603; HMDB13227; HMDB30989; HMDB30990; HMDB34491; HMDB34971; HMDB36715	C10H16O4	-H(-)	100		cis-4-Decenedioic acid-H(-)
945	199.098	1	21953.6	0.815202	3-Amino-1-methyl-5H-pyrido[4,3-b]in...	; C14416; HMDB0033188; HMDB33188	C12H11N3	-H(-) [+3]	100		3-Amino-1-methyl-5H-pyrido[4,3-b]in...-H(-) [+3]
946	199.11	1	10866.1	0.765074	Oxoamide	; CHEBI:89087; HMDB0001004; HMDB0001324; HMDB0001390; HMDB0001411; HMDB0001427; HMDB01004; HMDB01324; HMDB01390; HMDB01411; HMDB01427	C10H12N2O2	-H(-) [+8]	100		Oxoamide-H(-) [+8]
947	199.134	1	25619.6	0.214703	C12:4	; CHEBI:87409; CHEBI:87413; HMDB0031571; HMDB0031614; HMDB0031618; HMDB0032043; HMDB0033380; HMDB0035010; HMDB0035014; HMDB0035015; HMDB0035447; HMDB0036388; HMDB0036734; HMDB0037165; HMDB0037709; HMDB0037716; HMDB0037717; HMDB0037792; HMDB0038180; HMDB0039496; HMDB0039643; HMDB0039841; HMDB0040427; HMDB0132942; HMDB0132971; HMDB0132979; HMDB31571; HMDB31614; HMDB31618; HMDB32043; HMDB33380; HMDB…	C12H16O2	-H(-) [+8]	100		C12:4-H(-) [+8]
948	199.17	1	95472.3	0.928063	Dodecanoic acid (FA12:0)	; C02679; CHEBI:201659; CHEBI:30805; CHEBI:87430; HMDB0000638; HMDB0030998; HMDB0032310; HMDB0032440; HMDB0033619; HMDB0034128; HMDB0034136; HMDB0034137; HMDB0035410; HMDB0036225; HMDB0040166; HMDB0059868; HMDB00638; HMDB30998; HMDB32310; HMDB32440; HMDB33619; HMDB34128; HMDB34136; HMDB34137; HMDB35410; HMDB36225; HMDB40166; HMDB59868	C12H24O2	-H(-)	100		Dodecanoic acid (FA12:0)-H(-)
949	199.97	1	18077.6	0.87806	Sulfo-Cys	C05824; CHEBI:27891; HMDB0000731; HMDB00731	C3H7NO5S2	-H(-)	100		Sulfo-Cys-H(-)
950	200.011	1	18373.2	0.78767	4-Vinylphenol sulfate	; CHEBI:82931; HMDB0062775; HMDB0124988; HMDB62775	C8H8O4S	-H(-) [+1]	100		4-Vinylphenol sulfate-H(-) [+1]
951	200.029	1	6476.87	0.702752	Thiabendazole	C07131; CHEBI:45979; HMDB0014868; HMDB14868; HMDB29712	C10H7N3S	-H(-)	100		Thiabendazole-H(-)
952	200.041	1	8558.67	0.738224	Nitrofurazone	C08042; CHEBI:170239; HMDB0014480; HMDB14480	C6H6N4O4	-H(-) [+3]	100		Nitrofurazone-H(-) [+3]
953	200.067	1	6478.91	0.774177	Hexonic acid	C00257; C00800; C00880; CHEBI:16154; CHEBI:16534; CHEBI:33198; HMDB0000565; HMDB0000625; HMDB0003290; HMDB00565; HMDB00625; HMDB03290; HMDB03373	C6H12O7	-H(-) [+5]	100		Hexonic acid-H(-) [+5]
954	200.067	1	6478.91	0.774177	Acetyl-Asp	; C01042; C01045; CHEBI:21547; CHEBI:28095; CHEBI:48309; HMDB0000812; HMDB0003470; HMDB0039163; HMDB0060273; HMDB00812; HMDB03470; HMDB39163; HMDB60273	C6H9NO5	.F(-) [+6]	40		Acetyl-Asp.F(-) [+6]
955	200.067	1	6478.91	0.774177	1,3-Dimethyluric acid	; CHEBI:149713; CHEBI:149714; CHEBI:149724; HMDB0001857; HMDB0001982; HMDB0002026; HMDB0004308; HMDB0011103; HMDB0059704; HMDB01857; HMDB01982; HMDB02026; HMDB04308; HMDB11103; HMDB59704	C7H8N4O3	-H(-) [+5]	31		1,3-Dimethyluric acid-H(-) [+5]
956	200.067	1	6478.91	0.774177	Salicyluric acid	; C00822; C05604; C07588; CHEBI:16852; CHEBI:242989; CHEBI:594277; CHEBI:60872; CHEBI:613375; CHEBI:68451; CHEBI:9008; HMDB0000840; HMDB0001229; HMDB0002016; HMDB0002404; HMDB0004067; HMDB0006116; HMDB0013678; HMDB0030726; HMDB0038055; HMDB0039119; HMDB0060602; HMDB00840; HMDB01229; HMDB02016; HMDB02404; HMDB04067; HMDB06116; HMDB06340; HMDB13678; HMDB30726; HMDB38055; HMDB39119; HMDB60602	C9H9NO4	-H(-) [+6]	53		Salicyluric acid-H(-) [+6]
957	200.093	1	6073.65	0.697889	Phenylacetylglycine	; C01586; C05598; C06332; C16587; C16595; CHEBI:103973; CHEBI:16803; CHEBI:27480; CHEBI:468391; CHEBI:613303; CHEBI:613449; CHEBI:80586; HMDB0000821; HMDB0000859; HMDB0011723; HMDB0013245; HMDB0013292; HMDB0032388; HMDB0034250; HMDB0060366; HMDB0060389; HMDB0060758; HMDB00821; HMDB00859; HMDB11723; HMDB13245; HMDB13292; HMDB32388; HMDB34250; HMDB60366; HMDB60389; HMDB60758	C10H11NO3	-H(-) [+8]	100		Phenylacetylglycine-H(-) [+8]
958	200.093	1	6073.65	0.697889	Guaifenesin	; CHEBI:125366; CHEBI:200157; CHEBI:89869; CHEBI:89887; HMDB0004998; HMDB0030991; HMDB0033093; HMDB0034099; HMDB0059768; HMDB0059779; HMDB0131265; HMDB0135755; HMDB04998; HMDB30991; HMDB33093; HMDB34099; HMDB59768; HMDB59779	C10H14O4	-H(-) [+3]	45		Guaifenesin-H(-) [+3]
959	200.093	1	6073.65	0.697889	7-Methoxy-6-methyl-2H-1-benzopyran-...	; C17916; CHEBI:81379; HMDB0032991; HMDB0039359; HMDB0040326; HMDB0040731; HMDB0040938; HMDB0041122; HMDB0129361; HMDB32991; HMDB39359; HMDB40326; HMDB40731; HMDB40938; HMDB41122	C11H10O3	-H(-) [+11]	100		7-Methoxy-6-methyl-2H-1-benzopyran-...-H(-) [+11]
960	200.093	1	6073.65	0.697889	trizma acetate	; CHEBI:66869; HMDB0062561; HMDB62561	C6H15NO5	.F(-)	40		trizma acetate.F(-)
961	200.093	1	6073.65	0.697889	D-4-O-Methyl-myo-inositol	; C03365; C03659; C03844; C06352; C06353; C08257; CHEBI:111; CHEBI:113524; CHEBI:15975; CHEBI:18266; CHEBI:18427; CHEBI:28548; CHEBI:28762; CHEBI:37209; HMDB0029915; HMDB0029916; HMDB0029965; HMDB0031437; HMDB0031449; HMDB0033816; HMDB0034219; HMDB0034221; HMDB0034222; HMDB0062564; HMDB29915; HMDB29916; HMDB29965; HMDB31437; HMDB31449; HMDB33816; HMDB34219; HMDB34221; HMDB34222; HMDB62564	C7H14O6	-H(-) [+7]	31		D-4-O-Methyl-myo-inositol-H(-) [+7]
962	200.093	1	6073.65	0.697889	gamma-Glutamyl-beta-aminopropiononi...	C06114; CHEBI:28092; HMDB0060477; HMDB60477	C8H13N3O3	-H(-) [+2]	36		gamma-Glutamyl-beta-aminopropiononi...-H(-) [+2]
963	200.093	1	6073.65	0.697889	4,4''-Thiobis-2-butanone	; HMDB0037155; HMDB37155	C8H14O2S	.F(-) [+7]	40		4,4''-Thiobis-2-butanone.F(-) [+7]
964	200.129	1	12695.8	0.840014	Capryloylglycine	; CHEBI:74099; CHEBI:89901; HMDB0000832; HMDB0013116; HMDB0041540; HMDB0059745; HMDB00832; HMDB13116; HMDB41540; HMDB59745	C10H19NO3	-H(-)	100		Capryloylglycine-H(-)
965	200.129	1	12695.8	0.840014	C15:5	; C03885; C06360; C17854; HMDB0030905; HMDB0032027; HMDB0032064; HMDB0032177; HMDB0032488; HMDB0033033; HMDB0034277; HMDB0037627; HMDB0037700; HMDB0037701; HMDB0041315; HMDB0132934; HMDB0132983; HMDB30905; HMDB32027; HMDB32064; HMDB32177; HMDB32488; HMDB33033; HMDB34277; HMDB37627; HMDB37700; HMDB37701; HMDB41315	C12H14O2	-H(-) [+11]	100		C15:5-H(-) [+11]
966	200.137	1	6576.69	0.665779	2-hydroxymexiletine	; HMDB0060953; HMDB0060954; HMDB60953; HMDB60954	C11H17NO2	-H(-) [+6]	37		2-hydroxymexiletine-H(-) [+6]
967	200.137	1	6576.69	0.665779	C12:4	; CHEBI:87409; CHEBI:87413; HMDB0031571; HMDB0031614; HMDB0031618; HMDB0032043; HMDB0033380; HMDB0035010; HMDB0035014; HMDB0035015; HMDB0035447; HMDB0036388; HMDB0036734; HMDB0037165; HMDB0037709; HMDB0037716; HMDB0037717; HMDB0037792; HMDB0038180; HMDB0039496; HMDB0039643; HMDB0039841; HMDB0040427; HMDB0132942; HMDB0132971; HMDB0132979; HMDB31571; HMDB31614; HMDB31618; HMDB32043; HMDB33380; HMDB…	C12H16O2	-H(-) [+9]	100		C12:4-H(-) [+9]
968	200.173	1	13573.7	0.744811	Dodecanoic acid (FA12:0)	; C02679; CHEBI:201659; CHEBI:30805; CHEBI:87430; HMDB0000638; HMDB0030998; HMDB0032310; HMDB0032440; HMDB0033619; HMDB0034128; HMDB0034136; HMDB0034137; HMDB0035410; HMDB0036225; HMDB0040166; HMDB0059868; HMDB00638; HMDB30998; HMDB32310; HMDB32440; HMDB33619; HMDB34128; HMDB34136; HMDB34137; HMDB35410; HMDB36225; HMDB40166; HMDB59868	C12H24O2	-H(-) [+1]	100		Dodecanoic acid (FA12:0)-H(-) [+1]
969	200.173	1	13573.7	0.744811	2,6-Diisopropyl-3-methylphenol	; C12286; C12287; CHEBI:138017; CHEBI:32319; CHEBI:32325; CHEBI:49250; CHEBI:67207; HMDB0029820; HMDB0029821; HMDB0029822; HMDB0029823; HMDB0029824; HMDB0029825; HMDB0031733; HMDB0032498; HMDB0032541; HMDB0033545; HMDB0034671; HMDB0034959; HMDB0034979; HMDB0035682; HMDB0035753; HMDB0036022; HMDB0036027; HMDB0036144; HMDB0036565; HMDB0036684; HMDB0036818; HMDB0037139; HMDB0041615; HMDB0059883; HMD…	C13H20O	-H(-) [+9]	100		2,6-Diisopropyl-3-methylphenol-H(-) [+9]
970	201.073	1	21637	0.906443	Xanthan	; C06354; C06711; C14460; CHEBI:16904; CHEBI:3034; HMDB0013163; HMDB0032049; HMDB0059802; HMDB0059803; HMDB13163; HMDB32049; HMDB59802; HMDB59803	C13H10O	.F(-)	40		Xanthan.F(-)
971	201.073	1	21637	0.906443	3-(2-Furanyl)-2-phenyl-2-propenal	; HMDB0036185; HMDB0130034; HMDB36185	C13H10O2	-H(-) [+4]	50		3-(2-Furanyl)-2-phenyl-2-propenal-H(-) [+4]
972	201.073	1	21637	0.906443	Hexonic acid	C00257; C00800; C00880; CHEBI:16154; CHEBI:16534; CHEBI:33198; HMDB0000565; HMDB0000625; HMDB0003290; HMDB00565; HMDB00625; HMDB03290; HMDB03373	C6H12O7	-H(-) [+6]	35		Hexonic acid-H(-) [+6]
973	201.073	1	21637	0.906443	1,3-Dimethyluric acid	; CHEBI:149713; CHEBI:149714; CHEBI:149724; HMDB0001857; HMDB0001982; HMDB0002026; HMDB0004308; HMDB0011103; HMDB0059704; HMDB01857; HMDB01982; HMDB02026; HMDB04308; HMDB11103; HMDB59704	C7H8N4O3	-H(-) [+6]	100		1,3-Dimethyluric acid-H(-) [+6]
974	201.076	1	20207	0.939993	4-Heptenal diethyl acetal	; C04067; CHEBI:16879; HMDB0032306; HMDB0033092; HMDB32306; HMDB33092	C9H14O5	-H(-)	100		4-Heptenal diethyl acetal-H(-)
975	201.091	1	13748.7	0.841416	6-Acetyl-2,2-dimethyl-2H-1-benzopyran	; HMDB0030816; HMDB0031663; HMDB0132938; HMDB30816; HMDB31663	C13H14O2	-H(-)	46		6-Acetyl-2,2-dimethyl-2H-1-benzopyran-H(-)
976	201.091	1	13748.7	0.841416	Dacarbazine	; CHEBI:4305; HMDB0014989; HMDB14989	C6H10N6O	.F(-)	40		Dacarbazine.F(-)
977	201.113	1	44670.1	0.87504	Sebacic acid	; C08277; CHEBI:41865; CHEBI:68453; CHEBI:70747; CHEBI:89889; HMDB0000792; HMDB0031510; HMDB0040196; HMDB0059708; HMDB0059719; HMDB0059754; HMDB0062180; HMDB00792; HMDB31510; HMDB40196; HMDB59708; HMDB59719; HMDB59754; HMDB62180	C10H18O4	-H(-)	100		Sebacic acid-H(-)
978	201.113	1	44670.1	0.87504	(R)-3-Hydroxy-5-phenylpentanoic acid	; C17497; CHEBI:86562; HMDB0031517; HMDB0031984; HMDB0032575; HMDB0032590; HMDB0034206; HMDB0034990; HMDB0036432; HMDB0037271; HMDB0040730; HMDB0041194; HMDB0041505; HMDB0041506; HMDB0041666; HMDB0059898; HMDB0059940; HMDB0059941; HMDB0059942; HMDB0059943; HMDB0059944; HMDB0059945; HMDB0124918; HMDB0126161; HMDB0126162; HMDB0126163; HMDB0126262; HMDB0126462; HMDB0126463; HMDB0126464; HMDB0126465;…	C11H14O3	-H(-) [+8]	70		(R)-3-Hydroxy-5-phenylpentanoic acid-H(-) [+8]
979	201.125	1	25940.8	0.542659	Laccarin	; HMDB0041440; HMDB41440	C10H14N2O2	-H(-) [+8]	100		Laccarin-H(-) [+8]
980	201.125	1	25940.8	0.542659	Alanyl-Isoleucine	; HMDB0028690; HMDB0028691; HMDB0028900; HMDB0028922; HMDB0094713; HMDB28690; HMDB28691; HMDB28900; HMDB28922; HMDB94713	C9H18N2O3	-H(-)	100		Alanyl-Isoleucine-H(-)
981	201.149	1	8142.53	0.707038	3-Hydroxynonyl acetate	; HMDB0032443; HMDB0061654; HMDB32443; HMDB61654	C11H22O3	-H(-)	100		3-Hydroxynonyl acetate-H(-)
982	202.117	1	10106.6	0.841343	Sebacic acid	; C08277; CHEBI:41865; CHEBI:68453; CHEBI:70747; CHEBI:89889; HMDB0000792; HMDB0031510; HMDB0040196; HMDB0059708; HMDB0059719; HMDB0059754; HMDB0062180; HMDB00792; HMDB31510; HMDB40196; HMDB59708; HMDB59719; HMDB59754; HMDB62180	C10H18O4	-H(-) [+1]	100		Sebacic acid-H(-) [+1]
983	202.117	1	10106.6	0.841343	(R)-3-Hydroxy-5-phenylpentanoic acid	; C17497; CHEBI:86562; HMDB0031517; HMDB0031984; HMDB0032575; HMDB0032590; HMDB0034206; HMDB0034990; HMDB0036432; HMDB0037271; HMDB0040730; HMDB0041194; HMDB0041505; HMDB0041506; HMDB0041666; HMDB0059898; HMDB0059940; HMDB0059941; HMDB0059942; HMDB0059943; HMDB0059944; HMDB0059945; HMDB0124918; HMDB0126161; HMDB0126162; HMDB0126163; HMDB0126262; HMDB0126462; HMDB0126463; HMDB0126464; HMDB0126465;…	C11H14O3	-H(-) [+9]	100		(R)-3-Hydroxy-5-phenylpentanoic acid-H(-) [+9]
984	203.003	1	40812.9	0.942736	2-methyl-3-(sulfooxy)propanoic acid	; HMDB0126117; HMDB0130131; HMDB0130134; HMDB0130137	C4H8O6S	.F(-)	40		2-methyl-3-(sulfooxy)propanoic acid.F(-)
985	203.003	1	40812.9	0.942736	O-methoxycatechol-O-sulphate	; CHEBI:133460; HMDB0060013; HMDB60013	C7H8O5S	-H(-)	100		O-methoxycatechol-O-sulphate-H(-)
986	203.02	1	44546.8	0.936511	Daucic acid	; HMDB0031665; HMDB31665	C7H8O7	-H(-)	100		Daucic acid-H(-)
987	203.02	1	44546.8	0.936511	4-Vinylphenol sulfate	; CHEBI:82931; HMDB0062775; HMDB0124988; HMDB62775	C8H8O4S	-H(-) [+4]	100		4-Vinylphenol sulfate-H(-) [+4]
988	203.083	1	331092	0.883741	Tryptophan	; C00078; C00525; C00806; C07839; CHEBI:16296; CHEBI:16828; CHEBI:27897; CHEBI:4888; HMDB0000929; HMDB0013609; HMDB0013840; HMDB0014892; HMDB0030396; HMDB0060533; HMDB0060878; HMDB0060967; HMDB00929; HMDB13609; HMDB13840; HMDB14892; HMDB30396; HMDB60533; HMDB60878; HMDB60967	C11H12N2O2	-H(-)	100		Tryptophan-H(-)
989	203.083	1	331092	0.883741	4-Heptenal diethyl acetal	; C04067; CHEBI:16879; HMDB0032306; HMDB0033092; HMDB32306; HMDB33092	C9H14O5	-H(-) [+2]	100		4-Heptenal diethyl acetal-H(-) [+2]
990	203.128	1	14264	0.87781	(2xi,6xi)-7-Methyl-3-methylene-1,2,...	; HMDB0033217; HMDB0033642; HMDB0035133; HMDB0039053; HMDB0039974; HMDB33217; HMDB33642; HMDB35133; HMDB39053; HMDB39974	C10H20O4	-H(-)	100		(2xi,6xi)-7-Methyl-3-methylene-1,2,...-H(-)
991	203.128	1	14264	0.87781	2,6-Dimethoxy-4-propylphenol	; HMDB0036226; HMDB0037725; HMDB0037734; HMDB0135672; HMDB36226; HMDB37725; HMDB37734	C11H16O3	-H(-) [+8]	87		2,6-Dimethoxy-4-propylphenol-H(-) [+8]
992	203.128	1	14264	0.87781	2-Ethoxynaphthalene	; HMDB0029688; HMDB0031621; HMDB29688; HMDB31621	C12H12O	.F(-) [+12]	40		2-Ethoxynaphthalene.F(-) [+12]
993	204.005	1	9288.03	0.882398	O-methoxycatechol-O-sulphate	; CHEBI:133460; HMDB0060013; HMDB60013	C7H8O5S	-H(-) [+1]	100		O-methoxycatechol-O-sulphate-H(-) [+1]
994	204.049	1	20781.4	0.941536	5-(2-Hydroxyethyl)-4-methylthiazole...	; HMDB0032986; HMDB32986	C8H11NO2S	.F(-)	31		5-(2-Hydroxyethyl)-4-methylthiazole....F(-)
995	204.067	1	45967.2	0.951476	Indolelactic acid	; C02043; C05660; CHEBI:235589; CHEBI:24813; CHEBI:613590; CHEBI:89877; HMDB0000671; HMDB0004096; HMDB0011621; HMDB0030179; HMDB0032755; HMDB0059765; HMDB00671; HMDB04096; HMDB11621; HMDB30179; HMDB32755; HMDB59765	C11H11NO3	-H(-)	100		Indolelactic acid-H(-)
996	204.086	1	51499.9	0.88231	Tryptophan	; C00078; C00525; C00806; C07839; CHEBI:16296; CHEBI:16828; CHEBI:27897; CHEBI:4888; HMDB0000929; HMDB0013609; HMDB0013840; HMDB0014892; HMDB0030396; HMDB0060533; HMDB0060878; HMDB0060967; HMDB00929; HMDB13609; HMDB13840; HMDB14892; HMDB30396; HMDB60533; HMDB60878; HMDB60967	C11H12N2O2	-H(-) [+1]	100		Tryptophan-H(-) [+1]
997	204.086	1	51499.9	0.88231	4-Heptenal diethyl acetal	; C04067; CHEBI:16879; HMDB0032306; HMDB0033092; HMDB32306; HMDB33092	C9H14O5	-H(-) [+3]	100		4-Heptenal diethyl acetal-H(-) [+3]
998	204.124	1	3914.13	0.509715	Sebacic acid	; C08277; CHEBI:41865; CHEBI:68453; CHEBI:70747; CHEBI:89889; HMDB0000792; HMDB0031510; HMDB0040196; HMDB0059708; HMDB0059719; HMDB0059754; HMDB0062180; HMDB00792; HMDB31510; HMDB40196; HMDB59708; HMDB59719; HMDB59754; HMDB62180	C10H18O4	-H(-) [+3]	100		Sebacic acid-H(-) [+3]
999	204.124	1	3914.13	0.509715	cis- and trans-5-Ethyl-4-methyl-2-(...	; HMDB0032201; HMDB0032202; HMDB0038437; HMDB32201; HMDB32202; HMDB38437	C10H19NS	.F(-)	40		cis- and trans-5-Ethyl-4-methyl-2-(....F(-)
1000	204.124	1	3914.13	0.509715	(R)-3-Hydroxy-5-phenylpentanoic acid	; C17497; CHEBI:86562; HMDB0031517; HMDB0031984; HMDB0032575; HMDB0032590; HMDB0034206; HMDB0034990; HMDB0036432; HMDB0037271; HMDB0040730; HMDB0041194; HMDB0041505; HMDB0041506; HMDB0041666; HMDB0059898; HMDB0059940; HMDB0059941; HMDB0059942; HMDB0059943; HMDB0059944; HMDB0059945; HMDB0124918; HMDB0126161; HMDB0126162; HMDB0126163; HMDB0126262; HMDB0126462; HMDB0126463; HMDB0126464; HMDB0126465;…	C11H14O3	-H(-) [+11]	100		(R)-3-Hydroxy-5-phenylpentanoic acid-H(-) [+11]
1001	204.124	1	3914.13	0.509715	Pantothenol	C05944; CHEBI:895821; HMDB0004231; HMDB04231	C9H19NO4	-H(-)	100		Pantothenol-H(-)
1002	204.982	1	17516	0.903929	5-Sulfoxymethylfurfural	; CHEBI:89613; CHEBI:89615; HMDB0059752; HMDB0060016; HMDB0060018; HMDB59752; HMDB60016; HMDB60018	C6H6O6S	-H(-)	100		5-Sulfoxymethylfurfural-H(-)
1003	205.036	1	35590.1	0.918791	2-Methylcitric acid	; C01251; C04593; CHEBI:15607; CHEBI:30835; CHEBI:52222; HMDB0000379; HMDB0003518; HMDB0006471; HMDB00379; HMDB0059932; HMDB03518; HMDB03610; HMDB06471; HMDB59932	C7H10O7	-H(-)	100		2-Methylcitric acid-H(-)
1004	205.036	1	35590.1	0.918791	Lipoate	; C00725; CHEBI:30314; CHEBI:43796; HMDB0001451; HMDB0014312; HMDB01451; HMDB14312	C8H14O2S2	-H(-)	100		Lipoate-H(-)
1005	205.036	1	35590.1	0.918791	4-fumarylacetoacetate(2-)	; CHEBI:18034; HMDB0062563; HMDB62563	C8H6O6	-H(-) [+8]	100		4-fumarylacetoacetate(2-)-H(-) [+8]
1006	205.051	1	38140.8	0.92359	Eugenitol	; C09311; C20210; CHEBI:284936; CHEBI:67374; CHEBI:895319; HMDB0029466; HMDB0029472; HMDB0029775; HMDB0030818; HMDB0032952; HMDB0035303; HMDB0036627; HMDB0129368; HMDB0136784; HMDB29466; HMDB29472; HMDB29775; HMDB30818; HMDB32952; HMDB35303; HMDB36627	C11H10O4	-H(-)	100		Eugenitol-H(-)
1007	205.051	1	38140.8	0.92359	Erinapyrone C	; HMDB0041026; HMDB41026	C8H10O5	.F(-)	40		Erinapyrone C.F(-)
1008	205.087	1	16945.5	0.867946	Ethyl trans-p-methoxycinnamate	; C10476; C14567; CHEBI:259672; CHEBI:86583; HMDB0030762; HMDB0031729; HMDB0031973; HMDB0032348; HMDB0033594; HMDB0034122; HMDB0034135; HMDB0035071; HMDB0041410; HMDB0127763; HMDB0132972; HMDB0132974; HMDB0132975; HMDB0132976; HMDB0132977; HMDB0132987; HMDB0135898; HMDB30762; HMDB31729; HMDB31973; HMDB32348; HMDB33594; HMDB34122; HMDB34135; HMDB35071; HMDB41410	C12H14O3	-H(-)	100		Ethyl trans-p-methoxycinnamate-H(-)
1009	205.087	1	16945.5	0.867946	3-(2-Furanyl)-2-phenyl-2-propenal	; HMDB0036185; HMDB0130034; HMDB36185	C13H10O2	-H(-) [+8]	100		3-(2-Furanyl)-2-phenyl-2-propenal-H(-) [+8]
1010	205.101	1	8770.4	0.883874	Homoveratric acid	; C10726; CHEBI:1051828; CHEBI:31135; CHEBI:562352; CHEBI:745413; CHEBI:86612; HMDB0000434; HMDB0029645; HMDB0029648; HMDB0030571; HMDB0032365; HMDB0035721; HMDB0037177; HMDB0039427; HMDB0040256; HMDB0040637; HMDB00434; HMDB0060398; HMDB0060733; HMDB0060735; HMDB0062121; HMDB0125530; HMDB0129339; HMDB0130895; HMDB0131138; HMDB0131175; HMDB0131427; HMDB0133490; HMDB0133530; HMDB0133782; HMDB013410…	C10H12O4	-H(-) [+10]	100		Homoveratric acid-H(-) [+10]
1011	205.101	1	8770.4	0.883874	Alanyl-Proline	; HMDB0028695; HMDB0029010; HMDB28695; HMDB29010	C8H14N2O3	.F(-)	31		Alanyl-Proline.F(-)
1012	205.109	1	10453.3	0.852686	Guaifenesin	; CHEBI:125366; CHEBI:200157; CHEBI:89869; CHEBI:89887; HMDB0004998; HMDB0030991; HMDB0033093; HMDB0034099; HMDB0059768; HMDB0059779; HMDB0131265; HMDB0135755; HMDB04998; HMDB30991; HMDB33093; HMDB34099; HMDB59768; HMDB59779	C10H14O4	-H(-) [+8]	100		Guaifenesin-H(-) [+8]
1013	205.124	1	22186.9	0.922235	3-Oxodecanoic acid	; C17620; CHEBI:37157; HMDB0010724; HMDB0030367; HMDB0030369; HMDB0033010; HMDB0038692; HMDB0038978; HMDB0039533; HMDB0039582; HMDB0039587; HMDB0040204; HMDB0040205; HMDB0041376; HMDB0041545; HMDB10724; HMDB30367; HMDB30369; HMDB33010; HMDB38692; HMDB38978; HMDB39533; HMDB39582; HMDB39587; HMDB40204; HMDB40205; HMDB41376; HMDB41545	C10H18O3	.F(-)	40		3-Oxodecanoic acid.F(-)
1014	205.124	1	22186.9	0.922235	Dibenzyl ether	; CHEBI:87411; HMDB0032078; HMDB32078	C14H14O	-H(-) [+8]	100		Dibenzyl ether-H(-) [+8]
1015	205.986	1	5803.92	0.871941	5-Sulfoxymethylfurfural	; CHEBI:89613; CHEBI:89615; HMDB0059752; HMDB0060016; HMDB0060018; HMDB59752; HMDB60016; HMDB60018	C6H6O6S	-H(-) [+1]	100		5-Sulfoxymethylfurfural-H(-) [+1]
1016	206.011	1	11925.1	0.347568	O-methoxycatechol-O-sulphate	; CHEBI:133460; HMDB0060013; HMDB60013	C7H8O5S	-H(-) [+3]	100		O-methoxycatechol-O-sulphate-H(-) [+3]
1017	206.047	1	55137.9	0.846704	1-(Malonylamino)cyclopropanecarboxy...	; HMDB0031700; HMDB31700	C7H9NO5	.F(-)	40		1-(Malonylamino)cyclopropanecarboxy....F(-)
1018	206.082	1	26423.8	0.914318	Acetyl-Phe	; C03519; CHEBI:16259; CHEBI:266653; CHEBI:84085; HMDB0000512; HMDB0000860; HMDB0002042; HMDB00512; HMDB0060608; HMDB0061682; HMDB00860; HMDB02042; HMDB60608; HMDB61682	C11H13NO3	-H(-)	100		Acetyl-Phe-H(-)
1019	206.111	1	3622.99	0.765607	Guaifenesin	; CHEBI:125366; CHEBI:200157; CHEBI:89869; CHEBI:89887; HMDB0004998; HMDB0030991; HMDB0033093; HMDB0034099; HMDB0059768; HMDB0059779; HMDB0131265; HMDB0135755; HMDB04998; HMDB30991; HMDB33093; HMDB34099; HMDB59768; HMDB59779	C10H14O4	-H(-) [+9]	81		Guaifenesin-H(-) [+9]
1020	206.128	1	4699.64	0.774684	3-Oxodecanoic acid	; C17620; CHEBI:37157; HMDB0010724; HMDB0030367; HMDB0030369; HMDB0033010; HMDB0038692; HMDB0038978; HMDB0039533; HMDB0039582; HMDB0039587; HMDB0040204; HMDB0040205; HMDB0041376; HMDB0041545; HMDB10724; HMDB30367; HMDB30369; HMDB33010; HMDB38692; HMDB38978; HMDB39533; HMDB39582; HMDB39587; HMDB40204; HMDB40205; HMDB41376; HMDB41545	C10H18O3	.F(-) [+1]	40		3-Oxodecanoic acid.F(-) [+1]
1021	206.128	1	4699.64	0.774684	Dibenzyl ether	; CHEBI:87411; HMDB0032078; HMDB32078	C14H14O	-H(-) [+9]	100		Dibenzyl ether-H(-) [+9]
1022	206.998	1	14270.7	0.782356	(Z)-[3-(Methylsulfinyl)-1-propenyl]...	; HMDB0032653; HMDB32653	C7H12OS3	-H(-)	100		(Z)-[3-(Methylsulfinyl)-1-propenyl]...-H(-)
1023	207.028	1	11442.8	0.751587	3-(2H-1,3-benzodioxol-5-yl)-3-oxopr...	; HMDB0129376; HMDB0130546	C10H8O5	-H(-)	45		3-(2H-1,3-benzodioxol-5-yl)-3-oxopr...-H(-)
1024	207.05	1	16765.1	0.84812	1-(Malonylamino)cyclopropanecarboxy...	; HMDB0031700; HMDB31700	C7H9NO5	.F(-) [+1]	40		1-(Malonylamino)cyclopropanecarboxy....F(-) [+1]
1025	207.064	1	16189.7	0.858636	(Z)-1-(Methylthio)-5-phenyl-1-pente...	; HMDB0032688; HMDB32688	C12H12S	.F(-)	40		(Z)-1-(Methylthio)-5-phenyl-1-pente....F(-)
1026	207.086	1	10799.8	0.801948	Acetyl-Phe	; C03519; CHEBI:16259; CHEBI:266653; CHEBI:84085; HMDB0000512; HMDB0000860; HMDB0002042; HMDB00512; HMDB0060608; HMDB0061682; HMDB00860; HMDB02042; HMDB60608; HMDB61682	C11H13NO3	-H(-) [+1]	100		Acetyl-Phe-H(-) [+1]
1027	207.086	1	10799.8	0.801948	Ethyl beta-D-glucopyranoside	; HMDB0029968; HMDB0033942; HMDB29968; HMDB33942	C8H16O6	-H(-)	93		Ethyl beta-D-glucopyranoside-H(-)
1028	207.086	1	10799.8	0.801948	(Z)-3-(1-Formyl-1-propenyl)pentaned...	; HMDB0033091; HMDB33091	C9H12O5	-H(-) [+8]	36		(Z)-3-(1-Formyl-1-propenyl)pentaned...-H(-) [+8]
1029	207.103	1	15884.3	0.883249	Isoelemicin	; C10451; C16975; C17821; C17846; HMDB0029867; HMDB0029872; HMDB0030150; HMDB0030197; HMDB0030681; HMDB0031469; HMDB0033778; HMDB0034991; HMDB0035224; HMDB0038604; HMDB0040218; HMDB0040225; HMDB0041411; HMDB0124910; HMDB0126246; HMDB0132980; HMDB0132982; HMDB0132984; HMDB0132985; HMDB0133263; HMDB29867; HMDB29872; HMDB30150; HMDB30197; HMDB30681; HMDB31469; HMDB33778; HMDB34991; HMDB35224; HMDB38…	C12H16O3	-H(-)	100		Isoelemicin-H(-)
1030	207.103	1	15884.3	0.883249	Monobenzone	; C08458; C14244; CHEBI:34380; HMDB0014738; HMDB0030646; HMDB0036460; HMDB14738; HMDB30646; HMDB36460	C13H12O2	-H(-) [+8]	100		Monobenzone-H(-) [+8]
1031	207.138	1	140980	0.979019	Eremopetasinorol	; HMDB0029668; HMDB0031869; HMDB0034672; HMDB0034984; HMDB0035228; HMDB0036686; HMDB0036821; HMDB0036824; HMDB0037776; HMDB0038047; HMDB0038529; HMDB0040233; HMDB0041636; HMDB0132947; HMDB29668; HMDB31869; HMDB34672; HMDB34984; HMDB35228; HMDB36686; HMDB36821; HMDB36824; HMDB37776; HMDB38047; HMDB38529; HMDB40233; HMDB41636	C13H20O2	-H(-)	100		Eremopetasinorol-H(-)
1032	208.015	1	6919.48	0.714559	N-phosphocreatinate(2-)	; HMDB0062567; HMDB62567	C4H8N3O5P	-H(-)	16		N-phosphocreatinate(2-)-H(-)
1033	208.045	1	9138.74	0.829051	2-Methylcitric acid	; C01251; C04593; CHEBI:15607; CHEBI:30835; CHEBI:52222; HMDB0000379; HMDB0003518; HMDB0006471; HMDB00379; HMDB0059932; HMDB03518; HMDB03610; HMDB06471; HMDB59932	C7H10O7	-H(-) [+3]	100		2-Methylcitric acid-H(-) [+3]
1034	208.045	1	9138.74	0.829051	Lipoate	; C00725; CHEBI:30314; CHEBI:43796; HMDB0001451; HMDB0014312; HMDB01451; HMDB14312	C8H14O2S2	-H(-) [+3]	100		Lipoate-H(-) [+3]
1035	208.064	1	14750.2	0.840966	Acetyl-Glu	; C00624; CHEBI:12575; HMDB0000590; HMDB0001138; HMDB00590; HMDB01138	C7H11NO5	.F(-)	40		Acetyl-Glu.F(-)
1036	208.064	1	14750.2	0.840966	5-(2-Hydroxyethyl)-4-methylthiazole...	; HMDB0032986; HMDB32986	C8H11NO2S	.F(-) [+4]	40		5-(2-Hydroxyethyl)-4-methylthiazole....F(-) [+4]
1037	208.064	1	14750.2	0.840966	1-Isothiocyanato-6-(methylthio)hexane	; HMDB0031574; HMDB0032499; HMDB31574; HMDB32499	C8H15NS2	.F(-)	40		1-Isothiocyanato-6-(methylthio)hexane.F(-)
1038	208.078	1	5062.73	0.802164	3-Indolepropionic acid	; C07437; CHEBI:149869; CHEBI:43580; CHEBI:72782; HMDB0002302; HMDB0014970; HMDB0029738; HMDB02302; HMDB14970; HMDB29738	C11H11NO2	.F(-)	40		3-Indolepropionic acid.F(-)
1039	208.098	1	5939.87	0.606271	Tryptophan	; C00078; C00525; C00806; C07839; CHEBI:16296; CHEBI:16828; CHEBI:27897; CHEBI:4888; HMDB0000929; HMDB0013609; HMDB0013840; HMDB0014892; HMDB0030396; HMDB0060533; HMDB0060878; HMDB0060967; HMDB00929; HMDB13609; HMDB13840; HMDB14892; HMDB30396; HMDB60533; HMDB60878; HMDB60967	C11H12N2O2	-H(-) [+5]	36		Tryptophan-H(-) [+5]
1040	208.098	1	5939.87	0.606271	Ethyl trans-p-methoxycinnamate	; C10476; C14567; CHEBI:259672; CHEBI:86583; HMDB0030762; HMDB0031729; HMDB0031973; HMDB0032348; HMDB0033594; HMDB0034122; HMDB0034135; HMDB0035071; HMDB0041410; HMDB0127763; HMDB0132972; HMDB0132974; HMDB0132975; HMDB0132976; HMDB0132977; HMDB0132987; HMDB0135898; HMDB30762; HMDB31729; HMDB31973; HMDB32348; HMDB33594; HMDB34122; HMDB34135; HMDB35071; HMDB41410	C12H14O3	-H(-) [+3]	100		Ethyl trans-p-methoxycinnamate-H(-) [+3]
1041	208.098	1	5939.87	0.606271	3-(2-Furanyl)-2-phenyl-2-propenal	; HMDB0036185; HMDB0130034; HMDB36185	C13H10O2	-H(-) [+11]	100		3-(2-Furanyl)-2-phenyl-2-propenal-H(-) [+11]
1042	208.107	1	4821.34	0.794626	Isoelemicin	; C10451; C16975; C17821; C17846; HMDB0029867; HMDB0029872; HMDB0030150; HMDB0030197; HMDB0030681; HMDB0031469; HMDB0033778; HMDB0034991; HMDB0035224; HMDB0038604; HMDB0040218; HMDB0040225; HMDB0041411; HMDB0124910; HMDB0126246; HMDB0132980; HMDB0132982; HMDB0132984; HMDB0132985; HMDB0133263; HMDB29867; HMDB29872; HMDB30150; HMDB30197; HMDB30681; HMDB31469; HMDB33778; HMDB34991; HMDB35224; HMDB38…	C12H16O3	-H(-) [+1]	55		Isoelemicin-H(-) [+1]
1043	208.107	1	4821.34	0.794626	Monobenzone	; C08458; C14244; CHEBI:34380; HMDB0014738; HMDB0030646; HMDB0036460; HMDB14738; HMDB30646; HMDB36460	C13H12O2	-H(-) [+9]	100		Monobenzone-H(-) [+9]
1044	208.142	1	21185.2	0.911508	Eremopetasinorol	; HMDB0029668; HMDB0031869; HMDB0034672; HMDB0034984; HMDB0035228; HMDB0036686; HMDB0036821; HMDB0036824; HMDB0037776; HMDB0038047; HMDB0038529; HMDB0040233; HMDB0041636; HMDB0132947; HMDB29668; HMDB31869; HMDB34672; HMDB34984; HMDB35228; HMDB36686; HMDB36821; HMDB36824; HMDB37776; HMDB38047; HMDB38529; HMDB40233; HMDB41636	C13H20O2	-H(-) [+1]	100		Eremopetasinorol-H(-) [+1]
1045	209.045	1	20769.8	0.895307	Vanilpyruvic acid	; C05619; HMDB0011714; HMDB0035484; HMDB0125514; HMDB0125515; HMDB0125516; HMDB0127490; HMDB0127946; HMDB0127947; HMDB0132221; HMDB0132228; HMDB0140909; HMDB0141258; HMDB0141331; HMDB0142176; HMDB0142177; HMDB0142178; HMDB0142180; HMDB0142181; HMDB11714; HMDB35484	C10H10O5	-H(-)	100		Vanilpyruvic acid-H(-)
1046	209.065	1	14090.6	0.848443	Eugenitol	; C09311; C20210; CHEBI:284936; CHEBI:67374; CHEBI:895319; HMDB0029466; HMDB0029472; HMDB0029775; HMDB0030818; HMDB0032952; HMDB0035303; HMDB0036627; HMDB0129368; HMDB0136784; HMDB29466; HMDB29472; HMDB29775; HMDB30818; HMDB32952; HMDB35303; HMDB36627	C11H10O4	-H(-) [+4]	100		Eugenitol-H(-) [+4]
1047	209.065	1	14090.6	0.848443	Erinapyrone C	; HMDB0041026; HMDB41026	C8H10O5	.F(-) [+4]	40		Erinapyrone C.F(-) [+4]
1048	209.065	1	14090.6	0.848443	Ethyl 4-(acetylthio)butyrate	; HMDB0032259; HMDB32259	C8H14O3S	.F(-)	40		Ethyl 4-(acetylthio)butyrate.F(-)
1049	209.082	1	17496.8	0.89188	3-Indolepropionic acid	; C07437; CHEBI:149869; CHEBI:43580; CHEBI:72782; HMDB0002302; HMDB0014970; HMDB0029738; HMDB02302; HMDB14970; HMDB29738	C11H11NO2	.F(-) [+1]	40		3-Indolepropionic acid.F(-) [+1]
1050	209.082	1	17496.8	0.89188	Indolelactic acid	; C02043; C05660; CHEBI:235589; CHEBI:24813; CHEBI:613590; CHEBI:89877; HMDB0000671; HMDB0004096; HMDB0011621; HMDB0030179; HMDB0032755; HMDB0059765; HMDB00671; HMDB04096; HMDB11621; HMDB30179; HMDB32755; HMDB59765	C11H11NO3	-H(-) [+5]	77		Indolelactic acid-H(-) [+5]
1051	209.082	1	17496.8	0.89188	Sinapyl alcohol	; C02325; C07350; CHEBI:15951; CHEBI:64557; HMDB0013070; HMDB0029187; HMDB0029233; HMDB0033798; HMDB0034047; HMDB0036199; HMDB0039428; HMDB0041406; HMDB0060737; HMDB0125803; HMDB0127493; HMDB0129253; HMDB0129254; HMDB0129255; HMDB0129256; HMDB0130385; HMDB0133478; HMDB0133511; HMDB0133519; HMDB0133526; HMDB0133535; HMDB0135671; HMDB13070; HMDB29187; HMDB29233; HMDB33798; HMDB34047; HMDB36199; HMD…	C11H14O4	-H(-)	100		Sinapyl alcohol-H(-)
1052	209.082	1	17496.8	0.89188	3-Hydroxysuberic acid	; CHEBI:53781; CHEBI:70766; CHEBI:84086; HMDB0000325; HMDB00325; HMDB0040220; HMDB0061681; HMDB40220; HMDB61681	C8H14O5	.F(-)	40		3-Hydroxysuberic acid.F(-)
1053	209.095	1	10680.1	0.87828	Aprobarbital	C07826; CHEBI:2791; HMDB0015441; HMDB15441	C10H14N2O3	-H(-)	52		Aprobarbital-H(-)
1054	209.095	1	10680.1	0.87828	3,6-Dihydro-4-(4-methyl-3-pentenyl)...	; HMDB0030009; HMDB30009	C10H16S2	-H(-) [+10]	100		3,6-Dihydro-4-(4-methyl-3-pentenyl)...-H(-) [+10]
1055	209.095	1	10680.1	0.87828	Diaminopimelate	; C00666; CHEBI:16026; HMDB0001370; HMDB0028697; HMDB0029054; HMDB0031412; HMDB0039222; HMDB01370; HMDB28697; HMDB29054; HMDB31412; HMDB39222	C7H14N2O4	.F(-)	40		Diaminopimelate.F(-)
1056	209.095	1	10680.1	0.87828	Ethyl beta-D-glucopyranoside	; HMDB0029968; HMDB0033942; HMDB29968; HMDB33942	C8H16O6	-H(-) [+2]	100		Ethyl beta-D-glucopyranoside-H(-) [+2]
1057	209.118	1	20835.1	0.871368	Jasmonic acid	; C08491; CHEBI:18292; HMDB0032797; HMDB0032871; HMDB0033102; HMDB0037104; HMDB0037135; HMDB0037642; HMDB0037735; HMDB0037816; HMDB0041573; HMDB32797; HMDB32871; HMDB33102; HMDB37104; HMDB37135; HMDB37642; HMDB37735; HMDB37816; HMDB41573	C12H18O3	-H(-)	100		Jasmonic acid-H(-)
1058	209.118	1	20835.1	0.871368	6-Acetyl-2,2-dimethyl-2H-1-benzopyran	; HMDB0030816; HMDB0031663; HMDB0132938; HMDB30816; HMDB31663	C13H14O2	-H(-) [+8]	100		6-Acetyl-2,2-dimethyl-2H-1-benzopyran-H(-) [+8]
1059	209.131	1	8742.87	0.748402	cis-4-Decenedioic acid	; HMDB0000603; HMDB0013227; HMDB0030989; HMDB0030990; HMDB0034491; HMDB0034971; HMDB0036715; HMDB00603; HMDB13227; HMDB30989; HMDB30990; HMDB34491; HMDB34971; HMDB36715	C10H16O4	-H(-) [+10]	100		cis-4-Decenedioic acid-H(-) [+10]
1060	209.131	1	8742.87	0.748402	L,L-Cyclo(leucylprolyl)	; HMDB0034276; HMDB34276	C11H18N2O2	-H(-)	47		L,L-Cyclo(leucylprolyl)-H(-)
1061	209.154	1	20181.4	0.823494	C13:2	; HMDB0030425; HMDB0031014; HMDB0032052; HMDB0032098; HMDB0037286; HMDB0037307; HMDB0037390; HMDB0038249; HMDB0038258; HMDB0038291; HMDB0040232; HMDB0041554; HMDB30425; HMDB31014; HMDB32052; HMDB32098; HMDB37286; HMDB37307; HMDB37390; HMDB38249; HMDB38258; HMDB38291; HMDB40232; HMDB41554	C13H22O2	-H(-)	100		C13:2-H(-)
1062	209.174	1	3408.6	0.802654	7-Isopropyl-1,4-dimethylazulene	; C09675; CHEBI:5550; HMDB0036648; HMDB0059698; HMDB36648; HMDB59698	C15H18	-H(-) [+12]	100		7-Isopropyl-1,4-dimethylazulene-H(-) [+12]
1063	210.076	1	7826.39	0.791663	3-Methoxytyrosine	; C07194; CHEBI:61058; CHEBI:82913; HMDB0001434; HMDB0011754; HMDB0060747; HMDB01434; HMDB05881; HMDB11754; HMDB60747	C10H13NO4	-H(-)	90		3-Methoxytyrosine-H(-)
1064	210.076	1	7826.39	0.791663	1-Isothiocyanato-4-phenylbutane	; HMDB0038443; HMDB0040031; HMDB38443; HMDB40031	C11H13NS	.F(-)	40		1-Isothiocyanato-4-phenylbutane.F(-)
1065	210.076	1	7826.39	0.791663	(Z)-1-(Methylthio)-5-phenyl-1-pente...	; HMDB0032688; HMDB32688	C12H12S	.F(-) [+3]	32		(Z)-1-(Methylthio)-5-phenyl-1-pente....F(-) [+3]
1066	210.085	1	5310.9	0.769243	3-Indolepropionic acid	; C07437; CHEBI:149869; CHEBI:43580; CHEBI:72782; HMDB0002302; HMDB0014970; HMDB0029738; HMDB02302; HMDB14970; HMDB29738	C11H11NO2	.F(-) [+2]	40		3-Indolepropionic acid.F(-) [+2]
1067	210.085	1	5310.9	0.769243	Indolelactic acid	; C02043; C05660; CHEBI:235589; CHEBI:24813; CHEBI:613590; CHEBI:89877; HMDB0000671; HMDB0004096; HMDB0011621; HMDB0030179; HMDB0032755; HMDB0059765; HMDB00671; HMDB04096; HMDB11621; HMDB30179; HMDB32755; HMDB59765	C11H11NO3	-H(-) [+6]	33		Indolelactic acid-H(-) [+6]
1068	210.085	1	5310.9	0.769243	Sinapyl alcohol	; C02325; C07350; CHEBI:15951; CHEBI:64557; HMDB0013070; HMDB0029187; HMDB0029233; HMDB0033798; HMDB0034047; HMDB0036199; HMDB0039428; HMDB0041406; HMDB0060737; HMDB0125803; HMDB0127493; HMDB0129253; HMDB0129254; HMDB0129255; HMDB0129256; HMDB0130385; HMDB0133478; HMDB0133511; HMDB0133519; HMDB0133526; HMDB0133535; HMDB0135671; HMDB13070; HMDB29187; HMDB29233; HMDB33798; HMDB34047; HMDB36199; HMD…	C11H14O4	-H(-) [+1]	100		Sinapyl alcohol-H(-) [+1]
1069	210.089	1	5100.26	0.792269	4-Hydroxycitrulline	; HMDB0029384; HMDB29384	C6H13N3O4	.F(-)	40		4-Hydroxycitrulline.F(-)
1070	210.089	1	5100.26	0.792269	Zalcitabine	C07207; CHEBI:10101; HMDB0015078; HMDB15078	C9H13N3O3	-H(-)	100		Zalcitabine-H(-)
1071	210.122	1	4049.37	0.718975	Jasmonic acid	; C08491; CHEBI:18292; HMDB0032797; HMDB0032871; HMDB0033102; HMDB0037104; HMDB0037135; HMDB0037642; HMDB0037735; HMDB0037816; HMDB0041573; HMDB32797; HMDB32871; HMDB33102; HMDB37104; HMDB37135; HMDB37642; HMDB37735; HMDB37816; HMDB41573	C12H18O3	-H(-) [+1]	100		Jasmonic acid-H(-) [+1]
1072	210.122	1	4049.37	0.718975	6-Acetyl-2,2-dimethyl-2H-1-benzopyran	; HMDB0030816; HMDB0031663; HMDB0132938; HMDB30816; HMDB31663	C13H14O2	-H(-) [+9]	100		6-Acetyl-2,2-dimethyl-2H-1-benzopyran-H(-) [+9]
1073	210.157	1	3671.61	0.780263	C13:2	; HMDB0030425; HMDB0031014; HMDB0032052; HMDB0032098; HMDB0037286; HMDB0037307; HMDB0037390; HMDB0038249; HMDB0038258; HMDB0038291; HMDB0040232; HMDB0041554; HMDB30425; HMDB31014; HMDB32052; HMDB32098; HMDB37286; HMDB37307; HMDB37390; HMDB38249; HMDB38258; HMDB38291; HMDB40232; HMDB41554	C13H22O2	-H(-) [+1]	100		C13:2-H(-) [+1]
1074	211.025	1	10267.7	0.820742	(Iso)Citrate	; C00158; C00311; C00451; C04575; C04617; CHEBI:151; CHEBI:15622; CHEBI:160; CHEBI:30769; CHEBI:30887; CHEBI:85805; HMDB0000094; HMDB0000193; HMDB0001874; HMDB0005971; HMDB0006511; HMDB00094; HMDB00193; HMDB0033717; HMDB0041862; HMDB01874; HMDB05971; HMDB06511; HMDB33717; HMDB41862	C6H8O7	.F(-)	40		(Iso)Citrate.F(-)
1075	211.025	1	10267.7	0.820742	2-oxo-3-(3,4,5-trihydroxyphenyl)pro...	; HMDB0125210; HMDB0126568; HMDB0126571; HMDB0128683; HMDB0128685; HMDB0137303	C9H8O6	-H(-)	100		2-oxo-3-(3,4,5-trihydroxyphenyl)pro...-H(-)
1076	211.039	1	8510.36	0.732919	Urolithin B	; CHEBI:1050862; HMDB0013696; HMDB0032997; HMDB0032999; HMDB13696; HMDB32997; HMDB32999	C13H8O3	-H(-)	100		Urolithin B-H(-)
1077	211.062	1	11129.6	0.803315	Vanillactic acid	; C09801; C10674; C11155; CHEBI:1240674; CHEBI:454991; HMDB0000913; HMDB0031704; HMDB0033835; HMDB0033839; HMDB0034493; HMDB0041286; HMDB0041661; HMDB0041663; HMDB0041665; HMDB0060557; HMDB00913; HMDB0125013; HMDB0125520; HMDB0125526; HMDB0125540; HMDB0129354; HMDB0131424; HMDB0133486; HMDB0142083; HMDB31704; HMDB33835; HMDB33839; HMDB34493; HMDB41286; HMDB41661; HMDB41663; HMDB41665; HMDB60557	C10H12O5	-H(-)	100		Vanillactic acid-H(-)
1078	211.062	1	11129.6	0.803315	Quinic acid	C06746; CHEBI:17521; HMDB0003072; HMDB03072	C7H12O6	.F(-)	40		Quinic acid.F(-)
1079	211.077	1	7424.92	0.778309	(R)-Shinanolone	; C10480; CHEBI:86901; HMDB0030580; HMDB0030752; HMDB0031610; HMDB0031623; HMDB0032591; HMDB0035275; HMDB0035873; HMDB0035894; HMDB0037277; HMDB0037877; HMDB0040268; HMDB0040446; HMDB0041007; HMDB0041481; HMDB0126380; HMDB0126381; HMDB0126382; HMDB0126383; HMDB0129370; HMDB0131282; HMDB0133439; HMDB0133477; HMDB0133482; HMDB0133510; HMDB0133534; HMDB30580; HMDB30752; HMDB31610; HMDB31623; HMDB325…	C11H12O3	.F(-)	40		(R)-Shinanolone.F(-)
1080	211.098	1	15902.8	0.794749	Acetyl-Phe	; C03519; CHEBI:16259; CHEBI:266653; CHEBI:84085; HMDB0000512; HMDB0000860; HMDB0002042; HMDB00512; HMDB0060608; HMDB0061682; HMDB00860; HMDB02042; HMDB60608; HMDB61682	C11H13NO3	-H(-) [+5]	55		Acetyl-Phe-H(-) [+5]
1081	211.098	1	15902.8	0.794749	3,4-Methyleneazelaic acid	; CHEBI:89902; HMDB0059744; HMDB59744	C11H16O4	-H(-)	100		3,4-Methyleneazelaic acid-H(-)
1082	211.098	1	15902.8	0.794749	2-Amino-3,4-dimethylimidazo[4,5-f]q...	; C19254; HMDB0029707; HMDB29707	C12H12N4	-H(-)	65		2-Amino-3,4-dimethylimidazo[4,5-f]q...-H(-)
1083	211.112	1	7424.25	0.762592	11,12-Dihydrolactaroviolin	; HMDB0035736; HMDB0036454; HMDB0041460; HMDB0135216; HMDB0135544; HMDB0135578; HMDB0135579; HMDB0135580; HMDB35736; HMDB36454; HMDB41460	C15H16O	-H(-)	61		11,12-Dihydrolactaroviolin-H(-)
1084	211.134	1	21646.3	0.809077	Cucurbic acid	; C16309; CHEBI:19144; HMDB0029388; HMDB0033601; HMDB0035085; HMDB0037326; HMDB0041572; HMDB29388; HMDB33601; HMDB35085; HMDB37326; HMDB41572	C12H20O3	-H(-)	100		Cucurbic acid-H(-)
1085	211.151	1	5166.15	0.667941	2,6-Diisopropyl-3-methylphenol	; C12286; C12287; CHEBI:138017; CHEBI:32319; CHEBI:32325; CHEBI:49250; CHEBI:67207; HMDB0029820; HMDB0029821; HMDB0029822; HMDB0029823; HMDB0029824; HMDB0029825; HMDB0031733; HMDB0032498; HMDB0032541; HMDB0033545; HMDB0034671; HMDB0034959; HMDB0034979; HMDB0035682; HMDB0035753; HMDB0036022; HMDB0036027; HMDB0036144; HMDB0036565; HMDB0036684; HMDB0036818; HMDB0037139; HMDB0041615; HMDB0059883; HMD…	C13H20O	.F(-)	40		2,6-Diisopropyl-3-methylphenol.F(-)
1086	211.151	1	5166.15	0.667941	Eremopetasinorol	; HMDB0029668; HMDB0031869; HMDB0034672; HMDB0034984; HMDB0035228; HMDB0036686; HMDB0036821; HMDB0036824; HMDB0037776; HMDB0038047; HMDB0038529; HMDB0040233; HMDB0041636; HMDB0132947; HMDB29668; HMDB31869; HMDB34672; HMDB34984; HMDB35228; HMDB36686; HMDB36821; HMDB36824; HMDB37776; HMDB38047; HMDB38529; HMDB40233; HMDB41636	C13H20O2	-H(-) [+4]	58		Eremopetasinorol-H(-) [+4]
1087	211.151	1	5166.15	0.667941	2,6-Diisopropylnaphthalene	; HMDB0059902; HMDB59902	C16H20	-H(-)	24		2,6-Diisopropylnaphthalene-H(-)
1088	212.129	1	6980.06	0.872618	2-nonenoylglycine	; HMDB0094807; HMDB0094808; HMDB0094809; HMDB0094810; HMDB0094811; HMDB0094812; HMDB0094813; HMDB94807; HMDB94808; HMDB94809; HMDB94810; HMDB94811; HMDB94812; HMDB94813	C11H19NO3	-H(-)	100		2-nonenoylglycine-H(-)
1089	212.129	1	6980.06	0.872618	Jasmonic acid	; C08491; CHEBI:18292; HMDB0032797; HMDB0032871; HMDB0033102; HMDB0037104; HMDB0037135; HMDB0037642; HMDB0037735; HMDB0037816; HMDB0041573; HMDB32797; HMDB32871; HMDB33102; HMDB37104; HMDB37135; HMDB37642; HMDB37735; HMDB37816; HMDB41573	C12H18O3	-H(-) [+3]	100		Jasmonic acid-H(-) [+3]
1090	212.129	1	6980.06	0.872618	6-Acetyl-2,2-dimethyl-2H-1-benzopyran	; HMDB0030816; HMDB0031663; HMDB0132938; HMDB30816; HMDB31663	C13H14O2	-H(-) [+11]	100		6-Acetyl-2,2-dimethyl-2H-1-benzopyran-H(-) [+11]
1091	213.006	1	78026.5	0.974486	S-Acetyl dihydroasparagusic acid	; HMDB0035717; HMDB35717	C6H10O3S2	.F(-)	40		S-Acetyl dihydroasparagusic acid.F(-)
1092	213.016	1	25963.2	0.724387	Deoxyribose 5-phosphate	; C00672; C00673; C11437; C16637; CHEBI:16132; CHEBI:16493; CHEBI:28542; CHEBI:48462; HMDB0001031; HMDB0001213; HMDB0001351; HMDB0059654; HMDB0060393; HMDB01031; HMDB01213; HMDB01351; HMDB59654; HMDB60393	C5H11O7P	-H(-)	58		Deoxyribose 5-phosphate-H(-)
1093	213.016	1	25963.2	0.724387	(Z)-[3-(Methylsulfinyl)-1-propenyl]...	; HMDB0032653; HMDB32653	C7H12OS3	-H(-) [+6]	28		(Z)-[3-(Methylsulfinyl)-1-propenyl]...-H(-) [+6]
1094	213.053	1	8438.73	0.817871	Temozolomide	; CHEBI:153686; HMDB0014991; HMDB14991	C6H6N6O2	.F(-)	24		Temozolomide.F(-)
1095	213.077	1	14613	0.874004	Eugenitol	; C09311; C20210; CHEBI:284936; CHEBI:67374; CHEBI:895319; HMDB0029466; HMDB0029472; HMDB0029775; HMDB0030818; HMDB0032952; HMDB0035303; HMDB0036627; HMDB0129368; HMDB0136784; HMDB29466; HMDB29472; HMDB29775; HMDB30818; HMDB32952; HMDB35303; HMDB36627	C11H10O4	-H(-) [+8]	100		Eugenitol-H(-) [+8]
1096	213.077	1	14613	0.874004	D-4-O-Methyl-myo-inositol	; C03365; C03659; C03844; C06352; C06353; C08257; CHEBI:111; CHEBI:113524; CHEBI:15975; CHEBI:18266; CHEBI:18427; CHEBI:28548; CHEBI:28762; CHEBI:37209; HMDB0029915; HMDB0029916; HMDB0029965; HMDB0031437; HMDB0031449; HMDB0033816; HMDB0034219; HMDB0034221; HMDB0034222; HMDB0062564; HMDB29915; HMDB29916; HMDB29965; HMDB31437; HMDB31449; HMDB33816; HMDB34219; HMDB34221; HMDB34222; HMDB62564	C7H14O6	.F(-)	40		D-4-O-Methyl-myo-inositol.F(-)
1097	213.113	1	17494.8	0.829865	5-Hexyltetrahydro-2-oxo-3-furancarb...	; HMDB0030984; HMDB0030985; HMDB0030986; HMDB30984; HMDB30985; HMDB30986	C11H18O4	-H(-)	83		5-Hexyltetrahydro-2-oxo-3-furancarb...-H(-)
1098	213.113	1	17494.8	0.829865	Ethyl trans-p-methoxycinnamate	; C10476; C14567; CHEBI:259672; CHEBI:86583; HMDB0030762; HMDB0031729; HMDB0031973; HMDB0032348; HMDB0033594; HMDB0034122; HMDB0034135; HMDB0035071; HMDB0041410; HMDB0127763; HMDB0132972; HMDB0132974; HMDB0132975; HMDB0132976; HMDB0132977; HMDB0132987; HMDB0135898; HMDB30762; HMDB31729; HMDB31973; HMDB32348; HMDB33594; HMDB34122; HMDB34135; HMDB35071; HMDB41410	C12H14O3	-H(-) [+8]	100		Ethyl trans-p-methoxycinnamate-H(-) [+8]
1099	213.113	1	17494.8	0.829865	Tetraethylene glycol	; CHEBI:44920; HMDB0094708; HMDB94708	C8H18O5	.F(-)	40		Tetraethylene glycol.F(-)
1100	213.15	1	21322.9	0.727224	3-Oxododecanoic acid	; C02367; CHEBI:18037; HMDB0010727; HMDB0037398; HMDB10727; HMDB37398	C12H22O3	-H(-)	82		3-Oxododecanoic acid-H(-)
1101	213.168	1	7352.64	0.46122	C13:2	; HMDB0030425; HMDB0031014; HMDB0032052; HMDB0032098; HMDB0037286; HMDB0037307; HMDB0037390; HMDB0038249; HMDB0038258; HMDB0038291; HMDB0040232; HMDB0041554; HMDB30425; HMDB31014; HMDB32052; HMDB32098; HMDB37286; HMDB37307; HMDB37390; HMDB38249; HMDB38258; HMDB38291; HMDB40232; HMDB41554	C13H22O2	-H(-) [+4]	100		C13:2-H(-) [+4]
1102	213.185	1	24696.1	0.164245	C13:0	; C04780; C17076; CHEBI:15720; CHEBI:45919; CHEBI:86973; CHEBI:87494; CHEBI:87536; HMDB0000910; HMDB0029552; HMDB0031018; HMDB0032211; HMDB0034140; HMDB0036217; HMDB0036219; HMDB0037311; HMDB0038729; HMDB0059900; HMDB0061828; HMDB0061829; HMDB00910; HMDB29552; HMDB31018; HMDB32211; HMDB34140; HMDB36217; HMDB36219; HMDB37311; HMDB38729; HMDB59900; HMDB61828; HMDB61829	C13H26O2	-H(-)	80		C13:0-H(-)
1103	214.019	1	11296.5	0.859381	Deoxyribose 5-phosphate	; C00672; C00673; C11437; C16637; CHEBI:16132; CHEBI:16493; CHEBI:28542; CHEBI:48462; HMDB0001031; HMDB0001213; HMDB0001351; HMDB0059654; HMDB0060393; HMDB01031; HMDB01213; HMDB01351; HMDB59654; HMDB60393	C5H11O7P	-H(-) [+1]	30		Deoxyribose 5-phosphate-H(-) [+1]
1104	214.034	1	8039.67	0.888263	2-oxo-3-(3,4,5-trihydroxyphenyl)pro...	; HMDB0125210; HMDB0126568; HMDB0126571; HMDB0128683; HMDB0128685; HMDB0137303	C9H8O6	-H(-) [+3]	100		2-oxo-3-(3,4,5-trihydroxyphenyl)pro...-H(-) [+3]
1105	214.049	1	15268.3	0.782163	Urolithin B	; CHEBI:1050862; HMDB0013696; HMDB0032997; HMDB0032999; HMDB13696; HMDB32997; HMDB32999	C13H8O3	-H(-) [+3]	100		Urolithin B-H(-) [+3]
1106	214.049	1	15268.3	0.782163	Glycerylphosphorylethanolamine	; C01233; CHEBI:16929; HMDB0000114; HMDB00114; HMDB0059660; HMDB59660	C5H14NO6P	-H(-)	63		Glycerylphosphorylethanolamine-H(-)
1107	214.073	1	9687.43	0.670459	Vanillactic acid	; C09801; C10674; C11155; CHEBI:1240674; CHEBI:454991; HMDB0000913; HMDB0031704; HMDB0033835; HMDB0033839; HMDB0034493; HMDB0041286; HMDB0041661; HMDB0041663; HMDB0041665; HMDB0060557; HMDB00913; HMDB0125013; HMDB0125520; HMDB0125526; HMDB0125540; HMDB0129354; HMDB0131424; HMDB0133486; HMDB0142083; HMDB31704; HMDB33835; HMDB33839; HMDB34493; HMDB41286; HMDB41661; HMDB41663; HMDB41665; HMDB60557	C10H12O5	-H(-) [+3]	60		Vanillactic acid-H(-) [+3]
1108	214.073	1	9687.43	0.670459	Kinetin	C08272; CHEBI:27407; HMDB0012245; HMDB12245	C10H9N5O	-H(-)	100		Kinetin-H(-)
1109	214.073	1	9687.43	0.670459	Quinic acid	C06746; CHEBI:17521; HMDB0003072; HMDB03072	C7H12O6	.F(-) [+3]	40		Quinic acid.F(-) [+3]
1110	214.085	1	5735.21	0.72249	1-Isothiocyanato-6-(methylthio)hexane	; HMDB0031574; HMDB0032499; HMDB31574; HMDB32499	C8H15NS2	.F(-) [+6]	40		1-Isothiocyanato-6-(methylthio)hexane.F(-) [+6]
1111	214.11	1	5534.28	0.761483	Aprobarbital	C07826; CHEBI:2791; HMDB0015441; HMDB15441	C10H14N2O3	-H(-) [+5]	100		Aprobarbital-H(-) [+5]
1112	214.11	1	5534.28	0.761483	Propenoylcarnitine	; CHEBI:86076; HMDB0013124; HMDB0094732; HMDB0094733; HMDB0094734; HMDB0094735; HMDB0094736; HMDB0094737; HMDB0094738; HMDB0094739; HMDB0094740; HMDB0094741; HMDB0094742; HMDB0094743; HMDB0094744; HMDB0094745; HMDB0094746; HMDB0094747; HMDB0094748; HMDB0094749; HMDB0094750; HMDB0094751; HMDB0094752; HMDB0094753; HMDB0094754; HMDB0094755; HMDB0094757; HMDB0094758; HMDB0094759; HMDB0094760; HMDB009…	C10H17NO4	-H(-)	66		Propenoylcarnitine-H(-)
1113	214.11	1	5534.28	0.761483	Acetyl-Phe	; C03519; CHEBI:16259; CHEBI:266653; CHEBI:84085; HMDB0000512; HMDB0000860; HMDB0002042; HMDB00512; HMDB0060608; HMDB0061682; HMDB00860; HMDB02042; HMDB60608; HMDB61682	C11H13NO3	-H(-) [+8]	100		Acetyl-Phe-H(-) [+8]
1114	214.11	1	5534.28	0.761483	2-Amino-3,4-dimethylimidazo[4,5-f]q...	; C19254; HMDB0029707; HMDB29707	C12H12N4	-H(-) [+3]	100		2-Amino-3,4-dimethylimidazo[4,5-f]q...-H(-) [+3]
1115	214.11	1	5534.28	0.761483	Ethyl beta-D-glucopyranoside	; HMDB0029968; HMDB0033942; HMDB29968; HMDB33942	C8H16O6	-H(-) [+7]	82		Ethyl beta-D-glucopyranoside-H(-) [+7]
1116	214.145	1	7711.24	0.723086	L,L-Cyclo(leucylprolyl)	; HMDB0034276; HMDB34276	C11H18N2O2	-H(-) [+5]	100		L,L-Cyclo(leucylprolyl)-H(-) [+5]
1117	214.145	1	7711.24	0.723086	N-Nonanoylglycine	; CHEBI:74439; HMDB0013279; HMDB13279	C11H21NO3	-H(-)	100		N-Nonanoylglycine-H(-)
1118	214.189	1	4501.33	0.683089	C13:0	; C04780; C17076; CHEBI:15720; CHEBI:45919; CHEBI:86973; CHEBI:87494; CHEBI:87536; HMDB0000910; HMDB0029552; HMDB0031018; HMDB0032211; HMDB0034140; HMDB0036217; HMDB0036219; HMDB0037311; HMDB0038729; HMDB0059900; HMDB0061828; HMDB0061829; HMDB00910; HMDB29552; HMDB31018; HMDB32211; HMDB34140; HMDB36217; HMDB36219; HMDB37311; HMDB38729; HMDB59900; HMDB61828; HMDB61829	C13H26O2	-H(-) [+1]	100		C13:0-H(-) [+1]
1119	216.134	1	7508.32	0.536075	Isoelemicin	; C10451; C16975; C17821; C17846; HMDB0029867; HMDB0029872; HMDB0030150; HMDB0030197; HMDB0030681; HMDB0031469; HMDB0033778; HMDB0034991; HMDB0035224; HMDB0038604; HMDB0040218; HMDB0040225; HMDB0041411; HMDB0124910; HMDB0126246; HMDB0132980; HMDB0132982; HMDB0132984; HMDB0132985; HMDB0133263; HMDB29867; HMDB29872; HMDB30150; HMDB30197; HMDB30681; HMDB31469; HMDB33778; HMDB34991; HMDB35224; HMDB38…	C12H16O3	-H(-) [+9]	36		Isoelemicin-H(-) [+9]
1120	216.134	1	7508.32	0.536075	Gamma-glutamyl-L-putrescine	; C05341; C15699; CHEBI:27749; CHEBI:48005; HMDB0012230; HMDB0028692; HMDB0028944; HMDB0060442; HMDB12230; HMDB28692; HMDB28944; HMDB60442	C9H19N3O3	-H(-)	100		Gamma-glutamyl-L-putrescine-H(-)
1121	217.03	1	1.27324e+06	0.933382	Deoxyribose 5-phosphate	; C00672; C00673; C11437; C16637; CHEBI:16132; CHEBI:16493; CHEBI:28542; CHEBI:48462; HMDB0001031; HMDB0001213; HMDB0001351; HMDB0059654; HMDB0060393; HMDB01031; HMDB01213; HMDB01351; HMDB59654; HMDB60393	C5H11O7P	-H(-) [+4]	100		Deoxyribose 5-phosphate-H(-) [+4]
1122	217.108	1	29181	0.928398	3-Hydroxysebacic acid	; CHEBI:89182; HMDB0000350; HMDB0000424; HMDB00350; HMDB00424; HMDB02534	C10H18O5	-H(-)	35		3-Hydroxysebacic acid-H(-)
1123	217.108	1	29181	0.928398	3-Indolepropionic acid	; C07437; CHEBI:149869; CHEBI:43580; CHEBI:72782; HMDB0002302; HMDB0014970; HMDB0029738; HMDB02302; HMDB14970; HMDB29738	C11H11NO2	.F(-) [+9]	40		3-Indolepropionic acid.F(-) [+9]
1124	217.108	1	29181	0.928398	Sinapyl alcohol	; C02325; C07350; CHEBI:15951; CHEBI:64557; HMDB0013070; HMDB0029187; HMDB0029233; HMDB0033798; HMDB0034047; HMDB0036199; HMDB0039428; HMDB0041406; HMDB0060737; HMDB0125803; HMDB0127493; HMDB0129253; HMDB0129254; HMDB0129255; HMDB0129256; HMDB0130385; HMDB0133478; HMDB0133511; HMDB0133519; HMDB0133526; HMDB0133535; HMDB0135671; HMDB13070; HMDB29187; HMDB29233; HMDB33798; HMDB34047; HMDB36199; HMD…	C11H14O4	-H(-) [+8]	100		Sinapyl alcohol-H(-) [+8]
1125	218.034	1	136140	0.924448	Deoxyribose 5-phosphate	; C00672; C00673; C11437; C16637; CHEBI:16132; CHEBI:16493; CHEBI:28542; CHEBI:48462; HMDB0001031; HMDB0001213; HMDB0001351; HMDB0059654; HMDB0060393; HMDB01031; HMDB01213; HMDB01351; HMDB59654; HMDB60393	C5H11O7P	-H(-) [+5]	100		Deoxyribose 5-phosphate-H(-) [+5]
1126	218.043	1	99317.1	0.939952	L-Oxalylalbizziine	; HMDB0039164; HMDB39164	C6H9N3O6	-H(-)	40		L-Oxalylalbizziine-H(-)
1127	218.104	1	239164	0.971522	3-Methoxytyrosine	; C07194; CHEBI:61058; CHEBI:82913; HMDB0001434; HMDB0011754; HMDB0060747; HMDB01434; HMDB05881; HMDB11754; HMDB60747	C10H13NO4	-H(-) [+8]	100		3-Methoxytyrosine-H(-) [+8]
1128	218.104	1	239164	0.971522	1-Isothiocyanato-4-phenylbutane	; HMDB0038443; HMDB0040031; HMDB38443; HMDB40031	C11H13NS	.F(-) [+8]	40		1-Isothiocyanato-4-phenylbutane.F(-) [+8]
1129	219.045	1	35318.8	0.878324	L-Oxalylalbizziine	; HMDB0039164; HMDB39164	C6H9N3O6	-H(-) [+1]	100		L-Oxalylalbizziine-H(-) [+1]
1130	219.065	1	16590	0.790223	Glycerylphosphorylethanolamine	; C01233; CHEBI:16929; HMDB0000114; HMDB00114; HMDB0059660; HMDB59660	C5H14NO6P	-H(-) [+5]	100		Glycerylphosphorylethanolamine-H(-) [+5]
1131	219.078	1	25958.6	0.913741	Vanilpyruvic acid	; C05619; HMDB0011714; HMDB0035484; HMDB0125514; HMDB0125515; HMDB0125516; HMDB0127490; HMDB0127946; HMDB0127947; HMDB0132221; HMDB0132228; HMDB0140909; HMDB0141258; HMDB0141331; HMDB0142176; HMDB0142177; HMDB0142178; HMDB0142180; HMDB0142181; HMDB11714; HMDB35484	C10H10O5	-H(-) [+10]	90		Vanilpyruvic acid-H(-) [+10]
1132	219.078	1	25958.6	0.913741	5-Hydroxy-L-tryptophan	; C00643; C01017; CHEBI:17780; CHEBI:28171; HMDB0000472; HMDB0015571; HMDB00472; HMDB00504; HMDB0061174; HMDB15571; HMDB61174	C11H12N2O3	-H(-)	58		5-Hydroxy-L-tryptophan-H(-)
1133	219.139	1	11608.3	0.776307	2,6-Di-tert-butylbenzoquinone	; HMDB0013817; HMDB0036389; HMDB0037606; HMDB0037714; HMDB0037718; HMDB0038996; HMDB0039539; HMDB0040217; HMDB0040226; HMDB0126515; HMDB0126516; HMDB0126517; HMDB0126518; HMDB0126519; HMDB0126520; HMDB0133164; HMDB0133165; HMDB0133166; HMDB0133167; HMDB0133169; HMDB0133170; HMDB0133180; HMDB13817; HMDB36389; HMDB37606; HMDB37714; HMDB37718; HMDB38996; HMDB39539; HMDB40217; HMDB40226	C14H20O2	-H(-)	100		2,6-Di-tert-butylbenzoquinone-H(-)
1134	219.139	1	11608.3	0.776307	11,12-Dihydrolactaroviolin	; HMDB0035736; HMDB0036454; HMDB0041460; HMDB0135216; HMDB0135544; HMDB0135578; HMDB0135579; HMDB0135580; HMDB35736; HMDB36454; HMDB41460	C15H16O	-H(-) [+8]	100		11,12-Dihydrolactaroviolin-H(-) [+8]
1135	220.063	1	25128.9	0.200164	N-acetyl-L-2-aminoadipate(2-)	; CHEBI:61509; HMDB0062715; HMDB62715	C8H11NO5	.F(-)	40		N-acetyl-L-2-aminoadipate(2-).F(-)
1136	220.081	1	11378.8	0.680748	5-Hydroxy-L-tryptophan	; C00643; C01017; CHEBI:17780; CHEBI:28171; HMDB0000472; HMDB0015571; HMDB00472; HMDB00504; HMDB0061174; HMDB15571; HMDB61174	C11H12N2O3	-H(-) [+1]	100		5-Hydroxy-L-tryptophan-H(-) [+1]
1137	220.098	1	6283.09	0.760782	Metaxalone	; C07934; C13534; C14291; CHEBI:34611; CHEBI:711679; HMDB0014798; HMDB0031770; HMDB0033701; HMDB14798; HMDB31770; HMDB33701	C12H15NO3	-H(-)	100		Metaxalone-H(-)
1138	220.108	1	7646.21	0.810361	(R)-Shinanolone	; C10480; CHEBI:86901; HMDB0030580; HMDB0030752; HMDB0031610; HMDB0031623; HMDB0032591; HMDB0035275; HMDB0035873; HMDB0035894; HMDB0037277; HMDB0037877; HMDB0040268; HMDB0040446; HMDB0041007; HMDB0041481; HMDB0126380; HMDB0126381; HMDB0126382; HMDB0126383; HMDB0129370; HMDB0131282; HMDB0133439; HMDB0133477; HMDB0133482; HMDB0133510; HMDB0133534; HMDB30580; HMDB30752; HMDB31610; HMDB31623; HMDB325…	C11H12O3	.F(-) [+9]	40		(R)-Shinanolone.F(-) [+9]
1139	220.108	1	7646.21	0.810361	1-Isothiocyanato-4-phenylbutane	; HMDB0038443; HMDB0040031; HMDB38443; HMDB40031	C11H13NS	.F(-) [+10]	40		1-Isothiocyanato-4-phenylbutane.F(-) [+10]
1140	220.146	1	18013	-0.241601	Procarbazine	C07402; CHEBI:366225; HMDB0015299; HMDB15299	C12H19N3O	-H(-)	100		Procarbazine-H(-)
1141	220.164	1	5735.41	-0.0625264	N-Nonanoylglycine	; CHEBI:74439; HMDB0013279; HMDB13279	C11H21NO3	-H(-) [+6]	70		N-Nonanoylglycine-H(-) [+6]
1142	220.164	1	5735.41	-0.0625264	Cucurbic acid	; C16309; CHEBI:19144; HMDB0029388; HMDB0033601; HMDB0035085; HMDB0037326; HMDB0041572; HMDB29388; HMDB33601; HMDB35085; HMDB37326; HMDB41572	C12H20O3	-H(-) [+9]	100		Cucurbic acid-H(-) [+9]
1143	221.094	1	18335.7	0.722062	Vanillactic acid	; C09801; C10674; C11155; CHEBI:1240674; CHEBI:454991; HMDB0000913; HMDB0031704; HMDB0033835; HMDB0033839; HMDB0034493; HMDB0041286; HMDB0041661; HMDB0041663; HMDB0041665; HMDB0060557; HMDB00913; HMDB0125013; HMDB0125520; HMDB0125526; HMDB0125540; HMDB0129354; HMDB0131424; HMDB0133486; HMDB0142083; HMDB31704; HMDB33835; HMDB33839; HMDB34493; HMDB41286; HMDB41661; HMDB41663; HMDB41665; HMDB60557	C10H12O5	-H(-) [+10]	100		Vanillactic acid-H(-) [+10]
1144	221.094	1	18335.7	0.722062	Glycyl-Phenylalanine	; HMDB0028848; HMDB0028995; HMDB28848; HMDB28995	C11H14N2O3	-H(-)	86		Glycyl-Phenylalanine-H(-)
1145	221.094	1	18335.7	0.722062	Alanyl-Hydroxyproline	; C08271; HMDB0028688; HMDB0028856; HMDB0029026; HMDB0029047; HMDB0034266; HMDB28688; HMDB28856; HMDB29026; HMDB29047; HMDB34266	C8H14N2O4	.F(-)	40		Alanyl-Hydroxyproline.F(-)
1146	221.134	1	7836.64	0.86507	(all-E)-1,7,9-Heptadecatriene-11,13...	; HMDB0031260; HMDB31260	C17H18	-H(-)	100		(all-E)-1,7,9-Heptadecatriene-11,13...-H(-)
1147	221.141	1	9288.9	0.928822	Dimethyl-Arg	; C03626; CHEBI:17929; CHEBI:61914; HMDB0001539; HMDB0003334; HMDB01539; HMDB03334	C8H18N4O2	.F(-)	40		Dimethyl-Arg.F(-)
1148	221.141	1	9288.9	0.928822	Tetraethylene glycol	; CHEBI:44920; HMDB0094708; HMDB94708	C8H18O5	.F(-) [+8]	40		Tetraethylene glycol.F(-) [+8]
1149	221.154	1	19628.6	0.770591	Rishitin	; C09715; HMDB0035593; HMDB0036790; HMDB0036791; HMDB0037605; HMDB0037820; HMDB0040178; HMDB35593; HMDB36790; HMDB36791; HMDB37605; HMDB37820; HMDB40178	C14H22O2	-H(-)	100		Rishitin-H(-)
1150	221.172	1	5101.69	0.838737	(6alpha,7alpha,10alpha)-1(5),3-Arom...	; C09649; CHEBI:10225; CHEBI:62757; CHEBI:88614; CHEBI:89456; HMDB0035707; HMDB0036416; HMDB0036796; HMDB0038125; HMDB0059676; HMDB0059857; HMDB0059878; HMDB0059910; HMDB0061837; HMDB0061838; HMDB35707; HMDB36416; HMDB36796; HMDB38125; HMDB59676; HMDB59857; HMDB59878; HMDB59910; HMDB61837; HMDB61838	C15H22	.F(-)	40		(6alpha,7alpha,10alpha)-1(5),3-Arom....F(-)
1151	222.077	1	14651.6	0.877255	N-Acetyl-L-tyrosine	; C01657; CHEBI:201465; HMDB0000866; HMDB0013068; HMDB00866; HMDB0094723; HMDB0094724; HMDB0094725; HMDB0094726; HMDB0094727; HMDB13068; HMDB94723; HMDB94724; HMDB94725; HMDB94726; HMDB94727	C11H13NO4	-H(-)	100		N-Acetyl-L-tyrosine-H(-)
1152	222.077	1	14651.6	0.877255	Urolithin B	; CHEBI:1050862; HMDB0013696; HMDB0032997; HMDB0032999; HMDB13696; HMDB32997; HMDB32999	C13H8O3	-H(-) [+11]	100		Urolithin B-H(-) [+11]
1153	222.158	1	4129.99	0.600578	Rishitin	; C09715; HMDB0035593; HMDB0036790; HMDB0036791; HMDB0037605; HMDB0037820; HMDB0040178; HMDB35593; HMDB36790; HMDB36791; HMDB37605; HMDB37820; HMDB40178	C14H22O2	-H(-) [+1]	100		Rishitin-H(-) [+1]
1154	223.088	1	32920.2	0.934925	Tryptophan	; C00078; C00525; C00806; C07839; CHEBI:16296; CHEBI:16828; CHEBI:27897; CHEBI:4888; HMDB0000929; HMDB0013609; HMDB0013840; HMDB0014892; HMDB0030396; HMDB0060533; HMDB0060878; HMDB0060967; HMDB00929; HMDB13609; HMDB13840; HMDB14892; HMDB30396; HMDB60533; HMDB60878; HMDB60967	C11H12N2O2	.F(-)	31		Tryptophan.F(-)
1155	223.088	1	32920.2	0.934925	N-Methoxy-1-vinyl-beta-carboline	; HMDB0030379; HMDB30379	C14H12N2O	-H(-)	100		N-Methoxy-1-vinyl-beta-carboline-H(-)
1156	223.097	1	21779.7	0.950801	Diplosporin	; HMDB0030680; HMDB0030703; HMDB0032552; HMDB0032663; HMDB0036203; HMDB0040629; HMDB0040890; HMDB0124917; HMDB0124919; HMDB0124920; HMDB0125801; HMDB0127761; HMDB0127765; HMDB0135709; HMDB30680; HMDB30703; HMDB32552; HMDB32663; HMDB36203; HMDB40629; HMDB40890	C12H16O4	-H(-)	100		Diplosporin-H(-)
1157	223.114	1	9380.51	0.90144	4-Hydroxy-3-(3-methyl-2-butenyl)ace...	; C10702; CHEBI:585101; HMDB0030770; HMDB0030904; HMDB0031553; HMDB0031661; HMDB0033379; HMDB0036224; HMDB0037628; HMDB0037702; HMDB0037703; HMDB0037721; HMDB0041316; HMDB0041317; HMDB0132944; HMDB0132949; HMDB0140968; HMDB0140969; HMDB30770; HMDB30904; HMDB31553; HMDB31661; HMDB33379; HMDB36224; HMDB37628; HMDB37702; HMDB37703; HMDB37721; HMDB41316; HMDB41317	C13H16O2	.F(-)	40		4-Hydroxy-3-(3-methyl-2-butenyl)ace....F(-)
1158	223.114	1	9380.51	0.90144	2-(2-phenylcyclobutyl)phenol	; HMDB0134565; HMDB0134566; HMDB0134567; HMDB0134568; HMDB0135554; HMDB0135555; HMDB0135556; HMDB0135557; HMDB0135558; HMDB0135559; HMDB0135560; HMDB0135561; HMDB0135562	C16H16O	-H(-)	46		2-(2-phenylcyclobutyl)phenol-H(-)
1159	223.134	1	20219.1	0.876058	Epoxyeremopetasinorol	; C11512; CHEBI:15929; HMDB0029670; HMDB0032679; HMDB0032689; HMDB0034564; HMDB0036583; HMDB0037244; HMDB0037726; HMDB0037730; HMDB0037736; HMDB0112084; HMDB29670; HMDB32679; HMDB32689; HMDB34564; HMDB36583; HMDB37244; HMDB37726; HMDB37730; HMDB37736	C13H20O3	-H(-)	100		Epoxyeremopetasinorol-H(-)
1160	223.151	1	8293.72	0.834247	2,4-Di-tert-butylphenol	; HMDB0013816; HMDB0031776; HMDB0036170; HMDB0041482; HMDB0133154; HMDB13816; HMDB31776; HMDB36170; HMDB41482	C14H20O	.F(-)	40		2,4-Di-tert-butylphenol.F(-)
1161	223.151	1	8293.72	0.834247	2,6-Di-tert-butylbenzoquinone	; HMDB0013817; HMDB0036389; HMDB0037606; HMDB0037714; HMDB0037718; HMDB0038996; HMDB0039539; HMDB0040217; HMDB0040226; HMDB0126515; HMDB0126516; HMDB0126517; HMDB0126518; HMDB0126519; HMDB0126520; HMDB0133164; HMDB0133165; HMDB0133166; HMDB0133167; HMDB0133169; HMDB0133170; HMDB0133180; HMDB13817; HMDB36389; HMDB37606; HMDB37714; HMDB37718; HMDB38996; HMDB39539; HMDB40217; HMDB40226	C14H20O2	-H(-) [+4]	22		2,6-Di-tert-butylbenzoquinone-H(-) [+4]
1162	223.17	1	23643.6	0.870422	5,8-Tetradecadienoic acid	; CHEBI:70719; HMDB0000560; HMDB0030426; HMDB0030427; HMDB0031015; HMDB0032053; HMDB0032342; HMDB0032524; HMDB0036424; HMDB0037814; HMDB0038246; HMDB0038259; HMDB0038260; HMDB0039129; HMDB00560; HMDB30426; HMDB30427; HMDB31015; HMDB32053; HMDB32342; HMDB32524; HMDB36424; HMDB37814; HMDB38246; HMDB38259; HMDB38260; HMDB39129	C14H24O2	-H(-)	100		5,8-Tetradecadienoic acid-H(-)
1163	223.206	1	6176.13	0.80207	5,10-Pentadecadien-1-ol	; HMDB0031111; HMDB0032218; HMDB0040377; HMDB31111; HMDB32218; HMDB40377	C15H28O	-H(-)	100		5,10-Pentadecadien-1-ol-H(-)
1164	224.091	1	12169.7	0.83986	N-Methoxy-1-vinyl-beta-carboline	; HMDB0030379; HMDB30379	C14H12N2O	-H(-) [+1]	100		N-Methoxy-1-vinyl-beta-carboline-H(-) [+1]
1165	224.138	1	4368.68	0.772419	Epoxyeremopetasinorol	; C11512; CHEBI:15929; HMDB0029670; HMDB0032679; HMDB0032689; HMDB0034564; HMDB0036583; HMDB0037244; HMDB0037726; HMDB0037730; HMDB0037736; HMDB0112084; HMDB29670; HMDB32679; HMDB32689; HMDB34564; HMDB36583; HMDB37244; HMDB37726; HMDB37730; HMDB37736	C13H20O3	-H(-) [+1]	100		Epoxyeremopetasinorol-H(-) [+1]
1166	224.174	1	5164.75	0.756146	5,8-Tetradecadienoic acid	; CHEBI:70719; HMDB0000560; HMDB0030426; HMDB0030427; HMDB0031015; HMDB0032053; HMDB0032342; HMDB0032524; HMDB0036424; HMDB0037814; HMDB0038246; HMDB0038259; HMDB0038260; HMDB0039129; HMDB00560; HMDB30426; HMDB30427; HMDB31015; HMDB32053; HMDB32342; HMDB32524; HMDB36424; HMDB37814; HMDB38246; HMDB38259; HMDB38260; HMDB39129	C14H24O2	-H(-) [+1]	100		5,8-Tetradecadienoic acid-H(-) [+1]
1167	225.04	1	22342	0.842338	Chorismate	; C00251; C00254; CHEBI:16666; CHEBI:17333; HMDB0012199; HMDB0012283; HMDB0033842; HMDB0033893; HMDB0125585; HMDB0125586; HMDB0125587; HMDB0126510; HMDB12199; HMDB12283; HMDB33842; HMDB33893	C10H10O6	-H(-)	100		Chorismate-H(-)
1168	225.04	1	22342	0.842338	Methyl (Z)-5-(5-methyl-2-thienyl)-2...	; HMDB0033995; HMDB0034858; HMDB33995; HMDB34858	C11H10O2S	.F(-)	40		Methyl (Z)-5-(5-methyl-2-thienyl)-2....F(-)
1169	225.077	1	30404.9	0.895701	3,4,5-Trimethoxyphenyl acetate	; C09780; HMDB0031722; HMDB0035830; HMDB0041560; HMDB0041679; HMDB0041727; HMDB0060736; HMDB0124956; HMDB0128670; HMDB0128677; HMDB0133894; HMDB0141547; HMDB0141549; HMDB0142080; HMDB31722; HMDB35830; HMDB41560; HMDB41679; HMDB41727; HMDB60736	C11H14O5	-H(-)	100		3,4,5-Trimethoxyphenyl acetate-H(-)
1170	225.077	1	30404.9	0.895701	Diethyl tartrate	; HMDB0033584; HMDB33584	C8H14O6	.F(-)	40		Diethyl tartrate.F(-)
1171	225.1	1	21448.7	0.791909	Carnosine	; C00386; C06486; CHEBI:15642; CHEBI:15727; HMDB0000033; HMDB00033; HMDB0012482; HMDB0028689; HMDB0028878; HMDB12482; HMDB28689; HMDB28878	C9H14N4O3	-H(-)	100		Carnosine-H(-)
1172	225.113	1	29182.3	0.906165	Allixin	; CHEBI:89935; HMDB0040705; HMDB0059729; HMDB40705; HMDB59729	C12H18O4	-H(-)	100		Allixin-H(-)
1173	225.15	1	14198	0.832644	Methyl dihydrojasmonate	; CHEBI:89741; HMDB0031740; HMDB0037562; HMDB0040615; HMDB31740; HMDB37562; HMDB40615	C13H22O3	-H(-)	100		Methyl dihydrojasmonate-H(-)
1174	225.186	1	56790	0.920026	C14:1	; C08322; C16947; CHEBI:131381; CHEBI:27781; CHEBI:37271; CHEBI:53206; CHEBI:70716; HMDB0000499; HMDB0000521; HMDB0002000; HMDB0005051; HMDB0010732; HMDB0030921; HMDB0031029; HMDB0031073; HMDB0032152; HMDB0032321; HMDB0034561; HMDB0037188; HMDB0037189; HMDB0037227; HMDB0037228; HMDB0037369; HMDB0037633; HMDB0038056; HMDB0040228; HMDB00499; HMDB00521; HMDB0062243; HMDB0062248; HMDB0094671; HMDB020…	C14H26O2	-H(-)	100		C14:1-H(-)
1175	226.013	1	19043.3	-0.154669	L-Glutamic acid 5-phosphate	C03287; CHEBI:17798; HMDB0001228; HMDB01228	C5H10NO7P	-H(-)	100		L-Glutamic acid 5-phosphate-H(-)
1176	226.037	1	7148.78	0.808622	2-Amino-4-hydroxy-6-pteridinecarbox...	; HMDB0033136; HMDB33136	C7H5N5O3	.F(-)	34		2-Amino-4-hydroxy-6-pteridinecarbox....F(-)
1177	226.037	1	7148.78	0.808622	5-(2''-Carboxyethyl)-4,6-Dihydroxyp...	; C05655; HMDB0006794; HMDB0125157; HMDB0126635; HMDB06794	C9H9NO6	-H(-)	54		5-(2''-Carboxyethyl)-4,6-Dihydroxyp...-H(-)
1178	226.05	1	9158.55	0.684915	Lansine	; HMDB0030218; HMDB0030319; HMDB30218; HMDB30319	C13H9NO3	-H(-)	100		Lansine-H(-)
1179	226.068	1	18122.3	0.918385	Carbamazepine iminoquinone	; C16605; HMDB0060675; HMDB60675	C14H9NO	.F(-)	40		Carbamazepine iminoquinone.F(-)
1180	226.083	1	7525.23	0.820865	N-acetyl-L-2-aminoadipate(2-)	; CHEBI:61509; HMDB0062715; HMDB62715	C8H11NO5	.F(-) [+6]	40		N-acetyl-L-2-aminoadipate(2-).F(-) [+6]
1181	226.083	1	7525.23	0.820865	Deoxycytidine	C00881; CHEBI:15698; HMDB0000014; HMDB00014	C9H13N3O4	-H(-)	100		Deoxycytidine-H(-)
1182	226.116	1	6472.1	0.778485	Allixin	; CHEBI:89935; HMDB0040705; HMDB0059729; HMDB40705; HMDB59729	C12H18O4	-H(-) [+1]	100		Allixin-H(-) [+1]
1183	226.145	1	6188.56	0.75186	Epoxyeremopetasinorol	; C11512; CHEBI:15929; HMDB0029670; HMDB0032679; HMDB0032689; HMDB0034564; HMDB0036583; HMDB0037244; HMDB0037726; HMDB0037730; HMDB0037736; HMDB0112084; HMDB29670; HMDB32679; HMDB32689; HMDB34564; HMDB36583; HMDB37244; HMDB37726; HMDB37730; HMDB37736	C13H20O3	-H(-) [+3]	94		Epoxyeremopetasinorol-H(-) [+3]
1184	226.18	1	23837.5	0.870014	5,8-Tetradecadienoic acid	; CHEBI:70719; HMDB0000560; HMDB0030426; HMDB0030427; HMDB0031015; HMDB0032053; HMDB0032342; HMDB0032524; HMDB0036424; HMDB0037814; HMDB0038246; HMDB0038259; HMDB0038260; HMDB0039129; HMDB00560; HMDB30426; HMDB30427; HMDB31015; HMDB32053; HMDB32342; HMDB32524; HMDB36424; HMDB37814; HMDB38246; HMDB38259; HMDB38260; HMDB39129	C14H24O2	-H(-) [+3]	100		5,8-Tetradecadienoic acid-H(-) [+3]
1185	226.188	1	16529	0.873541	C14:1	; C08322; C16947; CHEBI:131381; CHEBI:27781; CHEBI:37271; CHEBI:53206; CHEBI:70716; HMDB0000499; HMDB0000521; HMDB0002000; HMDB0005051; HMDB0010732; HMDB0030921; HMDB0031029; HMDB0031073; HMDB0032152; HMDB0032321; HMDB0034561; HMDB0037188; HMDB0037189; HMDB0037227; HMDB0037228; HMDB0037369; HMDB0037633; HMDB0038056; HMDB0040228; HMDB00499; HMDB00521; HMDB0062243; HMDB0062248; HMDB0094671; HMDB020…	C14H26O2	-H(-) [+1]	94		C14:1-H(-) [+1]
1186	226.188	1	16529	0.873541	(6alpha,7alpha,10alpha)-1(5),3-Arom...	; C09649; CHEBI:10225; CHEBI:62757; CHEBI:88614; CHEBI:89456; HMDB0035707; HMDB0036416; HMDB0036796; HMDB0038125; HMDB0059676; HMDB0059857; HMDB0059878; HMDB0059910; HMDB0061837; HMDB0061838; HMDB35707; HMDB36416; HMDB36796; HMDB38125; HMDB59676; HMDB59857; HMDB59878; HMDB59910; HMDB61837; HMDB61838	C15H22	.F(-) [+5]	40		(6alpha,7alpha,10alpha)-1(5),3-Arom....F(-) [+5]
1187	226.999	1	65572.6	0.901972	5-Ethynyl-5''-(1-propynyl)-2,2''-bi...	; HMDB0029735; HMDB29735	C13H8S2	-H(-)	100		5-Ethynyl-5''-(1-propynyl)-2,2''-bi...-H(-)
1188	227.055	1	20406.9	0.901944	2-(2,3,5-trihydroxy-4-methoxyphenyl...	; HMDB0125034; HMDB0125049; HMDB0125592; HMDB0125596; HMDB0141334; HMDB0142089	C10H12O6	-H(-)	100		2-(2,3,5-trihydroxy-4-methoxyphenyl...-H(-)
1189	227.055	1	20406.9	0.901944	Methyl 5-(1-Propynyl)-2-thiophenepr...	; HMDB0034759; HMDB34759	C11H12O2S	.F(-)	40		Methyl 5-(1-Propynyl)-2-thiophenepr....F(-)
1190	227.055	1	20406.9	0.901944	Lansine	; HMDB0030218; HMDB0030319; HMDB30218; HMDB30319	C13H9NO3	-H(-) [+1]	98		Lansine-H(-) [+1]
1191	227.094	1	25450.3	0.949254	N-Acetyl-L-tyrosine	; C01657; CHEBI:201465; HMDB0000866; HMDB0013068; HMDB00866; HMDB0094723; HMDB0094724; HMDB0094725; HMDB0094726; HMDB0094727; HMDB13068; HMDB94723; HMDB94724; HMDB94725; HMDB94726; HMDB94727	C11H13NO4	-H(-) [+5]	100		N-Acetyl-L-tyrosine-H(-) [+5]
1192	227.094	1	25450.3	0.949254	Propyl propane thiosulfonate	; HMDB0032496; HMDB32496	C11H16O5	-H(-)	62		Propyl propane thiosulfonate-H(-)
1193	227.094	1	25450.3	0.949254	Ethyl beta-D-glucopyranoside	; HMDB0029968; HMDB0033942; HMDB29968; HMDB33942	C8H16O6	.F(-)	40		Ethyl beta-D-glucopyranoside.F(-)
1194	227.103	1	23864.8	0.859506	Prolylhydroxyproline	; CHEBI:132991; CHEBI:74767; HMDB0006695; HMDB0028871; HMDB0029018; HMDB0040573; HMDB0094651; HMDB06695; HMDB28871; HMDB29018; HMDB40573; HMDB94651	C10H16N2O4	-H(-)	100		Prolylhydroxyproline-H(-)
1195	227.103	1	23864.8	0.859506	Tryptophan	; C00078; C00525; C00806; C07839; CHEBI:16296; CHEBI:16828; CHEBI:27897; CHEBI:4888; HMDB0000929; HMDB0013609; HMDB0013840; HMDB0014892; HMDB0030396; HMDB0060533; HMDB0060878; HMDB0060967; HMDB00929; HMDB13609; HMDB13840; HMDB14892; HMDB30396; HMDB60533; HMDB60878; HMDB60967	C11H12N2O2	.F(-) [+4]	36		Tryptophan.F(-) [+4]
1196	227.103	1	23864.8	0.859506	5-Hydroxy-L-tryptophan	; C00643; C01017; CHEBI:17780; CHEBI:28171; HMDB0000472; HMDB0015571; HMDB00472; HMDB00504; HMDB0061174; HMDB15571; HMDB61174	C11H12N2O3	-H(-) [+8]	98		5-Hydroxy-L-tryptophan-H(-) [+8]
1197	227.129	1	22609.9	0.840282	Traumatic acid	; C16308; CHEBI:545687; HMDB0000933; HMDB0030994; HMDB00933; HMDB30994	C12H20O4	-H(-)	100		Traumatic acid-H(-)
1198	227.129	1	22609.9	0.840282	5S,6S-epoxy-15R-hydroxy-ETE	; HMDB0062236; HMDB62236	C9H20O5	.F(-)	38		5S,6S-epoxy-15R-hydroxy-ETE.F(-)
1199	227.142	1	14976.9	0.773765	3-Hydroxysebacic acid	; CHEBI:89182; HMDB0000350; HMDB0000424; HMDB00350; HMDB00424; HMDB02534	C10H18O5	-H(-) [+10]	100		3-Hydroxysebacic acid-H(-) [+10]
1200	227.167	1	44547	0.927835	11-Hydroxy-9-tridecenoic acid	; HMDB0035881; HMDB0036139; HMDB0037212; HMDB0040004; HMDB35881; HMDB36139; HMDB37212; HMDB40004	C13H24O3	-H(-)	53		11-Hydroxy-9-tridecenoic acid-H(-)
1201	227.167	1	44547	0.927835	2,6-Di-tert-butylbenzoquinone	; HMDB0013817; HMDB0036389; HMDB0037606; HMDB0037714; HMDB0037718; HMDB0038996; HMDB0039539; HMDB0040217; HMDB0040226; HMDB0126515; HMDB0126516; HMDB0126517; HMDB0126518; HMDB0126519; HMDB0126520; HMDB0133164; HMDB0133165; HMDB0133166; HMDB0133167; HMDB0133169; HMDB0133170; HMDB0133180; HMDB13817; HMDB36389; HMDB37606; HMDB37714; HMDB37718; HMDB38996; HMDB39539; HMDB40217; HMDB40226	C14H20O2	-H(-) [+8]	100		2,6-Di-tert-butylbenzoquinone-H(-) [+8]
1202	227.202	1	516939	0.967948	C14:0	; C06424; C13798; CHEBI:23580; CHEBI:28875; CHEBI:34491; CHEBI:43722; CHEBI:542954; CHEBI:87427; CHEBI:87570; CHEBI:90062; HMDB0000806; HMDB0002221; HMDB0031072; HMDB0032318; HMDB0032548; HMDB0033788; HMDB0034461; HMDB0036216; HMDB0037312; HMDB0037495; HMDB0038034; HMDB0038969; HMDB0059865; HMDB0061781; HMDB00806; HMDB02221; HMDB31072; HMDB32318; HMDB32548; HMDB33788; HMDB34461; HMDB36216; HMDB37…	C14H28O2	-H(-)	100		C14:0-H(-)
1203	228.028	1	6167.2	0.825088	5-Phosphoribosylamine	C03090; CHEBI:37737; HMDB0001128; HMDB01128; HMDB02347	C5H12NO7P	-H(-)	100		5-Phosphoribosylamine-H(-)
1204	228.042	1	5137.46	0.718802	5-(2''-Carboxyethyl)-4,6-Dihydroxyp...	; C05655; HMDB0006794; HMDB0125157; HMDB0126635; HMDB06794	C9H9NO6	-H(-) [+2]	100		5-(2''-Carboxyethyl)-4,6-Dihydroxyp...-H(-) [+2]
1205	228.086	1	11959.3	0.891357	3,4,5-Trimethoxyphenyl acetate	; C09780; HMDB0031722; HMDB0035830; HMDB0041560; HMDB0041679; HMDB0041727; HMDB0060736; HMDB0124956; HMDB0128670; HMDB0128677; HMDB0133894; HMDB0141547; HMDB0141549; HMDB0142080; HMDB31722; HMDB35830; HMDB41560; HMDB41679; HMDB41727; HMDB60736	C11H14O5	-H(-) [+3]	100		3,4,5-Trimethoxyphenyl acetate-H(-) [+3]
1206	228.1	1	7419.34	0.800379	Asparaginyl-Proline	; HMDB0028739; HMDB0029012; HMDB28739; HMDB29012	C9H15N3O4	-H(-)	100		Asparaginyl-Proline-H(-)
1207	228.114	1	4758.54	0.711819	Diplosporin	; HMDB0030680; HMDB0030703; HMDB0032552; HMDB0032663; HMDB0036203; HMDB0040629; HMDB0040890; HMDB0124917; HMDB0124919; HMDB0124920; HMDB0125801; HMDB0127761; HMDB0127765; HMDB0135709; HMDB30680; HMDB30703; HMDB32552; HMDB32663; HMDB36203; HMDB40629; HMDB40890	C12H16O4	-H(-) [+5]	100		Diplosporin-H(-) [+5]
1208	228.125	1	6182.72	0.757578	Butenylcarnitine	; HMDB0013126; HMDB13126	C11H19NO4	-H(-)	100		Butenylcarnitine-H(-)
1209	228.125	1	6182.72	0.757578	Metaxalone	; C07934; C13534; C14291; CHEBI:34611; CHEBI:711679; HMDB0014798; HMDB0031770; HMDB0033701; HMDB14798; HMDB31770; HMDB33701	C12H15NO3	-H(-) [+8]	100		Metaxalone-H(-) [+8]
1210	228.162	1	13489.5	0.836483	N-Decanoylglycine	; CHEBI:74430; HMDB0013267; HMDB13267	C12H23NO3	-H(-)	49		N-Decanoylglycine-H(-)
1211	228.205	1	79664.9	0.951487	C14:0	; C06424; C13798; CHEBI:23580; CHEBI:28875; CHEBI:34491; CHEBI:43722; CHEBI:542954; CHEBI:87427; CHEBI:87570; CHEBI:90062; HMDB0000806; HMDB0002221; HMDB0031072; HMDB0032318; HMDB0032548; HMDB0033788; HMDB0034461; HMDB0036216; HMDB0037312; HMDB0037495; HMDB0038034; HMDB0038969; HMDB0059865; HMDB0061781; HMDB00806; HMDB02221; HMDB31072; HMDB32318; HMDB32548; HMDB33788; HMDB34461; HMDB36216; HMDB37…	C14H28O2	-H(-) [+1]	100		C14:0-H(-) [+1]
1212	229.012	1	24146.6	0.880398	Pentose P	; C00117; C00199; C00231; C00620; C01112; C03906; CHEBI:15807; CHEBI:16241; CHEBI:16300; CHEBI:16332; CHEBI:17363; CHEBI:52742; CHEBI:71687; HMDB0000618; HMDB0000868; HMDB0001489; HMDB0001548; HMDB0006534; HMDB0011734; HMDB0012195; HMDB00618; HMDB00868; HMDB01489; HMDB01548; HMDB02033; HMDB02694; HMDB06212; HMDB06534; HMDB11734; HMDB12195	C5H11O8P	-H(-)	100		Pentose P-H(-)
1213	229.073	1	25596	0.829898	Hydralazine pyruvate hydrazone	; HMDB0061143; HMDB61143	C11H10N4O2	-H(-)	100		Hydralazine pyruvate hydrazone-H(-)
1214	229.073	1	25596	0.829898	Sedoheptulose	; C02076; C06397; CHEBI:130460; CHEBI:28723; HMDB0003219; HMDB0029901; HMDB0029935; HMDB0029952; HMDB03219; HMDB29901; HMDB29935; HMDB29952	C7H14O7	.F(-)	40		Sedoheptulose.F(-)
1215	229.09	1	13632.4	0.864851	3,4,5-Trimethoxyphenyl acetate	; C09780; HMDB0031722; HMDB0035830; HMDB0041560; HMDB0041679; HMDB0041727; HMDB0060736; HMDB0124956; HMDB0128670; HMDB0128677; HMDB0133894; HMDB0141547; HMDB0141549; HMDB0142080; HMDB31722; HMDB35830; HMDB41560; HMDB41679; HMDB41727; HMDB60736	C11H14O5	-H(-) [+4]	100		3,4,5-Trimethoxyphenyl acetate-H(-) [+4]
1216	229.109	1	20085.9	0.932216	Prolylhydroxyproline	; CHEBI:132991; CHEBI:74767; HMDB0006695; HMDB0028871; HMDB0029018; HMDB0040573; HMDB0094651; HMDB06695; HMDB28871; HMDB29018; HMDB40573; HMDB94651	C10H16N2O4	-H(-) [+2]	45		Prolylhydroxyproline-H(-) [+2]
1217	229.109	1	20085.9	0.932216	Tryptophan	; C00078; C00525; C00806; C07839; CHEBI:16296; CHEBI:16828; CHEBI:27897; CHEBI:4888; HMDB0000929; HMDB0013609; HMDB0013840; HMDB0014892; HMDB0030396; HMDB0060533; HMDB0060878; HMDB0060967; HMDB00929; HMDB13609; HMDB13840; HMDB14892; HMDB30396; HMDB60533; HMDB60878; HMDB60967	C11H12N2O2	.F(-) [+6]	40		Tryptophan.F(-) [+6]
1218	229.109	1	20085.9	0.932216	Dicyclohexyl disulfide	; HMDB0041448; HMDB41448	C12H22S2	-H(-)	100		Dicyclohexyl disulfide-H(-)
1219	229.109	1	20085.9	0.932216	N-Methoxy-1-vinyl-beta-carboline	; HMDB0030379; HMDB30379	C14H12N2O	-H(-) [+6]	79		N-Methoxy-1-vinyl-beta-carboline-H(-) [+6]
1220	229.146	1	23660.8	0.823053	Dodecanedioic acid	; C02678; C14523; CHEBI:4676; HMDB0000623; HMDB0030143; HMDB0041613; HMDB0041614; HMDB00623; HMDB30143; HMDB41613; HMDB41614	C12H22O4	-H(-)	89		Dodecanedioic acid-H(-)
1221	229.156	1	20855.5	0.569511	Isoleucyl-Valine	; HMDB0028920; HMDB0028942; HMDB0029130; HMDB0029131; HMDB28920; HMDB28942; HMDB29130; HMDB29131	C11H22N2O3	-H(-)	100		Isoleucyl-Valine-H(-)
1222	229.156	1	20855.5	0.569511	Epoxyeremopetasinorol	; C11512; CHEBI:15929; HMDB0029670; HMDB0032679; HMDB0032689; HMDB0034564; HMDB0036583; HMDB0037244; HMDB0037726; HMDB0037730; HMDB0037736; HMDB0112084; HMDB29670; HMDB32679; HMDB32689; HMDB34564; HMDB36583; HMDB37244; HMDB37726; HMDB37730; HMDB37736	C13H20O3	-H(-) [+6]	49		Epoxyeremopetasinorol-H(-) [+6]
1223	229.181	1	8669.52	0.765355	N1,N8-Diacetylspermidine	; HMDB0041947; HMDB41947	C11H24N3O2	-H(-)	65		N1,N8-Diacetylspermidine-H(-)
1224	229.181	1	8669.52	0.765355	3-[[5-Methyl-2-(1-methylethyl)cyclo...	; HMDB0036133; HMDB0061655; HMDB36133; HMDB61655	C13H26O3	-H(-)	100		3-[[5-Methyl-2-(1-methylethyl)cyclo...-H(-)
1225	229.181	1	8669.52	0.765355	Rishitin	; C09715; HMDB0035593; HMDB0036790; HMDB0036791; HMDB0037605; HMDB0037820; HMDB0040178; HMDB35593; HMDB36790; HMDB36791; HMDB37605; HMDB37820; HMDB40178	C14H22O2	-H(-) [+8]	100		Rishitin-H(-) [+8]
1226	229.208	1	13243.1	0.849391	C14:0	; C06424; C13798; CHEBI:23580; CHEBI:28875; CHEBI:34491; CHEBI:43722; CHEBI:542954; CHEBI:87427; CHEBI:87570; CHEBI:90062; HMDB0000806; HMDB0002221; HMDB0031072; HMDB0032318; HMDB0032548; HMDB0033788; HMDB0034461; HMDB0036216; HMDB0037312; HMDB0037495; HMDB0038034; HMDB0038969; HMDB0059865; HMDB0061781; HMDB00806; HMDB02221; HMDB31072; HMDB32318; HMDB32548; HMDB33788; HMDB34461; HMDB36216; HMDB37…	C14H28O2	-H(-) [+2]	100		C14:0-H(-) [+2]
1227	230.012	1	9871.51	0.888641	Paracetamol sulfate	; CHEBI:32635; CHEBI:88751; HMDB0059911; HMDB0059994; HMDB59911; HMDB59994	C8H9NO5S	-H(-)	100		Paracetamol sulfate-H(-)
1228	230.035	1	18409.2	0.924378	Phosphocreatine	C02305; CHEBI:17287; HMDB0001511; HMDB01511	C4H10N3O5P	.F(-)	40		Phosphocreatine.F(-)
1229	230.035	1	18409.2	0.924378	5-Phosphoribosylamine	C03090; CHEBI:37737; HMDB0001128; HMDB01128; HMDB02347	C5H12NO7P	-H(-) [+2]	100		5-Phosphoribosylamine-H(-) [+2]
1230	230.05	1	9171.5	0.900243	2-Amino-4-hydroxy-6-pteridinecarbox...	; HMDB0033136; HMDB33136	C7H5N5O3	.F(-) [+4]	33		2-Amino-4-hydroxy-6-pteridinecarbox....F(-) [+4]
1231	230.05	1	9171.5	0.900243	5-(2''-Carboxyethyl)-4,6-Dihydroxyp...	; C05655; HMDB0006794; HMDB0125157; HMDB0126635; HMDB06794	C9H9NO6	-H(-) [+4]	55		5-(2''-Carboxyethyl)-4,6-Dihydroxyp...-H(-) [+4]
1232	230.064	1	11952.2	0.907679	Methyl 5-(1-Propynyl)-2-thiophenepr...	; HMDB0034759; HMDB34759	C11H12O2S	.F(-) [+3]	35		Methyl 5-(1-Propynyl)-2-thiophenepr....F(-) [+3]
1233	230.064	1	11952.2	0.907679	Lansine	; HMDB0030218; HMDB0030319; HMDB30218; HMDB30319	C13H9NO3	-H(-) [+4]	100		Lansine-H(-) [+4]
1234	230.08	1	7341.97	0.815314	Carbamazepine iminoquinone	; C16605; HMDB0060675; HMDB60675	C14H9NO	.F(-) [+4]	40		Carbamazepine iminoquinone.F(-) [+4]
1235	230.104	1	9666.87	0.851966	Isovalerylglutamic acid	; HMDB0000726; HMDB0000953; HMDB00726; HMDB00953	C10H17NO5	-H(-)	100		Isovalerylglutamic acid-H(-)
1236	230.104	1	9666.87	0.851966	N-Acetyl-L-tyrosine	; C01657; CHEBI:201465; HMDB0000866; HMDB0013068; HMDB00866; HMDB0094723; HMDB0094724; HMDB0094725; HMDB0094726; HMDB0094727; HMDB13068; HMDB94723; HMDB94724; HMDB94725; HMDB94726; HMDB94727	C11H13NO4	-H(-) [+8]	100		N-Acetyl-L-tyrosine-H(-) [+8]
1237	230.104	1	9666.87	0.851966	Ethyl beta-D-glucopyranoside	; HMDB0029968; HMDB0033942; HMDB29968; HMDB33942	C8H16O6	.F(-) [+3]	40		Ethyl beta-D-glucopyranoside.F(-) [+3]
1238	230.12	1	6436.93	0.828803	Methoxamine	C07056; C07144; C07513; CHEBI:111775; CHEBI:144647; CHEBI:64317; HMDB0014861; HMDB0014954; HMDB0015197; HMDB14861; HMDB14954; HMDB15197	C11H17NO3	.F(-)	40		Methoxamine.F(-)
1239	230.12	1	6436.93	0.828803	Diplosporin	; HMDB0030680; HMDB0030703; HMDB0032552; HMDB0032663; HMDB0036203; HMDB0040629; HMDB0040890; HMDB0124917; HMDB0124919; HMDB0124920; HMDB0125801; HMDB0127761; HMDB0127765; HMDB0135709; HMDB30680; HMDB30703; HMDB32552; HMDB32663; HMDB36203; HMDB40629; HMDB40890	C12H16O4	-H(-) [+7]	100		Diplosporin-H(-) [+7]
1240	230.12	1	6436.93	0.828803	1-(m-Methoxycinnamoyl)pyrrolidine	; HMDB0038839; HMDB38839	C14H17NO2	-H(-)	31		1-(m-Methoxycinnamoyl)pyrrolidine-H(-)
1241	230.149	1	5751.08	0.643164	Dodecanedioic acid	; C02678; C14523; CHEBI:4676; HMDB0000623; HMDB0030143; HMDB0041613; HMDB0041614; HMDB00623; HMDB30143; HMDB41613; HMDB41614	C12H22O4	-H(-) [+1]	100		Dodecanedioic acid-H(-) [+1]
1242	230.212	1	3036.85	0.744207	C14:0	; C06424; C13798; CHEBI:23580; CHEBI:28875; CHEBI:34491; CHEBI:43722; CHEBI:542954; CHEBI:87427; CHEBI:87570; CHEBI:90062; HMDB0000806; HMDB0002221; HMDB0031072; HMDB0032318; HMDB0032548; HMDB0033788; HMDB0034461; HMDB0036216; HMDB0037312; HMDB0037495; HMDB0038034; HMDB0038969; HMDB0059865; HMDB0061781; HMDB00806; HMDB02221; HMDB31072; HMDB32318; HMDB32548; HMDB33788; HMDB34461; HMDB36216; HMDB37…	C14H28O2	-H(-) [+3]	100		C14:0-H(-) [+3]
1243	230.997	1	126679	0.967245	2,4-Dihydroxyacetophenone 5-sulfate	; HMDB0041646; HMDB0041789; HMDB0128010; HMDB0132500; HMDB41646; HMDB41789	C8H8O6S	-H(-)	100		2,4-Dihydroxyacetophenone 5-sulfate-H(-)
1244	231.05	1	12806.1	0.850781	Hexahydro-2'',4-dimethylspiro[1,3-d...	; HMDB0037808; HMDB0037809; HMDB37808; HMDB37809	C10H16O2S2	-H(-)	35		Hexahydro-2'',4-dimethylspiro[1,3-d...-H(-)
1245	231.05	1	12806.1	0.850781	(2E,11Z)-5-[5-(Methylthio)-4-penten...	; HMDB0031070; HMDB31070	C13H12O2S	-H(-)	32		(2E,11Z)-5-[5-(Methylthio)-4-penten...-H(-)
1246	231.087	1	14489.1	0.889585	Glycerol 1-propanoate diacetate	; HMDB0031640; HMDB31640	C10H16O6	-H(-)	100		Glycerol 1-propanoate diacetate-H(-)
1247	231.101	1	11072.6	0.883411	Marindinin	; CHEBI:862793; HMDB0029504; HMDB0036189; HMDB0036605; HMDB0135874; HMDB29504; HMDB36189; HMDB36605	C14H16O3	-H(-)	31		Marindinin-H(-)
1248	231.101	1	11072.6	0.883411	Deoxycytidine	C00881; CHEBI:15698; HMDB0000014; HMDB00014	C9H13N3O4	-H(-) [+5]	100		Deoxycytidine-H(-) [+5]
1249	231.125	1	13019.6	0.836611	Diplosporin	; HMDB0030680; HMDB0030703; HMDB0032552; HMDB0032663; HMDB0036203; HMDB0040629; HMDB0040890; HMDB0124917; HMDB0124919; HMDB0124920; HMDB0125801; HMDB0127761; HMDB0127765; HMDB0135709; HMDB30680; HMDB30703; HMDB32552; HMDB32663; HMDB36203; HMDB40629; HMDB40890	C12H16O4	-H(-) [+8]	100		Diplosporin-H(-) [+8]
1250	231.136	1	13636	0.606893	Spermic acid 2	; HMDB0013075; HMDB0028917; HMDB0028939; HMDB0029064; HMDB0029065; HMDB13075; HMDB28917; HMDB28939; HMDB29064; HMDB29065	C10H20N2O4	-H(-)	65		Spermic acid 2-H(-)
1251	231.136	1	13636	0.606893	Metaxalone	; C07934; C13534; C14291; CHEBI:34611; CHEBI:711679; HMDB0014798; HMDB0031770; HMDB0033701; HMDB14798; HMDB31770; HMDB33701	C12H15NO3	-H(-) [+11]	43		Metaxalone-H(-) [+11]
1252	231.173	1	3373.81	0.793234	1-(2,6,6-Trimethyl-2-cyclohexen-1-y...	; HMDB0029704; HMDB29704	C16H24O	-H(-)	17		1-(2,6,6-Trimethyl-2-cyclohexen-1-y...-H(-)
1253	231.215	1	3322.84	0.82404	C14:0	; C06424; C13798; CHEBI:23580; CHEBI:28875; CHEBI:34491; CHEBI:43722; CHEBI:542954; CHEBI:87427; CHEBI:87570; CHEBI:90062; HMDB0000806; HMDB0002221; HMDB0031072; HMDB0032318; HMDB0032548; HMDB0033788; HMDB0034461; HMDB0036216; HMDB0037312; HMDB0037495; HMDB0038034; HMDB0038969; HMDB0059865; HMDB0061781; HMDB00806; HMDB02221; HMDB31072; HMDB32318; HMDB32548; HMDB33788; HMDB34461; HMDB36216; HMDB37…	C14H28O2	-H(-) [+4]	100		C14:0-H(-) [+4]
1254	232	1	18587.8	0.89569	2,4-Dihydroxyacetophenone 5-sulfate	; HMDB0041646; HMDB0041789; HMDB0128010; HMDB0132500; HMDB41646; HMDB41789	C8H8O6S	-H(-) [+1]	100		2,4-Dihydroxyacetophenone 5-sulfate-H(-) [+1]
1255	232.029	1	14327.9	0.767851	Dopamine 4-sulfate	; C13690; C13691; CHEBI:37946; HMDB0004148; HMDB0006275; HMDB04148; HMDB06275	C8H11NO5S	-H(-)	100		Dopamine 4-sulfate-H(-)
1256	232.062	1	6677.62	0.890765	Chorismate	; C00251; C00254; CHEBI:16666; CHEBI:17333; HMDB0012199; HMDB0012283; HMDB0033842; HMDB0033893; HMDB0125585; HMDB0125586; HMDB0125587; HMDB0126510; HMDB12199; HMDB12283; HMDB33842; HMDB33893	C10H10O6	-H(-) [+7]	51		Chorismate-H(-) [+7]
1257	232.062	1	6677.62	0.890765	Methyl (Z)-5-(5-methyl-2-thienyl)-2...	; HMDB0033995; HMDB0034858; HMDB33995; HMDB34858	C11H10O2S	.F(-) [+7]	40		Methyl (Z)-5-(5-methyl-2-thienyl)-2....F(-) [+7]
1258	232.062	1	6677.62	0.890765	Casimiroin	; C10654; HMDB0033349; HMDB33349	C12H11NO4	-H(-)	100		Casimiroin-H(-)
1259	232.062	1	6677.62	0.890765	Droxidopa	; HMDB0015627; HMDB15627	C9H11NO5	.F(-)	40		Droxidopa.F(-)
1260	232.082	1	5820.33	0.813764	2-(4-Methyl-5-thiazolyl)ethyl butan...	; CHEBI:10979; HMDB0032418; HMDB0032422; HMDB32418; HMDB32422	C10H15NO2S	.F(-)	32		2-(4-Methyl-5-thiazolyl)ethyl butan....F(-)
1261	232.082	1	5820.33	0.813764	Hirsutin	; CHEBI:91152; HMDB0035923; HMDB35923	C10H19NOS2	-H(-)	86		Hirsutin-H(-)
1262	232.082	1	5820.33	0.813764	Hydralazine pyruvate hydrazone	; HMDB0061143; HMDB61143	C11H10N4O2	-H(-) [+3]	100		Hydralazine pyruvate hydrazone-H(-) [+3]
1263	232.082	1	5820.33	0.813764	Sedoheptulose	; C02076; C06397; CHEBI:130460; CHEBI:28723; HMDB0003219; HMDB0029901; HMDB0029935; HMDB0029952; HMDB03219; HMDB29901; HMDB29935; HMDB29952	C7H14O7	.F(-) [+3]	40		Sedoheptulose.F(-) [+3]
1264	232.12	1	6342.96	0.82575	Prolylhydroxyproline	; CHEBI:132991; CHEBI:74767; HMDB0006695; HMDB0028871; HMDB0029018; HMDB0040573; HMDB0094651; HMDB06695; HMDB28871; HMDB29018; HMDB40573; HMDB94651	C10H16N2O4	-H(-) [+5]	100		Prolylhydroxyproline-H(-) [+5]
1265	232.12	1	6342.96	0.82575	Hydroxypropionylcarnitine	; HMDB0013125; HMDB13125	C10H19NO5	-H(-)	100		Hydroxypropionylcarnitine-H(-)
1266	232.12	1	6342.96	0.82575	Tryptophan	; C00078; C00525; C00806; C07839; CHEBI:16296; CHEBI:16828; CHEBI:27897; CHEBI:4888; HMDB0000929; HMDB0013609; HMDB0013840; HMDB0014892; HMDB0030396; HMDB0060533; HMDB0060878; HMDB0060967; HMDB00929; HMDB13609; HMDB13840; HMDB14892; HMDB30396; HMDB60533; HMDB60878; HMDB60967	C11H12N2O2	.F(-) [+9]	40		Tryptophan.F(-) [+9]
1267	232.12	1	6342.96	0.82575	Dicyclohexyl disulfide	; HMDB0041448; HMDB41448	C12H22S2	-H(-) [+3]	100		Dicyclohexyl disulfide-H(-) [+3]
1268	232.133	1	3783.05	0.62487	Methylphenidate	; C07196; CHEBI:51860; CHEBI:6887; HMDB0014566; HMDB0015647; HMDB0034684; HMDB0041958; HMDB14566; HMDB15647; HMDB34684; HMDB41958	C14H19NO2	-H(-)	89		Methylphenidate-H(-)
1269	232.219	1	1528.48	0.784772	C14:0	; C06424; C13798; CHEBI:23580; CHEBI:28875; CHEBI:34491; CHEBI:43722; CHEBI:542954; CHEBI:87427; CHEBI:87570; CHEBI:90062; HMDB0000806; HMDB0002221; HMDB0031072; HMDB0032318; HMDB0032548; HMDB0033788; HMDB0034461; HMDB0036216; HMDB0037312; HMDB0037495; HMDB0038034; HMDB0038969; HMDB0059865; HMDB0061781; HMDB00806; HMDB02221; HMDB31072; HMDB32318; HMDB32548; HMDB33788; HMDB34461; HMDB36216; HMDB37…	C14H28O2	-H(-) [+5]	100		C14:0-H(-) [+5]
1270	232.977	1	21285.5	0.902035	4-hydroxy-3-(sulfooxy)benzoic acid	; HMDB0124993; HMDB0134105	C7H6O7S	-H(-)	100		4-hydroxy-3-(sulfooxy)benzoic acid-H(-)
1271	233.01	1	28919.4	0.830289	4-[2,2''-Bithiophen-5-yl]-3-butyn-1-ol	C04486; CHEBI:16887; HMDB0034453; HMDB34453	C12H10OS2	-H(-)	100		4-[2,2''-Bithiophen-5-yl]-3-butyn-1-ol-H(-)
1272	233.027	1	12613.3	0.811048	Pentose P	; C00117; C00199; C00231; C00620; C01112; C03906; CHEBI:15807; CHEBI:16241; CHEBI:16300; CHEBI:16332; CHEBI:17363; CHEBI:52742; CHEBI:71687; HMDB0000618; HMDB0000868; HMDB0001489; HMDB0001548; HMDB0006534; HMDB0011734; HMDB0012195; HMDB00618; HMDB00868; HMDB01489; HMDB01548; HMDB02033; HMDB02694; HMDB06212; HMDB06534; HMDB11734; HMDB12195	C5H11O8P	-H(-) [+4]	68		Pentose P-H(-) [+4]
1273	233.047	1	8910.33	0.811864	7-Acetoxy-6-methoxycoumarin	; HMDB0034345; HMDB0040408; HMDB0129372; HMDB0136750; HMDB0136751; HMDB0136752; HMDB0136753; HMDB0136754; HMDB34345; HMDB40408	C12H10O5	-H(-)	78		7-Acetoxy-6-methoxycoumarin-H(-)
1274	233.047	1	8910.33	0.811864	2-hydroxy-3-(2,4,5-trihydroxyphenyl...	; HMDB0128186; HMDB0135756; HMDB0141548	C9H10O6	.F(-)	40		2-hydroxy-3-(2,4,5-trihydroxyphenyl....F(-)
1275	233.059	1	11139.6	0.873077	Hexahydro-2'',4-dimethylspiro[1,3-d...	; HMDB0037808; HMDB0037809; HMDB37808; HMDB37809	C10H16O2S2	-H(-) [+2]	100		Hexahydro-2'',4-dimethylspiro[1,3-d...-H(-) [+2]
1276	233.059	1	11139.6	0.873077	Cysteinyl-Hydroxyproline	; HMDB0028776; HMDB0028860; HMDB28776; HMDB28860	C8H14N2O4S	-H(-)	58		Cysteinyl-Hydroxyproline-H(-)
1277	233.059	1	11139.6	0.873077	5-(2''-Carboxyethyl)-4,6-Dihydroxyp...	; C05655; HMDB0006794; HMDB0125157; HMDB0126635; HMDB06794	C9H9NO6	-H(-) [+7]	100		5-(2''-Carboxyethyl)-4,6-Dihydroxyp...-H(-) [+7]
1278	233.079	1	11142.1	0.835173	L-beta-aspartyl-L-threonine	; CHEBI:73509; HMDB0011169; HMDB0028763; HMDB0028828; HMDB0029057; HMDB0029158; HMDB11169; HMDB28763; HMDB28828; HMDB29057; HMDB29158	C8H14N2O6	-H(-)	58		L-beta-aspartyl-L-threonine-H(-)
1279	233.103	1	10675.4	0.818768	3,4,5-Trimethoxyphenyl acetate	; C09780; HMDB0031722; HMDB0035830; HMDB0041560; HMDB0041679; HMDB0041727; HMDB0060736; HMDB0124956; HMDB0128670; HMDB0128677; HMDB0133894; HMDB0141547; HMDB0141549; HMDB0142080; HMDB31722; HMDB35830; HMDB41560; HMDB41679; HMDB41727; HMDB60736	C11H14O5	-H(-) [+8]	100		3,4,5-Trimethoxyphenyl acetate-H(-) [+8]
1280	233.118	1	10965.5	0.866445	(10S,11S)-Pterosin C	; HMDB0030763; HMDB0036046; HMDB0036607; HMDB0038218; HMDB0133171; HMDB0133172; HMDB0133173; HMDB0133174; HMDB0133175; HMDB0133176; HMDB0133177; HMDB30763; HMDB36046; HMDB36607; HMDB38218	C14H18O3	-H(-)	100		(10S,11S)-Pterosin C-H(-)
1281	233.222	1	2034.57	0.756948	C14:0	; C06424; C13798; CHEBI:23580; CHEBI:28875; CHEBI:34491; CHEBI:43722; CHEBI:542954; CHEBI:87427; CHEBI:87570; CHEBI:90062; HMDB0000806; HMDB0002221; HMDB0031072; HMDB0032318; HMDB0032548; HMDB0033788; HMDB0034461; HMDB0036216; HMDB0037312; HMDB0037495; HMDB0038034; HMDB0038969; HMDB0059865; HMDB0061781; HMDB00806; HMDB02221; HMDB31072; HMDB32318; HMDB32548; HMDB33788; HMDB34461; HMDB36216; HMDB37…	C14H28O2	-H(-) [+6]	100		C14:0-H(-) [+6]
1282	234.061	1	4978.4	0.75452	Hexahydro-2'',4-dimethylspiro[1,3-d...	; HMDB0037808; HMDB0037809; HMDB37808; HMDB37809	C10H16O2S2	-H(-) [+3]	90		Hexahydro-2'',4-dimethylspiro[1,3-d...-H(-) [+3]
1283	234.061	1	4978.4	0.75452	5-(2''-Carboxyethyl)-4,6-Dihydroxyp...	; C05655; HMDB0006794; HMDB0125157; HMDB0126635; HMDB06794	C9H9NO6	-H(-) [+8]	36		5-(2''-Carboxyethyl)-4,6-Dihydroxyp...-H(-) [+8]
1284	234.079	1	4514.82	0.70067	2-(2,3,5-trihydroxy-4-methoxyphenyl...	; HMDB0125034; HMDB0125049; HMDB0125592; HMDB0125596; HMDB0141334; HMDB0142089	C10H12O6	-H(-) [+7]	100		2-(2,3,5-trihydroxy-4-methoxyphenyl...-H(-) [+7]
1285	234.079	1	4514.82	0.70067	Kinetin	C08272; CHEBI:27407; HMDB0012245; HMDB12245	C10H9N5O	.F(-)	40		Kinetin.F(-)
1286	234.079	1	4514.82	0.70067	Methyl 5-(1-Propynyl)-2-thiophenepr...	; HMDB0034759; HMDB34759	C11H12O2S	.F(-) [+7]	40		Methyl 5-(1-Propynyl)-2-thiophenepr....F(-) [+7]
1287	234.079	1	4514.82	0.70067	3-Oxo-carbofuran	; HMDB0032776; HMDB32776	C12H13NO4	-H(-)	41		3-Oxo-carbofuran-H(-)
1288	234.079	1	4514.82	0.70067	Lansine	; HMDB0030218; HMDB0030319; HMDB30218; HMDB30319	C13H9NO3	-H(-) [+8]	100		Lansine-H(-) [+8]
1289	234.121	1	3152.65	0.700595	(10S,11S)-Pterosin C	; HMDB0030763; HMDB0036046; HMDB0036607; HMDB0038218; HMDB0133171; HMDB0133172; HMDB0133173; HMDB0133174; HMDB0133175; HMDB0133176; HMDB0133177; HMDB30763; HMDB36046; HMDB36607; HMDB38218	C14H18O3	-H(-) [+1]	100		(10S,11S)-Pterosin C-H(-) [+1]
1290	235.072	1	11585.4	0.895453	Methyl (Z)-5-(5-methyl-2-thienyl)-2...	; HMDB0033995; HMDB0034858; HMDB33995; HMDB34858	C11H10O2S	.F(-) [+10]	40		Methyl (Z)-5-(5-methyl-2-thienyl)-2....F(-) [+10]
1291	235.072	1	11585.4	0.895453	N''-Formylkynurenine	C02406; C02700; CHEBI:18377; CHEBI:30249; HMDB0001200; HMDB0060485; HMDB01200; HMDB60485	C11H12N2O4	-H(-)	100		N''-Formylkynurenine-H(-)
1292	235.072	1	11585.4	0.895453	Casimiroin	; C10654; HMDB0033349; HMDB33349	C12H11NO4	-H(-) [+3]	100		Casimiroin-H(-) [+3]
1293	235.072	1	11585.4	0.895453	Droxidopa	; HMDB0015627; HMDB15627	C9H11NO5	.F(-) [+3]	40		Droxidopa.F(-) [+3]
1294	235.098	1	9836.58	0.843926	Ethyl vanillin isobutyrate	; CHEBI:133199; HMDB0037683; HMDB0060564; HMDB0124833; HMDB0135908; HMDB0140425; HMDB37683; HMDB60564	C13H16O4	-H(-)	100		Ethyl vanillin isobutyrate-H(-)
1295	235.098	1	9836.58	0.843926	Carbamazepine iminoquinone	; C16605; HMDB0060675; HMDB60675	C14H9NO	.F(-) [+9]	40		Carbamazepine iminoquinone.F(-) [+9]
1296	235.109	1	8709.32	0.608202	3,4,5-Trimethoxyphenyl acetate	; C09780; HMDB0031722; HMDB0035830; HMDB0041560; HMDB0041679; HMDB0041727; HMDB0060736; HMDB0124956; HMDB0128670; HMDB0128677; HMDB0133894; HMDB0141547; HMDB0141549; HMDB0142080; HMDB31722; HMDB35830; HMDB41560; HMDB41679; HMDB41727; HMDB60736	C11H14O5	-H(-) [+10]	47		3,4,5-Trimethoxyphenyl acetate-H(-) [+10]
1297	235.109	1	8709.32	0.608202	Hexobarbital	; C11723; CHEBI:5706; HMDB0015444; HMDB0028694; HMDB0028988; HMDB0060855; HMDB0062497; HMDB15444; HMDB28694; HMDB28988; HMDB60855; HMDB62497	C12H16N2O3	-H(-)	100		Hexobarbital-H(-)
1298	235.109	1	8709.32	0.608202	Prolyl-Threonine	; HMDB0029027; HMDB0029069; HMDB0038239; HMDB29027; HMDB29069; HMDB38239	C9H16N2O4	.F(-)	35		Prolyl-Threonine.F(-)
1299	235.134	1	11468	0.835044	Heptyl 4-hydroxybenzoate	; C14718; CHEBI:17879; HMDB0034462; HMDB0040778; HMDB34462; HMDB40778	C14H20O3	-H(-)	100		Heptyl 4-hydroxybenzoate-H(-)
1300	235.151	1	5021.3	0.760391	1,5,5,8-Tetramethyl-12-thiabicyclo[...	; HMDB0036468; HMDB0036469; HMDB0038151; HMDB36468; HMDB36469; HMDB38151	C15H24S	-H(-)	71		1,5,5,8-Tetramethyl-12-thiabicyclo[...-H(-)
1301	235.151	1	5021.3	0.760391	2-(2-phenylcyclobutyl)phenol	; HMDB0134565; HMDB0134566; HMDB0134567; HMDB0134568; HMDB0135554; HMDB0135555; HMDB0135556; HMDB0135557; HMDB0135558; HMDB0135559; HMDB0135560; HMDB0135561; HMDB0135562	C16H16O	-H(-) [+12]	35		2-(2-phenylcyclobutyl)phenol-H(-) [+12]
1302	236.022	1	13781.6	0.900409	4-[2,2''-Bithiophen-5-yl]-3-butyn-1-ol	C04486; CHEBI:16887; HMDB0034453; HMDB34453	C12H10OS2	-H(-) [+3]	36		4-[2,2''-Bithiophen-5-yl]-3-butyn-1-ol-H(-) [+3]
1303	236.022	1	13781.6	0.900409	S-Cysteinosuccinic acid	; HMDB0029418; HMDB29418	C7H11NO6S	-H(-)	31		S-Cysteinosuccinic acid-H(-)
1304	236.059	1	6175.98	0.728147	Lycoperdic acid	; HMDB0030417; HMDB30417	C8H11NO6	.F(-)	32		Lycoperdic acid.F(-)
1305	236.079	1	10278.2	0.512263	N-(1-Deoxy-1-fructosyl)glycine	; CHEBI:24108; HMDB0037848; HMDB0060278; HMDB37848; HMDB60278	C8H15NO7	-H(-)	60		N-(1-Deoxy-1-fructosyl)glycine-H(-)
1306	236.079	1	10278.2	0.512263	Sepiapterin	; C00835; C03684; C06313; CHEBI:17804; CHEBI:41183; CHEBI:63931; CHEBI:74688; CHEBI:74689; CHEBI:804632; HMDB0000238; HMDB0000468; HMDB0000633; HMDB0000817; HMDB0001195; HMDB0002263; HMDB00238; HMDB0029928; HMDB00468; HMDB00633; HMDB00817; HMDB01195; HMDB02263; HMDB29928	C9H11N5O3	-H(-)	100		Sepiapterin-H(-)
1307	236.079	1	10278.2	0.512263	8-[(Aminomethyl)sulfanyl]-6-sulfany...	; HMDB0013639; HMDB13639	C9H19NO2S2	-H(-)	100		8-[(Aminomethyl)sulfanyl]-6-sulfany...-H(-)
1308	236.093	1	15500.7	0.859775	Salsoline-1-carboxylate	; HMDB0013067; HMDB0032775; HMDB0062175; HMDB0139939; HMDB13067; HMDB32775; HMDB62175	C12H15NO4	-H(-)	100		Salsoline-1-carboxylate-H(-)
1309	236.112	1	5447.04	0.78662	3,4,5-Trimethoxyphenyl acetate	; C09780; HMDB0031722; HMDB0035830; HMDB0041560; HMDB0041679; HMDB0041727; HMDB0060736; HMDB0124956; HMDB0128670; HMDB0128677; HMDB0133894; HMDB0141547; HMDB0141549; HMDB0142080; HMDB31722; HMDB35830; HMDB41560; HMDB41679; HMDB41727; HMDB60736	C11H14O5	-H(-) [+11]	46		3,4,5-Trimethoxyphenyl acetate-H(-) [+11]
1310	236.112	1	5447.04	0.78662	Hexobarbital	; C11723; CHEBI:5706; HMDB0015444; HMDB0028694; HMDB0028988; HMDB0060855; HMDB0062497; HMDB15444; HMDB28694; HMDB28988; HMDB60855; HMDB62497	C12H16N2O3	-H(-) [+1]	100		Hexobarbital-H(-) [+1]
1311	236.112	1	5447.04	0.78662	Prolyl-Threonine	; HMDB0029027; HMDB0029069; HMDB0038239; HMDB29027; HMDB29069; HMDB38239	C9H16N2O4	.F(-) [+1]	34		Prolyl-Threonine.F(-) [+1]
1312	236.136	1	3539.89	0.765237	Heptyl 4-hydroxybenzoate	; C14718; CHEBI:17879; HMDB0034462; HMDB0040778; HMDB34462; HMDB40778	C14H20O3	-H(-) [+1]	38		Heptyl 4-hydroxybenzoate-H(-) [+1]
1313	237.031	1	7380.68	0.825051	5-Ethynyl-5''-(1-propynyl)-2,2''-bi...	; HMDB0029735; HMDB29735	C13H8S2	-H(-) [+10]	11		5-Ethynyl-5''-(1-propynyl)-2,2''-bi...-H(-) [+10]
1314	237.031	1	7380.68	0.825051	D-Erythro-imidazole-glycerol-phosphate	C04666; CHEBI:17805; HMDB0012208; HMDB12208	C6H11N2O6P	-H(-)	11		D-Erythro-imidazole-glycerol-phosphate-H(-)
1315	237.042	1	10295.5	0.889354	Benzoylmalic acid	; HMDB0039494; HMDB0128679; HMDB0128680; HMDB39494	C11H10O6	-H(-)	55		Benzoylmalic acid-H(-)
1316	237.078	1	47347.2	0.849298	N''-Formylkynurenine	C02406; C02700; CHEBI:18377; CHEBI:30249; HMDB0001200; HMDB0060485; HMDB01200; HMDB60485	C11H12N2O4	-H(-) [+2]	95		N''-Formylkynurenine-H(-) [+2]
1317	237.078	1	47347.2	0.849298	Casimiroin	; C10654; HMDB0033349; HMDB33349	C12H11NO4	-H(-) [+5]	100		Casimiroin-H(-) [+5]
1318	237.078	1	47347.2	0.849298	3,4,5-Trimethoxycinnamic acid	; HMDB0002511; HMDB0011721; HMDB0031771; HMDB0124869; HMDB0128658; HMDB0128659; HMDB0128697; HMDB02511; HMDB11721; HMDB31771	C12H14O5	-H(-)	67		3,4,5-Trimethoxycinnamic acid-H(-)
1319	237.091	1	99417.8	0.897726	L-beta-aspartyl-L-threonine	; CHEBI:73509; HMDB0011169; HMDB0028763; HMDB0028828; HMDB0029057; HMDB0029158; HMDB11169; HMDB28763; HMDB28828; HMDB29057; HMDB29158	C8H14N2O6	-H(-) [+4]	100		L-beta-aspartyl-L-threonine-H(-) [+4]
1320	237.091	1	99417.8	0.897726	15(R)-hydroperoxy-EPE	; CHEBI:42334; HMDB0062295; HMDB62295	C8H18N2O4S	-H(-)	100		15(R)-hydroperoxy-EPE-H(-)
1321	237.112	1	22855.4	0.90678	2,2,4,4,-Tetramethyl-6-(1-oxopropyl...	; HMDB0033191; HMDB0034046; HMDB33191; HMDB34046	C13H18O4	-H(-)	32		2,2,4,4,-Tetramethyl-6-(1-oxopropyl...-H(-)
1322	237.124	1	12753.8	0.851315	Secobarbital	; CHEBI:9073; HMDB0014562; HMDB0139940; HMDB14562	C12H18N2O3	-H(-)	100		Secobarbital-H(-)
1323	237.124	1	12753.8	0.851315	Marindinin	; CHEBI:862793; HMDB0029504; HMDB0036189; HMDB0036605; HMDB0135874; HMDB29504; HMDB36189; HMDB36605	C14H16O3	-H(-) [+6]	100		Marindinin-H(-) [+6]
1324	237.135	1	11631.6	0.909162	Hydroxypropionylcarnitine	; HMDB0013125; HMDB13125	C10H19NO5	-H(-) [+5]	100		Hydroxypropionylcarnitine-H(-) [+5]
1325	237.135	1	11631.6	0.909162	Dicyclohexyl disulfide	; HMDB0041448; HMDB41448	C12H22S2	-H(-) [+8]	100		Dicyclohexyl disulfide-H(-) [+8]
1326	237.135	1	11631.6	0.909162	N-Methoxy-1-vinyl-beta-carboline	; HMDB0030379; HMDB30379	C14H12N2O	-H(-) [+14]	100		N-Methoxy-1-vinyl-beta-carboline-H(-) [+14]
1327	237.203	1	4007.1	0.718392	(3E,7E)-4,8,12-Trimethyl-1,3,7,11-t...	; HMDB0034498; HMDB0037740; HMDB34498; HMDB37740	C16H26	.F(-)	37		(3E,7E)-4,8,12-Trimethyl-1,3,7,11-t....F(-)
1328	237.219	1	6925.82	0.543369	5,8-Tetradecadienoic acid	; CHEBI:70719; HMDB0000560; HMDB0030426; HMDB0030427; HMDB0031015; HMDB0032053; HMDB0032342; HMDB0032524; HMDB0036424; HMDB0037814; HMDB0038246; HMDB0038259; HMDB0038260; HMDB0039129; HMDB00560; HMDB30426; HMDB30427; HMDB31015; HMDB32053; HMDB32342; HMDB32524; HMDB36424; HMDB37814; HMDB38246; HMDB38259; HMDB38260; HMDB39129	C14H24O2	-H(-) [+14]	36		5,8-Tetradecadienoic acid-H(-) [+14]
1329	237.221	1	7524.01	0.670725	3-Methylcyclopentadecanone	; CHEBI:17585; HMDB0034181; HMDB0037544; HMDB0060482; HMDB34181; HMDB37544; HMDB60482	C16H30O	-H(-)	100		3-Methylcyclopentadecanone-H(-)
1330	237.993	1	7043.98	0.801625	4-hydroxy-3-(sulfooxy)benzoic acid	; HMDB0124993; HMDB0134105	C7H6O7S	-H(-) [+5]	100		4-hydroxy-3-(sulfooxy)benzoic acid-H(-) [+5]
1331	238.026	1	15951.7	0.924554	4-[2,2''-Bithiophen-5-yl]-3-butyn-1-ol	C04486; CHEBI:16887; HMDB0034453; HMDB34453	C12H10OS2	-H(-) [+5]	100		4-[2,2''-Bithiophen-5-yl]-3-butyn-1-ol-H(-) [+5]
1332	238.059	1	16246	0.820179	9-Carboxymethoxymethylguanine	; HMDB0060805; HMDB60805	C8H9N5O4	-H(-)	100		9-Carboxymethoxymethylguanine-H(-)
1333	238.072	1	22836.7	0.913072	2-{[(3,5-dimethoxyphenyl)(hydroxy)m...	; HMDB0131468	C11H13NO5	-H(-)	100		2-{[(3,5-dimethoxyphenyl)(hydroxy)m...-H(-)
1334	238.072	1	22836.7	0.913072	(2E,11Z)-5-[5-(Methylthio)-4-penten...	; HMDB0031070; HMDB31070	C13H12O2S	-H(-) [+7]	100		(2E,11Z)-5-[5-(Methylthio)-4-penten...-H(-) [+7]
1335	238.094	1	14104.2	0.87633	Kinetin	C08272; CHEBI:27407; HMDB0012245; HMDB12245	C10H9N5O	.F(-) [+4]	40		Kinetin.F(-) [+4]
1336	238.094	1	14104.2	0.87633	L-beta-aspartyl-L-threonine	; CHEBI:73509; HMDB0011169; HMDB0028763; HMDB0028828; HMDB0029057; HMDB0029158; HMDB11169; HMDB28763; HMDB28828; HMDB29057; HMDB29158	C8H14N2O6	-H(-) [+5]	100		L-beta-aspartyl-L-threonine-H(-) [+5]
1337	238.094	1	14104.2	0.87633	N-Gluconyl ethanolamine	; HMDB0032293; HMDB32293	C8H17NO7	-H(-)	100		N-Gluconyl ethanolamine-H(-)
1338	238.094	1	14104.2	0.87633	15(R)-hydroperoxy-EPE	; CHEBI:42334; HMDB0062295; HMDB62295	C8H18N2O4S	-H(-) [+1]	100		15(R)-hydroperoxy-EPE-H(-) [+1]
1339	238.094	1	14104.2	0.87633	Dihydrobiopterin	; C00268; C02953; C04244; CHEBI:17248; CHEBI:64277; HMDB0000038; HMDB0002065; HMDB0002215; HMDB00038; HMDB0013031; HMDB0013642; HMDB02065; HMDB02215; HMDB13031; HMDB13642	C9H13N5O3	-H(-)	100		Dihydrobiopterin-H(-)
1340	238.115	1	5302.88	0.758804	2,2,4,4,-Tetramethyl-6-(1-oxopropyl...	; HMDB0033191; HMDB0034046; HMDB33191; HMDB34046	C13H18O4	-H(-) [+1]	54		2,2,4,4,-Tetramethyl-6-(1-oxopropyl...-H(-) [+1]
1341	238.146	1	4238.95	0.809066	Miglustat	; CHEBI:50381; HMDB0014563; HMDB14563	C10H21NO4	.F(-)	40		Miglustat.F(-)
1342	238.146	1	4238.95	0.809066	Methoxamine	C07056; C07144; C07513; CHEBI:111775; CHEBI:144647; CHEBI:64317; HMDB0014861; HMDB0014954; HMDB0015197; HMDB14861; HMDB14954; HMDB15197	C11H17NO3	.F(-) [+8]	40		Methoxamine.F(-) [+8]
1343	238.146	1	4238.95	0.809066	Salbutamol	; C07053; C11770; CHEBI:775164; CHEBI:8746; HMDB0001937; HMDB0014366; HMDB0030516; HMDB0033454; HMDB0041935; HMDB01937; HMDB14366; HMDB30516; HMDB33454; HMDB41935	C13H21NO3	-H(-)	42		Salbutamol-H(-)
1344	238.146	1	4238.95	0.809066	1-(m-Methoxycinnamoyl)pyrrolidine	; HMDB0038839; HMDB38839	C14H17NO2	-H(-) [+8]	100		1-(m-Methoxycinnamoyl)pyrrolidine-H(-) [+8]
1345	238.189	1	3998.38	0.761347	(all-E)-1,7,9-Heptadecatriene-11,13...	; HMDB0031260; HMDB31260	C17H18	-H(-) [+17]	42		(all-E)-1,7,9-Heptadecatriene-11,13...-H(-) [+17]
1346	239.017	1	11386.7	0.819052	L-Cystine	C00491; CHEBI:16283; HMDB0000192; HMDB00192	C6H12N2O4S2	-H(-)	100		L-Cystine-H(-)
1347	239.032	1	10551.9	0.843969	4-[2,2''-Bithiophen-5-yl]-3-butyn-1-ol	C04486; CHEBI:16887; HMDB0034453; HMDB34453	C12H10OS2	-H(-) [+6]	31		4-[2,2''-Bithiophen-5-yl]-3-butyn-1-ol-H(-) [+6]
1348	239.032	1	10551.9	0.843969	S-Cysteinosuccinic acid	; HMDB0029418; HMDB29418	C7H11NO6S	-H(-) [+3]	36		S-Cysteinosuccinic acid-H(-) [+3]
1349	239.077	1	16157.7	0.887207	2-{[(3,5-dimethoxyphenyl)(hydroxy)m...	; HMDB0131468	C11H13NO5	-H(-) [+1]	55		2-{[(3,5-dimethoxyphenyl)(hydroxy)m...-H(-) [+1]
1350	239.077	1	16157.7	0.887207	(2E,11Z)-5-[5-(Methylthio)-4-penten...	; HMDB0031070; HMDB31070	C13H12O2S	-H(-) [+8]	45		(2E,11Z)-5-[5-(Methylthio)-4-penten...-H(-) [+8]
1351	239.077	1	16157.7	0.887207	D-glycero-L-galacto-Octulose	; HMDB0029954; HMDB29954	C8H16O8	-H(-)	100		D-glycero-L-galacto-Octulose-H(-)
1352	239.093	1	22245	0.924364	3-Oxo-carbofuran	; HMDB0032776; HMDB32776	C12H13NO4	-H(-) [+5]	88		3-Oxo-carbofuran-H(-) [+5]
1353	239.093	1	22245	0.924364	3-(3,4,5-Trimethoxyphenyl)propanoic...	; CHEBI:41254; CHEBI:583580; HMDB0030254; HMDB0038627; HMDB0041756; HMDB0061112; HMDB0062776; HMDB0125802; HMDB0125804; HMDB0127748; HMDB0128672; HMDB0128705; HMDB0128721; HMDB0142074; HMDB30254; HMDB38627; HMDB41756; HMDB61112; HMDB62776	C12H16O5	-H(-)	100		3-(3,4,5-Trimethoxyphenyl)propanoic...-H(-)
1354	239.093	1	22245	0.924364	Lansine	; HMDB0030218; HMDB0030319; HMDB30218; HMDB30319	C13H9NO3	-H(-) [+13]	34		Lansine-H(-) [+13]
1355	239.116	1	14856	0.683681	Anserine	; C00884; C01262; CHEBI:18323; CHEBI:491179; HMDB0000194; HMDB0000745; HMDB0005769; HMDB00194; HMDB00745; HMDB05769	C10H16N4O3	-H(-)	100		Anserine-H(-)
1356	239.116	1	14856	0.683681	Glycerol 1-propanoate diacetate	; HMDB0031640; HMDB31640	C10H16O6	-H(-) [+8]	59		Glycerol 1-propanoate diacetate-H(-) [+8]
1357	239.129	1	23401.5	0.763616	Marindinin	; CHEBI:862793; HMDB0029504; HMDB0036189; HMDB0036605; HMDB0135874; HMDB29504; HMDB36189; HMDB36605	C14H16O3	-H(-) [+8]	100		Marindinin-H(-) [+8]
1358	239.146	1	8785.36	0.840334	2,6-Di-tert-butylbenzoquinone	; HMDB0013817; HMDB0036389; HMDB0037606; HMDB0037714; HMDB0037718; HMDB0038996; HMDB0039539; HMDB0040217; HMDB0040226; HMDB0126515; HMDB0126516; HMDB0126517; HMDB0126518; HMDB0126519; HMDB0126520; HMDB0133164; HMDB0133165; HMDB0133166; HMDB0133167; HMDB0133169; HMDB0133170; HMDB0133180; HMDB13817; HMDB36389; HMDB37606; HMDB37714; HMDB37718; HMDB38996; HMDB39539; HMDB40217; HMDB40226	C14H20O2	.F(-)	40		2,6-Di-tert-butylbenzoquinone.F(-)
1359	239.146	1	8785.36	0.840334	Heptyl 4-hydroxybenzoate	; C14718; CHEBI:17879; HMDB0034462; HMDB0040778; HMDB34462; HMDB40778	C14H20O3	-H(-) [+4]	46		Heptyl 4-hydroxybenzoate-H(-) [+4]
1360	239.165	1	20624.4	0.850348	1,2-Bis(1-ethoxyethoxy)propane	; HMDB0037163; HMDB37163	C11H24O4	.F(-)	34		1,2-Bis(1-ethoxyethoxy)propane.F(-)
1361	239.165	1	20624.4	0.850348	1,5,5,8-Tetramethyl-12-thiabicyclo[...	; HMDB0036468; HMDB0036469; HMDB0038151; HMDB36468; HMDB36469; HMDB38151	C15H24S	-H(-) [+4]	100		1,5,5,8-Tetramethyl-12-thiabicyclo[...-H(-) [+4]
1362	239.165	1	20624.4	0.850348	2-(2-phenylcyclobutyl)phenol	; HMDB0134565; HMDB0134566; HMDB0134567; HMDB0134568; HMDB0135554; HMDB0135555; HMDB0135556; HMDB0135557; HMDB0135558; HMDB0135559; HMDB0135560; HMDB0135561; HMDB0135562	C16H16O	-H(-) [+16]	82		2-(2-phenylcyclobutyl)phenol-H(-) [+16]
1363	239.178	1	6320.34	0.826866	Dodecanedioic acid	; C02678; C14523; CHEBI:4676; HMDB0000623; HMDB0030143; HMDB0041613; HMDB0041614; HMDB00623; HMDB30143; HMDB41613; HMDB41614	C12H22O4	-H(-) [+10]	100		Dodecanedioic acid-H(-) [+10]
1364	239.201	1	15101.8	0.767426	C15:1	; CHEBI:46643; HMDB0029765; HMDB0032347; HMDB0034455; HMDB0036426; HMDB0037190; HMDB0037211; HMDB0038954; HMDB0039715; HMDB0040997; HMDB29765; HMDB32347; HMDB34455; HMDB36426; HMDB37190; HMDB37211; HMDB38954; HMDB39715; HMDB40997	C15H28O2	-H(-)	100		C15:1-H(-)
1365	239.201	1	15101.8	0.767426	1-(2,6,6-Trimethyl-2-cyclohexen-1-y...	; HMDB0029704; HMDB29704	C16H24O	-H(-) [+8]	100		1-(2,6,6-Trimethyl-2-cyclohexen-1-y...-H(-) [+8]
1366	240.022	1	9992.88	0.893622	L-Cystine	C00491; CHEBI:16283; HMDB0000192; HMDB00192	C6H12N2O4S2	-H(-) [+1]	30		L-Cystine-H(-) [+1]
1367	240.04	1	6149.13	0.837752	D-Erythro-imidazole-glycerol-phosphate	C04666; CHEBI:17805; HMDB0012208; HMDB12208	C6H11N2O6P	-H(-) [+3]	44		D-Erythro-imidazole-glycerol-phosphate-H(-) [+3]
1368	240.086	1	8111.75	0.830767	Methocarbamol	; CHEBI:775068; HMDB0014567; HMDB14567	C11H15NO5	-H(-)	55		Methocarbamol-H(-)
1369	240.086	1	8111.75	0.830767	3,4,5-Trimethoxycinnamic acid	; HMDB0002511; HMDB0011721; HMDB0031771; HMDB0124869; HMDB0128658; HMDB0128659; HMDB0128697; HMDB02511; HMDB11721; HMDB31771	C12H14O5	-H(-) [+3]	100		3,4,5-Trimethoxycinnamic acid-H(-) [+3]
1370	240.097	1	6409.15	0.789573	3-Oxo-carbofuran	; HMDB0032776; HMDB32776	C12H13NO4	-H(-) [+6]	100		3-Oxo-carbofuran-H(-) [+6]
1371	240.097	1	6409.15	0.789573	3-(3,4,5-Trimethoxyphenyl)propanoic...	; CHEBI:41254; CHEBI:583580; HMDB0030254; HMDB0038627; HMDB0041756; HMDB0061112; HMDB0062776; HMDB0125802; HMDB0125804; HMDB0127748; HMDB0128672; HMDB0128705; HMDB0128721; HMDB0142074; HMDB30254; HMDB38627; HMDB41756; HMDB61112; HMDB62776	C12H16O5	-H(-) [+1]	73		3-(3,4,5-Trimethoxyphenyl)propanoic...-H(-) [+1]
1372	240.125	1	5247.87	0.716545	Hexobarbital	; C11723; CHEBI:5706; HMDB0015444; HMDB0028694; HMDB0028988; HMDB0060855; HMDB0062497; HMDB15444; HMDB28694; HMDB28988; HMDB60855; HMDB62497	C12H16N2O3	-H(-) [+5]	100		Hexobarbital-H(-) [+5]
1373	240.168	1	4910.32	0.747756	1,5,5,8-Tetramethyl-12-thiabicyclo[...	; HMDB0036468; HMDB0036469; HMDB0038151; HMDB36468; HMDB36469; HMDB38151	C15H24S	-H(-) [+5]	37		1,5,5,8-Tetramethyl-12-thiabicyclo[...-H(-) [+5]
1374	240.204	1	3306.43	0.808948	C15:1	; CHEBI:46643; HMDB0029765; HMDB0032347; HMDB0034455; HMDB0036426; HMDB0037190; HMDB0037211; HMDB0038954; HMDB0039715; HMDB0040997; HMDB29765; HMDB32347; HMDB34455; HMDB36426; HMDB37190; HMDB37211; HMDB38954; HMDB39715; HMDB40997	C15H28O2	-H(-) [+1]	100		C15:1-H(-) [+1]
1375	241.039	1	19330.6	0.817957	S-Cysteinosuccinic acid	; HMDB0029418; HMDB29418	C7H11NO6S	-H(-) [+5]	89		S-Cysteinosuccinic acid-H(-) [+5]
1376	241.055	1	35951.3	0.724173	Benzoylmalic acid	; HMDB0039494; HMDB0128679; HMDB0128680; HMDB39494	C11H10O6	-H(-) [+4]	100		Benzoylmalic acid-H(-) [+4]
1377	241.072	1	24115.7	0.865051	Genipinic acid	; HMDB0038126; HMDB0039136; HMDB0128185; HMDB0135754; HMDB0141545; HMDB38126; HMDB39136	C11H14O6	-H(-)	100		Genipinic acid-H(-)
1378	241.072	1	24115.7	0.865051	7-Acetoxy-6-methoxycoumarin	; HMDB0034345; HMDB0040408; HMDB0129372; HMDB0136750; HMDB0136751; HMDB0136752; HMDB0136753; HMDB0136754; HMDB34345; HMDB40408	C12H10O5	-H(-) [+8]	100		7-Acetoxy-6-methoxycoumarin-H(-) [+8]
1379	241.072	1	24115.7	0.865051	Ethyl glucuronide	; CHEBI:87248; HMDB0010325; HMDB0125202; HMDB0131286; HMDB10325	C8H14O7	.F(-)	40		Ethyl glucuronide.F(-)
1380	241.084	1	18258.3	0.820417	Thymidine	; C00214; CHEBI:17748; CHEBI:63624; HMDB0000273; HMDB0015394; HMDB00273; HMDB15394	C10H14N2O5	-H(-)	73		Thymidine-H(-)
1381	241.084	1	18258.3	0.820417	Hexahydro-2'',4-dimethylspiro[1,3-d...	; HMDB0037808; HMDB0037809; HMDB37808; HMDB37809	C10H16O2S2	-H(-) [+10]	72		Hexahydro-2'',4-dimethylspiro[1,3-d...-H(-) [+10]
1382	241.084	1	18258.3	0.820417	D-glycero-L-galacto-Octulose	; HMDB0029954; HMDB29954	C8H16O8	-H(-) [+2]	100		D-glycero-L-galacto-Octulose-H(-) [+2]
1383	241.145	1	17533.1	0.836967	2-Carboxy-4-dodecanolide	; HMDB0030987; HMDB0038736; HMDB30987; HMDB38736	C13H22O4	-H(-)	100		2-Carboxy-4-dodecanolide-H(-)
1384	241.145	1	17533.1	0.836967	(10S,11S)-Pterosin C	; HMDB0030763; HMDB0036046; HMDB0036607; HMDB0038218; HMDB0133171; HMDB0133172; HMDB0133173; HMDB0133174; HMDB0133175; HMDB0133176; HMDB0133177; HMDB30763; HMDB36046; HMDB36607; HMDB38218	C14H18O3	-H(-) [+8]	100		(10S,11S)-Pterosin C-H(-) [+8]
1385	241.159	1	12862.4	0.871383	(Z,Z)-2,9,16-Heptadecatriene-4,6-di...	; C08445; HMDB0032674; HMDB0033693; HMDB32674; HMDB33693	C17H22O	-H(-)	73		(Z,Z)-2,9,16-Heptadecatriene-4,6-di...-H(-)
1386	241.181	1	43095.7	0.86198	3-Oxotetradecanoic acid	; CHEBI:37270; HMDB0010730; HMDB0030982; HMDB0032370; HMDB10730; HMDB30982; HMDB32370	C14H26O3	-H(-)	100		3-Oxotetradecanoic acid-H(-)
1387	241.217	1	144389	0.795027	C15:0	; C16537; CHEBI:32361; CHEBI:39250; CHEBI:447965; HMDB0000826; HMDB0030469; HMDB0032250; HMDB0032328; HMDB0036218; HMDB0036220; HMDB0037306; HMDB0038907; HMDB0040998; HMDB0041588; HMDB0059820; HMDB0059833; HMDB0061707; HMDB00826; HMDB30469; HMDB32250; HMDB32328; HMDB36218; HMDB36220; HMDB37306; HMDB38907; HMDB40998; HMDB41588; HMDB59820; HMDB59833; HMDB61707	C15H30O2	-H(-)	100		C15:0-H(-)
1388	241.217	1	144389	0.795027	(3E,7E)-4,8,12-Trimethyl-1,3,7,11-t...	; HMDB0034498; HMDB0037740; HMDB34498; HMDB37740	C16H26	.F(-) [+4]	40		(3E,7E)-4,8,12-Trimethyl-1,3,7,11-t....F(-) [+4]
1389	242.039	1	15893.6	0.868635	4-[2,2''-Bithiophen-5-yl]-3-butyn-1-ol	C04486; CHEBI:16887; HMDB0034453; HMDB34453	C12H10OS2	-H(-) [+9]	44		4-[2,2''-Bithiophen-5-yl]-3-butyn-1-ol-H(-) [+9]
1390	242.112	1	12540.3	0.87633	Salsoline-1-carboxylate	; HMDB0013067; HMDB0032775; HMDB0062175; HMDB0139939; HMDB13067; HMDB32775; HMDB62175	C12H15NO4	-H(-) [+6]	54		Salsoline-1-carboxylate-H(-) [+6]
1391	242.14	1	11098.7	0.853338	Secobarbital	; CHEBI:9073; HMDB0014562; HMDB0139940; HMDB14562	C12H18N2O3	-H(-) [+5]	100		Secobarbital-H(-) [+5]
1392	242.14	1	11098.7	0.853338	Tiglylcarnitine	; CHEBI:85520; HMDB0002366; HMDB02366	C12H21NO4	-H(-)	100		Tiglylcarnitine-H(-)
1393	242.14	1	11098.7	0.853338	Marindinin	; CHEBI:862793; HMDB0029504; HMDB0036189; HMDB0036605; HMDB0135874; HMDB29504; HMDB36189; HMDB36605	C14H16O3	-H(-) [+11]	100		Marindinin-H(-) [+11]
1394	242.176	1	78681	0.842493	1,2-Bis(1-ethoxyethoxy)propane	; HMDB0037163; HMDB37163	C11H24O4	.F(-) [+3]	40		1,2-Bis(1-ethoxyethoxy)propane.F(-) [+3]
1395	242.176	1	78681	0.842493	N-Undecanoylglycine	; CHEBI:74438; HMDB0013286; HMDB13286	C13H25NO3	-H(-)	100		N-Undecanoylglycine-H(-)
1396	242.176	1	78681	0.842493	1,5,5,8-Tetramethyl-12-thiabicyclo[...	; HMDB0036468; HMDB0036469; HMDB0038151; HMDB36468; HMDB36469; HMDB38151	C15H24S	-H(-) [+7]	100		1,5,5,8-Tetramethyl-12-thiabicyclo[...-H(-) [+7]
1397	242.22	1	25567.2	0.711549	C15:0	; C16537; CHEBI:32361; CHEBI:39250; CHEBI:447965; HMDB0000826; HMDB0030469; HMDB0032250; HMDB0032328; HMDB0036218; HMDB0036220; HMDB0037306; HMDB0038907; HMDB0040998; HMDB0041588; HMDB0059820; HMDB0059833; HMDB0061707; HMDB00826; HMDB30469; HMDB32250; HMDB32328; HMDB36218; HMDB36220; HMDB37306; HMDB38907; HMDB40998; HMDB41588; HMDB59820; HMDB59833; HMDB61707	C15H30O2	-H(-) [+1]	100		C15:0-H(-) [+1]
1398	242.998	1	21028.4	0.940021	(2E)-3-[3-(sulfooxy)phenyl]prop-2-e...	; HMDB0124975; HMDB0125166; HMDB0127985; HMDB0128093; HMDB0134054	C9H8O6S	-H(-)	100		(2E)-3-[3-(sulfooxy)phenyl]prop-2-e...-H(-)
1399	243.027	1	24556.3	0.923853	Cysteinyl-Cysteine	; HMDB0028772; HMDB28772	C6H12N2O3S2	.F(-)	40		Cysteinyl-Cysteine.F(-)
1400	243.027	1	24556.3	0.923853	Fucose 1-phosphate	C02985; CHEBI:28319; HMDB0001265; HMDB01265	C6H13O8P	-H(-)	100		Fucose 1-phosphate-H(-)
1401	243.052	1	28986.9	0.860858	1-O-Galloylglycerol	; HMDB0039177; HMDB39177	C10H12O7	-H(-)	100		1-O-Galloylglycerol-H(-)
1402	243.063	1	49776.4	0.94984	Uridine	C00299; C02067; CHEBI:16704; CHEBI:17802; HMDB0000296; HMDB0000767; HMDB00296; HMDB00767; HMDB06075	C9H12N2O6	-H(-)	100		Uridine-H(-)
1403	243.1	1	14448.3	0.904927	Carbidopa	; CHEBI:3395; CHEBI:73508; HMDB0014336; HMDB0028827; HMDB0028864; HMDB0029157; HMDB0029439; HMDB14336; HMDB28827; HMDB28864; HMDB29157; HMDB29439	C10H16N2O5	-H(-)	69		Carbidopa-H(-)
1404	243.1	1	14448.3	0.904927	N''-Formylkynurenine	C02406; C02700; CHEBI:18377; CHEBI:30249; HMDB0001200; HMDB0060485; HMDB01200; HMDB60485	C11H12N2O4	-H(-) [+8]	100		N''-Formylkynurenine-H(-) [+8]
1405	243.1	1	14448.3	0.904927	Casimiroin	; C10654; HMDB0033349; HMDB33349	C12H11NO4	-H(-) [+11]	45		Casimiroin-H(-) [+11]
1406	243.1	1	14448.3	0.904927	N-(1-Deoxy-1-fructosyl)glycine	; CHEBI:24108; HMDB0037848; HMDB0060278; HMDB37848; HMDB60278	C8H15NO7	-H(-) [+7]	78		N-(1-Deoxy-1-fructosyl)glycine-H(-) [+7]
1407	243.124	1	21766.7	0.910805	Polyethylene, oxidized	; HMDB0032472; HMDB32472	C12H20O5	-H(-)	100		Polyethylene, oxidized-H(-)
1408	243.124	1	21766.7	0.910805	Ethyl vanillin isobutyrate	; CHEBI:133199; HMDB0037683; HMDB0060564; HMDB0124833; HMDB0135908; HMDB0140425; HMDB37683; HMDB60564	C13H16O4	-H(-) [+8]	100		Ethyl vanillin isobutyrate-H(-) [+8]
1409	243.137	1	14195.1	0.828431	Hydroxyprolyl-Isoleucine	; HMDB0028866; HMDB0028867; HMDB0028908; HMDB0028930; HMDB28866; HMDB28867; HMDB28908; HMDB28930	C11H20N2O4	-H(-)	33		Hydroxyprolyl-Isoleucine-H(-)
1410	243.137	1	14195.1	0.828431	Hexobarbital	; C11723; CHEBI:5706; HMDB0015444; HMDB0028694; HMDB0028988; HMDB0060855; HMDB0062497; HMDB15444; HMDB28694; HMDB28988; HMDB60855; HMDB62497	C12H16N2O3	-H(-) [+8]	85		Hexobarbital-H(-) [+8]
1411	243.137	1	14195.1	0.828431	Prolyl-Threonine	; HMDB0029027; HMDB0029069; HMDB0038239; HMDB29027; HMDB29069; HMDB38239	C9H16N2O4	.F(-) [+8]	40		Prolyl-Threonine.F(-) [+8]
1412	243.161	1	26396.5	0.863113	Salbutamol	; C07053; C11770; CHEBI:775164; CHEBI:8746; HMDB0001937; HMDB0014366; HMDB0030516; HMDB0033454; HMDB0041935; HMDB01937; HMDB14366; HMDB30516; HMDB33454; HMDB41935	C13H21NO3	-H(-) [+5]	100		Salbutamol-H(-) [+5]
1413	243.161	1	26396.5	0.863113	1,11-Undecanedicarboxylic acid	; CHEBI:73718; HMDB0002327; HMDB0036141; HMDB0037184; HMDB02327; HMDB36141; HMDB37184	C13H24O4	-H(-)	100		1,11-Undecanedicarboxylic acid-H(-)
1414	243.161	1	26396.5	0.863113	1-(m-Methoxycinnamoyl)pyrrolidine	; HMDB0038839; HMDB38839	C14H17NO2	-H(-) [+13]	81		1-(m-Methoxycinnamoyl)pyrrolidine-H(-) [+13]
1415	243.161	1	26396.5	0.863113	Heptyl 4-hydroxybenzoate	; C14718; CHEBI:17879; HMDB0034462; HMDB0040778; HMDB34462; HMDB40778	C14H20O3	-H(-) [+8]	100		Heptyl 4-hydroxybenzoate-H(-) [+8]
1416	243.172	1	24649.1	0.687076	Isoleucyl-Isoleucine	; CHEBI:6418; HMDB0028910; HMDB0028911; HMDB0028932; HMDB0028933; HMDB28910; HMDB28911; HMDB28932; HMDB28933	C12H24N2O3	-H(-)	100		Isoleucyl-Isoleucine-H(-)
1417	243.172	1	24649.1	0.687076	Methylphenidate	; C07196; CHEBI:51860; CHEBI:6887; HMDB0014566; HMDB0015647; HMDB0034684; HMDB0041958; HMDB14566; HMDB15647; HMDB34684; HMDB41958	C14H19NO2	-H(-) [+11]	100		Methylphenidate-H(-) [+11]
1418	243.196	1	17702.2	0.817165	2-Hydroxymyristic acid	; CHEBI:42539; CHEBI:59270; CHEBI:85148; HMDB0002261; HMDB0010731; HMDB0032417; HMDB0059850; HMDB0061656; HMDB02261; HMDB10731; HMDB32417; HMDB59850; HMDB61656	C14H28O3	-H(-)	100		2-Hydroxymyristic acid-H(-)
1419	243.223	1	4486.71	0.81826	C15:0	; C16537; CHEBI:32361; CHEBI:39250; CHEBI:447965; HMDB0000826; HMDB0030469; HMDB0032250; HMDB0032328; HMDB0036218; HMDB0036220; HMDB0037306; HMDB0038907; HMDB0040998; HMDB0041588; HMDB0059820; HMDB0059833; HMDB0061707; HMDB00826; HMDB30469; HMDB32250; HMDB32328; HMDB36218; HMDB36220; HMDB37306; HMDB38907; HMDB40998; HMDB41588; HMDB59820; HMDB59833; HMDB61707	C15H30O2	-H(-) [+2]	49		C15:0-H(-) [+2]
1420	243.223	1	4486.71	0.81826	(3E,7E)-4,8,12-Trimethyl-1,3,7,11-t...	; HMDB0034498; HMDB0037740; HMDB34498; HMDB37740	C16H26	.F(-) [+6]	40		(3E,7E)-4,8,12-Trimethyl-1,3,7,11-t....F(-) [+6]
1421	244.038	1	20453.1	0.846573	Furazolidone	; C07999; CHEBI:5195; HMDB0014752; HMDB0032558; HMDB14752; HMDB29753; HMDB32558	C8H7N3O5	.F(-)	40		Furazolidone.F(-)
1422	244.065	1	9523.32	0.850007	Uridine	C00299; C02067; CHEBI:16704; CHEBI:17802; HMDB0000296; HMDB0000767; HMDB00296; HMDB00767; HMDB06075	C9H12N2O6	-H(-) [+1]	100		Uridine-H(-) [+1]
1423	244.083	1	6721.61	0.820229	Genipinic acid	; HMDB0038126; HMDB0039136; HMDB0128185; HMDB0135754; HMDB0141545; HMDB38126; HMDB39136	C11H14O6	-H(-) [+3]	100		Genipinic acid-H(-) [+3]
1424	244.083	1	6721.61	0.820229	7-Acetoxy-6-methoxycoumarin	; HMDB0034345; HMDB0040408; HMDB0129372; HMDB0136750; HMDB0136751; HMDB0136752; HMDB0136753; HMDB0136754; HMDB34345; HMDB40408	C12H10O5	-H(-) [+11]	100		7-Acetoxy-6-methoxycoumarin-H(-) [+11]
1425	244.083	1	6721.61	0.820229	Ethyl glucuronide	; CHEBI:87248; HMDB0010325; HMDB0125202; HMDB0131286; HMDB10325	C8H14O7	.F(-) [+3]	40		Ethyl glucuronide.F(-) [+3]
1426	244.091	1	5897.67	0.81843	Thymidine	; C00214; CHEBI:17748; CHEBI:63624; HMDB0000273; HMDB0015394; HMDB00273; HMDB15394	C10H14N2O5	-H(-) [+3]	36		Thymidine-H(-) [+3]
1427	244.091	1	5897.67	0.81843	2-{[(3,5-dimethoxyphenyl)(hydroxy)m...	; HMDB0131468	C11H13NO5	-H(-) [+6]	100		2-{[(3,5-dimethoxyphenyl)(hydroxy)m...-H(-) [+6]
1428	244.091	1	5897.67	0.81843	(2E,11Z)-5-[5-(Methylthio)-4-penten...	; HMDB0031070; HMDB31070	C13H12O2S	-H(-) [+13]	100		(2E,11Z)-5-[5-(Methylthio)-4-penten...-H(-) [+13]
1429	244.099	1	5512.55	0.783574	(2S)-2-amino-3-(4-hydroxy-3-methoxy...	; HMDB0142154	C11H15NO4	.F(-)	40		(2S)-2-amino-3-(4-hydroxy-3-methoxy....F(-)
1430	244.099	1	5512.55	0.783574	3,4,5-Trimethoxycinnamic acid	; HMDB0002511; HMDB0011721; HMDB0031771; HMDB0124869; HMDB0128658; HMDB0128659; HMDB0128697; HMDB02511; HMDB11721; HMDB31771	C12H14O5	-H(-) [+7]	43		3,4,5-Trimethoxycinnamic acid-H(-) [+7]
1431	244.099	1	5512.55	0.783574	N-Phenylacetyl pyroglutamic acid	; CHEBI:89848; HMDB0059782; HMDB59782	C14H15NO3	-H(-)	100		N-Phenylacetyl pyroglutamic acid-H(-)
1432	244.13	1	8099.72	0.757609	Asparaginyl-Isoleucine	; HMDB0028734; HMDB0028735; HMDB0028810; HMDB0028902; HMDB0028924; HMDB0029125; HMDB0029141; HMDB28734; HMDB28735; HMDB28810; HMDB28902; HMDB28924; HMDB29125; HMDB29141	C10H19N3O4	-H(-)	100		Asparaginyl-Isoleucine-H(-)
1433	244.142	1	4833.06	0.741194	Alanyl-Arginine	; C05340; CHEBI:28712; HMDB0028681; HMDB0028702; HMDB0060441; HMDB28681; HMDB28702; HMDB60441	C9H19N5O3	-H(-)	100		Alanyl-Arginine-H(-)
1434	244.164	1	6891.16	0.674023	Salbutamol	; C07053; C11770; CHEBI:775164; CHEBI:8746; HMDB0001937; HMDB0014366; HMDB0030516; HMDB0033454; HMDB0041935; HMDB01937; HMDB14366; HMDB30516; HMDB33454; HMDB41935	C13H21NO3	-H(-) [+6]	100		Salbutamol-H(-) [+6]
1435	244.164	1	6891.16	0.674023	1,11-Undecanedicarboxylic acid	; CHEBI:73718; HMDB0002327; HMDB0036141; HMDB0037184; HMDB02327; HMDB36141; HMDB37184	C13H24O4	-H(-) [+1]	100		1,11-Undecanedicarboxylic acid-H(-) [+1]
1436	244.164	1	6891.16	0.674023	1-(m-Methoxycinnamoyl)pyrrolidine	; HMDB0038839; HMDB38839	C14H17NO2	-H(-) [+14]	74		1-(m-Methoxycinnamoyl)pyrrolidine-H(-) [+14]
1437	244.164	1	6891.16	0.674023	Heptyl 4-hydroxybenzoate	; C14718; CHEBI:17879; HMDB0034462; HMDB0040778; HMDB34462; HMDB40778	C14H20O3	-H(-) [+9]	100		Heptyl 4-hydroxybenzoate-H(-) [+9]
1438	244.199	1	3328.99	0.656221	2-Hydroxymyristic acid	; CHEBI:42539; CHEBI:59270; CHEBI:85148; HMDB0002261; HMDB0010731; HMDB0032417; HMDB0059850; HMDB0061656; HMDB02261; HMDB10731; HMDB32417; HMDB59850; HMDB61656	C14H28O3	-H(-) [+1]	100		2-Hydroxymyristic acid-H(-) [+1]
1439	245.012	1	197011	0.976293	3-[3-(Sulfooxy)phenyl]propanoic acid	; CHEBI:64414; HMDB0094710; HMDB0125171; HMDB0128001; HMDB0130016; HMDB0134064; HMDB0134069; HMDB0134071; HMDB0134074; HMDB0134080; HMDB0134083; HMDB94710	C9H10O6S	-H(-)	100		3-[3-(Sulfooxy)phenyl]propanoic acid-H(-)
1440	245.103	1	23909.6	0.914362	(2S)-2-amino-3-(4-hydroxy-3-methoxy...	; HMDB0142154	C11H15NO4	.F(-) [+1]	40		(2S)-2-amino-3-(4-hydroxy-3-methoxy....F(-) [+1]
1441	245.103	1	23909.6	0.914362	Methocarbamol	; CHEBI:775068; HMDB0014567; HMDB14567	C11H15NO5	-H(-) [+5]	47		Methocarbamol-H(-) [+5]
1442	245.103	1	23909.6	0.914362	3,4,5-Trimethoxycinnamic acid	; HMDB0002511; HMDB0011721; HMDB0031771; HMDB0124869; HMDB0128658; HMDB0128659; HMDB0128697; HMDB02511; HMDB11721; HMDB31771	C12H14O5	-H(-) [+8]	100		3,4,5-Trimethoxycinnamic acid-H(-) [+8]
1443	245.114	1	21781.1	0.919062	L-beta-aspartyl-L-leucine	; CHEBI:68846; CHEBI:68848; HMDB0011166; HMDB0011172; HMDB0028756; HMDB0028757; HMDB0028832; HMDB0028903; HMDB0028925; HMDB0029162; HMDB0059717; HMDB11166; HMDB11172; HMDB28756; HMDB28757; HMDB28832; HMDB28903; HMDB28925; HMDB29162; HMDB59717	C10H18N2O5	-H(-)	100		L-beta-aspartyl-L-leucine-H(-)
1444	245.114	1	21781.1	0.919062	3-Oxo-carbofuran	; HMDB0032776; HMDB32776	C12H13NO4	-H(-) [+11]	100		3-Oxo-carbofuran-H(-) [+11]
1445	245.114	1	21781.1	0.919062	3-(3,4,5-Trimethoxyphenyl)propanoic...	; CHEBI:41254; CHEBI:583580; HMDB0030254; HMDB0038627; HMDB0041756; HMDB0061112; HMDB0062776; HMDB0125802; HMDB0125804; HMDB0127748; HMDB0128672; HMDB0128705; HMDB0128721; HMDB0142074; HMDB30254; HMDB38627; HMDB41756; HMDB61112; HMDB62776	C12H16O5	-H(-) [+6]	35		3-(3,4,5-Trimethoxyphenyl)propanoic...-H(-) [+6]
1446	245.139	1	11792.4	0.874056	3-Hydroxydodecanedioic acid	; HMDB0000413; HMDB0031696; HMDB00413; HMDB31696	C12H22O5	-H(-)	100		3-Hydroxydodecanedioic acid-H(-)
1447	245.139	1	11792.4	0.874056	2,2,4,4,-Tetramethyl-6-(1-oxopropyl...	; HMDB0033191; HMDB0034046; HMDB33191; HMDB34046	C13H18O4	-H(-) [+8]	93		2,2,4,4,-Tetramethyl-6-(1-oxopropyl...-H(-) [+8]
1448	245.154	1	6659.38	0.824989	alpha-Amylcinnamyl acetate	; HMDB0036207; HMDB0037705; HMDB0041250; HMDB36207; HMDB37705; HMDB41250	C16H22O2	-H(-)	100		alpha-Amylcinnamyl acetate-H(-)
1449	246.016	1	30703.5	0.91739	3-[3-(Sulfooxy)phenyl]propanoic acid	; CHEBI:64414; HMDB0094710; HMDB0125171; HMDB0128001; HMDB0130016; HMDB0134064; HMDB0134069; HMDB0134071; HMDB0134074; HMDB0134080; HMDB0134083; HMDB94710	C9H10O6S	-H(-) [+1]	100		3-[3-(Sulfooxy)phenyl]propanoic acid-H(-) [+1]
1450	246.036	1	9215.93	0.921139	Fucose 1-phosphate	C02985; CHEBI:28319; HMDB0001265; HMDB01265	C6H13O8P	-H(-) [+3]	60		Fucose 1-phosphate-H(-) [+3]
1451	246.036	1	9215.93	0.921139	Emtricitabine	C12599; CHEBI:31536; HMDB0015017; HMDB15017	C8H10FN3O3S	-H(-)	25		Emtricitabine-H(-)
1452	246.098	1	9801.93	0.869316	Malonylcarnitine	; C01594; CHEBI:16441; CHEBI:85470; CHEBI:86047; HMDB0002095; HMDB0033699; HMDB0062592; HMDB02095; HMDB33699; HMDB62592	C10H17NO6	-H(-)	100		Malonylcarnitine-H(-)
1453	246.098	1	9801.93	0.869316	2-{[(3,5-dimethoxyphenyl)(hydroxy)m...	; HMDB0131468	C11H13NO5	-H(-) [+8]	72		2-{[(3,5-dimethoxyphenyl)(hydroxy)m...-H(-) [+8]
1454	246.147	1	4543.97	0.725461	Lysyl-Threonine	; HMDB0028961; HMDB0029066; HMDB28961; HMDB29066	C10H21N3O4	-H(-)	100		Lysyl-Threonine-H(-)
1455	246.147	1	4543.97	0.725461	Hydroxyprolyl-Isoleucine	; HMDB0028866; HMDB0028867; HMDB0028908; HMDB0028930; HMDB28866; HMDB28867; HMDB28908; HMDB28930	C11H20N2O4	-H(-) [+3]	45		Hydroxyprolyl-Isoleucine-H(-) [+3]
1456	246.147	1	4543.97	0.725461	Hexobarbital	; C11723; CHEBI:5706; HMDB0015444; HMDB0028694; HMDB0028988; HMDB0060855; HMDB0062497; HMDB15444; HMDB28694; HMDB28988; HMDB60855; HMDB62497	C12H16N2O3	-H(-) [+11]	100		Hexobarbital-H(-) [+11]
1457	246.147	1	4543.97	0.725461	Alanyl-Arginine	; C05340; CHEBI:28712; HMDB0028681; HMDB0028702; HMDB0060441; HMDB28681; HMDB28702; HMDB60441	C9H19N5O3	-H(-) [+2]	36		Alanyl-Arginine-H(-) [+2]
1458	246.992	1	27293.5	0.936676	Vanillic acid 4-sulfate	; CHEBI:88847; HMDB0041788; HMDB0125151; HMDB0140929; HMDB41788	C8H8O7S	-H(-)	100		Vanillic acid 4-sulfate-H(-)
1459	247.009	1	19638.1	0.928108	{4-[(1E)-3-oxoprop-1-en-1-yl]phenyl...	; HMDB0135289; HMDB0135292; HMDB0135666	C9H8O5S	.F(-)	31		{4-[(1E)-3-oxoprop-1-en-1-yl]phenyl....F(-)
1460	247.009	1	19638.1	0.928108	(2E)-3-[3-(sulfooxy)phenyl]prop-2-e...	; HMDB0124975; HMDB0125166; HMDB0127985; HMDB0128093; HMDB0134054	C9H8O6S	-H(-) [+4]	100		(2E)-3-[3-(sulfooxy)phenyl]prop-2-e...-H(-) [+4]
1461	247.024	1	15682.3	0.735144	5-phospho-beta-D-ribosylaminium(1-)	; CHEBI:58681; HMDB0062576; HMDB62576	C5H11NO7P	.F(-)	11		5-phospho-beta-D-ribosylaminium(1-).F(-)
1462	247.024	1	15682.3	0.735144	2-oxo-3-(2,3,4,5-tetrahydroxyphenyl...	; HMDB0125223	C9H8O7	.F(-)	19		2-oxo-3-(2,3,4,5-tetrahydroxyphenyl....F(-)
1463	247.04	1	16853.2	0.906092	Mevalonic acid-5P	C01107; CHEBI:17436; HMDB0001343; HMDB01343	C6H13O7P	.F(-)	40		Mevalonic acid-5P.F(-)
1464	247.04	1	16853.2	0.906092	Fucose 1-phosphate	C02985; CHEBI:28319; HMDB0001265; HMDB01265	C6H13O8P	-H(-) [+4]	72		Fucose 1-phosphate-H(-) [+4]
1465	247.04	1	16853.2	0.906092	Emtricitabine	C12599; CHEBI:31536; HMDB0015017; HMDB15017	C8H10FN3O3S	-H(-) [+1]	25		Emtricitabine-H(-) [+1]
1466	247.077	1	11856.7	0.901033	1-Hydroxy-6-methoxypyrene	; CHEBI:81612; HMDB0060321; HMDB60321	C17H12O2	-H(-)	100		1-Hydroxy-6-methoxypyrene-H(-)
1467	247.077	1	11856.7	0.901033	Uridine	C00299; C02067; CHEBI:16704; CHEBI:17802; HMDB0000296; HMDB0000767; HMDB00296; HMDB00767; HMDB06075	C9H12N2O6	-H(-) [+4]	47		Uridine-H(-) [+4]
1468	247.098	1	11280.9	0.85761	Propyl propane thiosulfonate	; HMDB0032496; HMDB32496	C11H16O5	.F(-)	33		Propyl propane thiosulfonate.F(-)
1469	247.098	1	11280.9	0.85761	(+)-cis-5,6-Dihydro-5-hydroxy-4-met...	; C10487; CHEBI:8393; HMDB0029575; HMDB0029774; HMDB0033515; HMDB0041140; HMDB0128964; HMDB0130532; HMDB0135890; HMDB0135891; HMDB0135894; HMDB0135895; HMDB0135896; HMDB29575; HMDB29774; HMDB33515; HMDB41140	C14H16O4	-H(-)	100		(+)-cis-5,6-Dihydro-5-hydroxy-4-met...-H(-)
1470	247.118	1	9997.08	0.835151	Prenyl glucoside	; C09808; HMDB0031876; HMDB0033064; HMDB31876; HMDB33064	C11H20O6	-H(-)	100		Prenyl glucoside-H(-)
1471	247.118	1	9997.08	0.835151	Histidylproline diketopiperazine	; CHEBI:90039; HMDB0002053; HMDB02053	C12H16N4O2	-H(-)	31		Histidylproline diketopiperazine-H(-)
1472	247.118	1	9997.08	0.835151	3-(3,4,5-Trimethoxyphenyl)propanoic...	; CHEBI:41254; CHEBI:583580; HMDB0030254; HMDB0038627; HMDB0041756; HMDB0061112; HMDB0062776; HMDB0125802; HMDB0125804; HMDB0127748; HMDB0128672; HMDB0128705; HMDB0128721; HMDB0142074; HMDB30254; HMDB38627; HMDB41756; HMDB61112; HMDB62776	C12H16O5	-H(-) [+8]	100		3-(3,4,5-Trimethoxyphenyl)propanoic...-H(-) [+8]
1473	247.118	1	9997.08	0.835151	(S)-Menthone 8-thioacetate	; HMDB0037386; HMDB37386	C12H20O2S	.F(-)	40		(S)-Menthone 8-thioacetate.F(-)
1474	247.152	1	6014.98	0.806305	Alanyl-Arginine	; C05340; CHEBI:28712; HMDB0028681; HMDB0028702; HMDB0060441; HMDB28681; HMDB28702; HMDB60441	C9H19N5O3	-H(-) [+3]	100		Alanyl-Arginine-H(-) [+3]
1475	247.169	1	8075.22	0.753819	C16:4	; HMDB0032228; HMDB0036221; HMDB0036640; HMDB0037713; HMDB0037719; HMDB32228; HMDB36221; HMDB36640; HMDB37713; HMDB37719	C16H24O2	-H(-)	100		C16:4-H(-)
1476	247.995	1	10749.5	0.780842	Vanillic acid 4-sulfate	; CHEBI:88847; HMDB0041788; HMDB0125151; HMDB0140929; HMDB41788	C8H8O7S	-H(-) [+1]	100		Vanillic acid 4-sulfate-H(-) [+1]
1477	248.033	1	8278.28	0.666052	5-Phosphoribosylamine	C03090; CHEBI:37737; HMDB0001128; HMDB01128; HMDB02347	C5H12NO7P	.F(-)	40		5-Phosphoribosylamine.F(-)
1478	248.033	1	8278.28	0.666052	Pyridoxine 5''-phosphate	C00627; CHEBI:28803; HMDB0001319; HMDB01319	C8H12NO6P	-H(-)	100		Pyridoxine 5''-phosphate-H(-)
1479	248.079	1	28913.5	0.128266	S-Acetyldihydrolipoamide	C01136; C16255; CHEBI:16807; CHEBI:50623; HMDB0001526; HMDB0006878; HMDB01526; HMDB06878; HMDB06951	C10H19NO2S2	-H(-)	100		S-Acetyldihydrolipoamide-H(-)
1480	248.079	1	28913.5	0.128266	1-Hydroxy-6-methoxypyrene	; CHEBI:81612; HMDB0060321; HMDB60321	C17H12O2	-H(-) [+1]	100		1-Hydroxy-6-methoxypyrene-H(-) [+1]
1481	248.079	1	28913.5	0.128266	Uridine	C00299; C02067; CHEBI:16704; CHEBI:17802; HMDB0000296; HMDB0000767; HMDB00296; HMDB00767; HMDB06075	C9H12N2O6	-H(-) [+5]	100		Uridine-H(-) [+5]
1482	248.095	1	9017.56	0.688367	Genipinic acid	; HMDB0038126; HMDB0039136; HMDB0128185; HMDB0135754; HMDB0141545; HMDB38126; HMDB39136	C11H14O6	-H(-) [+7]	100		Genipinic acid-H(-) [+7]
1483	248.114	1	9250.9	0.869091	Methocarbamol	; CHEBI:775068; HMDB0014567; HMDB14567	C11H15NO5	-H(-) [+8]	100		Methocarbamol-H(-) [+8]
1484	248.114	1	9250.9	0.869091	3,4,5-Trimethoxycinnamic acid	; HMDB0002511; HMDB0011721; HMDB0031771; HMDB0124869; HMDB0128658; HMDB0128659; HMDB0128697; HMDB02511; HMDB11721; HMDB31771	C12H14O5	-H(-) [+11]	100		3,4,5-Trimethoxycinnamic acid-H(-) [+11]
1485	248.13	1	4380.27	0.803711	Butenylcarnitine	; HMDB0013126; HMDB13126	C11H19NO4	.F(-)	40		Butenylcarnitine.F(-)
1486	248.13	1	4380.27	0.803711	2-Pentanamido-3-phenylpropanoic acid	; HMDB0094646; HMDB94646	C14H19NO3	-H(-)	100		2-Pentanamido-3-phenylpropanoic acid-H(-)
1487	249.007	1	32495.8	0.92147	3,4-Dihydroxyphenylglycol O-sulfate	; CHEBI:89623; HMDB0001474; HMDB0060000; HMDB01474; HMDB60000	C8H10O7S	-H(-)	100		3,4-Dihydroxyphenylglycol O-sulfate-H(-)
1488	249.007	1	32495.8	0.92147	2-Propenyl 3-(2-propenylsulfonyl)-1...	; HMDB0034395; HMDB34395	C9H14O2S3	-H(-)	81		2-Propenyl 3-(2-propenylsulfonyl)-1...-H(-)
1489	249.066	1	288313	0.848968	5-Methoxycanthin-6-one	; CHEBI:544162; HMDB0030227; HMDB0041064; HMDB30227; HMDB41064	C15H10N2O2	-H(-)	100		5-Methoxycanthin-6-one-H(-)
1490	249.113	1	13541	0.878314	N-Phenylacetyl pyroglutamic acid	; CHEBI:89848; HMDB0059782; HMDB59782	C14H15NO3	-H(-) [+5]	48		N-Phenylacetyl pyroglutamic acid-H(-) [+5]
1491	249.113	1	13541	0.878314	Ubiquinone-1	; C00399; CHEBI:16389; CHEBI:82625; HMDB0002012; HMDB0032116; HMDB0038804; HMDB0094669; HMDB0133182; HMDB0134155; HMDB0135907; HMDB02012; HMDB32116; HMDB38804; HMDB94669	C14H18O4	-H(-)	100		Ubiquinone-1-H(-)
1492	249.186	1	26447.5	0.895657	N1,N8-Diacetylspermidine	; HMDB0041947; HMDB41947	C11H24N3O2	.F(-)	40		N1,N8-Diacetylspermidine.F(-)
1493	249.186	1	26447.5	0.895657	3-[[5-Methyl-2-(1-methylethyl)cyclo...	; HMDB0036133; HMDB0061655; HMDB36133; HMDB61655	C13H26O3	.F(-)	40		3-[[5-Methyl-2-(1-methylethyl)cyclo....F(-)
1494	249.186	1	26447.5	0.895657	C16:3	; HMDB0035293; HMDB0037631; HMDB0037712; HMDB35293; HMDB37631; HMDB37712	C16H26O2	-H(-)	100		C16:3-H(-)
1495	249.186	1	26447.5	0.895657	(Z,Z)-2,9,16-Heptadecatriene-4,6-di...	; C08445; HMDB0032674; HMDB0033693; HMDB32674; HMDB33693	C17H22O	-H(-) [+8]	100		(Z,Z)-2,9,16-Heptadecatriene-4,6-di...-H(-) [+8]
1496	250.012	1	9961.24	0.733885	3,4-Dihydroxyphenylglycol O-sulfate	; CHEBI:89623; HMDB0001474; HMDB0060000; HMDB01474; HMDB60000	C8H10O7S	-H(-) [+1]	56		3,4-Dihydroxyphenylglycol O-sulfate-H(-) [+1]
1497	250.012	1	9961.24	0.733885	2-Propenyl 3-(2-propenylsulfonyl)-1...	; HMDB0034395; HMDB34395	C9H14O2S3	-H(-) [+1]	100		2-Propenyl 3-(2-propenylsulfonyl)-1...-H(-) [+1]
1498	250.07	1	51308.7	0.863171	5-Methoxycanthin-6-one	; CHEBI:544162; HMDB0030227; HMDB0041064; HMDB30227; HMDB41064	C15H10N2O2	-H(-) [+1]	100		5-Methoxycanthin-6-one-H(-) [+1]
1499	250.109	1	5826.84	0.788821	Isovalerylglutamic acid	; HMDB0000726; HMDB0000953; HMDB00726; HMDB00953	C10H17NO5	.F(-)	40		Isovalerylglutamic acid.F(-)
1500	250.109	1	5826.84	0.788821	Propyl propane thiosulfonate	; HMDB0032496; HMDB32496	C11H16O5	.F(-) [+3]	40		Propyl propane thiosulfonate.F(-) [+3]
1501	250.109	1	5826.84	0.788821	(+)-cis-5,6-Dihydro-5-hydroxy-4-met...	; C10487; CHEBI:8393; HMDB0029575; HMDB0029774; HMDB0033515; HMDB0041140; HMDB0128964; HMDB0130532; HMDB0135890; HMDB0135891; HMDB0135894; HMDB0135895; HMDB0135896; HMDB29575; HMDB29774; HMDB33515; HMDB41140	C14H16O4	-H(-) [+3]	70		(+)-cis-5,6-Dihydro-5-hydroxy-4-met...-H(-) [+3]
1502	250.19	1	6319.32	0.804466	N1,N8-Diacetylspermidine	; HMDB0041947; HMDB41947	C11H24N3O2	.F(-) [+1]	40		N1,N8-Diacetylspermidine.F(-) [+1]
1503	250.19	1	6319.32	0.804466	3-[[5-Methyl-2-(1-methylethyl)cyclo...	; HMDB0036133; HMDB0061655; HMDB36133; HMDB61655	C13H26O3	.F(-) [+1]	40		3-[[5-Methyl-2-(1-methylethyl)cyclo....F(-) [+1]
1504	250.19	1	6319.32	0.804466	C16:3	; HMDB0035293; HMDB0037631; HMDB0037712; HMDB35293; HMDB37631; HMDB37712	C16H26O2	-H(-) [+1]	100		C16:3-H(-) [+1]
1505	250.19	1	6319.32	0.804466	(Z,Z)-2,9,16-Heptadecatriene-4,6-di...	; C08445; HMDB0032674; HMDB0033693; HMDB32674; HMDB33693	C17H22O	-H(-) [+9]	100		(Z,Z)-2,9,16-Heptadecatriene-4,6-di...-H(-) [+9]
1506	250.195	1	4074.8	0.679485	Isoleucyl-Isoleucine	; CHEBI:6418; HMDB0028910; HMDB0028911; HMDB0028932; HMDB0028933; HMDB28910; HMDB28911; HMDB28932; HMDB28933	C12H24N2O3	-H(-) [+7]	100		Isoleucyl-Isoleucine-H(-) [+7]
1507	251.02	1	30676.5	0.872058	Acetyl citrate	; HMDB0059808; HMDB59808	C8H8O8	.F(-)	40		Acetyl citrate.F(-)
1508	251.02	1	30676.5	0.872058	{4-[(1E)-3-oxoprop-1-en-1-yl]phenyl...	; HMDB0135289; HMDB0135292; HMDB0135666	C9H8O5S	.F(-) [+4]	31		{4-[(1E)-3-oxoprop-1-en-1-yl]phenyl....F(-) [+4]
1509	251.059	1	13849.7	0.882805	Hexahydro-2'',4-dimethylspiro[1,3-d...	; HMDB0037808; HMDB0037809; HMDB37808; HMDB37809	C10H16O2S2	.F(-)	36		Hexahydro-2'',4-dimethylspiro[1,3-d....F(-)
1510	251.072	1	13503.9	0.906598	Cassiachromone	; CHEBI:549602; HMDB0030813; HMDB0033330; HMDB0038911; HMDB0041325; HMDB0128959; HMDB0130044; HMDB0130045; HMDB0130046; HMDB0130047; HMDB0130048; HMDB0130065; HMDB0135794; HMDB0135795; HMDB0135796; HMDB0135797; HMDB0135798; HMDB30813; HMDB33330; HMDB38911; HMDB41325	C13H12O4	.F(-)	40		Cassiachromone.F(-)
1511	251.072	1	13503.9	0.906598	5-Methoxycanthin-6-one	; CHEBI:544162; HMDB0030227; HMDB0041064; HMDB30227; HMDB41064	C15H10N2O2	-H(-) [+2]	58		5-Methoxycanthin-6-one-H(-) [+2]
1512	251.093	1	11117.3	0.861505	Glycerol 1-propanoate diacetate	; HMDB0031640; HMDB31640	C10H16O6	.F(-)	40		Glycerol 1-propanoate diacetate.F(-)
1513	251.093	1	11117.3	0.861505	1-(2,4,6-Trimethoxyphenyl)-1,3-buta...	; CHEBI:86898; HMDB0030668; HMDB0038551; HMDB0125460; HMDB0137142; HMDB30668; HMDB38551	C13H16O5	-H(-)	100		1-(2,4,6-Trimethoxyphenyl)-1,3-buta...-H(-)
1514	251.104	1	9512.95	0.76349	Genipinic acid	; HMDB0038126; HMDB0039136; HMDB0128185; HMDB0135754; HMDB0141545; HMDB38126; HMDB39136	C11H14O6	-H(-) [+10]	70		Genipinic acid-H(-) [+10]
1515	251.104	1	9512.95	0.76349	3''-Hydroxyhexobarbital	; HMDB0013940; HMDB0013941; HMDB0028699; HMDB0029004; HMDB0029046; HMDB0029098; HMDB13940; HMDB13941; HMDB28699; HMDB29004; HMDB29046; HMDB29098	C12H16N2O4	-H(-)	100		3''-Hydroxyhexobarbital-H(-)
1516	251.104	1	9512.95	0.76349	N2-Succinyl-L-ornithine	; C03415; C15767; CHEBI:102630; CHEBI:27574; CHEBI:49260; HMDB0001199; HMDB0012161; HMDB0028766; HMDB0028873; HMDB0029062; HMDB0029123; HMDB0029393; HMDB01199; HMDB12161; HMDB28766; HMDB28873; HMDB29062; HMDB29123; HMDB29393	C9H16N2O5	.F(-)	40		N2-Succinyl-L-ornithine.F(-)
1517	251.129	1	14526.8	0.865719	2,2,4,4-Tetramethyl-6-(1-oxobutyl)-...	; CHEBI:17976; HMDB0033197; HMDB0036047; HMDB0059661; HMDB33197; HMDB36047; HMDB59661	C14H20O4	-H(-)	100		2,2,4,4-Tetramethyl-6-(1-oxobutyl)-...-H(-)
1518	251.148	1	7501.57	0.840512	3-Mercaptohexyl hexanoate	; HMDB0037766; HMDB37766	C12H24O2S	.F(-)	40		3-Mercaptohexyl hexanoate.F(-)
1519	251.165	1	12025.1	0.798003	Alanyl-Arginine	; C05340; CHEBI:28712; HMDB0028681; HMDB0028702; HMDB0060441; HMDB28681; HMDB28702; HMDB60441	C9H19N5O3	-H(-) [+7]	100		Alanyl-Arginine-H(-) [+7]
1520	251.183	1	5698.95	0.784967	C16:4	; HMDB0032228; HMDB0036221; HMDB0036640; HMDB0037713; HMDB0037719; HMDB32228; HMDB36221; HMDB36640; HMDB37713; HMDB37719	C16H24O2	-H(-) [+4]	100		C16:4-H(-) [+4]
1521	251.201	1	15422.1	0.790953	C16:2	; CHEBI:86147; HMDB0000477; HMDB0029351; HMDB0030429; HMDB0031086; HMDB0032340; HMDB0037805; HMDB0038255; HMDB0039131; HMDB00477; HMDB29351; HMDB30429; HMDB31086; HMDB32340; HMDB37805; HMDB38255; HMDB39131	C16H28O2	-H(-)	100		C16:2-H(-)
1522	251.237	1	2892.95	0.760652	13-Heptadecyn-1-ol	; HMDB0013813; HMDB0041335; HMDB13813; HMDB41335	C17H32O	-H(-)	100		13-Heptadecyn-1-ol-H(-)
1523	252.024	1	6164.14	0.794918	Acetyl citrate	; HMDB0059808; HMDB59808	C8H8O8	.F(-) [+1]	40		Acetyl citrate.F(-) [+1]
1524	252.064	1	5733.45	0.760294	Furazolidone	; C07999; CHEBI:5195; HMDB0014752; HMDB0032558; HMDB14752; HMDB29753; HMDB32558	C8H7N3O5	.F(-) [+8]	40		Furazolidone.F(-) [+8]
1525	252.076	1	5451.96	0.77102	Cassiachromone	; CHEBI:549602; HMDB0030813; HMDB0033330; HMDB0038911; HMDB0041325; HMDB0128959; HMDB0130044; HMDB0130045; HMDB0130046; HMDB0130047; HMDB0130048; HMDB0130065; HMDB0135794; HMDB0135795; HMDB0135796; HMDB0135797; HMDB0135798; HMDB30813; HMDB33330; HMDB38911; HMDB41325	C13H12O4	.F(-) [+1]	40		Cassiachromone.F(-) [+1]
1526	252.076	1	5451.96	0.77102	5-Methoxycanthin-6-one	; CHEBI:544162; HMDB0030227; HMDB0041064; HMDB30227; HMDB41064	C15H10N2O2	-H(-) [+3]	45		5-Methoxycanthin-6-one-H(-) [+3]
1527	252.076	1	5451.96	0.77102	Serinyl-Glutamate	; HMDB0029038; HMDB29038	C8H13N2O6	.F(-)	40		Serinyl-Glutamate.F(-)
1528	252.076	1	5451.96	0.77102	L-Threoneopterin	; C05926; CHEBI:49751; HMDB0000727; HMDB0000845; HMDB0000877; HMDB0002109; HMDB0029895; HMDB00727; HMDB00838; HMDB00845; HMDB00877; HMDB02109; HMDB29895	C9H11N5O4	-H(-)	34		L-Threoneopterin-H(-)
1529	252.088	1	7515.35	0.819958	N-Acetylvanilalanine	; CHEBI:88403; HMDB0011716; HMDB0041725; HMDB0062177; HMDB11716; HMDB41725; HMDB62177	C12H15NO5	-H(-)	100		N-Acetylvanilalanine-H(-)
1530	252.104	1	3839.13	0.653914	3-(4-hydroxyphenyl)-N-(4-oxobutyl)p...	; HMDB0139876	C13H15NO3	.F(-)	40		3-(4-hydroxyphenyl)-N-(4-oxobutyl)p....F(-)
1531	252.11	1	3484.8	0.735919	Penciclovir	C07417; CHEBI:7956; HMDB0014444; HMDB14444	C10H15N5O3	-H(-)	100		Penciclovir-H(-)
1532	252.11	1	3484.8	0.735919	Genipinic acid	; HMDB0038126; HMDB0039136; HMDB0128185; HMDB0135754; HMDB0141545; HMDB38126; HMDB39136	C11H14O6	-H(-) [+11]	41		Genipinic acid-H(-) [+11]
1533	252.11	1	3484.8	0.735919	Choline bitartrate	; HMDB0040269; HMDB40269	C9H19NO7	-H(-)	63		Choline bitartrate-H(-)
1534	252.123	1	3588.9	0.609685	Ubiquinone-1	; C00399; CHEBI:16389; CHEBI:82625; HMDB0002012; HMDB0032116; HMDB0038804; HMDB0094669; HMDB0133182; HMDB0134155; HMDB0135907; HMDB02012; HMDB32116; HMDB38804; HMDB94669	C14H18O4	-H(-) [+3]	100		Ubiquinone-1-H(-) [+3]
1535	252.123	1	3588.9	0.609685	2-Heptylbenzothiazole	; HMDB0040033; HMDB40033	C14H19NS	.F(-)	40		2-Heptylbenzothiazole.F(-)
1536	252.133	1	4188.83	0.748675	(S)-Menthone 8-thioacetate	; HMDB0037386; HMDB37386	C12H20O2S	.F(-) [+5]	40		(S)-Menthone 8-thioacetate.F(-) [+5]
1537	252.133	1	4188.83	0.748675	2,2,4,4-Tetramethyl-6-(1-oxobutyl)-...	; CHEBI:17976; HMDB0033197; HMDB0036047; HMDB0059661; HMDB33197; HMDB36047; HMDB59661	C14H20O4	-H(-) [+1]	100		2,2,4,4-Tetramethyl-6-(1-oxobutyl)-...-H(-) [+1]
1538	252.206	1	3614.53	0.700143	C16:2	; CHEBI:86147; HMDB0000477; HMDB0029351; HMDB0030429; HMDB0031086; HMDB0032340; HMDB0037805; HMDB0038255; HMDB0039131; HMDB00477; HMDB29351; HMDB30429; HMDB31086; HMDB32340; HMDB37805; HMDB38255; HMDB39131	C16H28O2	-H(-) [+1]	100		C16:2-H(-) [+1]
1539	253.051	1	14498.3	0.882819	7-Acetoxy-6-methoxycoumarin	; HMDB0034345; HMDB0040408; HMDB0129372; HMDB0136750; HMDB0136751; HMDB0136752; HMDB0136753; HMDB0136754; HMDB34345; HMDB40408	C12H10O5	.F(-)	40		7-Acetoxy-6-methoxycoumarin.F(-)
1540	253.051	1	14498.3	0.882819	5-Phosphoribosylamine	C03090; CHEBI:37737; HMDB0001128; HMDB01128; HMDB02347	C5H12NO7P	.F(-) [+5]	40		5-Phosphoribosylamine.F(-) [+5]
1541	253.051	1	14498.3	0.882819	5-L-Glutamyl-taurine	; C05844; HMDB0004195; HMDB04195	C7H14N2O6S	-H(-)	46		5-L-Glutamyl-taurine-H(-)
1542	253.051	1	14498.3	0.882819	Pyridoxine 5''-phosphate	C00627; CHEBI:28803; HMDB0001319; HMDB01319	C8H12NO6P	-H(-) [+5]	29		Pyridoxine 5''-phosphate-H(-) [+5]
1543	253.094	1	16029.6	0.860413	Dyphylline	C07819; CHEBI:4728; HMDB0014789; HMDB14789	C10H14N4O4	-H(-)	100		Dyphylline-H(-)
1544	253.094	1	16029.6	0.860413	S-Acetyldihydrolipoamide	C01136; C16255; CHEBI:16807; CHEBI:50623; HMDB0001526; HMDB0006878; HMDB01526; HMDB06878; HMDB06951	C10H19NO2S2	-H(-) [+5]	39		S-Acetyldihydrolipoamide-H(-) [+5]
1545	253.094	1	16029.6	0.860413	Galactosylglycerol	; C05401; CHEBI:15754; HMDB0006790; HMDB0038664; HMDB06790; HMDB06864; HMDB06934; HMDB38664	C9H18O8	-H(-)	100		Galactosylglycerol-H(-)
1546	253.108	1	18650.5	0.90766	3-(4-hydroxyphenyl)-N-(4-oxobutyl)p...	; HMDB0139876	C13H15NO3	.F(-) [+1]	40		3-(4-hydroxyphenyl)-N-(4-oxobutyl)p....F(-) [+1]
1547	253.108	1	18650.5	0.90766	Methyl 3-(2,3-dihydroxy-3-methylbut...	; HMDB0032796; HMDB32796	C13H18O5	-H(-)	100		Methyl 3-(2,3-dihydroxy-3-methylbut...-H(-)
1548	253.126	1	16342.5	0.813743	Ubiquinone-1	; C00399; CHEBI:16389; CHEBI:82625; HMDB0002012; HMDB0032116; HMDB0038804; HMDB0094669; HMDB0133182; HMDB0134155; HMDB0135907; HMDB02012; HMDB32116; HMDB38804; HMDB94669	C14H18O4	-H(-) [+4]	100		Ubiquinone-1-H(-) [+4]
1549	253.126	1	16342.5	0.813743	2-Heptylbenzothiazole	; HMDB0040033; HMDB40033	C14H19NS	.F(-) [+1]	40		2-Heptylbenzothiazole.F(-) [+1]
1550	253.126	1	16342.5	0.813743	4-[(2-Methyl-3-furanyl)thio]-5-nona...	; HMDB0037141; HMDB0037154; HMDB37141; HMDB37154	C14H22O2S	-H(-)	100		4-[(2-Methyl-3-furanyl)thio]-5-nona...-H(-)
1551	253.145	1	38927.1	0.913687	2-Pentanamido-3-phenylpropanoic acid	; HMDB0094646; HMDB94646	C14H19NO3	-H(-) [+5]	100		2-Pentanamido-3-phenylpropanoic acid-H(-) [+5]
1552	253.182	1	96297.3	0.893198	8-Hydroxy-4(6)-lactarene-5,14-diol	; HMDB0035780; HMDB0036053; HMDB0036866; HMDB0037197; HMDB0040276; HMDB35780; HMDB36053; HMDB36866; HMDB37197; HMDB40276	C15H26O3	-H(-)	100		8-Hydroxy-4(6)-lactarene-5,14-diol-H(-)
1553	253.182	1	96297.3	0.893198	alpha-Amylcinnamyl acetate	; HMDB0036207; HMDB0037705; HMDB0041250; HMDB36207; HMDB37705; HMDB41250	C16H22O2	-H(-) [+8]	100		alpha-Amylcinnamyl acetate-H(-) [+8]
1554	253.217	1	1.10155e+06	0.948516	Hypogeic acid	; C08362; CHEBI:28716; CHEBI:35465; CHEBI:37252; CHEBI:59265; HMDB0002186; HMDB0003229; HMDB0010735; HMDB0012328; HMDB0031053; HMDB0031145; HMDB0031711; HMDB0032638; HMDB0033791; HMDB0035877; HMDB0037647; HMDB0038958; HMDB0041422; HMDB02186; HMDB03229; HMDB10735; HMDB12328; HMDB31053; HMDB31145; HMDB31711; HMDB32638; HMDB33791; HMDB35877; HMDB37647; HMDB38958; HMDB41422; HMDB60082	C16H30O2	-H(-)	100		Hypogeic acid-H(-)
1555	254.015	1	8474.54	0.856387	Vanillic acid 4-sulfate	; CHEBI:88847; HMDB0041788; HMDB0125151; HMDB0140929; HMDB41788	C8H8O7S	-H(-) [+7]	100		Vanillic acid 4-sulfate-H(-) [+7]
1556	254.068	1	9419.56	0.873742	Hexahydro-2'',4-dimethylspiro[1,3-d...	; HMDB0037808; HMDB0037809; HMDB37808; HMDB37809	C10H16O2S2	.F(-) [+3]	40		Hexahydro-2'',4-dimethylspiro[1,3-d....F(-) [+3]
1557	254.068	1	9419.56	0.873742	2-{[hydroxy(4-hydroxy-3,5-dimethoxy...	; HMDB0131458	C11H13NO6	-H(-)	100		2-{[hydroxy(4-hydroxy-3,5-dimethoxy...-H(-)
1558	254.08	1	12963.3	0.869994	L-Threoneopterin	; C05926; CHEBI:49751; HMDB0000727; HMDB0000845; HMDB0000877; HMDB0002109; HMDB0029895; HMDB00727; HMDB00838; HMDB00845; HMDB00877; HMDB02109; HMDB29895	C9H11N5O4	-H(-) [+2]	100		L-Threoneopterin-H(-) [+2]
1559	254.103	1	7806.92	0.826755	Glycerol 1-propanoate diacetate	; HMDB0031640; HMDB31640	C10H16O6	.F(-) [+3]	40		Glycerol 1-propanoate diacetate.F(-) [+3]
1560	254.103	1	7806.92	0.826755	1-(2,4,6-Trimethoxyphenyl)-1,3-buta...	; CHEBI:86898; HMDB0030668; HMDB0038551; HMDB0125460; HMDB0137142; HMDB30668; HMDB38551	C13H16O5	-H(-) [+3]	100		1-(2,4,6-Trimethoxyphenyl)-1,3-buta...-H(-) [+3]
1561	254.148	1	9295.23	0.8174	2-Pentanamido-3-phenylpropanoic acid	; HMDB0094646; HMDB94646	C14H19NO3	-H(-) [+6]	100		2-Pentanamido-3-phenylpropanoic acid-H(-) [+6]
1562	254.185	1	19874.9	0.762421	8-Hydroxy-4(6)-lactarene-5,14-diol	; HMDB0035780; HMDB0036053; HMDB0036866; HMDB0037197; HMDB0040276; HMDB35780; HMDB36053; HMDB36866; HMDB37197; HMDB40276	C15H26O3	-H(-) [+1]	100		8-Hydroxy-4(6)-lactarene-5,14-diol-H(-) [+1]
1563	254.185	1	19874.9	0.762421	alpha-Amylcinnamyl acetate	; HMDB0036207; HMDB0037705; HMDB0041250; HMDB36207; HMDB37705; HMDB41250	C16H22O2	-H(-) [+9]	100		alpha-Amylcinnamyl acetate-H(-) [+9]
1564	254.22	1	181548	0.925925	Hypogeic acid	; C08362; CHEBI:28716; CHEBI:35465; CHEBI:37252; CHEBI:59265; HMDB0002186; HMDB0003229; HMDB0010735; HMDB0012328; HMDB0031053; HMDB0031145; HMDB0031711; HMDB0032638; HMDB0033791; HMDB0035877; HMDB0037647; HMDB0038958; HMDB0041422; HMDB02186; HMDB03229; HMDB10735; HMDB12328; HMDB31053; HMDB31145; HMDB31711; HMDB32638; HMDB33791; HMDB35877; HMDB37647; HMDB38958; HMDB41422; HMDB60082	C16H30O2	-H(-) [+1]	100		Hypogeic acid-H(-) [+1]
1565	254.983	1	139935	0.944086	Ascorbic acid-2-sulfate	; HMDB0060649; HMDB60649	C6H8O9S	-H(-)	100		Ascorbic acid-2-sulfate-H(-)
1566	255.05	1	32823.8	0.853359	(2R,3S)-Piscidic acid	; CHEBI:997963; HMDB0030809; HMDB30809	C11H12O7	-H(-)	100		(2R,3S)-Piscidic acid-H(-)
1567	255.088	1	52752	0.816987	3-hydroxy-3-(3,4,5-trimethoxyphenyl...	; HMDB0141328; HMDB0141330; HMDB0142079; HMDB0142082	C12H16O6	-H(-)	100		3-hydroxy-3-(3,4,5-trimethoxyphenyl...-H(-)
1568	255.088	1	52752	0.816987	5-Methoxycanthin-6-one	; CHEBI:544162; HMDB0030227; HMDB0041064; HMDB30227; HMDB41064	C15H10N2O2	-H(-) [+6]	100		5-Methoxycanthin-6-one-H(-) [+6]
1569	255.124	1	66104.1	0.816174	Propyl propane thiosulfonate	; HMDB0032496; HMDB32496	C11H16O5	.F(-) [+8]	37		Propyl propane thiosulfonate.F(-) [+8]
1570	255.124	1	66104.1	0.816174	1-Methoxy-1-(2,4,5-trimethoxyphenyl...	; HMDB0031772; HMDB0040352; HMDB31772; HMDB40352	C13H20O5	-H(-)	100		1-Methoxy-1-(2,4,5-trimethoxyphenyl...-H(-)
1571	255.124	1	66104.1	0.816174	(+)-cis-5,6-Dihydro-5-hydroxy-4-met...	; C10487; CHEBI:8393; HMDB0029575; HMDB0029774; HMDB0033515; HMDB0041140; HMDB0128964; HMDB0130532; HMDB0135890; HMDB0135891; HMDB0135894; HMDB0135895; HMDB0135896; HMDB29575; HMDB29774; HMDB33515; HMDB41140	C14H16O4	-H(-) [+8]	100		(+)-cis-5,6-Dihydro-5-hydroxy-4-met...-H(-) [+8]
1572	255.137	1	68724.2	0.869718	Falcarindione	; HMDB0033680; HMDB33680	C17H20O2	-H(-)	41		Falcarindione-H(-)
1573	256.059	1	45898.4	0.901606	5-L-Glutamyl-taurine	; C05844; HMDB0004195; HMDB04195	C7H14N2O6S	-H(-) [+3]	74		5-L-Glutamyl-taurine-H(-) [+3]
1574	256.059	1	45898.4	0.901606	Pyridoxine 5''-phosphate	C00627; CHEBI:28803; HMDB0001319; HMDB01319	C8H12NO6P	-H(-) [+8]	100		Pyridoxine 5''-phosphate-H(-) [+8]
1575	256.094	1	26177.5	0.704271	5-Methylcytidine	; CHEBI:20607; HMDB0000982; HMDB0039229; HMDB00982; HMDB39229	C10H15N3O5	-H(-)	100		5-Methylcytidine-H(-)
1576	256.12	1	25180.3	0.763705	3''-Hydroxyhexobarbital	; HMDB0013940; HMDB0013941; HMDB0028699; HMDB0029004; HMDB0029046; HMDB0029098; HMDB13940; HMDB13941; HMDB28699; HMDB29004; HMDB29046; HMDB29098	C12H16N2O4	-H(-) [+5]	100		3''-Hydroxyhexobarbital-H(-) [+5]
1577	256.156	1	28591.3	0.86254	Butenylcarnitine	; HMDB0013126; HMDB13126	C11H19NO4	.F(-) [+8]	40		Butenylcarnitine.F(-) [+8]
1578	256.156	1	28591.3	0.86254	2-Hexenoylcarnitine	; HMDB0013161; HMDB13161	C13H23NO4	-H(-)	100		2-Hexenoylcarnitine-H(-)
1579	256.156	1	28591.3	0.86254	2-Pentanamido-3-phenylpropanoic acid	; HMDB0094646; HMDB94646	C14H19NO3	-H(-) [+8]	100		2-Pentanamido-3-phenylpropanoic acid-H(-) [+8]
1580	256.165	1	32597.7	-0.103758	3-Mercaptohexyl hexanoate	; HMDB0037766; HMDB37766	C12H24O2S	.F(-) [+5]	40		3-Mercaptohexyl hexanoate.F(-) [+5]
1581	257.047	1	16298.2	0.858002	Benzoylmalic acid	; HMDB0039494; HMDB0128679; HMDB0128680; HMDB39494	C11H10O6	.F(-)	40		Benzoylmalic acid.F(-)
1582	257.047	1	16298.2	0.858002	Gentisin	; C10066; HMDB0031760; HMDB31760	C14H10O5	-H(-)	69		Gentisin-H(-)
1583	257.077	1	23815.5	0.937811	2-{[hydroxy(4-hydroxy-3,5-dimethoxy...	; HMDB0131458	C11H13NO6	-H(-) [+3]	100		2-{[hydroxy(4-hydroxy-3,5-dimethoxy...-H(-) [+3]
1584	257.104	1	26222.7	0.922372	N-Acetylvanilalanine	; CHEBI:88403; HMDB0011716; HMDB0041725; HMDB0062177; HMDB11716; HMDB41725; HMDB62177	C12H15NO5	-H(-) [+5]	100		N-Acetylvanilalanine-H(-) [+5]
1585	257.104	1	26222.7	0.922372	(x)-1,2-Propanediol 1-O-b-D-glucopy...	; HMDB0033065; HMDB33065	C9H18O7	.F(-)	40		(x)-1,2-Propanediol 1-O-b-D-glucopy....F(-)
1586	257.112	1	20608.6	0.909517	1-(2,4,6-Trimethoxyphenyl)-1,3-buta...	; CHEBI:86898; HMDB0030668; HMDB0038551; HMDB0125460; HMDB0137142; HMDB30668; HMDB38551	C13H16O5	-H(-) [+6]	100		1-(2,4,6-Trimethoxyphenyl)-1,3-buta...-H(-) [+6]
1587	257.112	1	20608.6	0.909517	1-Hydroxy-6-methoxypyrene	; CHEBI:81612; HMDB0060321; HMDB60321	C17H12O2	-H(-) [+10]	34		1-Hydroxy-6-methoxypyrene-H(-) [+10]
1588	257.13	1	17393.8	0.927643	Secobarbital	; CHEBI:9073; HMDB0014562; HMDB0139940; HMDB14562	C12H18N2O3	.F(-)	40		Secobarbital.F(-)
1589	257.13	1	17393.8	0.927643	1-Methoxy-1-(2,4,5-trimethoxyphenyl...	; HMDB0031772; HMDB0040352; HMDB31772; HMDB40352	C13H20O5	-H(-) [+2]	100		1-Methoxy-1-(2,4,5-trimethoxyphenyl...-H(-) [+2]
1590	257.13	1	17393.8	0.927643	(+)-cis-5,6-Dihydro-5-hydroxy-4-met...	; C10487; CHEBI:8393; HMDB0029575; HMDB0029774; HMDB0033515; HMDB0041140; HMDB0128964; HMDB0130532; HMDB0135890; HMDB0135891; HMDB0135894; HMDB0135895; HMDB0135896; HMDB29575; HMDB29774; HMDB33515; HMDB41140	C14H16O4	-H(-) [+10]	100		(+)-cis-5,6-Dihydro-5-hydroxy-4-met...-H(-) [+10]
1591	257.14	1	21602	0.865206	N-Phenylacetyl pyroglutamic acid	; CHEBI:89848; HMDB0059782; HMDB59782	C14H15NO3	-H(-) [+13]	51		N-Phenylacetyl pyroglutamic acid-H(-) [+13]
1592	257.14	1	21602	0.865206	Ubiquinone-1	; C00399; CHEBI:16389; CHEBI:82625; HMDB0002012; HMDB0032116; HMDB0038804; HMDB0094669; HMDB0133182; HMDB0134155; HMDB0135907; HMDB02012; HMDB32116; HMDB38804; HMDB94669	C14H18O4	-H(-) [+8]	100		Ubiquinone-1-H(-) [+8]
1593	257.14	1	21602	0.865206	2-Heptylbenzothiazole	; HMDB0040033; HMDB40033	C14H19NS	.F(-) [+5]	40		2-Heptylbenzothiazole.F(-) [+5]
1594	257.14	1	21602	0.865206	4-[(2-Methyl-3-furanyl)thio]-5-nona...	; HMDB0037141; HMDB0037154; HMDB37141; HMDB37154	C14H22O2S	-H(-) [+4]	100		4-[(2-Methyl-3-furanyl)thio]-5-nona...-H(-) [+4]
1595	257.155	1	16705.2	0.718202	Histidylproline diketopiperazine	; CHEBI:90039; HMDB0002053; HMDB02053	C12H16N4O2	-H(-) [+10]	95		Histidylproline diketopiperazine-H(-) [+10]
1596	258.042	1	9088.54	0.82397	2-{[hydroxy(6-hydroxy-2H-1,3-benzod...	; HMDB0129401	C10H9NO6	.F(-)	40		2-{[hydroxy(6-hydroxy-2H-1,3-benzod....F(-)
1597	258.057	1	13751.7	0.87086	Marcanine A	; HMDB0033757; HMDB33757	C14H9NO3	.F(-)	40		Marcanine A.F(-)
1598	258.111	1	8846.35	0.693641	Dyphylline	C07819; CHEBI:4728; HMDB0014789; HMDB14789	C10H14N4O4	-H(-) [+5]	100		Dyphylline-H(-) [+5]
1599	258.111	1	8846.35	0.693641	S-Acetyldihydrolipoamide	C01136; C16255; CHEBI:16807; CHEBI:50623; HMDB0001526; HMDB0006878; HMDB01526; HMDB06878; HMDB06951	C10H19NO2S2	-H(-) [+10]	60		S-Acetyldihydrolipoamide-H(-) [+10]
1600	258.111	1	8846.35	0.693641	Galactosylglycerol	; C05401; CHEBI:15754; HMDB0006790; HMDB0038664; HMDB06790; HMDB06864; HMDB06934; HMDB38664	C9H18O8	-H(-) [+5]	100		Galactosylglycerol-H(-) [+5]
1601	258.135	1	7572.67	0.785259	Propyl propane thiosulfonate	; HMDB0032496; HMDB32496	C11H16O5	.F(-) [+11]	40		Propyl propane thiosulfonate.F(-) [+11]
1602	258.135	1	7572.67	0.785259	Secobarbital	; CHEBI:9073; HMDB0014562; HMDB0139940; HMDB14562	C12H18N2O3	.F(-) [+1]	40		Secobarbital.F(-) [+1]
1603	258.135	1	7572.67	0.785259	1-Methoxy-1-(2,4,5-trimethoxyphenyl...	; HMDB0031772; HMDB0040352; HMDB31772; HMDB40352	C13H20O5	-H(-) [+3]	100		1-Methoxy-1-(2,4,5-trimethoxyphenyl...-H(-) [+3]
1604	258.135	1	7572.67	0.785259	(+)-cis-5,6-Dihydro-5-hydroxy-4-met...	; C10487; CHEBI:8393; HMDB0029575; HMDB0029774; HMDB0033515; HMDB0041140; HMDB0128964; HMDB0130532; HMDB0135890; HMDB0135891; HMDB0135894; HMDB0135895; HMDB0135896; HMDB29575; HMDB29774; HMDB33515; HMDB41140	C14H16O4	-H(-) [+11]	100		(+)-cis-5,6-Dihydro-5-hydroxy-4-met...-H(-) [+11]
1605	258.146	1	9243.18	0.638999	N-Phenylacetyl pyroglutamic acid	; CHEBI:89848; HMDB0059782; HMDB59782	C14H15NO3	-H(-) [+14]	93		N-Phenylacetyl pyroglutamic acid-H(-) [+14]
1606	258.197	1	5086.27	0.564509	8-Hydroxy-4(6)-lactarene-5,14-diol	; HMDB0035780; HMDB0036053; HMDB0036866; HMDB0037197; HMDB0040276; HMDB35780; HMDB36053; HMDB36866; HMDB37197; HMDB40276	C15H26O3	-H(-) [+5]	100		8-Hydroxy-4(6)-lactarene-5,14-diol-H(-) [+5]
1607	258.197	1	5086.27	0.564509	alpha-Amylcinnamyl acetate	; HMDB0036207; HMDB0037705; HMDB0041250; HMDB36207; HMDB37705; HMDB41250	C16H22O2	-H(-) [+13]	40		alpha-Amylcinnamyl acetate-H(-) [+13]
1608	258.218	1	6651.01	0.330779	3-[[5-Methyl-2-(1-methylethyl)cyclo...	; HMDB0036133; HMDB0061655; HMDB36133; HMDB61655	C13H26O3	.F(-) [+9]	40		3-[[5-Methyl-2-(1-methylethyl)cyclo....F(-) [+9]
1609	258.218	1	6651.01	0.330779	C16:3	; HMDB0035293; HMDB0037631; HMDB0037712; HMDB35293; HMDB37631; HMDB37712	C16H26O2	-H(-) [+9]	32		C16:3-H(-) [+9]
1610	258.218	1	6651.01	0.330779	(Z,Z)-2,9,16-Heptadecatriene-4,6-di...	; C08445; HMDB0032674; HMDB0033693; HMDB32674; HMDB33693	C17H22O	-H(-) [+17]	82		(Z,Z)-2,9,16-Heptadecatriene-4,6-di...-H(-) [+17]
1611	259.022	1	24415.1	0.923556	L-Cystine	C00491; CHEBI:16283; HMDB0000192; HMDB00192	C6H12N2O4S2	.F(-)	40		L-Cystine.F(-)
1612	259.022	1	24415.1	0.923556	Hexose P	C01177; CHEBI:18297; HMDB0002985; HMDB02985	C6H13O9P	-H(-)	100		Hexose P-H(-)
1613	259.047	1	9234.9	0.83849	Acetyl citrate	; HMDB0059808; HMDB59808	C8H8O8	.F(-) [+8]	35		Acetyl citrate.F(-) [+8]
1614	259.098	1	10196.2	0.851144	3-(3,4,5-Trimethoxyphenyl)propanoic...	; CHEBI:41254; CHEBI:583580; HMDB0030254; HMDB0038627; HMDB0041756; HMDB0061112; HMDB0062776; HMDB0125802; HMDB0125804; HMDB0127748; HMDB0128672; HMDB0128705; HMDB0128721; HMDB0142074; HMDB30254; HMDB38627; HMDB41756; HMDB61112; HMDB62776	C12H16O5	.F(-)	40		3-(3,4,5-Trimethoxyphenyl)propanoic....F(-)
1615	259.098	1	10196.2	0.851144	Cassiachromone	; CHEBI:549602; HMDB0030813; HMDB0033330; HMDB0038911; HMDB0041325; HMDB0128959; HMDB0130044; HMDB0130045; HMDB0130046; HMDB0130047; HMDB0130048; HMDB0130065; HMDB0135794; HMDB0135795; HMDB0135796; HMDB0135797; HMDB0135798; HMDB30813; HMDB33330; HMDB38911; HMDB41325	C13H12O4	.F(-) [+8]	40		Cassiachromone.F(-) [+8]
1616	259.098	1	10196.2	0.851144	L-Threoneopterin	; C05926; CHEBI:49751; HMDB0000727; HMDB0000845; HMDB0000877; HMDB0002109; HMDB0029895; HMDB00727; HMDB00838; HMDB00845; HMDB00877; HMDB02109; HMDB29895	C9H11N5O4	-H(-) [+7]	93		L-Threoneopterin-H(-) [+7]
1617	259.12	1	18121.6	0.903417	Glycerol 1-propanoate diacetate	; HMDB0031640; HMDB31640	C10H16O6	.F(-) [+8]	40		Glycerol 1-propanoate diacetate.F(-) [+8]
1618	259.12	1	18121.6	0.903417	1-(2,4,6-Trimethoxyphenyl)-1,3-buta...	; CHEBI:86898; HMDB0030668; HMDB0038551; HMDB0125460; HMDB0137142; HMDB30668; HMDB38551	C13H16O5	-H(-) [+8]	100		1-(2,4,6-Trimethoxyphenyl)-1,3-buta...-H(-) [+8]
1619	259.13	1	18305.7	0.847845	3''-Hydroxyhexobarbital	; HMDB0013940; HMDB0013941; HMDB0028699; HMDB0029004; HMDB0029046; HMDB0029098; HMDB13940; HMDB13941; HMDB28699; HMDB29004; HMDB29046; HMDB29098	C12H16N2O4	-H(-) [+8]	100		3''-Hydroxyhexobarbital-H(-) [+8]
1620	259.13	1	18305.7	0.847845	Methyl 3-(2,3-dihydroxy-3-methylbut...	; HMDB0032796; HMDB32796	C13H18O5	-H(-) [+6]	37		Methyl 3-(2,3-dihydroxy-3-methylbut...-H(-) [+6]
1621	259.153	1	7975.12	0.79312	Falcarindione	; HMDB0033680; HMDB33680	C17H20O2	-H(-) [+4]	100		Falcarindione-H(-) [+4]
1622	260.008	1	14881.9	0.911264	3-Mercaptolactate-cysteine disulfide	; HMDB0006512; HMDB06512	C6H11NO5S2	.F(-)	40		3-Mercaptolactate-cysteine disulfide.F(-)
1623	260.057	1	7327.85	0.864068	2,4-Dihydroxy-6,7-dimethoxy-2H-1,4-...	; HMDB0037548; HMDB0037549; HMDB0128021; HMDB0128045; HMDB0128056; HMDB37548; HMDB37549	C10H11NO6	.F(-)	40		2,4-Dihydroxy-6,7-dimethoxy-2H-1,4-....F(-)
1624	260.057	1	7327.85	0.864068	Benzoylmalic acid	; HMDB0039494; HMDB0128679; HMDB0128680; HMDB39494	C11H10O6	.F(-) [+3]	40		Benzoylmalic acid.F(-) [+3]
1625	260.075	1	6656.43	0.799441	7-Acetoxy-6-methoxycoumarin	; HMDB0034345; HMDB0040408; HMDB0129372; HMDB0136750; HMDB0136751; HMDB0136752; HMDB0136753; HMDB0136754; HMDB34345; HMDB40408	C12H10O5	.F(-) [+7]	40		7-Acetoxy-6-methoxycoumarin.F(-) [+7]
1626	260.075	1	6656.43	0.799441	5-L-Glutamyl-taurine	; C05844; HMDB0004195; HMDB04195	C7H14N2O6S	-H(-) [+7]	64		5-L-Glutamyl-taurine-H(-) [+7]
[truncated: 1,055 more rows]

## Sheet: annotation
ionIdx	ionMz	ionActive	ionQualTIC	ionAverageInt	mz delta	formula	ion	score	label (bona fide)	desc	HMDB ids	KEGG ids	other ids
[truncated: 2,681 more rows]

[truncated: 2 more sheets: intensities1, hexose]
