# Supplementary material for: ADAMTS18+ villus tip telocytes maintain a polarized VEGFA signaling domain and fenestrations in nutrient-absorbing intestinal blood vessels
Source: Nat Commun. 2022 Jul 9;13:3983. doi: 10.1038/s41467-022-31571-2 (PMC9271081; doi:10.1038/s41467-022-31571-2)
Supplement: Supplementary file 7 — Supplementary Dataset 5 [file 41467_2022_31571_MOESM7_ESM.xlsx]

## Sheet: Differential groups
label	size1	size2	dsIdx1	dsIdx2
KO:WT	18	10	[1 2 3 4 5 6 9 10 11 12 13 14 17 18 19 20 27 28]	[7 8 15 16 21 22 23 24 25 26]

## Sheet: KO_vs_WT
difference	ionIdx	index diff	log2(FC)	p-value	adj p-value (BH)	pFDR (Storey)	q-value (Storey)	m/z	hmdb_id	kegg_id	other_id	name	mz difference	formula	ion	annotation score
KO:WT	421	421	0.927893	0.000102175	0.0159153	0.0118614	0.00720777	258.992	HMDB0041706; HMDB0041708; HMDB0125409; HMDB0125831; HMDB0127962; HMDB0134087; HMDB0135272; HMDB41706; HMDB41708		; CHEBI:90242	Caffeic acid 3-sulfate	-0.000128746	C9H8O7S	-H(-)	100
KO:WT	164	164	0.643588	0.00592935	0.0726659	0.0333065	0.0329092	163.04	HMDB0000205; HMDB0001237; HMDB0001713; HMDB0002035; HMDB0002641; HMDB0012225; HMDB00205; HMDB0030677; HMDB0031629; HMDB0041592; HMDB0062605; HMDB0062655; HMDB0062774; HMDB01237; HMDB0125104; HMDB0126545; HMDB0128076; HMDB0129375; HMDB0134028; HMDB0134029; HMDB0134030; HMDB0134031; HMDB0141767; HMDB0141768; HMDB01713; HMDB02035; HMDB02641; HMDB12225; HMDB30677; HMDB31629; HMDB41592; HMDB62605; HMD…	C00166; C00811; C01772; C02763; C05838; C06738; C12621	; CHEBI:16815; CHEBI:17450; CHEBI:18125; CHEBI:28873; CHEBI:30851; CHEBI:32357; CHEBI:32374; CHEBI:47921; CHEBI:47928; CHEBI:84256	Coumarate	8.99471e-05	C9H8O3	-H(-)	100
KO:WT	570	570	0.637922	0.00876877	0.0923724	0.041834	0.041834	337.07	HMDB0030589; HMDB0030619; HMDB30589; HMDB30619	C03686	; CHEBI:18171	O-Methylsterigmatocystin	0.00146031	C19H14O6	-H(-)	48
KO:WT	452	452	0.571245	0.00291625	0.0575024	0.0260419	0.0260419	273.008	HMDB0029200; HMDB0041748; HMDB0127955; HMDB0131141; HMDB29200; HMDB41748		; CHEBI:133508	Ferulic acid 4-sulfate	-0.000505691	C10H10O7S	-H(-)	100
KO:WT	263	263	0.512194	0.00360098	0.0589181	0.0266831	0.0266831	199.007	HMDB0062775; HMDB0124988; HMDB62775		; CHEBI:82931	4-Vinylphenol sulfate	-0.000351145	C8H8O4S	-H(-)	100
KO:WT	211	211	0.508568	9.37776e-05	0.0159153	0.0163299	0.00720777	179.035	HMDB0000707; HMDB0001879; HMDB0001964; HMDB0002130; HMDB0003501; HMDB0006494; HMDB0006915; HMDB0011663; HMDB0032057; HMDB0032131; HMDB00707; HMDB0125102; HMDB0125527; HMDB0125589; HMDB0125805; HMDB0126377; HMDB0132508; HMDB0134040; HMDB0134041; HMDB0140954; HMDB0140955; HMDB0140956; HMDB01879; HMDB01964; HMDB02130; HMDB03501; HMDB06494; HMDB06915; HMDB11663; HMDB32057; HMDB32131	C01179; C01405; C01481; C05350; C12623	; CHEBI:15365; CHEBI:15999; CHEBI:17395; CHEBI:27683; CHEBI:48681; CHEBI:491486	4-Hydroxyphenylpyruvic acid	-0.000102029	C9H8O4	-H(-)	100
KO:WT	382	382	0.420544	0.00393824	0.0605701	0.0274312	0.0274312	242.996	HMDB0124975; HMDB0125166; HMDB0127985; HMDB0128093; HMDB0134054			(2E)-3-[3-(sulfooxy)phenyl]prop-2-enoic acid	0.000468098	C9H8O6S	-H(-)	100
KO:WT	56	56	0.355116	0.00333192	0.0582565	0.0269861	0.0263834	119.05	HMDB0004072; HMDB0006236; HMDB0013815; HMDB0029636; HMDB0029637; HMDB0029638; HMDB0033910; HMDB0038997; HMDB0062765; HMDB0124943; HMDB04072; HMDB06236; HMDB13815; HMDB29636; HMDB29637; HMDB29638; HMDB33910; HMDB38997; HMDB62765	C00601; C02083; C05627; C06758; C07113; C07209; C07214	; CHEBI:16424; CHEBI:17907; CHEBI:1883; CHEBI:27434; CHEBI:27632; CHEBI:28476; CHEBI:28617; CHEBI:87607	Phenylacetaldehyde	5.36916e-05	C8H8O	-H(-)	100
KO:WT	91	91	0.34917	0.0080209	0.0890914	0.0404843	0.0403481	134.007	HMDB0032930; HMDB32930		; CHEBI:45993	Benzothiazole	0.000288672	C7H5NS	-H(-)	100
KO:WT	305	305	0.317495	0.00949464	0.0960707	0.0435089	0.0435089	215.003	HMDB0124978			(5-ethenyl-2-hydroxyphenyl)oxidanesulfonic acid	-0.000630228	C8H8O5S	-H(-)	100
KO:WT	269	269	0.298219	0.00332537	0.0582565	0.0275743	0.0263834	199.97	HMDB0000731; HMDB00731	C05824	CHEBI:27891	Sulfo-Cys	-0.000423669	C3H7NO5S2	-H(-)	100
KO:WT	203	203	0.298117	0.0949725	0.338428	0.153841	0.153269	175.025	HMDB0000044; HMDB00044; HMDB0006355; HMDB0014273; HMDB0029945; HMDB0031193; HMDB06355; HMDB14273; HMDB29945; HMDB31193	C01041; C02670; C19806	CHEBI:18268; CHEBI:29073; CHEBI:45969	Hexuronic acid; Ascorbate	-0.000245977	C6H8O6	-H(-)	100
KO:WT	43	43	0.280042	0.00349037	0.0583499	0.0264257	0.0264257	114.056	HMDB0000162; HMDB0003411; HMDB0012880; HMDB00162; HMDB0030409; HMDB0034208; HMDB03411; HMDB12880; HMDB30409; HMDB34208	C00148; C00763; C18170	; CHEBI:16313; CHEBI:17203; CHEBI:30322	Proline	0.000250425	C5H9NO2	-H(-)	100
KO:WT	215	215	0.277587	0.000698305	0.0413074	0.0187075	0.0187075	180.067	HMDB0000158; HMDB0000647; HMDB0001119; HMDB0002184; HMDB0003831; HMDB0006050; HMDB00158; HMDB0059720; HMDB0060280; HMDB00647; HMDB01119; HMDB02184; HMDB03831; HMDB06050; HMDB59720; HMDB60280	C00082; C04368; C19579	; CHEBI:16939; CHEBI:17895; CHEBI:44303; CHEBI:82573; CHEBI:91038	Tyrosine	0.00010574	C9H11NO3	-H(-)	100
KO:WT	734	734	0.270456	0.00604762	0.0726659	0.0329092	0.0329092	593.129	HMDB0036303; HMDB0037345; HMDB0037348; HMDB0037651; HMDB0037653; HMDB0038766; HMDB0040473; HMDB0040477; HMDB0040689; HMDB0127484; HMDB36303; HMDB37345; HMDB37348; HMDB37651; HMDB37653; HMDB38766; HMDB40473; HMDB40477; HMDB40689		; CHEBI:75666	Epicatechin-(4beta->8)-gallocatechin	0.00109188	C30H26O13	-H(-)	86
KO:WT	431	431	0.260807	0.00315648	0.0582565	0.0268122	0.0263834	262.145	HMDB0032305; HMDB32305			N-(Heptan-4-yl)benzo[d][1,3]dioxole-5-carboxamide	-8.87974e-05	C15H21NO3	-H(-)	100
KO:WT	124	124	0.255366	0.000107143	0.0159153	0.00932864	0.00720777	148.044	HMDB0000696; HMDB0014997; HMDB0033951; HMDB00696; HMDB14997; HMDB33951	C00073; C01733; C07418	CHEBI:16643; CHEBI:16811; CHEBI:50868	Methionine	1.7437e-05	C5H11NO2S	-H(-)	100
KO:WT	391	391	0.247513	0.00810975	0.0890914	0.0403481	0.0403481	246.992	HMDB0041788; HMDB0125151; HMDB0140929; HMDB41788		; CHEBI:88847	Vanillic acid 4-sulfate	4.7656e-05	C8H8O7S	-H(-)	100
KO:WT	497	497	0.239244	0.00286285	0.0575024	0.0262379	0.0260419	292.139	HMDB0037840; HMDB0039780; HMDB37840; HMDB39780			N-(1-Deoxy-1-fructosyl)leucine	0.000800073	C12H23NO7	-H(-)	100
KO:WT	216	216	0.239107	0.00138346	0.0508137	0.0240908	0.0230127	181.051	HMDB0000118; HMDB0000333; HMDB0000423; HMDB0000755; HMDB0002643; HMDB0004061; HMDB0004285; HMDB0006776; HMDB00118; HMDB0029232; HMDB0029273; HMDB0029646; HMDB00333; HMDB0033624; HMDB0037274; HMDB0041270; HMDB00423; HMDB0059763; HMDB0062595; HMDB00755; HMDB0124923; HMDB0125533; HMDB0125591; HMDB0125595; HMDB0126386; HMDB0127495; HMDB0129348; HMDB0131428; HMDB0133494; HMDB0133788; HMDB0134042; HMDB…	C03672; C05582; C05583; C10447; C10680	; CHEBI:17385; CHEBI:296881; CHEBI:48400; CHEBI:545935; CHEBI:545959; CHEBI:562351; CHEBI:70818; CHEBI:78336; CHEBI:86369	Homovanillic acid	-4.66691e-05	C9H10O4	-H(-)	100
KO:WT	455	455	0.236297	0.00387325	0.0605701	0.0275292	0.0274312	273.17	HMDB0000394; HMDB00394			3-Hydroxytetradecanedioic acid	0.00050235	C14H26O5	-H(-)	100
KO:WT	318	318	0.234294	0.0178904	0.142313	0.0655859	0.0644511	222.077	HMDB0000866; HMDB0013068; HMDB00866; HMDB0094723; HMDB0094724; HMDB0094725; HMDB0094726; HMDB0094727; HMDB13068; HMDB94723; HMDB94724; HMDB94725; HMDB94726; HMDB94727	C01657	; CHEBI:21563	N-Acetyl-L-tyrosine	-0.000230152	C11H13NO4	-H(-)	100
KO:WT	196	196	0.233405	0.157009	0.431213	0.195289	0.195289	172.992	HMDB0060015; HMDB60015	C02180	CHEBI:27905	Phenol sulfate	-0.000149413	C6H6O4S	-H(-)	100
KO:WT	229	229	0.232124	0.18604	0.464496	0.210363	0.210363	186.114	HMDB0013010; HMDB13010		; CHEBI:74433	N-Heptanoylglycine	-0.00026039	C9H17NO3	-H(-)	100
KO:WT	637	637	0.231347	0.0193575	0.147386	0.0667486	0.0667486	401.087	HMDB0041257; HMDB0127225; HMDB0127230; HMDB0127233; HMDB41257			5-Hydroxy-3,3'',7,8-tetramethoxy-4'',5''-methylenedioxyflavone	0.000598638	C20H18O9	-H(-)	100
KO:WT	360	360	0.224164	0.0203068	0.148723	0.0673544	0.0673544	236.093	HMDB0013067; HMDB0032775; HMDB0062175; HMDB0139939; HMDB13067; HMDB32775; HMDB62175			Salsoline-1-carboxylate	-0.000451591	C12H15NO4	-H(-)	100
KO:WT	189	189	0.223586	0.165219	0.438117	0.199794	0.198416	170.119	HMDB0005015; HMDB05015		; CHEBI:42797	Gabapentin	-0.000313238	C9H17NO2	-H(-)	100
KO:WT	208	208	0.223042	0.00430269	0.063944	0.0293821	0.0289592	178.052	HMDB0000714; HMDB0000992; HMDB0012884; HMDB0032398; HMDB0032595; HMDB0062583; HMDB00714; HMDB00992; HMDB12884; HMDB32398; HMDB32595; HMDB62583	C01586; C19569	; CHEBI:18089; CHEBI:606565; CHEBI:66951; CHEBI:838058	Hippurate	-0.000582741	C9H9NO3	-H(-)	100
KO:WT	502	502	0.220072	0.0403545	0.217011	0.098281	0.098281	295.082	HMDB0124987; HMDB0125168			6-(3-ethenylphenoxy)-3,4,5-trihydroxyoxane-2-carboxylic acid	0.000312543	C14H16O7	-H(-)	100
KO:WT	25	25	0.219045	0.000957689	0.0442243	0.0208458	0.0200285	104.035	HMDB0000187; HMDB0000589; HMDB0003406; HMDB00187; HMDB00589; HMDB0062263; HMDB03406; HMDB62263	C00065; C00716; C00740	CHEBI:16523; CHEBI:17115; CHEBI:17822	Serine	0.000119561	C3H7NO3	-H(-)	100
KO:WT	239	239	0.21884	0.139596	0.408174	0.184855	0.184855	188.986	HMDB0059724; HMDB0061713; HMDB0240263; HMDB59724; HMDB61713		; CHEBI:68505	Pyrocatechol sulfate	-0.000156797	C6H6O5S	-H(-)	100
KO:WT	54	54	0.210287	0.00184326	0.0516616	0.0237759	0.0233967	118.051	HMDB0000167; HMDB0000719; HMDB0004041; HMDB00167; HMDB0060587; HMDB0061148; HMDB0061877; HMDB00719; HMDB04041; HMDB60587; HMDB61148; HMDB61877	C00188; C00263; C05519	; CHEBI:15699; CHEBI:16080; CHEBI:16857; CHEBI:28718	Threonine	0.000248442	C4H9NO3	-H(-)	100
KO:WT	230	230	0.208456	0.439238	0.666881	0.303517	0.30202	187.008	HMDB0011635; HMDB0034782; HMDB0059933; HMDB11635; HMDB34782; HMDB59933		; CHEBI:82914	p-Cresol sulfate	-0.000554132	C7H8O4S	-H(-)	100
KO:WT	81	81	0.207199	0.0128643	0.11895	0.0553115	0.0538705	130.087	HMDB0000172; HMDB0000557; HMDB0000687; HMDB0001645; HMDB0001901; HMDB0002002; HMDB0002291; HMDB0003640; HMDB0013773; HMDB00172; HMDB0029168; HMDB0033923; HMDB0036382; HMDB00557; HMDB0060650; HMDB0061716; HMDB0062203; HMDB00687; HMDB01645; HMDB01901; HMDB02002; HMDB02291; HMDB03640; HMDB13773; HMDB29168; HMDB33923; HMDB36382; HMDB60650; HMDB61716; HMDB62203	C00123; C00407; C01570; C01933; C02378; C02486; C16439	; CHEBI:15603; CHEBI:16586; CHEBI:17191; CHEBI:18347; CHEBI:25017; CHEBI:28225; CHEBI:43433; CHEBI:44212; CHEBI:67144; CHEBI:86261	(Iso)Leucine	2.03964e-05	C6H13NO2	-H(-)	100
KO:WT	248	248	0.206902	0.00597705	0.0726659	0.0330415	0.0329092	193.05	HMDB0000537; HMDB0000954; HMDB0000955; HMDB0002120; HMDB0029663; HMDB0030765; HMDB0032614; HMDB0032652; HMDB0037644; HMDB0039606; HMDB00537; HMDB0059721; HMDB0061686; HMDB00954; HMDB00955; HMDB0125096; HMDB0125524; HMDB0125588; HMDB0127500; HMDB0131137; HMDB0131171; HMDB0131172; HMDB0131173; HMDB0134088; HMDB0135741; HMDB0137510; HMDB0140957; HMDB0141263; HMDB0141265; HMDB0142175; HMDB02120; HMDB…	C01494; C10470	; CHEBI:17620; CHEBI:27794; CHEBI:70973; CHEBI:84089; CHEBI:84093	trans-Ferulic acid	0.000190392	C10H10O4	-H(-)	100
KO:WT	506	506	0.206119	0.473984	0.695598	0.315025	0.315025	297.134	HMDB0036159; HMDB0037560; HMDB36159; HMDB37560			Toxin T2 tetrol	0.000393007	C15H22O6	-H(-)	100
KO:WT	541	541	0.205505	0.0941921	0.338428	0.15401	0.153269	316.213	HMDB0061635; HMDB61635			3-hydroxynonanoyl carnitine	0.000202269	C16H31NO5	-H(-)	100
KO:WT	228	228	0.201075	0.000527898	0.0405954	0.018385	0.018385	186.04	HMDB0031700; HMDB31700			1-(Malonylamino)cyclopropanecarboxylic acid	0.00065682	C7H9NO5	-H(-)	100
KO:WT	94	94	0.196653	0.000949654	0.0442243	0.0220489	0.0200285	135.045	HMDB0000209; HMDB0001326; HMDB0002340; HMDB0003767; HMDB00209; HMDB0029635; HMDB0029686; HMDB0031459; HMDB0032400; HMDB0032568; HMDB0032603; HMDB0033128; HMDB0033766; HMDB0033968; HMDB0038176; HMDB0040638; HMDB0040733; HMDB0041485; HMDB0062810; HMDB0124942; HMDB0125535; HMDB0126385; HMDB01326; HMDB02340; HMDB03767; HMDB29635; HMDB29686; HMDB31459; HMDB32400; HMDB32568; HMDB32603; HMDB33128; HMDB3…	C01454; C03765; C05613; C07086; C07211; C07215; C10761; C15583	; CHEBI:10589; CHEBI:15621; CHEBI:30745; CHEBI:36632; CHEBI:36635; CHEBI:366673; CHEBI:72775; CHEBI:8082	Phenyl acetate	0.000352031	C8H8O2	-H(-)	100
KO:WT	595	595	0.192843	0.00097765	0.0442243	0.0200285	0.0200285	357.061	HMDB0029272; HMDB29272			5,4''-Dihydroxy-3,3''-dimethoxy-6:7-methylenedioxyflavone	0.000753991	C18H14O8	-H(-)	100
KO:WT	634	634	0.184548	0.0172799	0.142313	0.06471	0.0644511	397.988	HMDB0000793; HMDB00793			Monoiodothyronine	0.00129869	C15H14INO4	-H(-)	15
KO:WT	168	168	0.182306	0.00129742	0.0508137	0.0251028	0.0230127	164.071	HMDB0000159; HMDB0000612; HMDB0001007; HMDB0004992; HMDB0006044; HMDB00159; HMDB0033485; HMDB0033589; HMDB0034169; HMDB0059934; HMDB00612; HMDB0062402; HMDB0062407; HMDB01007; HMDB04992; HMDB06044; HMDB33485; HMDB33589; HMDB34169; HMDB59934; HMDB62402; HMDB62407	C00079; C07527; C19565; C19578	; CHEBI:110006; CHEBI:116735; CHEBI:17295; CHEBI:82572	Phenylalanine	0.000224253	C9H11NO2	-H(-)	100
KO:WT	8	8	0.180955	0.000144872	0.0159153	0.00720777	0.00720777	74.0247	HMDB0000123; HMDB00123; HMDB0014691; HMDB0031239; HMDB14691; HMDB31239	C00037; C06808	; CHEBI:15428; CHEBI:27777	Glycine	8.72117e-05	C2H5NO2	-H(-)	100
KO:WT	308	308	0.178266	0.038879	0.213557	0.0967164	0.0967164	216.982	HMDB0011725; HMDB0059968; HMDB0059982; HMDB11725; HMDB59968; HMDB59982	C16199	; CHEBI:68555; CHEBI:88700; CHEBI:88717	5-Sulfosalicylic acid	-0.000611506	C7H6O6S	-H(-)	100
KO:WT	195	195	0.175014	0.0232696	0.156648	0.0710883	0.0709434	172.098	HMDB0000701; HMDB0000747; HMDB0002087; HMDB0011756; HMDB0061684; HMDB00701; HMDB00747; HMDB02087; HMDB11756; HMDB61684	C02710	; CHEBI:17786; CHEBI:64390; CHEBI:84056	Acetyl-Leu	-4.12766e-05	C8H15NO3	-H(-)	100
KO:WT	173	173	0.172628	0.00137587	0.0508137	0.0252195	0.0230127	165.075	HMDB0038183; HMDB38183			3-(4-Methyl-3-pentenyl)thiophene	-0.000411747	C10H14S	-H(-)	100
KO:WT	176	176	0.170388	0.0153755	0.131375	0.0594978	0.0594978	165.98	HMDB0030524; HMDB30524	C14437	CHEBI:34292	2(3H)-Benzothiazolethione	-0.000748322	C7H5NS2	-H(-)	100
KO:WT	199	199	0.169156	0.0809149	0.32074	0.145258	0.145258	173.104	HMDB0000517; HMDB0003416; HMDB00517; HMDB03416	C00062; C00792	CHEBI:15816; CHEBI:16467	Arginine	8.89805e-05	C6H14N4O2	-H(-)	100
KO:WT	503	503	0.166273	0.000116417	0.0159153	0.00810884	0.00720777	295.228	HMDB0004667; HMDB0004670; HMDB0004701; HMDB0004702; HMDB0006939; HMDB0010223; HMDB0029796; HMDB0029978; HMDB0029998; HMDB0061708; HMDB0062652; HMDB0112194; HMDB04667; HMDB04670; HMDB04701; HMDB04702; HMDB06939; HMDB10223; HMDB29796; HMDB29978; HMDB29998; HMDB61708; HMDB62652	C14762; C14767; C14825; C14826	; CHEBI:34154; CHEBI:34494; CHEBI:34496; CHEBI:38299; CHEBI:595882; CHEBI:72651	13S-hydroxyoctadecadienoic acid	9.67167e-05	C18H32O3	-H(-)	100
KO:WT	441	441	0.164854	0.041268	0.219094	0.0998078	0.0992243	268.104	HMDB0028733; HMDB0028880; HMDB28733; HMDB28880			Asparaginyl-Histidine	0.00135547	C10H15N5O4	-H(-)	56
KO:WT	283	283	0.163181	0.00333357	0.0582565	0.0263858	0.0263834	206.082	HMDB0000512; HMDB0000860; HMDB0002042; HMDB00512; HMDB0060608; HMDB0061682; HMDB00860; HMDB02042; HMDB60608; HMDB61682	C03519	; CHEBI:16259; CHEBI:266653; CHEBI:84085	Acetyl-Phe	-0.000115293	C11H13NO3	-H(-)	100
KO:WT	304	304	0.155144	0.0515243	0.252504	0.115027	0.114355	214.146	HMDB0013279; HMDB13279		; CHEBI:74439	N-Nonanoylglycine	-0.000634483	C11H21NO3	-H(-)	100
KO:WT	380	380	0.150991	0.001796	0.0516616	0.0240573	0.0233967	242.155	HMDB0033526; HMDB33526			Chalciporone	8.17124e-05	C16H21NO	-H(-)	100
KO:WT	404	404	0.150312	0.05799	0.268586	0.121663	0.121638	252.088	HMDB0011716; HMDB0041725; HMDB0062177; HMDB11716; HMDB41725; HMDB62177		; CHEBI:88403	N-Acetylvanilalanine	0.000175482	C12H15NO5	-H(-)	100
KO:WT	427	427	0.149231	0.102814	0.354548	0.160569	0.160569	261.007	HMDB0011719; HMDB0041648; HMDB0041721; HMDB0059967; HMDB0061117; HMDB0132291; HMDB0132292; HMDB0134099; HMDB11719; HMDB41648; HMDB41721; HMDB59967; HMDB61117		; CHEBI:88405; CHEBI:88716	Homovanillic acid sulfate	0.000625481	C9H10O7S	-H(-)	100
KO:WT	146	146	0.14548	0.00470464	0.064459	0.0303421	0.0291924	157.037	HMDB0000462; HMDB00462	C01551	CHEBI:15676	Allantoin	-3.92963e-05	C4H6N4O3	-H(-)	100
KO:WT	138	138	0.145396	0.0313482	0.187324	0.0852935	0.0848361	153.019	HMDB0000152; HMDB0000397; HMDB0001856; HMDB0013676; HMDB0013677; HMDB00152; HMDB0029666; HMDB0034299; HMDB00397; HMDB0125090; HMDB01856; HMDB13676; HMDB13677; HMDB29666; HMDB34299	C00196; C00230; C00628; C16748	; CHEBI:17189; CHEBI:18026; CHEBI:248101; CHEBI:36062; CHEBI:39912; CHEBI:68465; CHEBI:74926	Gentisic acid	0.000767156	C7H6O4	-H(-)	100
KO:WT	169	169	0.142318	0.00720465	0.0838616	0.0380174	0.0379796	164.108	HMDB0001943; HMDB0004366; HMDB0015451; HMDB0035652; HMDB0038597; HMDB0039665; HMDB0039666; HMDB0039678; HMDB0039679; HMDB0039682; HMDB0039836; HMDB0040049; HMDB0060767; HMDB01943; HMDB04366; HMDB15451; HMDB35652; HMDB38597; HMDB39665; HMDB39666; HMDB39678; HMDB39679; HMDB39682; HMDB39836; HMDB40049; HMDB60767	C01575; C02765; C06199	; CHEBI:15407; CHEBI:51209; CHEBI:5764	Ephedrine	0.000578142	C10H15NO	-H(-)	100
KO:WT	12	12	0.14047	0.0672833	0.292321	0.132387	0.132387	87.0089	HMDB0000243; HMDB0011111; HMDB0011666; HMDB00243; HMDB0040261; HMDB0062676; HMDB11111; HMDB11666; HMDB40261; HMDB62676	C00022; C00222	; CHEBI:17960; CHEBI:32816; CHEBI:86354	Pyruvate	-0.000146691	C3H4O3	-H(-)	100
KO:WT	175	175	0.139634	0.0382789	0.211773	0.0959088	0.0959088	165.103	HMDB0029742; HMDB0031860; HMDB0032933; HMDB29742; HMDB31860; HMDB32933		; CHEBI:256036	3-Isopropyl-2-methoxy-5-methylpyrazine	0.000399331	C9H14N2O	-H(-)	100
KO:WT	144	144	0.139301	0.00174456	0.0516616	0.024303	0.0233967	156.067	HMDB0000459; HMDB0000959; HMDB0014755; HMDB00459; HMDB0094701; HMDB00959; HMDB14755; HMDB94701	C07411	; CHEBI:21560; CHEBI:250989; CHEBI:68499; CHEBI:73018	3-Methylcrotonylglycine	0.000103648	C7H11NO3	-H(-)	100
KO:WT	330	330	0.135293	0.12156	0.390806	0.179387	0.17699	225.186	HMDB0000499; HMDB0000521; HMDB0002000; HMDB0005051; HMDB0010732; HMDB0030921; HMDB0031029; HMDB0031073; HMDB0032152; HMDB0032321; HMDB0034561; HMDB0037188; HMDB0037189; HMDB0037227; HMDB0037228; HMDB0037369; HMDB0037633; HMDB0038056; HMDB0040228; HMDB00499; HMDB00521; HMDB0062243; HMDB0062248; HMDB0094671; HMDB02000; HMDB05051; HMDB10732; HMDB30921; HMDB31029; HMDB31073; HMDB32152; HMDB32321; HMD…	C08322; C16947	; CHEBI:131381; CHEBI:27781; CHEBI:37271; CHEBI:53206; CHEBI:70716	C14:1	-5.83101e-07	C14H26O2	-H(-)	100
KO:WT	44	44	0.134161	0.236141	0.502689	0.227812	0.22766	115.004	HMDB0000134; HMDB0000176; HMDB00134; HMDB00176	C00122	CHEBI:18012	Fumarate	7.9919e-05	C4H4O4	-H(-)	100
KO:WT	485	485	0.131558	0.0114728	0.11311	0.0512259	0.0512259	286.181	HMDB0041142; HMDB41142			N-[2-(4-Prenyloxyphenyl)ethyl]tiglamide	0.000606044	C18H25NO2	-H(-)	100
KO:WT	49	49	0.13085	0.0532082	0.255732	0.115817	0.115817	116.072	HMDB0000043; HMDB0000883; HMDB0001382; HMDB0002141; HMDB0003355; HMDB00043; HMDB0013716; HMDB0015550; HMDB0034366; HMDB00883; HMDB01382; HMDB02141; HMDB03355; HMDB13716; HMDB15550; HMDB34366	C00183; C00431; C00719; C01799; C07457	; CHEBI:15887; CHEBI:16414; CHEBI:17750; CHEBI:2691; CHEBI:28804; CHEBI:55344	Valine; Betaine	0.000158839	C5H11NO2	-H(-)	100
KO:WT	420	420	0.124861	0.0343421	0.198396	0.0899266	0.0898505	258.15	HMDB0001849; HMDB0015115; HMDB0029829; HMDB0041954; HMDB01849; HMDB15115; HMDB29829; HMDB41954	C07407	; CHEBI:321962; CHEBI:8499	Propranolol	0.000192425	C16H21NO2	-H(-)	100
KO:WT	218	218	0.124749	0.0222047	0.153832	0.0696682	0.0696682	182.045	HMDB0000017; HMDB00017	C00847	CHEBI:17405	4-Pyridoxate	0.000925227	C8H9NO4	-H(-)	100
KO:WT	53	53	0.12316	0.0788345	0.318506	0.144503	0.144246	117.075	HMDB0029579; HMDB0031431; HMDB0039806; HMDB29579; HMDB31431; HMDB39806			Diisopropyl sulfide	-0.000523417	C6H14S	-H(-)	100
KO:WT	407	407	0.122998	0.00248567	0.0516616	0.0233967	0.0233967	253.181	HMDB0029604; HMDB0035780; HMDB0036053; HMDB0036866; HMDB0037197; HMDB0040276; HMDB29604; HMDB35780; HMDB36053; HMDB36866; HMDB37197; HMDB40276			Lubiminol	0.000271684	C15H26O3	-H(-)	100
KO:WT	51	51	0.119805	0.0229666	0.156648	0.0714153	0.0709434	117.034	HMDB0030968; HMDB0032929; HMDB0038998; HMDB0040549; HMDB30968; HMDB32929; HMDB38998; HMDB40549	C14512	; CHEBI:35260	Benzofuran	0.000976671	C8H6O	-H(-)	100
KO:WT	198	198	0.11751	0.00231529	0.0516616	0.023716	0.0233967	173.093	HMDB0003357; HMDB0006489; HMDB0028854; HMDB0029127; HMDB0034365; HMDB0062764; HMDB0094702; HMDB03357; HMDB06489; HMDB28854; HMDB29127; HMDB34365; HMDB62764; HMDB94702	C00437; C01047	; CHEBI:16543; CHEBI:17394	Acetylornithine	0.000330211	C7H14N2O3	-H(-)	100
KO:WT	537	537	0.117427	0.0139466	0.123012	0.0558294	0.0557103	313.238	HMDB0000782; HMDB0004704; HMDB0004705; HMDB0031679; HMDB0041220; HMDB00782; HMDB04704; HMDB04705; HMDB31679; HMDB41220	C14828; C14829	; CHEBI:133086; CHEBI:72663; CHEBI:72665	Octadecanedioic acid	0.000549753	C18H34O4	-H(-)	100
KO:WT	13	13	0.116879	0.00567509	0.0726659	0.0329408	0.0329092	88.0403	HMDB0000056; HMDB0000161; HMDB0000271; HMDB0001310; HMDB00056; HMDB00161; HMDB00271; HMDB0031219; HMDB0062251; HMDB01310; HMDB31219; HMDB62251	C00041; C00099; C00133; C00213; C01401; C01537	CHEBI:15570; CHEBI:15611; CHEBI:16449; CHEBI:16958; CHEBI:16977; CHEBI:17967	Alanine	0.000106992	C3H7NO2	-H(-)	100
KO:WT	200	200	0.116551	0.0634863	0.278977	0.126344	0.126344	173.117	HMDB0031513; HMDB0034040; HMDB31513; HMDB34040			(±)-3-Hydroxynonanoic acid	0.00135566	C9H18O3	-H(-)	56
KO:WT	249	249	0.115959	0.0802103	0.319595	0.144739	0.144739	193.073	HMDB0037295; HMDB37295			3-[(2-Mercapto-1-methylpropyl)thio]-2-butanol	-0.000284568	C8H18OS2	-H(-)	100
KO:WT	249	249	0.115959	0.0802103	0.319595	0.144739	0.144739	193.073	HMDB0001847; HMDB0014962; HMDB01847; HMDB14962	C07481	; CHEBI:126237; CHEBI:27732	Caffeine	0.000184632	C8H10N4O2	-H(-)	100
KO:WT	478	478	0.114836	0.244434	0.505294	0.22884	0.22884	283.082	HMDB0011686; HMDB0034618; HMDB0038492; HMDB11686; HMDB34618; HMDB38492		; CHEBI:87986	p-Cresol glucuronide	8.62685e-05	C13H16O7	-H(-)	100
KO:WT	377	377	0.113915	0.440156	0.666881	0.302352	0.30202	241.181	HMDB0010730; HMDB0030982; HMDB0032370; HMDB10730; HMDB30982; HMDB32370		; CHEBI:37270	3-Oxotetradecanoic acid	-0.000141935	C14H26O3	-H(-)	100
KO:WT	122	122	0.112857	0.0116937	0.113829	0.0515513	0.0515513	147.045	HMDB0000567; HMDB0000930; HMDB0031725; HMDB0032947; HMDB0035243; HMDB0036626; HMDB0040986; HMDB00567; HMDB00930; HMDB0128078; HMDB0134039; HMDB0135273; HMDB0135274; HMDB0135275; HMDB0135648; HMDB31725; HMDB32947; HMDB35243; HMDB36626; HMDB40986	C02274; C05608; C10438; C17268	; CHEBI:16151; CHEBI:28353; CHEBI:35697; CHEBI:35699; CHEBI:63552	Cinnamate	0.00047955	C9H8O2	-H(-)	100
KO:WT	240	240	0.112503	0.0413117	0.219094	0.0992243	0.0992243	189.003	HMDB0003974; HMDB03974	C05379	CHEBI:7815	Oxalosuccinic acid	0.000615075	C6H6O7	-H(-)	100
KO:WT	373	373	0.112313	0.288749	0.546917	0.24769	0.24769	239.165	HMDB0032369; HMDB32369			L-Menthyl acetoacetate	-3.68266e-05	C14H24O3	-H(-)	100
KO:WT	412	412	0.112215	0.00377629	0.0604994	0.0273992	0.0273992	255.16	HMDB0030993; HMDB0036143; HMDB0062363; HMDB0062364; HMDB30993; HMDB36143; HMDB62363; HMDB62364			5-Nonyltetrahydro-2-oxo-3-furancarboxylic acid	-0.000285521	C14H24O4	-H(-)	100
KO:WT	387	387	0.112004	0.12911	0.39468	0.179143	0.178744	243.196	HMDB0002261; HMDB0010731; HMDB0032417; HMDB0059850; HMDB0061656; HMDB0094672; HMDB02261; HMDB10731; HMDB32417; HMDB59850; HMDB61656; HMDB94672		; CHEBI:42539; CHEBI:59270; CHEBI:84197; CHEBI:85148	2-Hydroxymyristic acid	0.000428994	C14H28O3	-H(-)	100
KO:WT	451	451	0.110553	0.0566289	0.265534	0.120256	0.120256	272.165	HMDB0030433; HMDB0038051; HMDB30433; HMDB38051			Linalyl anthranilate	0.000645881	C17H23NO2	-H(-)	100
KO:WT	226	226	0.110153	0.00483871	0.064459	0.0295643	0.0291924	185.119	HMDB0010724; HMDB0030367; HMDB0030369; HMDB0033010; HMDB0038692; HMDB0038978; HMDB0039533; HMDB0039582; HMDB0039587; HMDB0040204; HMDB0040205; HMDB0041376; HMDB0041545; HMDB10724; HMDB30367; HMDB30369; HMDB33010; HMDB38692; HMDB38978; HMDB39533; HMDB39582; HMDB39587; HMDB40204; HMDB40205; HMDB41376; HMDB41545	C17620	; CHEBI:37157; CHEBI:81225	3-Oxodecanoic acid	-0.000213447	C10H18O3	-H(-)	100
KO:WT	236	236	0.10983	0.052118	0.252504	0.115612	0.114355	188.057	HMDB0000590; HMDB0001138; HMDB00590; HMDB01138	C00624	; CHEBI:12575	Acetyl-Glu	-0.000303433	C7H11NO5	-H(-)	100
KO:WT	236	236	0.10983	0.052118	0.252504	0.115612	0.114355	188.057	HMDB0031574; HMDB0032499; HMDB31574; HMDB32499			1-Isothiocyanato-6-(methylthio)hexane	0.000564967	C8H15NS2	-H(-)	100
KO:WT	83	83	0.107057	0.192233	0.465414	0.211194	0.210778	131.046	HMDB0000026; HMDB0000168; HMDB00026; HMDB0011733; HMDB0012265; HMDB00168; HMDB0033780; HMDB0062812; HMDB11733; HMDB12265; HMDB33780; HMDB62812	C00152; C01043; C01905; C02037; C02642	; CHEBI:11892; CHEBI:15737; CHEBI:17196; CHEBI:17201; CHEBI:18261; CHEBI:28159	Asparagine	0.000119505	C4H8N2O3	-H(-)	100
KO:WT	491	491	0.105051	0.121612	0.390806	0.177956	0.17699	290.14	HMDB0030178; HMDB30178			(S)-Edulinine	7.75292e-05	C16H21NO4	-H(-)	100
KO:WT	206	206	0.104263	0.111703	0.375106	0.16988	0.16988	177.041	HMDB0000150; HMDB0001353; HMDB0001385; HMDB0002541; HMDB0003466; HMDB00150; HMDB0029932; HMDB01353; HMDB01385; HMDB02541; HMDB03466; HMDB29932	C00198; C01040; C01216; C03383; C05394	; CHEBI:15895; CHEBI:16217; CHEBI:17028; CHEBI:17587; CHEBI:27453; CHEBI:52417	Glucono-lactone	-0.000445797	C6H10O6	-H(-)	100
KO:WT	206	206	0.104263	0.111703	0.375106	0.16988	0.16988	177.041	HMDB0031714; HMDB31714			Methylthiomethyl 2-methylbutanethiolate	0.000422603	C7H14OS2	-H(-)	100
KO:WT	206	206	0.104263	0.111703	0.375106	0.16988	0.16988	177.041	HMDB0029684; HMDB29684			Melizame	0.000891803	C7H6N4O2	-H(-)	100
KO:WT	361	361	0.102981	0.0922277	0.337542	0.152952	0.152867	237.075	HMDB0002511; HMDB0011721; HMDB0031771; HMDB0124869; HMDB0128658; HMDB0128659; HMDB0128697; HMDB02511; HMDB11721; HMDB31771			3,4,5-Trimethoxycinnamic acid	0.0013926	C12H14O5	-H(-)	53
KO:WT	552	552	0.102623	0.0214751	0.152181	0.0692508	0.0689201	325.184	HMDB0031031; HMDB0059915; HMDB31031; HMDB59915			2-Dodecylbenzenesulfonic acid	-6.95077e-05	C18H30O3S	-H(-)	100
KO:WT	201	201	0.101016	0.00591441	0.0726659	0.0337672	0.0329092	174.041	HMDB0000812; HMDB0003470; HMDB0039163; HMDB0060273; HMDB00812; HMDB03470; HMDB39163; HMDB60273	C01042; C01045; C05520	; CHEBI:21547; CHEBI:28095; CHEBI:48309	Acetyl-Asp	-0.000257872	C6H9NO5	-H(-)	100
KO:WT	201	201	0.101016	0.00591441	0.0726659	0.0337672	0.0329092	174.041	HMDB0031577; HMDB31577			Berteroin	0.000610528	C7H13NS2	-H(-)	100
KO:WT	209	209	0.0990438	0.149328	0.423739	0.191905	0.191905	178.072	HMDB0001514; HMDB0002030; HMDB0006479; HMDB0015410; HMDB0030091; HMDB01514; HMDB02030; HMDB06479; HMDB15410; HMDB30091	C00329; C08349	; CHEBI:24103; CHEBI:28393; CHEBI:47977	Hexosamine	-0.000149726	C6H13NO5	-H(-)	100
KO:WT	482	482	0.0988245	0.08444	0.327144	0.148524	0.148158	285.206	HMDB0000672; HMDB0041287; HMDB0059777; HMDB00672; HMDB41287; HMDB59777	C19615	; CHEBI:73722	Hexadecanedioic acid	0.000645333	C16H30O4	-H(-)	100
KO:WT	139	139	0.0983795	0.00747108	0.0844892	0.0382638	0.0382638	154.062	HMDB0000177; HMDB0003412; HMDB00177; HMDB0034267; HMDB03412; HMDB34267	C00135	; CHEBI:15971	Histidine	0.000173205	C6H9N3O2	-H(-)	100
KO:WT	75	75	0.0977526	0.0191423	0.147204	0.0666665	0.0666665	128.071	HMDB0000070; HMDB0000716; HMDB0004226; HMDB0005960; HMDB00070; HMDB0015212; HMDB0029435; HMDB0029444; HMDB0059649; HMDB0062225; HMDB0062767; HMDB00716; HMDB0094696; HMDB0094697; HMDB04226; HMDB05960; HMDB15212; HMDB29435; HMDB29444; HMDB59649; HMDB62225; HMDB62767; HMDB94696; HMDB94697	C00408; C03969; C05936; C07500	; CHEBI:17964; CHEBI:18703; CHEBI:30913; CHEBI:40547; CHEBI:41582; CHEBI:63638; CHEBI:7386; CHEBI:90344	Pipecolate	0.000382761	C6H11NO2	-H(-)	100
KO:WT	204	204	0.0967161	0.0846576	0.327144	0.148158	0.148158	175.076	HMDB0029699; HMDB0033834; HMDB0036905; HMDB0037142; HMDB0037145; HMDB0126379; HMDB0126467; HMDB0132267; HMDB0132973; HMDB0133466; HMDB0133677; HMDB0133678; HMDB0133679; HMDB0133680; HMDB0133681; HMDB29699; HMDB33834; HMDB36905; HMDB37142; HMDB37145	C12299		Ethyl cinnamate	0.000218499	C11H12O2	-H(-)	100
KO:WT	279	279	0.096533	0.155862	0.429599	0.194559	0.194559	204.067	HMDB0000671; HMDB0004096; HMDB0011621; HMDB0030179; HMDB0032755; HMDB0059765; HMDB00671; HMDB04096; HMDB11621; HMDB30179; HMDB32755; HMDB59765	C02043; C05660	; CHEBI:24813; CHEBI:28281; CHEBI:68616; CHEBI:89877	Indolelactic acid	-0.000105211	C11H11NO3	-H(-)	100
KO:WT	409	409	0.0964155	0.17985	0.454949	0.206039	0.206039	254.982	HMDB0060649; HMDB60649			Ascorbic acid-2-sulfate	-0.000464525	C6H8O9S	-H(-)	100
KO:WT	309	309	0.0953415	0.0576227	0.268557	0.121625	0.121625	217.108	HMDB0000350; HMDB0000424; HMDB0002534; HMDB0029189; HMDB00350; HMDB00424; HMDB02534; HMDB29189		; CHEBI:89182; CHEBI:89312	3-Hydroxysebacic acid	-0.000217812	C10H18O5	-H(-)	100
KO:WT	107	107	0.0946138	0.0210727	0.152181	0.0692351	0.0689201	142.051	HMDB0000894; HMDB0006723; HMDB0006724; HMDB0014491; HMDB0061082; HMDB0061705; HMDB00894; HMDB06723; HMDB06724; HMDB14491; HMDB61082; HMDB61705		; CHEBI:131804; CHEBI:74435; CHEBI:87998	2-Hydroxymethylclavam	0.000372296	C6H9NO3	-H(-)	100
KO:WT	127	127	0.0945991	0.0987297	0.346681	0.157006	0.157006	149.045	HMDB0000098; HMDB0000283; HMDB0000366; HMDB0000487; HMDB0000621; HMDB0000646; HMDB0000654; HMDB0000751; HMDB0001644; HMDB0002245; HMDB0003371; HMDB0003763; HMDB00098; HMDB0012194; HMDB0012325; HMDB00283; HMDB0029941; HMDB0029942; HMDB00366; HMDB00487; HMDB0059753; HMDB0060254; HMDB00621; HMDB00646; HMDB00654; HMDB00751; HMDB0094694; HMDB0127617; HMDB01644; HMDB02245; HMDB03371; HMDB03763; HMDB121…	C00121; C00181; C00259; C00309; C00310; C00312; C01488; C06115	; CHEBI:16880; CHEBI:17140; CHEBI:17173; CHEBI:17399; CHEBI:17535; CHEBI:27672; CHEBI:28272; CHEBI:46983; CHEBI:47013; CHEBI:53455; CHEBI:6178; CHEBI:86350; CHEBI:89890	Pentose	0.000180855	C5H10O5	-H(-)	100
KO:WT	80	80	0.0931045	0.122545	0.391024	0.177089	0.177089	130.051	HMDB0000725; HMDB0000766; HMDB0000783; HMDB0001149; HMDB0002104; HMDB0002113; HMDB0006055; HMDB0006272; HMDB0036576; HMDB0059659; HMDB0060460; HMDB0061880; HMDB00725; HMDB00766; HMDB00783; HMDB01149; HMDB02104; HMDB02113; HMDB0240251; HMDB06055; HMDB06272; HMDB36576; HMDB59659; HMDB60460; HMDB61880	C00430; C01073; C01110; C01157; C01165; C03440; C04397; C05147	; CHEBI:16231; CHEBI:16682; CHEBI:16889; CHEBI:17232; CHEBI:17549; CHEBI:18095; CHEBI:28397; CHEBI:40992; CHEBI:49268; CHEBI:87840; CHEBI:89836	5-Aminolevulinic acid	0.000266027	C5H9NO3	-H(-)	100
KO:WT	30	30	0.0929605	0.125473	0.391147	0.178361	0.177144	109.029	HMDB0000957; HMDB0002434; HMDB0031180; HMDB0032037; HMDB0033002; HMDB0033127; HMDB00957; HMDB02434; HMDB31180; HMDB32037; HMDB33002; HMDB33127	C00530; C01751; C11115; C15571	; CHEBI:17594; CHEBI:18135; CHEBI:27810; CHEBI:59983	Catechol	0.000249413	C6H6O2	-H(-)	100
KO:WT	527	527	0.0922377	0.0536808	0.256401	0.11612	0.11612	307.264	HMDB0005060; HMDB0036827; HMDB0062432; HMDB05060; HMDB36827; HMDB62432	C09183; C16525	; CHEBI:73731; CHEBI:78706; CHEBI:9053	Eicosadienoic acid	0.000457291	C20H36O2	-H(-)	100
KO:WT	152	152	0.0909962	0.169334	0.439924	0.199235	0.199235	159.03	HMDB0000225; HMDB0000398; HMDB00225; HMDB0039447; HMDB00398; HMDB39447	C00322; C00846	; CHEBI:15753; CHEBI:37440	Oxoadipate	8.20226e-05	C6H8O5	-H(-)	100
KO:WT	114	114	0.0886673	0.0749844	0.313386	0.141927	0.141927	144.067	HMDB0000730; HMDB0000808; HMDB0001263; HMDB0003681; HMDB0006238; HMDB0012131; HMDB0012151; HMDB0015127; HMDB0029425; HMDB0029426; HMDB0059595; HMDB0060265; HMDB0061156; HMDB00730; HMDB00808; HMDB0094698; HMDB01263; HMDB03681; HMDB06238; HMDB12131; HMDB12151; HMDB15127; HMDB29425; HMDB29426; HMDB59595; HMDB60265; HMDB61156; HMDB94698	C01475; C02946; C03239; C03656; C04076	; CHEBI:17027; CHEBI:17534; CHEBI:17645; CHEBI:17917; CHEBI:27713; CHEBI:70979; CHEBI:724125; CHEBI:74048; CHEBI:89963	4-Acetamidobutanoate	5.97205e-05	C6H11NO3	-H(-)	100
KO:WT	159	159	0.0883238	0.0450514	0.233465	0.106013	0.105732	160.061	HMDB0000510; HMDB0029423; HMDB0033747; HMDB00510; HMDB0061715; HMDB0062557; HMDB0062660; HMDB0094716; HMDB29423; HMDB33747; HMDB61715; HMDB62557; HMDB62660; HMDB94716	C00956; C01046; C03210	; CHEBI:16440; CHEBI:37024; CHEBI:45826; CHEBI:7671; CHEBI:857	Aminoadipate	0.000239066	C6H11NO4	-H(-)	100
KO:WT	262	262	0.0861873	0.130876	0.39468	0.178744	0.178744	197.155	HMDB0000529; HMDB0010729; HMDB0029585; HMDB0029763; HMDB0031683; HMDB0032214; HMDB0032235; HMDB0032248; HMDB0033378; HMDB0034160; HMDB0034844; HMDB0036182; HMDB0037186; HMDB0037305; HMDB0037329; HMDB0037498; HMDB0037742; HMDB0037813; HMDB0038081; HMDB0038269; HMDB0038895; HMDB0038924; HMDB0039220; HMDB0040158; HMDB0040163; HMDB0040361; HMDB0041264; HMDB0041449; HMDB00529; HMDB10729; HMDB29585; HM…	C09870; C12298	; CHEBI:1030421; CHEBI:1115857; CHEBI:37162; CHEBI:38381; CHEBI:86595	C12:1	-0.00015284	C12H22O2	-H(-)	100
KO:WT	252	252	0.0851855	0.176393	0.45107	0.204774	0.204282	194.082	HMDB0014903; HMDB0029217; HMDB0041943; HMDB0060065; HMDB0060351; HMDB14903; HMDB29217; HMDB41943; HMDB60065; HMDB60351	C03404; C07921; C16586	; CHEBI:17215; CHEBI:6912; CHEBI:80585	Methyl-Tyr	4.9033e-06	C10H13NO3	-H(-)	100
KO:WT	442	442	0.083913	0.0926154	0.337542	0.152867	0.152867	268.17	HMDB0015304; HMDB0144299; HMDB15304	C07935	; CHEBI:7789	Orphenadrine	0.000323899	C18H23NO	-H(-)	100
KO:WT	435	435	0.0835586	0.0133324	0.119217	0.0539913	0.0539913	265.047	HMDB0033351; HMDB0040790; HMDB33351; HMDB40790	C08506		Methoxybrassinin	0.00085342	C12H14N2OS2	-H(-)	100
KO:WT	136	136	0.0829383	0.211893	0.481861	0.218977	0.218227	151.087	HMDB0032381; HMDB0040052; HMDB0040053; HMDB0040340; HMDB32381; HMDB40052; HMDB40053; HMDB40340			2-Methoxy-(3 or 5 or 6)-isopropylpyrazine	0.000566149	C8H12N2O	-H(-)	100
KO:WT	167	167	0.0812032	0.221147	0.488341	0.221317	0.221162	164.036	HMDB0003454; HMDB0004089; HMDB0004291; HMDB0013030; HMDB0036582; HMDB0038318; HMDB03454; HMDB04089; HMDB04291; HMDB13030; HMDB36582; HMDB38318	C00971; C05653; C06052; C15769	; CHEBI:16871; CHEBI:2124; CHEBI:36575; CHEBI:63559	4-Pyridoxolactone	-0.000848957	C8H7NO3	-H(-)	100
KO:WT	612	612	0.0810403	0.39981	0.641866	0.290691	0.290691	373.276	HMDB0000308; HMDB00308; HMDB0038522; HMDB0041453; HMDB38522; HMDB41453		; CHEBI:384794	3b-Hydroxy-5-cholenoic acid	-0.000890657	C24H38O3	-H(-)	100
KO:WT	78	78	0.0801183	0.0957777	0.339415	0.153716	0.153716	129.056	HMDB0000408; HMDB0000491; HMDB0000695; HMDB0000762; HMDB0001864; HMDB0001962; HMDB0002254; HMDB0003736; HMDB0004750; HMDB0006024; HMDB0010717; HMDB0011647; HMDB0012882; HMDB0031214; HMDB0031216; HMDB0031218; HMDB0033286; HMDB0033302; HMDB0033698; HMDB00408; HMDB0041602; HMDB00491; HMDB0061881; HMDB00695; HMDB00762; HMDB01864; HMDB01962; HMDB02254; HMDB03736; HMDB04750; HMDB06024; HMDB10717; HMDB1…	C00233; C00902; C02122; C02129; C03465; C03500; C06102	; CHEBI:15888; CHEBI:17308; CHEBI:2490; CHEBI:28422; CHEBI:35932; CHEBI:48430; CHEBI:86365	4-Methyl-2-oxopentanoate	0.000204376	C6H10O3	-H(-)	100
KO:WT	468	468	0.0788561	0.150779	0.424313	0.193057	0.192164	277.217	HMDB0001388; HMDB0003073; HMDB0030962; HMDB0030963; HMDB0030964; HMDB01388; HMDB03073; HMDB30962; HMDB30963; HMDB30964	C06426; C06427; C08364	; CHEBI:27432; CHEBI:28661; CHEBI:38383; CHEBI:86148	Alpha-Linolenic acid	0.000633602	C18H30O2	-H(-)	100
KO:WT	630	630	0.078364	0.272685	0.52796	0.239213	0.239105	393.265	HMDB0012530; HMDB0013651; HMDB12530; HMDB13651		; CHEBI:132121	11-Hydroxyeicosatetraenoate glyceryl ester	-0.000179703	C23H38O5	-H(-)	100
KO:WT	579	579	0.0777003	0.199792	0.470592	0.213439	0.213124	344.245	HMDB0061637; HMDB61637			3-hydroxyundecanoyl carnitine	-0.000354756	C18H35NO5	-H(-)	100
KO:WT	542	542	0.0772233	0.182395	0.458372	0.207589	0.207589	317.212	HMDB0001337; HMDB0005081; HMDB0006027; HMDB0010202; HMDB0010205; HMDB0010209; HMDB0010210; HMDB0010212; HMDB0010217; HMDB0012534; HMDB0012611; HMDB0013633; HMDB0030101; HMDB0035116; HMDB0035311; HMDB0036698; HMDB0036706; HMDB0036712; HMDB0036713; HMDB0036724; HMDB0036752; HMDB0036776; HMDB0036806; HMDB0036839; HMDB0036930; HMDB0037523; HMDB0038521; HMDB0039012; HMDB0039716; HMDB0041058; HMDB00600…	C00909; C04577; C09110; C13843; C14665; C14732; C14807; C17498; C18177	; CHEBI:15559; CHEBI:15651; CHEBI:34151; CHEBI:34903; CHEBI:52449; CHEBI:72645; CHEBI:72801; CHEBI:72853; CHEBI:81563; CHEBI:88347; CHEBI:88457; CHEBI:89570; CHEBI:91140; CHEBI:91264	Leukotriene A4	9.27612e-05	C20H30O3	-H(-)	100
KO:WT	533	533	0.0755838	0.0583596	0.268586	0.121705	0.121638	311.169	HMDB0032549; HMDB32549			N-Undecylbenzenesulfonic acid	7.02172e-05	C17H28O3S	-H(-)	100
KO:WT	573	573	0.0743704	0.103279	0.354559	0.160574	0.160574	337.193	HMDB0030358; HMDB30358	C09041		Aspidospermatine	-0.00115971	C21H26N2O2	-H(-)	77
KO:WT	117	117	0.0735969	0.0521524	0.252504	0.114956	0.114355	145.098	HMDB0000182; HMDB0003405; HMDB0012114; HMDB0012115; HMDB00182; HMDB0142894; HMDB03405; HMDB12114; HMDB12115	C00047; C01142; C01186	; CHEBI:15613; CHEBI:15616; CHEBI:18019	Lysine	0.000346691	C6H14N2O2	-H(-)	100
KO:WT	288	288	0.0732832	0.37296	0.625367	0.283603	0.283219	209.067	HMDB0003219; HMDB0029901; HMDB0029935; HMDB0029952; HMDB03219; HMDB29901; HMDB29935; HMDB29952	C02076; C06397	; CHEBI:130460; CHEBI:28723	Sedoheptulose	-0.000137007	C7H14O7	-H(-)	100
KO:WT	484	484	0.0732676	0.0333244	0.19414	0.0879229	0.0879229	286.094	HMDB0029914; HMDB29914			Tetraphyllin B	-0.000359765	C12H17NO7	-H(-)	100
KO:WT	270	270	0.0728772	0.213094	0.481861	0.218276	0.218227	200.129	HMDB0000832; HMDB0013116; HMDB0041540; HMDB0059745; HMDB00832; HMDB13116; HMDB41540; HMDB59745		; CHEBI:74099; CHEBI:89901	Capryloylglycine	-3.01917e-05	C10H19NO3	-H(-)	100
KO:WT	352	352	0.0721857	0.366135	0.621871	0.282108	0.281635	232.977	HMDB0124993; HMDB0134105			4-hydroxy-3-(sulfooxy)benzoic acid	-0.000512601	C7H6O7S	-H(-)	100
KO:WT	338	338	0.0706348	0.23729	0.502689	0.22766	0.22766	227.202	HMDB0000806; HMDB0002221; HMDB0031072; HMDB0032318; HMDB0032548; HMDB0033788; HMDB0034461; HMDB0036216; HMDB0037312; HMDB0037495; HMDB0038034; HMDB0038969; HMDB0059865; HMDB0061781; HMDB00806; HMDB02221; HMDB31072; HMDB32318; HMDB32548; HMDB33788; HMDB34461; HMDB36216; HMDB37312; HMDB37495; HMDB38034; HMDB38969; HMDB59865; HMDB61781	C06424; C13798	; CHEBI:23580; CHEBI:28875; CHEBI:43722; CHEBI:542954; CHEBI:87490; CHEBI:87570; CHEBI:90062	C14:0	-0.000171814	C14H28O2	-H(-)	100
KO:WT	374	374	0.0696471	0.10152	0.353254	0.159983	0.159983	239.202	HMDB0029765; HMDB0032347; HMDB0034455; HMDB0036426; HMDB0037190; HMDB0037211; HMDB0037229; HMDB0038954; HMDB0039715; HMDB0040997; HMDB29765; HMDB32347; HMDB34455; HMDB36426; HMDB37190; HMDB37211; HMDB37229; HMDB38954; HMDB39715; HMDB40997		; CHEBI:46643	C15:1	-8.62962e-05	C15H28O2	-H(-)	100
KO:WT	619	619	0.069605	0.102024	0.353406	0.160052	0.160052	381.373	HMDB0002361; HMDB0035629; HMDB0035630; HMDB0035632; HMDB0036843; HMDB02361; HMDB35629; HMDB35630; HMDB35632; HMDB36843		; CHEBI:39420	C25:0	0.000699119	C25H50O2	-H(-)	100
KO:WT	466	466	0.0696025	0.244301	0.505294	0.229332	0.22884	277.155	HMDB0013243; HMDB0028914; HMDB0028936; HMDB0028998; HMDB0062483; HMDB13243; HMDB28914; HMDB28936; HMDB28998; HMDB62483	C11221	; CHEBI:111173; CHEBI:383437	Leucyl-phenylalanine	0.000859772	C15H22N2O3	-H(-)	100
KO:WT	447	447	0.0694456	0.218048	0.483918	0.219477	0.219158	270.186	HMDB0001920; HMDB0014655; HMDB01920; HMDB14655	C06947	CHEBI:4470	Dextromethorphan	0.000283492	C18H25NO	-H(-)	100
KO:WT	408	408	0.0691636	0.411843	0.655228	0.29696	0.296742	253.217	HMDB0002186; HMDB0003229; HMDB0010735; HMDB0012328; HMDB0031053; HMDB0031145; HMDB0031711; HMDB0032638; HMDB0033791; HMDB0035877; HMDB0037647; HMDB0038958; HMDB0041422; HMDB0060082; HMDB02186; HMDB03229; HMDB10735; HMDB12328; HMDB31053; HMDB31145; HMDB31711; HMDB32638; HMDB33791; HMDB35877; HMDB37647; HMDB38958; HMDB41422; HMDB60082	C08362	; CHEBI:28716; CHEBI:35465; CHEBI:37252; CHEBI:59265	Hypogeic acid	-8.91824e-05	C16H30O2	-H(-)	100
KO:WT	50	50	0.0688981	0.231443	0.497464	0.225782	0.225293	117.019	HMDB0000202; HMDB0000254; HMDB0000349; HMDB0000940; HMDB0002475; HMDB00202; HMDB00254; HMDB0031204; HMDB00349; HMDB0039324; HMDB00940; HMDB0130020; HMDB02475; HMDB31204; HMDB39324	C00042; C02170	; CHEBI:15741; CHEBI:30860; CHEBI:71176; CHEBI:87625	Succinate	0.000444626	C4H6O4	-H(-)	100
KO:WT	426	426	0.0681525	0.1128	0.375304	0.170803	0.169969	259.129	HMDB0011170; HMDB0011171; HMDB0028822; HMDB0028823; HMDB0028906; HMDB0028928; HMDB0029152; HMDB0029153; HMDB11170; HMDB11171; HMDB28822; HMDB28823; HMDB28906; HMDB28928; HMDB29152; HMDB29153		; CHEBI:68433; CHEBI:68434; CHEBI:73506	gamma-Glutamylisoleucine	0.000520889	C11H20N2O5	-H(-)	100
KO:WT	156	156	0.0678334	0.0791088	0.318506	0.144246	0.144246	159.102	HMDB0000486; HMDB0000711; HMDB0001954; HMDB0002264; HMDB0010722; HMDB0013898; HMDB0013899; HMDB0013900; HMDB0031509; HMDB0032270; HMDB0032827; HMDB00486; HMDB0059825; HMDB0059867; HMDB0061914; HMDB0062596; HMDB00711; HMDB01954; HMDB02264; HMDB10722; HMDB13898; HMDB13899; HMDB13900; HMDB31509; HMDB32270; HMDB32827; HMDB59825; HMDB59867; HMDB61914; HMDB62596	C16649; C16650; C16651	; CHEBI:23997; CHEBI:37098; CHEBI:37099; CHEBI:78949; CHEBI:80635; CHEBI:80636; CHEBI:80637; CHEBI:86543; CHEBI:87534	Propylhydroxypentanoic acid	0.000347964	C8H16O3	-H(-)	100
KO:WT	293	293	0.0671678	0.0544465	0.258453	0.117049	0.117049	211.025	HMDB0125210; HMDB0126568; HMDB0126571; HMDB0128683; HMDB0128685; HMDB0137303			2-oxo-3-(3,4,5-trihydroxyphenyl)propanoic acid	0.000280983	C9H8O6	-H(-)	100
KO:WT	529	529	0.0657354	0.280926	0.537394	0.243377	0.243377	308.295	HMDB0032740; HMDB32740			N-Hexadecanoylpyrrolidine	0.000730283	C20H39NO	-H(-)	100
KO:WT	344	344	0.0654143	0.129993	0.39468	0.179653	0.178744	230.104	HMDB0000726; HMDB0000953; HMDB00726; HMDB00953			Isovalerylglutamic acid	-0.000225411	C10H17NO5	-H(-)	100
KO:WT	42	42	0.0653495	0.126144	0.391147	0.177144	0.177144	113.06	HMDB0000453; HMDB0003843; HMDB0010719; HMDB0029487; HMDB0031158; HMDB0031491; HMDB0031492; HMDB0031501; HMDB0031559; HMDB0031560; HMDB0031561; HMDB0031562; HMDB0032490; HMDB0033568; HMDB0039581; HMDB0040328; HMDB00453; HMDB0060476; HMDB0061929; HMDB03843; HMDB10719; HMDB29487; HMDB31158; HMDB31491; HMDB31492; HMDB31501; HMDB31559; HMDB31560; HMDB31561; HMDB31562; HMDB32490; HMDB33568; HMDB39581; …	C01880	; CHEBI:17915; CHEBI:49284; CHEBI:589927; CHEBI:85235; CHEBI:87583; CHEBI:87721	Delta-Hexanolactone	0.000365761	C6H10O2	-H(-)	100
KO:WT	134	134	0.0651443	0.141855	0.411646	0.186428	0.186428	151.061	HMDB0000199; HMDB0000508; HMDB0000568; HMDB0001851; HMDB0002917; HMDB00199; HMDB0033730; HMDB00508; HMDB00568; HMDB01851; HMDB02917; HMDB33730	C00379; C00474; C00532; C01904	; CHEBI:1305691; CHEBI:15963; CHEBI:18333; CHEBI:18403; CHEBI:48310	Ribitol	0.00047201	C5H12O5	-H(-)	100
KO:WT	17	17	0.0649393	0.04867	0.244335	0.110786	0.110655	96.9597	HMDB0001448; HMDB01448	C00059	CHEBI:26836	Sulfate	0.000384163	H2O4S	-H(-)	100
KO:WT	390	390	0.0647775	0.151186	0.424313	0.192164	0.192164	245.139	HMDB0000413; HMDB0031696; HMDB00413; HMDB31696			3-Hydroxydodecanedioic acid	0.000907383	C12H22O5	-H(-)	100
KO:WT	274	274	0.0645358	0.214592	0.481861	0.219166	0.218227	201.124	HMDB0028690; HMDB0028691; HMDB0028900; HMDB0028922; HMDB0094713; HMDB28690; HMDB28691; HMDB28900; HMDB28922; HMDB94713			Alanyl-Isoleucine	9.34395e-05	C9H18N2O3	-H(-)	100
KO:WT	388	388	0.0640879	0.242223	0.505294	0.22986	0.22884	244.13	HMDB0028734; HMDB0028735; HMDB0028810; HMDB0028902; HMDB0028924; HMDB0029125; HMDB0029141; HMDB28734; HMDB28735; HMDB28810; HMDB28902; HMDB28924; HMDB29125; HMDB29141			Asparaginyl-Isoleucine	0.000313332	C10H19N3O4	-H(-)	100
KO:WT	422	422	0.063847	0.211885	0.481861	0.219621	0.218227	259.023	HMDB0000124; HMDB0000213; HMDB0000645; HMDB0000994; HMDB0001076; HMDB0001078; HMDB0001306; HMDB0001313; HMDB0001401; HMDB0001436; HMDB0001549; HMDB0001586; HMDB0002985; HMDB0003359; HMDB0003498; HMDB0003971; HMDB0006328; HMDB0006330; HMDB0006793; HMDB0006797; HMDB0006800; HMDB0006814; HMDB0006873; HMDB00124; HMDB00213; HMDB0060467; HMDB0062705; HMDB00645; HMDB00994; HMDB01076; HMDB01078; HMDB0130…	C00085; C00092; C00103; C00275; C00636; C01094; C01097; C01172; C01177; C02888; C03267; C03546; C03862; C04006; C05345	; CHEBI:1220424; CHEBI:12350; CHEBI:15946; CHEBI:16077; CHEBI:16084; CHEBI:17719; CHEBI:18105; CHEBI:18169; CHEBI:18384; CHEBI:35374; CHEBI:38342; CHEBI:4170; CHEBI:4251; CHEBI:49728; CHEBI:64838; CHEBI:704854	Hexose P	-0.000210611	C6H13O9P	-H(-)	100
KO:WT	653	653	0.0621601	0.406204	0.650772	0.294724	0.294724	425.081	HMDB0000656; HMDB00656			Cysteineglutathione disulfide	-3.52238e-06	C13H22N4O8S2	-H(-)	100
KO:WT	237	237	0.0612406	0.0314237	0.187324	0.0848361	0.0848361	188.071	HMDB0002302; HMDB0014970; HMDB0029738; HMDB02302; HMDB14970; HMDB29738	C07437	; CHEBI:149869; CHEBI:43580; CHEBI:72782	Indole-3-propionic acid	0.000324068	C11H11NO2	-H(-)	100
KO:WT	367	367	0.0611347	0.248926	0.510464	0.231181	0.231181	238.059	HMDB0060805; HMDB60805			9-Carboxymethoxymethylguanine	-0.000537618	C8H9N5O4	-H(-)	100
KO:WT	563	563	0.0610636	0.10899	0.369222	0.167215	0.167215	333.206	HMDB0001244; HMDB0002710; HMDB0002752; HMDB0004234; HMDB0004236; HMDB0004238; HMDB0005073; HMDB0005078; HMDB0005086; HMDB0012824; HMDB0012825; HMDB0012850; HMDB0035286; HMDB0035878; HMDB0036760; HMDB0036763; HMDB0036828; HMDB0041055; HMDB0060046; HMDB0060054; HMDB0060095; HMDB0062298; HMDB0062423; HMDB0062486; HMDB0062524; HMDB01244; HMDB02710; HMDB02752; HMDB04234; HMDB04236; HMDB04238; HMDB0507…	C05949; C05953; C05954; C05955; C05957; C05958; C11876	; CHEBI:27485; CHEBI:27555; CHEBI:27814; CHEBI:27820; CHEBI:28099; CHEBI:28130; CHEBI:88493; CHEBI:89315; CHEBI:89568	15-Keto-13,14-dihydroprostaglandin A2	0.000875246	C20H30O4	-H(-)	100
KO:WT	292	292	0.0609897	0.0888854	0.33281	0.151005	0.150724	210.076	HMDB0001434; HMDB0005881; HMDB0011754; HMDB0060747; HMDB01434; HMDB05881; HMDB11754; HMDB60747	C07194	; CHEBI:61058; CHEBI:82913	3-Methoxytyrosine	0.00128574	C10H13NO4	-H(-)	63
KO:WT	430	430	0.0601518	0.375571	0.625367	0.28373	0.283219	262.072	HMDB0061719; HMDB61719		; CHEBI:59781	Dimethylthiambutene	0.00058447	C14H17NS2	-H(-)	100
KO:WT	499	499	0.059991	0.160346	0.435711	0.197326	0.197326	293.114	HMDB0000594; HMDB0001894; HMDB0028826; HMDB0028875; HMDB0028994; HMDB0029106; HMDB0029156; HMDB0029562; HMDB0031865; HMDB0038514; HMDB00594; HMDB01894; HMDB28826; HMDB28875; HMDB28994; HMDB29106; HMDB29156; HMDB29562; HMDB31865; HMDB38514	C11045	; CHEBI:2877; CHEBI:89582	gamma-Glutamylphenylalanine	7.26113e-05	C14H18N2O5	-H(-)	100
KO:WT	301	301	0.0595481	0.485652	0.699376	0.316736	0.316736	213.15	HMDB0010727; HMDB0037398; HMDB10727; HMDB37398	C02367	; CHEBI:18037	3-Oxododecanoic acid	6.70467e-05	C12H22O3	-H(-)	100
KO:WT	147	147	0.0591534	0.143057	0.413575	0.187301	0.187301	157.05	HMDB0000635; HMDB0012241; HMDB0036380; HMDB0059815; HMDB00635; HMDB12241; HMDB36380; HMDB59815	C02631	; CHEBI:17275; CHEBI:87897	Isopropylmaleate	0.000473302	C7H10O4	-H(-)	100
KO:WT	565	565	0.0589922	0.1935	0.466136	0.211254	0.211105	333.279	HMDB0002823; HMDB0031099; HMDB02823; HMDB31099		; CHEBI:77807	Docosatrienoic acid	0.000883726	C22H38O2	-H(-)	100
KO:WT	590	590	0.057845	0.155597	0.429599	0.194926	0.194559	353.269	HMDB0011538; HMDB0011568; HMDB11538; HMDB11568		; CHEBI:75457; CHEBI:75561	MG(0:0/18:2(9Z,12Z)/0:0)	0.000925085	C21H38O4	-H(-)	100
KO:WT	334	334	0.0573798	0.0690624	0.296698	0.13437	0.13437	227.103	HMDB0006695; HMDB0028871; HMDB0029018; HMDB0040573; HMDB0094651; HMDB06695; HMDB28871; HMDB29018; HMDB40573; HMDB94651		; CHEBI:132991; CHEBI:74767	Prolylhydroxyproline	0.000576822	C10H16N2O4	-H(-)	100
KO:WT	280	280	0.0560193	0.339905	0.599511	0.271509	0.271509	204.124	HMDB0004231; HMDB04231	C05944	CHEBI:895821	Pantothenol	5.61513e-06	C9H19NO4	-H(-)	100
KO:WT	557	557	0.0559467	0.0661465	0.289015	0.13089	0.13089	327.29	HMDB0032477; HMDB0061659; HMDB0061664; HMDB0061665; HMDB0061666; HMDB0062566; HMDB32477; HMDB61659; HMDB61664; HMDB61665; HMDB61666; HMDB62566		; CHEBI:37258; CHEBI:52347; CHEBI:76992	Polyoxyethylene 40 monostearate	0.000822256	C20H40O3	-H(-)	100
KO:WT	403	403	0.0555098	0.273249	0.52796	0.239105	0.239105	251.201	HMDB0000477; HMDB0029351; HMDB0030429; HMDB0031086; HMDB0032340; HMDB0037805; HMDB0038255; HMDB0039131; HMDB00477; HMDB29351; HMDB30429; HMDB31086; HMDB32340; HMDB37805; HMDB38255; HMDB39131		; CHEBI:86147	C16:2	0.000168585	C16H28O2	-H(-)	100
KO:WT	631	631	0.0551925	0.214926	0.481861	0.218227	0.218227	395.389	HMDB0002356; HMDB0035628; HMDB0060125; HMDB02356; HMDB35628; HMDB60125		; CHEBI:31009	C26:0	0.000686828	C26H52O2	-H(-)	100
KO:WT	473	473	0.0549607	0.224979	0.490887	0.222593	0.222315	280.264	HMDB0002117; HMDB02117	C19670	CHEBI:116314	Oleamide	0.000890392	C18H35NO	-H(-)	100
KO:WT	89	89	0.0545714	0.695517	0.846286	0.383269	0.383269	133.05	HMDB0000421; HMDB0001292; HMDB0003224; HMDB0012141; HMDB0012485; HMDB0029576; HMDB00421; HMDB0127615; HMDB01292; HMDB03224; HMDB12141; HMDB12485; HMDB29576	C01801; C04272; C06257	; CHEBI:15684; CHEBI:28816	Deoxyribose	0.000333376	C5H10O4	-H(-)	100
KO:WT	287	287	0.0544084	0.306806	0.564949	0.256237	0.255856	209.046	HMDB0011714; HMDB0035484; HMDB0125514; HMDB0125515; HMDB0125516; HMDB0127490; HMDB0127946; HMDB0127947; HMDB0132221; HMDB0132228; HMDB0140909; HMDB0141258; HMDB0141331; HMDB0142176; HMDB0142177; HMDB0142178; HMDB0142180; HMDB0142181; HMDB11714; HMDB35484	C05619	; CHEBI:2069	Vanilpyruvic acid	2.98918e-05	C10H10O5	-H(-)	100
KO:WT	525	525	0.054029	0.0997374	0.348628	0.157888	0.157888	307.156	HMDB0030496; HMDB0035724; HMDB0036489; HMDB30496; HMDB35724; HMDB36489			ACRL Toxin II	-0.00101096	C17H24O5	-H(-)	98
KO:WT	607	607	0.0537803	0.223269	0.489157	0.221531	0.221531	368.317	HMDB0062341; HMDB62341			N-Stearoyl GABA	0.000302892	C22H43NO3	-H(-)	100
KO:WT	622	622	0.0532967	0.241346	0.505294	0.230282	0.22884	383.352	HMDB0039540; HMDB39540	C17873	CHEBI:61302	Cerebronic acid	0.00084358	C24H48O3	-H(-)	100
KO:WT	578	578	0.0526782	0.125946	0.391147	0.177582	0.177144	343.124	HMDB0002928; HMDB0006791; HMDB0029911; HMDB0040937; HMDB02928; HMDB06791; HMDB29911; HMDB40937	C05399	; CHEBI:27527; CHEBI:68428	Maltitol	0.000622722	C12H24O11	-H(-)	100
KO:WT	731	731	0.0520936	0.242289	0.505294	0.229297	0.22884	585.489	HMDB0038713; HMDB38713			Erythrinasinate A	-0.000605972	C38H66O4	-H(-)	100
KO:WT	445	445	0.0520466	0.120139	0.390806	0.178045	0.17699	269.212	HMDB0010733; HMDB0030972; HMDB0030973; HMDB0030978; HMDB10733; HMDB30972; HMDB30973; HMDB30978		; CHEBI:37251	3-Oxohexadecanoic acid	0.000354618	C16H30O3	-H(-)	100
KO:WT	276	276	0.0518492	0.083697	0.327144	0.148719	0.148158	202.071	HMDB0062715; HMDB62715		; CHEBI:61509	Acetylaminoadipate	0.00120953	C8H13NO5	-H(-)	71
KO:WT	325	325	0.0515438	0.354589	0.61412	0.278135	0.278125	223.207	HMDB0031111; HMDB0032218; HMDB0040377; HMDB31111; HMDB32218; HMDB40377			5,10-Pentadecadien-1-ol	3.74194e-05	C15H28O	-H(-)	100
KO:WT	7	7	0.0514873	0.133564	0.398169	0.180996	0.180324	73.0294	HMDB0000237; HMDB0003052; HMDB0003453; HMDB0006458; HMDB0006949; HMDB0006961; HMDB00237; HMDB0031229; HMDB0031523; HMDB03052; HMDB03453; HMDB06458; HMDB06949; HMDB06961; HMDB31229; HMDB31523	C00163; C00424; C00937; C00969; C05235; C17530	; CHEBI:17167; CHEBI:17871; CHEBI:18041; CHEBI:27957; CHEBI:30768; CHEBI:52342; CHEBI:77700	C3:0 (Propionic acid)	5.4359e-05	C3H6O2	-H(-)	100
KO:WT	597	597	0.0514297	0.318777	0.5809	0.26308	0.26308	361.238	HMDB0010214; HMDB0031137; HMDB0033398; HMDB0033677; HMDB0036315; HMDB0036704; HMDB0039226; HMDB0041495; HMDB10214; HMDB31137; HMDB33398; HMDB33677; HMDB36315; HMDB36704; HMDB39226; HMDB41495		; CHEBI:72657	19,20-DiHDPA	0.000748688	C22H34O4	-H(-)	100
KO:WT	84	84	0.0512295	0.261785	0.515416	0.233773	0.233424	131.082	HMDB0000214; HMDB0000818; HMDB0003374; HMDB0004984; HMDB00214; HMDB00818; HMDB03374; HMDB04984	C00077; C00515	CHEBI:15729; CHEBI:16176	Ornithine	0.000301079	C5H12N2O2	-H(-)	100
KO:WT	238	238	0.0506668	0.212117	0.481861	0.218561	0.218227	188.092	HMDB0036604; HMDB0062181; HMDB0094718; HMDB0094719; HMDB0094720; HMDB0094721; HMDB0094722; HMDB36604; HMDB62181; HMDB94718; HMDB94719; HMDB94720; HMDB94721; HMDB94722			N-Methylcalystegine B2	0.000332408	C8H15NO4	-H(-)	100
KO:WT	185	185	0.0506621	0.151058	0.424313	0.192705	0.192164	168.078	HMDB0000001; HMDB00001; HMDB0000479; HMDB0004935; HMDB0006703; HMDB0006704; HMDB00479; HMDB04935; HMDB06703; HMDB06704	C01152	CHEBI:27596; CHEBI:50599	Methyl-His	0.000213145	C7H11N3O2	-H(-)	100
KO:WT	494	494	0.050544	0.433461	0.666881	0.303744	0.30202	291.124	HMDB0030767; HMDB0037774; HMDB0037775; HMDB0094645; HMDB30767; HMDB37774; HMDB37775; HMDB94645		; CHEBI:110179; CHEBI:132606	11,12-Dimethoxydihydrokawain	0.000282472	C16H20O5	-H(-)	100
KO:WT	472	472	0.050132	0.246117	0.506054	0.229184	0.229184	279.233	HMDB0000673; HMDB0003797; HMDB0005047; HMDB0005048; HMDB0006270; HMDB0029800; HMDB0030430; HMDB0031051; HMDB0031097; HMDB0061864; HMDB0062238; HMDB0062784; HMDB00673; HMDB03797; HMDB05047; HMDB05048; HMDB06270; HMDB29800; HMDB30430; HMDB31051; HMDB31097; HMDB61864; HMDB62238; HMDB62784	C01595; C04056	; CHEBI:17351; CHEBI:32798; CHEBI:75108; CHEBI:82749	C18:2	4.40401e-05	C18H32O2	-H(-)	100
KO:WT	538	538	0.0501166	0.334618	0.592905	0.268517	0.268517	314.27	HMDB0038057; HMDB38057			Dehydrophytosphingosine	0.000452003	C18H37NO3	-H(-)	100
KO:WT	3	3	0.0499896	0.176557	0.45107	0.204282	0.204282	61.9883	HMDB0002179; HMDB02179	C16845	CHEBI:25941	Peroxynitrite	9.09981e-05	HNO3	-H(-)	100
KO:WT	490	490	0.0496361	0.279582	0.536156	0.242816	0.242816	289.18	HMDB0031098; HMDB0061861; HMDB31098; HMDB61861			(9Z,11E,13E,15Z)-4-Oxo-9,11,13,15-octadecatetraenoic acid	0.00128859	C18H26O3	-H(-)	63
KO:WT	312	312	0.0491913	0.26909	0.525203	0.237856	0.237856	220.063	HMDB0038990; HMDB0038991; HMDB38990; HMDB38991			Methyl 5-hydroxyoxindole-3-acetate	-0.00139284	C11H11NO4	-H(-)	53
KO:WT	559	559	0.0487896	0.41268	0.655228	0.296948	0.296742	329.233	HMDB0004708; HMDB0004710; HMDB0030936; HMDB0038555; HMDB04708; HMDB04710; HMDB30936; HMDB38555	C14833; C14835	; CHEBI:34506	9,12,13-TriHOME	0.000322382	C18H34O5	-H(-)	100
KO:WT	507	507	0.0484656	0.181309	0.457135	0.207029	0.207029	297.243	HMDB0010736; HMDB0030979; HMDB0030980; HMDB0030981; HMDB0031127; HMDB0034074; HMDB0034297; HMDB0061650; HMDB10736; HMDB30979; HMDB30980; HMDB30981; HMDB31127; HMDB34074; HMDB34297; HMDB61650	C08365	; CHEBI:50576; CHEBI:85639; CHEBI:85661	3-Oxooctadecanoic acid	0.000290811	C18H34O3	-H(-)	100
KO:WT	450	450	0.0477262	0.254808	0.511611	0.231701	0.231701	271.227	HMDB0006294; HMDB0010734; HMDB0031057; HMDB0061658; HMDB0062548; HMDB0112184; HMDB0112185; HMDB0112186; HMDB0112187; HMDB0112188; HMDB0112189; HMDB0112190; HMDB0112191; HMDB0112192; HMDB06294; HMDB10734; HMDB31057; HMDB61658; HMDB62548	C18218	; CHEBI:37248; CHEBI:38247; CHEBI:55328; CHEBI:75972	16-Hydroxy hexadecanoic acid	0.000477602	C16H32O3	-H(-)	100
KO:WT	531	531	0.0476632	0.214689	0.481861	0.218624	0.218227	309.117	HMDB0015102; HMDB0061038; HMDB15102; HMDB61038		; CHEBI:291342	Desloratadine	-0.000888129	C19H19ClN2	-H(-)	25
KO:WT	536	536	0.0474914	0.106469	0.363886	0.164798	0.164798	313.166	HMDB0029848; HMDB0029849; HMDB0038706; HMDB29848; HMDB29849; HMDB38706			(-)-trans-Carveol glucoside	-0.000502908	C16H26O6	-H(-)	100
KO:WT	343	343	0.0470569	0.0798577	0.319595	0.144853	0.144739	229.181	HMDB0036133; HMDB0061655; HMDB36133; HMDB61655			3-[[5-Methyl-2-(1-methylethyl)cyclohexyl]oxy]-1,2-propanediol	0.000364047	C13H26O3	-H(-)	100
KO:WT	39	39	0.0459485	0.199636	0.470592	0.213929	0.213124	112.051	HMDB0000562; HMDB00562	C00791	CHEBI:16737	Creatinine	0.000145587	C4H7N3O	-H(-)	100
KO:WT	609	609	0.0457327	0.374204	0.625367	0.283311	0.283219	372.327	HMDB0039738; HMDB39738			Pipereicosalidine	-6.40722e-05	C25H43NO	-H(-)	100
KO:WT	379	379	0.0444989	0.291364	0.547064	0.2481	0.247756	242.116	HMDB0028805; HMDB0029015; HMDB0029031; HMDB28805; HMDB29015; HMDB29031			Glutaminylproline	-0.00102892	C10H17N3O4	-H(-)	95
KO:WT	268	268	0.044473	0.165363	0.438117	0.199276	0.198416	199.17	HMDB0000638; HMDB0030998; HMDB0032310; HMDB0032440; HMDB0033619; HMDB0034128; HMDB0034136; HMDB0034137; HMDB0035410; HMDB0036225; HMDB0040166; HMDB0059868; HMDB00638; HMDB30998; HMDB32310; HMDB32440; HMDB33619; HMDB34128; HMDB34136; HMDB34137; HMDB35410; HMDB36225; HMDB40166; HMDB59868	C02679	; CHEBI:201659; CHEBI:30805	Dodecanoic acid (FA12:0)	-4.21319e-06	C12H24O2	-H(-)	100
KO:WT	99	99	0.0440883	0.39423	0.637098	0.289657	0.288531	137.097	HMDB0013824; HMDB0031084; HMDB0031152; HMDB0031195; HMDB0031261; HMDB0031685; HMDB0033434; HMDB0033857; HMDB0035229; HMDB0035929; HMDB0036069; HMDB0036091; HMDB0036092; HMDB0040338; HMDB13824; HMDB31084; HMDB31152; HMDB31195; HMDB31261; HMDB31685; HMDB33434; HMDB33857; HMDB35229; HMDB35929; HMDB36069; HMDB36091; HMDB36092; HMDB40338	C08499; C14743; C16323	; CHEBI:34800; CHEBI:7610	Isophorone	0.000539587	C9H14O	-H(-)	100
KO:WT	419	419	0.0435233	0.169177	0.439924	0.199725	0.199235	257.212	HMDB0031061; HMDB0059866; HMDB0061657; HMDB31061; HMDB59866; HMDB61657		; CHEBI:87428	10-Hydroxymyristic acid methyl ester	0.000419214	C15H30O3	-H(-)	100
KO:WT	448	448	0.0430931	0.205009	0.478649	0.217016	0.216773	271.169	HMDB0000151; HMDB0000429; HMDB0004481; HMDB00151; HMDB0037216; HMDB0038257; HMDB00429; HMDB04481; HMDB37216; HMDB38257	C00951; C02537	; CHEBI:16469; CHEBI:17160	Estradiol	0.00102771	C18H24O2	-H(-)	96
KO:WT	638	638	0.0428482	0.685122	0.838947	0.379946	0.379946	405.172	HMDB0030628; HMDB0030778; HMDB0030779; HMDB0030780; HMDB0033099; HMDB0033536; HMDB0033611; HMDB0034269; HMDB0034917; HMDB0037444; HMDB0038875; HMDB0038876; HMDB30628; HMDB30778; HMDB30779; HMDB30780; HMDB33099; HMDB33536; HMDB33611; HMDB34269; HMDB34917; HMDB37444; HMDB38875; HMDB38876	C09275	; CHEBI:429966; CHEBI:582316; CHEBI:582342	Rubraflavone A	-0.000793002	C25H26O5	-H(-)	89
KO:WT	120	120	0.0426644	0.371875	0.625367	0.283396	0.283219	146.082	HMDB0029449; HMDB0033453; HMDB0061157; HMDB0142963; HMDB29449; HMDB33453; HMDB61157	C10144	; CHEBI:435538; CHEBI:4969	(2R,3R,4R)-2-Amino-4-hydroxy-3-methylpentanoic acid	0.000502827	C6H13NO3	-H(-)	100
KO:WT	464	464	0.0422539	0.546634	0.746646	0.338144	0.338144	277.073	HMDB0128947; HMDB0132919; HMDB0132920			8-(1,2-dihydroxypropan-2-yl)-9-hydroxy-2H,8H,9H-furo[2,3-h]chromen-2-one	-0.0016731	C14H14O6	-H(-)	34
KO:WT	255	255	0.0418604	0.356972	0.61412	0.278125	0.278125	195.084	HMDB0040241; HMDB40241			1-(2-Thienyl)-1-heptanone	0.000535477	C11H16OS	-H(-)	100
KO:WT	350	350	0.0417478	0.536575	0.741128	0.336101	0.335645	231.135	HMDB0013075; HMDB0028917; HMDB0028939; HMDB0029064; HMDB0029065; HMDB13075; HMDB28917; HMDB28939; HMDB29064; HMDB29065			Spermic acid 2	-2.21464e-05	C10H20N2O4	-H(-)	100
KO:WT	245	245	0.041681	0.379853	0.625367	0.284496	0.283219	191.056	HMDB0003072; HMDB03072	C06746	CHEBI:17521	Quinic acid	0.00038629	C7H12O6	-H(-)	100
KO:WT	414	414	0.0414593	0.152394	0.424784	0.192995	0.192378	256.134	HMDB0039125; HMDB39125			Coumaperine	0.000397807	C16H19NO2	-H(-)	100
KO:WT	568	568	0.0414004	0.443806	0.670504	0.303661	0.303661	335.259	HMDB0006070; HMDB0031005; HMDB0038105; HMDB0112067; HMDB0112072; HMDB0112076; HMDB0112079; HMDB0112101; HMDB06070; HMDB31005; HMDB38105			Pregnanetriol	6.31073e-05	C21H36O3	-H(-)	100
KO:WT	69	69	0.041161	0.30245	0.559097	0.253206	0.253206	126.906	HMDB0059634; HMDB59634	C05590	CHEBI:43451	I(-)	-0.000528436	HI	-H(-)	25
KO:WT	87	87	0.0401262	0.430246	0.666881	0.302098	0.30202	132.066	HMDB0031658; HMDB0032356; HMDB0039499; HMDB31658; HMDB32356; HMDB39499			Hydroxy-valine	0.000483886	C5H11NO3	-H(-)	100
KO:WT	748	748	0.0396665	0.41949	0.660786	0.299375	0.29926	714.507	HMDB0005322; HMDB0008835; HMDB0008867; HMDB0008928; HMDB0008959; HMDB0008960; HMDB0009023; HMDB0009056; HMDB0009088; HMDB0009251; HMDB0009283; HMDB0113020; HMDB0113166; HMDB0113847; HMDB0113848; HMDB0113849; HMDB0113879; HMDB0114012; HMDB0114039; HMDB0114065; HMDB05322; HMDB08835; HMDB08867; HMDB08928; HMDB08959; HMDB08960; HMDB09023; HMDB09056; HMDB09088; HMDB09251; HMDB09283		; CHEBI:73008; CHEBI:78810	PE(14:0/20:2(11Z,14Z))	0.000654735	C39H74NO8P	-H(-)	100
KO:WT	732	732	0.0396242	0.439926	0.666881	0.30279	0.30202	591.137	HMDB0038847; HMDB0041129; HMDB0041719; HMDB0127121; HMDB0127122; HMDB0127170; HMDB0127171; HMDB0127234; HMDB0127235; HMDB0127275; HMDB0127276; HMDB0127295; HMDB0127296; HMDB38847; HMDB41129; HMDB41719			Apigenin 7-[rhamnosyl-(1->2)-galacturonide]	-0.00170823	C27H28O15	-H(-)	32
KO:WT	480	480	0.0393417	0.253316	0.511611	0.232775	0.231701	283.206	HMDB0001358; HMDB0002152; HMDB0006218; HMDB0006220; HMDB0013117; HMDB0035151; HMDB01358; HMDB02152; HMDB06218; HMDB06220; HMDB13117; HMDB35151		; CHEBI:132246; CHEBI:45487	Retinal	0.00064683	C20H28O	-H(-)	100
KO:WT	643	643	0.0392295	0.4291	0.666622	0.301902	0.301902	409.404	HMDB0002063; HMDB0035617; HMDB0035618; HMDB02063; HMDB35617; HMDB35618		; CHEBI:78710	C27:0	0.000932168	C27H54O2	-H(-)	100
KO:WT	158	158	0.038973	0.44054	0.666881	0.30202	0.30202	160.04	HMDB0002285; HMDB0003320; HMDB0004077; HMDB0031172; HMDB0060289; HMDB02285; HMDB03320; HMDB04077; HMDB31172; HMDB60289	C05637; C05639; C19837	; CHEBI:130363; CHEBI:24809; CHEBI:28799; CHEBI:28883; CHEBI:563251	2-Indolecarboxylic acid	0.000653727	C9H7NO2	-H(-)	100
KO:WT	654	654	0.0379235	0.415437	0.655998	0.297091	0.297091	425.197	HMDB0133040; HMDB0133041; HMDB0133042; HMDB0133043; HMDB0133044; HMDB0133074; HMDB0133075; HMDB0133076; HMDB0133077; HMDB0133078; HMDB0133079; HMDB0133080; HMDB0133081; HMDB0133082; HMDB0133083; HMDB0133112; HMDB0133183; HMDB0133184; HMDB0133185; HMDB0133186; HMDB0133187; HMDB0133188; HMDB0133189; HMDB0134154; HMDB0134738; HMDB0134952; HMDB0134953; HMDB0134954; HMDB0134955; HMDB0134956; HMDB01349…			3-(4-hydroxyphenyl)-1-[2,4,6-trihydroxy-3-(4-hydroxy-3-methylbut-2-en-1-yl)-5-(3-methylbut-2-en-1-yl)phenyl]propan-1-one	-0.000408063	C25H30O6	-H(-)	100
KO:WT	247	247	0.0368966	0.249687	0.510662	0.231271	0.231271	193.036	HMDB0000127; HMDB0002545; HMDB0002704; HMDB0003348; HMDB0003363; HMDB0003402; HMDB0006334; HMDB0011731; HMDB0011732; HMDB00127; HMDB0038491; HMDB0062783; HMDB0127846; HMDB02545; HMDB02704; HMDB03348; HMDB03363; HMDB03402; HMDB06334; HMDB11731; HMDB11732; HMDB38491; HMDB62783	C00191; C00470; C00618; C01062; C03342; C06472; C08348	; CHEBI:16142; CHEBI:21338; CHEBI:24769; CHEBI:33885; CHEBI:42717; CHEBI:47954; CHEBI:47962; CHEBI:88378	Hexuronate	-0.000147128	C6H10O7	-H(-)	100
KO:WT	98	98	0.0365241	0.543293	0.745521	0.337878	0.337634	137.072	HMDB0031850; HMDB0040054; HMDB0040142; HMDB0040144; HMDB0040911; HMDB31850; HMDB40054; HMDB40142; HMDB40144; HMDB40911			4-Hydroxymethylphenylhydrazine	0.000245512	C7H10N2O	-H(-)	100
KO:WT	674	674	0.0364674	0.678412	0.834718	0.37803	0.37803	449.174	HMDB0035062; HMDB35062			Arnamiol	-0.000153804	C24H31ClO6	-H(-)	25
KO:WT	121	121	0.0360874	0.349097	0.607366	0.275066	0.275066	147.03	HMDB0000426; HMDB0000428; HMDB0000606; HMDB0000694; HMDB0001900; HMDB0002323; HMDB0011676; HMDB00426; HMDB00428; HMDB0059655; HMDB00606; HMDB0062739; HMDB00694; HMDB01900; HMDB02323; HMDB11676; HMDB59655; HMDB62739	C00815; C01087; C02266; C02630; C02674; C03196	; CHEBI:15584; CHEBI:15867; CHEBI:17084; CHEBI:32796; CHEBI:32797; CHEBI:74168; CHEBI:87810	Hydroxyglutarate	0.000195443	C5H8O5	-H(-)	100
KO:WT	307	307	0.0359068	0.573055	0.758484	0.343505	0.343505	215.165	HMDB0000387; HMDB0002059; HMDB0010728; HMDB00387; HMDB0040169; HMDB02059; HMDB10728; HMDB40169	C08317	; CHEBI:36206; CHEBI:39567; CHEBI:43197	3-Hydroxydodecanoic acid	0.000165346	C12H24O3	-H(-)	100
KO:WT	591	591	0.0358956	0.389958	0.636683	0.288344	0.288344	353.342	HMDB0001160; HMDB0035638; HMDB0035642; HMDB0035649; HMDB0035650; HMDB01160; HMDB35638; HMDB35642; HMDB35649; HMDB35650		; CHEBI:42394	C23:0	0.000651681	C23H46O2	-H(-)	100
KO:WT	242	242	0.0347527	0.25288	0.511611	0.232989	0.231701	189.077	HMDB0000325; HMDB00325; HMDB0040220; HMDB0061681; HMDB40220; HMDB61681		; CHEBI:70766; CHEBI:84086; CHEBI:87368	3-Hydroxysuberic acid	-0.000545038	C8H14O5	-H(-)	100
KO:WT	577	577	0.0345138	0.380209	0.625367	0.283543	0.283219	341.198	HMDB0002277; HMDB0002904; HMDB0038940; HMDB0061154; HMDB0062618; HMDB02277; HMDB02904; HMDB38940; HMDB61154; HMDB62618		; CHEBI:73944; CHEBI:89991	2,3-Dinor-6-keto-prostaglandin F1 a	-0.000786694	C18H30O6	-H(-)	100
KO:WT	174	174	0.0344979	0.202145	0.473931	0.214636	0.214636	165.092	HMDB0004586; HMDB0006539; HMDB0029691; HMDB0031085; HMDB0032062; HMDB0032135; HMDB0032462; HMDB0032615; HMDB0034922; HMDB0035063; HMDB0035235; HMDB0035328; HMDB0036042; HMDB0036084; HMDB0036878; HMDB0036879; HMDB0037011; HMDB0037012; HMDB0037044; HMDB0039382; HMDB0040176; HMDB0041000; HMDB0041584; HMDB0062603; HMDB0127496; HMDB0135742; HMDB04586; HMDB06539; HMDB29691; HMDB31085; HMDB32062; HMDB32…	C02088; C11924	; CHEBI:36999; CHEBI:66729; CHEBI:78886; CHEBI:84225; CHEBI:9642	C10:3	0.000246417	C10H14O2	-H(-)	100
KO:WT	486	486	0.0339486	0.380157	0.625367	0.284112	0.283219	286.238	HMDB0032358; HMDB32358			Lauroyl diethanolamide	0.000315443	C16H33NO3	-H(-)	100
KO:WT	440	440	0.0336142	0.271874	0.527957	0.239103	0.239103	267.233	HMDB0030997; HMDB0031046; HMDB0040888; HMDB0060038; HMDB0061858; HMDB0062437; HMDB0062542; HMDB30997; HMDB31046; HMDB40888; HMDB60038; HMDB61858; HMDB62437; HMDB62542	C12100; C16536	; CHEBI:75094; CHEBI:80550; CHEBI:84328	Cyclohexaneundecanoic acid	0.000277821	C17H32O2	-H(-)	100
KO:WT	64	64	0.0335783	0.484709	0.699376	0.318507	0.316736	124.991	HMDB0003903; HMDB0031233; HMDB03903; HMDB31233	C05123	; CHEBI:1157	2-Hydroxyethanesulfonate	0.00056739	C2H6O4S	-H(-)	100
KO:WT	493	493	0.0331143	0.32646	0.58656	0.265644	0.265644	291.084	HMDB0015109; HMDB15109	C00284	CHEBI:42191	Edetic Acid	-0.000337564	C10H16N2O8	-H(-)	100
KO:WT	423	423	0.0320685	0.395183	0.637098	0.288531	0.288531	259.046	HMDB0015008; HMDB0015538; HMDB15008; HMDB15538	C07320	; CHEBI:32221; CHEBI:9362	Suprofen	-0.00238479	C14H12O3S	-H(-)	11
KO:WT	651	651	0.0315656	0.550414	0.748192	0.339277	0.338844	423.42	HMDB0002348; HMDB0033784; HMDB0040885; HMDB02348; HMDB33784; HMDB40885		; CHEBI:31001	C28:0	0.000737141	C28H56O2	-H(-)	100
KO:WT	265	265	0.0313656	0.323009	0.584456	0.264691	0.264691	199.076	HMDB0014738; HMDB0030646; HMDB0036460; HMDB14738; HMDB30646; HMDB36460	C08458; C14244	; CHEBI:34380	Monobenzone	0.000904644	C13H12O2	-H(-)	100
KO:WT	603	603	0.0305817	0.557993	0.754122	0.342132	0.34153	366.301	HMDB0062335; HMDB62335			N-Oleoyl GABA	0.000139449	C22H41NO3	-H(-)	100
KO:WT	251	251	0.0300965	0.436188	0.666881	0.304429	0.30202	194.062	HMDB0029743; HMDB29743		; CHEBI:749489	9H-Carbazole-3-carboxaldehyde	-0.000919056	C13H9NO	-H(-)	100
KO:WT	225	225	0.0297819	0.52084	0.730737	0.331007	0.330939	185.093	HMDB0028695; HMDB0029010; HMDB28695; HMDB29010			Alanyl-Proline	-1.47674e-05	C8H14N2O3	-H(-)	100
KO:WT	554	554	0.0291876	0.425464	0.665004	0.30117	0.30117	327.182	HMDB0061062; HMDB61062			7-hydroxygranisetron	0.00017761	C18H24N4O2	-H(-)	100
KO:WT	52	52	0.029002	0.683492	0.838286	0.379646	0.379646	117.056	HMDB0000351; HMDB0000354; HMDB0000396; HMDB0000407; HMDB0000410; HMDB0000420; HMDB0000531; HMDB0000605; HMDB0000642; HMDB0000754; HMDB0001863; HMDB0001987; HMDB0002011; HMDB0002187; HMDB0002321; HMDB00351; HMDB00354; HMDB00396; HMDB00407; HMDB0040735; HMDB00410; HMDB0041603; HMDB00420; HMDB00531; HMDB0059844; HMDB00605; HMDB0061927; HMDB0062584; HMDB00642; HMDB00754; HMDB0130836; HMDB01863; HMDB0…	C02804	; CHEBI:37051; CHEBI:37084; CHEBI:384411; CHEBI:45564; CHEBI:60645; CHEBI:60647; CHEBI:68454; CHEBI:78321; CHEBI:82956; CHEBI:89628	5-Hydroxypentanoic acid	0.000207985	C5H10O3	-H(-)	100
KO:WT	154	154	0.0285556	0.427158	0.665577	0.301755	0.301429	159.079	HMDB0003459; HMDB0028680; HMDB0031411; HMDB03459; HMDB28680; HMDB31411	C00993; C06442	CHEBI:16576; CHEBI:58929	Ala-Ala	-0.00174402	C6H12N2O3	-H(-)	30
KO:WT	88	88	0.0279572	0.752945	0.878626	0.397915	0.397915	133.014	HMDB0000156; HMDB0000744; HMDB00156; HMDB0031518; HMDB0032872; HMDB00744; HMDB31518; HMDB32872	C00149; C00497; C03668	; CHEBI:30796; CHEBI:30797; CHEBI:6650	Malate	0.000267367	C4H6O5	-H(-)	100
KO:WT	633	633	0.0278923	0.506959	0.715324	0.323959	0.323959	397.368	HMDB0040909; HMDB40909			2-Hydroxy-22-methyltetracosanoic acid	0.00117348	C25H50O3	-H(-)	76
KO:WT	342	342	0.0278742	0.624464	0.79419	0.360067	0.359676	229.155	HMDB0028920; HMDB0028942; HMDB0029130; HMDB0029131; HMDB28920; HMDB28942; HMDB29130; HMDB29131			Isoleucyl-Valine	0.000430569	C11H22N2O3	-H(-)	100
KO:WT	566	566	0.0276252	0.704147	0.851398	0.385584	0.385584	334.311	HMDB0031678; HMDB31678			Pipericine	0.00051062	C22H41NO	-H(-)	100
KO:WT	664	664	0.0275047	0.458301	0.684337	0.309925	0.309925	433.332	HMDB0000359; HMDB0001974; HMDB0003533; HMDB0006263; HMDB00359; HMDB0062208; HMDB01974; HMDB03533; HMDB06263; HMDB62208	C01301	; CHEBI:16466; CHEBI:16577; CHEBI:63848	3alpha,7alpha-Dihydroxycoprostanic acid	0.000741659	C27H46O4	-H(-)	100
KO:WT	606	606	0.0265467	0.536812	0.741128	0.335645	0.335645	367.358	HMDB0002003; HMDB0035633; HMDB0035636; HMDB0040887; HMDB02003; HMDB35633; HMDB35636; HMDB40887	C08320	; CHEBI:28866	C24:0	0.000586195	C24H48O2	-H(-)	100
KO:WT	567	567	0.0261422	0.572603	0.758484	0.343826	0.343505	335.222	HMDB0001085; HMDB0001193; HMDB0002236; HMDB0002656; HMDB0002982; HMDB0004243; HMDB0004244; HMDB0004683; HMDB0004688; HMDB0004690; HMDB0004692; HMDB0004693; HMDB0004696; HMDB0004699; HMDB0005050; HMDB0005072; HMDB0005087; HMDB0005088; HMDB0005089; HMDB0006501; HMDB0010204; HMDB0010211; HMDB0010216; HMDB0010218; HMDB0010219; HMDB0011135; HMDB0012498; HMDB0012839; HMDB0012840; HMDB0034686; HMDB00391…	C00959; C04685; C04686; C04849; C04853; C05356; C05965; C05966; C14781; C14808; C14810; C14812; C14813; C14820; C14823	; CHEBI:15545; CHEBI:15546; CHEBI:15626; CHEBI:15628; CHEBI:15631; CHEBI:15632; CHEBI:27624; CHEBI:34127; CHEBI:34137; CHEBI:34145; CHEBI:34160; CHEBI:34487; CHEBI:34784; CHEBI:57399; CHEBI:63981; CHEBI:72795; CHEBI:88349; CHEBI:88456; CHEBI:88459; CHEBI:90812; CHEBI:90982; CHEBI:90990; CHEBI:91136; CHEBI:91138; CHEBI:91268; CHEBI:91271; CHEBI:91286	Leukotriene B4	0.000731577	C20H32O4	-H(-)	100
KO:WT	424	424	0.0259532	0.459798	0.685241	0.310335	0.310335	259.081	HMDB0032924; HMDB32924			3-Furanmethanol glucoside	0.00094382	C11H16O7	-H(-)	100
KO:WT	302	302	0.0258795	0.480167	0.699376	0.317318	0.316736	213.186	HMDB0000910; HMDB0029552; HMDB0031018; HMDB0032211; HMDB0034140; HMDB0036217; HMDB0036219; HMDB0037311; HMDB0038729; HMDB0059900; HMDB0061828; HMDB0061829; HMDB00910; HMDB29552; HMDB31018; HMDB32211; HMDB34140; HMDB36217; HMDB36219; HMDB37311; HMDB38729; HMDB59900; HMDB61828; HMDB61829	C04780; C17076	; CHEBI:15720; CHEBI:45919; CHEBI:87536	C13:0	0.000102691	C13H26O2	-H(-)	100
KO:WT	55	55	0.0257534	0.544841	0.745521	0.337634	0.337634	119.035	HMDB0000337; HMDB0000360; HMDB0000498; HMDB0002453; HMDB0002601; HMDB0002649; HMDB0006118; HMDB0006293; HMDB00337; HMDB00360; HMDB00498; HMDB02453; HMDB02601; HMDB02649; HMDB06118; HMDB06293	C01796; C02045	; CHEBI:23956; CHEBI:27913; CHEBI:36532; CHEBI:86348; CHEBI:86371; CHEBI:86391	Tetrose	2.22485e-05	C4H8O4	-H(-)	100
KO:WT	364	364	0.0256405	0.566287	0.758484	0.343588	0.343505	237.15	HMDB0038256; HMDB0112083; HMDB38256			Geranyl acetoacetate	2.6397e-05	C14H22O3	-H(-)	100
KO:WT	19	19	0.0254586	0.500461	0.709961	0.321576	0.32153	98.0246	HMDB0030276; HMDB30276			Succinimide	0.000143108	C4H5NO2	-H(-)	100
KO:WT	234	234	0.0246768	0.561084	0.754324	0.341621	0.341621	187.134	HMDB0002203; HMDB0010725; HMDB0033201; HMDB0033574; HMDB0033640; HMDB0034783; HMDB0038186; HMDB0039470; HMDB0039668; HMDB0039669; HMDB0039893; HMDB0040329; HMDB0041600; HMDB0094656; HMDB02203; HMDB10725; HMDB33201; HMDB33574; HMDB33640; HMDB34783; HMDB38186; HMDB39470; HMDB39668; HMDB39669; HMDB39893; HMDB40329; HMDB41600; HMDB94656		; CHEBI:132983; CHEBI:133174	3-Hydroxycapric acid	-0.000158996	C10H20O3	-H(-)	100
KO:WT	14	14	0.024119	0.758065	0.879143	0.398806	0.39815	89.0243	HMDB0000171; HMDB0000190; HMDB0000700; HMDB0001051; HMDB0001311; HMDB0001882; HMDB0003328; HMDB00171; HMDB00190; HMDB0029580; HMDB0031232; HMDB0041929; HMDB0062492; HMDB00700; HMDB01051; HMDB01311; HMDB0144295; HMDB01882; HMDB03328; HMDB29580; HMDB31232; HMDB41929; HMDB62492	C00184; C00256; C01013; C02154	; CHEBI:132098; CHEBI:16016; CHEBI:33404; CHEBI:36596; CHEBI:42111; CHEBI:50849; CHEBI:5445	Lactate	7.77325e-05	C3H6O3	-H(-)	100
KO:WT	724	724	0.023734	0.484769	0.699376	0.317946	0.316736	571.473	HMDB0029792; HMDB29792			Dieporeticenin	0.000142233	C37H64O4	-H(-)	100
KO:WT	341	341	0.0236511	0.410074	0.654246	0.296297	0.296297	229.145	HMDB0000623; HMDB0030143; HMDB0041613; HMDB0041614; HMDB00623; HMDB30143; HMDB41613; HMDB41614	C02678; C14523	; CHEBI:4676	Dodecanedioic acid	-2.7268e-05	C12H22O4	-H(-)	100
KO:WT	514	514	0.0234266	0.439013	0.666881	0.303964	0.30202	301.145	HMDB0000530; HMDB0005056; HMDB0012270; HMDB0014325; HMDB0036472; HMDB00530; HMDB0126616; HMDB05056; HMDB12270; HMDB14325; HMDB36472	C10719; C18166	; CHEBI:544560; CHEBI:73468	6-Ketoestriol	-0.000607916	C18H22O4	-H(-)	100
KO:WT	504	504	0.0229892	0.52982	0.735436	0.333067	0.333067	295.264	HMDB0013622; HMDB0035575; HMDB0062543; HMDB0062658; HMDB13622; HMDB35575; HMDB62543; HMDB62658		; CHEBI:83051	10Z-Nonadecenoic acid	0.000438034	C19H36O2	-H(-)	100
KO:WT	76	76	0.0229443	0.466796	0.689222	0.312634	0.312138	129.019	HMDB0000620; HMDB0000634; HMDB0000749; HMDB0001657; HMDB0002092; HMDB0013233; HMDB0033809; HMDB0059743; HMDB0060365; HMDB0061185; HMDB00620; HMDB00634; HMDB00749; HMDB01657; HMDB02092; HMDB13233; HMDB33809; HMDB59743; HMDB60365; HMDB61185	C00433; C00490; C02214; C02226; C02800	; CHEBI:15670; CHEBI:17204; CHEBI:17415; CHEBI:17626; CHEBI:30838; CHEBI:74524	Itaconate	-5.45872e-05	C5H6O4	-H(-)	100
KO:WT	436	436	0.0228722	0.802576	0.897472	0.407451	0.406451	265.108	HMDB0040891; HMDB0041582; HMDB0125455; HMDB0133195; HMDB0133196; HMDB0133197; HMDB0133198; HMDB40891; HMDB41582			3'',4'',5''-Trimethoxycinnamyl alcohol acetate	0.000297553	C14H18O5	-H(-)	100
KO:WT	730	730	0.022788	0.780254	0.884259	0.400792	0.400467	583.255	HMDB0000054; HMDB0000488; HMDB00054; HMDB00488		; CHEBI:72719	Bilirubin	0.000969207	C33H36N4O6	-H(-)	100
KO:WT	614	614	0.0226499	0.571503	0.758484	0.344353	0.343505	377.197	HMDB0000418; HMDB0030045; HMDB0030105; HMDB0032770; HMDB0032773; HMDB0036889; HMDB0040702; HMDB00418; HMDB0061033; HMDB30045; HMDB30105; HMDB32770; HMDB32773; HMDB36889; HMDB40702; HMDB61033		; CHEBI:89455	18-Hydroxycortisol	0.000340257	C21H30O6	-H(-)	100
KO:WT	258	258	0.0221847	0.754299	0.878873	0.398027	0.398027	195.176	HMDB0032247; HMDB0036172; HMDB0037275; HMDB0041404; HMDB0041490; HMDB32247; HMDB36172; HMDB37275; HMDB41404; HMDB41490			(Z)-4-Dodecenal	-0.000235243	C13H24O	-H(-)	100
KO:WT	100	100	0.0221654	0.58405	0.76575	0.347109	0.346796	139.112	HMDB0030957; HMDB0030958; HMDB0031262; HMDB0031269; HMDB0031834; HMDB0032535; HMDB0033554; HMDB0033794; HMDB0034758; HMDB0034761; HMDB0034764; HMDB0034845; HMDB0035916; HMDB0035926; HMDB0035927; HMDB0037001; HMDB0037150; HMDB0037170; HMDB0038067; HMDB0038400; HMDB0039461; HMDB0059828; HMDB0062671; HMDB30957; HMDB30958; HMDB31262; HMDB31269; HMDB31834; HMDB32535; HMDB33554; HMDB33794; HMDB34758; H…		; CHEBI:84226	(3Z,6Z)-3,6-Nonadien-1-ol	0.000403626	C9H16O	-H(-)	100
KO:WT	434	434	0.0220271	0.49923	0.709961	0.321974	0.32153	263.201	HMDB0035910; HMDB0036153; HMDB0037218; HMDB0037224; HMDB0037273; HMDB0039630; HMDB0240268; HMDB35910; HMDB36153; HMDB37218; HMDB37224; HMDB37273; HMDB39630		; CHEBI:602138	Cedryl acetate	0.000471236	C17H28O2	-H(-)	100
KO:WT	171	171	0.0218458	0.466023	0.689222	0.313322	0.312138	165.041	HMDB0000539; HMDB0000867; HMDB00539; HMDB0059750; HMDB0060255; HMDB0060256; HMDB00867; HMDB59750; HMDB60255; HMDB60256	C00502; C00878; C01685; C05411	CHEBI:20912; CHEBI:21077; CHEBI:48092; CHEBI:6268	Pentonic acid	-0.000262918	C5H10O6	-H(-)	100
KO:WT	171	171	0.0218458	0.466023	0.689222	0.313322	0.312138	165.041	HMDB0034394; HMDB34394		; CHEBI:91021	S-Propyl 1-propanesulfinothioate	0.000605482	C6H14OS2	-H(-)	100
KO:WT	70	70	0.021447	0.655773	0.81708	0.370754	0.370042	127.003	HMDB0059784; HMDB59784		; CHEBI:86395	5-Hydroxy-2-furoic acid	0.000237822	C5H4O4	-H(-)	100
KO:WT	62	62	0.0214142	0.589995	0.769103	0.348856	0.348314	123.058	HMDB0004181; HMDB0031852; HMDB0040141; HMDB0040143; HMDB04181; HMDB31852; HMDB40141; HMDB40143	C05827	; CHEBI:28104	1-(1-Oxopropyl)-1H-imidazole	-0.00124107	C6H8N2O	-H(-)	68
KO:WT	243	243	0.0207647	0.76816	0.882217	0.399888	0.399542	190.053	HMDB0011745; HMDB11745	C02712	CHEBI:165927	Acetyl-Met	0.00108403	C7H13NO3S	-H(-)	87
KO:WT	432	432	0.0206909	0.627085	0.79419	0.360385	0.359676	263.129	HMDB0001931; HMDB0030102; HMDB0031972; HMDB0033227; HMDB0033661; HMDB0034719; HMDB0035140; HMDB0035715; HMDB0035805; HMDB0035874; HMDB0036043; HMDB0036045; HMDB0036093; HMDB0036125; HMDB0036130; HMDB0036135; HMDB0036202; HMDB0036773; HMDB0036931; HMDB0037055; HMDB0037528; HMDB0038156; HMDB0040119; HMDB0041227; HMDB0041284; HMDB0124832; HMDB0134761; HMDB01931; HMDB30102; HMDB31972; HMDB33227; HMDB…	C06082; C09600	; CHEBI:18743; CHEBI:581942; CHEBI:62426	gamma-CEHC	0.00011324	C15H20O4	-H(-)	100
KO:WT	415	415	0.0205789	0.522903	0.731114	0.33111	0.33111	257.047	HMDB0133002; HMDB0133702; HMDB0133704; HMDB0133706; HMDB0133708			[4-(3-oxopentyl)phenyl]oxidanesulfonic acid	0.00154001	C11H14O5S	-H(-)	42
KO:WT	469	469	0.0202841	0.668161	0.824744	0.373513	0.373513	278.248	HMDB0062656; HMDB62656		; CHEBI:82984	Linoleamide	0.000669591	C18H33NO	-H(-)	100
KO:WT	498	498	0.0195987	0.584714	0.76575	0.346912	0.346796	293.05	HMDB0130026; HMDB0130027			3,4,5-trihydroxy-6-[(3-methoxy-3-oxopropanoyl)oxy]oxane-2-carboxylic acid	0.0012109	C10H14O10	-H(-)	71
KO:WT	4	4	0.0193915	0.657094	0.81708	0.370299	0.370042	67.0189	HMDB0006853; HMDB0006945; HMDB0013785; HMDB06853; HMDB06945; HMDB13785	C06145; C14275	CHEBI:28180; CHEBI:35559	Butynal	8.30354e-05	C4H4O	-H(-)	100
KO:WT	297	297	0.0191165	0.724235	0.861262	0.390445	0.390052	211.17	HMDB0031017; HMDB0031028; HMDB0031741; HMDB0032792; HMDB0034286; HMDB0037187; HMDB0037226; HMDB0037626; HMDB0037907; HMDB0038078; HMDB0039805; HMDB0040451; HMDB31017; HMDB31028; HMDB31741; HMDB32792; HMDB34286; HMDB37187; HMDB37226; HMDB37626; HMDB37907; HMDB38078; HMDB39805; HMDB40451			10-Undecenyl acetate	0.00010968	C13H24O2	-H(-)	100
KO:WT	31	31	0.019094	0.701836	0.851398	0.38614	0.385584	109.04	HMDB0003905; HMDB0006237; HMDB0033156; HMDB0060741; HMDB03905; HMDB06237; HMDB33156; HMDB60741	C05130	; CHEBI:27398	N-Acetylimidazole	0.000426064	C5H6N2O	-H(-)	100
KO:WT	336	336	0.0184223	0.701938	0.851398	0.385588	0.385584	227.141	HMDB0011174; HMDB0011175; HMDB0028915; HMDB0028937; HMDB11174; HMDB11175; HMDB28915; HMDB28937			Isoleucylproline	-0.000931762	C11H20N2O3	-H(-)	100
KO:WT	594	594	0.0184221	0.512121	0.721285	0.326658	0.326658	355.321	HMDB0061660; HMDB61660		; CHEBI:76980	2(R)-hydroxydocosanoic acid	0.000782468	C22H44O3	-H(-)	100
KO:WT	273	273	0.0174926	0.259289	0.515416	0.233943	0.233424	201.114	HMDB0000792; HMDB0031510; HMDB0040196; HMDB0059708; HMDB0059719; HMDB0059754; HMDB0062180; HMDB00792; HMDB31510; HMDB40196; HMDB59708; HMDB59719; HMDB59754; HMDB62180	C08277	; CHEBI:41865; CHEBI:68453; CHEBI:70747; CHEBI:89889	Sebacic acid	-0.000274418	C10H18O4	-H(-)	100
KO:WT	575	575	0.0174349	0.579385	0.762118	0.345516	0.345151	339.327	HMDB0000944; HMDB0035651; HMDB0035655; HMDB0035660; HMDB0035667; HMDB0040290; HMDB00944; HMDB35651; HMDB35655; HMDB35660; HMDB35667; HMDB40290	C08281	; CHEBI:28941; CHEBI:85983	C22:0	0.000346588	C22H44O2	-H(-)	100
KO:WT	524	524	0.0172051	0.570973	0.758484	0.34463	0.343505	306.109	HMDB0142220			2-cyano-3-(3,4-dihydroxy-5-nitrophenyl)-N,N-diethylpropanamide	0.000760994	C14H17N3O5	-H(-)	100
KO:WT	691	691	0.0171837	0.723412	0.861262	0.390606	0.390052	476.278	HMDB0011477; HMDB0011507; HMDB11477; HMDB11507		; CHEBI:76090; CHEBI:83058	LysoPE(0:0/18:2(9Z,12Z))	0.000529216	C23H44NO7P	-H(-)	100
KO:WT	278	278	0.0171433	0.715977	0.857611	0.388398	0.388398	204.03	HMDB0000881; HMDB0032963; HMDB0033528; HMDB00881; HMDB32963; HMDB33528	C02470; C08480	; CHEBI:10072	Xanthurenic acid	0.000291166	C10H7NO4	-H(-)	100
KO:WT	384	384	0.0168818	0.659741	0.818292	0.370591	0.370591	243.062	HMDB0000296; HMDB0000767; HMDB0006075; HMDB00296; HMDB00767; HMDB06075	C00299; C02067	CHEBI:16704; CHEBI:17802	Uridine	-0.0001535	C9H12N2O6	-H(-)	100
KO:WT	197	197	0.016686	0.53805	0.741506	0.335816	0.335816	173.082	HMDB0000837; HMDB0000893; HMDB0002023; HMDB0033838; HMDB0041606; HMDB0059727; HMDB0059757; HMDB0060684; HMDB00837; HMDB00893; HMDB02023; HMDB33838; HMDB41606; HMDB59727; HMDB59757; HMDB60684	C08278; C14570; C16658	; CHEBI:80644; CHEBI:89933; CHEBI:9300	Suberic acid	8.93751e-05	C8H14O4	-H(-)	100
KO:WT	143	143	0.0166653	0.750252	0.876814	0.397095	0.397095	155.107	HMDB0004362; HMDB0031263; HMDB0031271; HMDB0031514; HMDB0031531; HMDB0032265; HMDB0032307; HMDB0032413; HMDB0032491; HMDB0033167; HMDB0034716; HMDB0035307; HMDB0036208; HMDB0036222; HMDB0037023; HMDB0037496; HMDB0037618; HMDB0037629; HMDB0038272; HMDB0038275; HMDB0039736; HMDB0039794; HMDB0040210; HMDB0059728; HMDB0059817; HMDB0059840; HMDB0059894; HMDB0060286; HMDB04362; HMDB31263; HMDB31271; HM…		; CHEBI:206353; CHEBI:58968	C9:1	0.000453915	C9H16O2	-H(-)	100
KO:WT	672	672	0.0165908	0.843574	0.918676	0.416132	0.416053	447.159	HMDB0035134; HMDB35134			Armillaridin	-0.00134132	C24H29ClO6	-H(-)	14
KO:WT	425	425	0.0163277	0.645877	0.809885	0.367546	0.366784	259.118	HMDB0032857; HMDB32857			Glycerol tripropanoate	0.000282952	C12H20O6	-H(-)	100
KO:WT	233	233	0.0160012	0.656554	0.81708	0.370594	0.370042	187.108	HMDB0000206; HMDB0000446; HMDB0000759; HMDB00206; HMDB0028700; HMDB0028844; HMDB0028907; HMDB0028929; HMDB0029120; HMDB00446; HMDB00759; HMDB28700; HMDB28844; HMDB28907; HMDB28929; HMDB29120	C02155; C02727; C12989	; CHEBI:17752; CHEBI:35704; CHEBI:73514	Gly-Leu	0.000458289	C8H16N2O3	-H(-)	100
KO:WT	170	170	0.0154389	0.726908	0.861313	0.390075	0.390075	165.019	HMDB0002107; HMDB0002334; HMDB0002428; HMDB0032613; HMDB0061917; HMDB02107; HMDB02334; HMDB02428; HMDB32613; HMDB61917	C01606; C06337	; CHEBI:15702; CHEBI:29069; CHEBI:30043	Phthalate	0.000197905	C8H6O4	-H(-)	100
KO:WT	281	281	0.0154076	0.646644	0.809885	0.366784	0.366784	205.087	HMDB0030762; HMDB0031729; HMDB0031973; HMDB0032348; HMDB0033594; HMDB0034122; HMDB0034135; HMDB0035071; HMDB0041410; HMDB0127763; HMDB0132972; HMDB0132974; HMDB0132975; HMDB0132976; HMDB0132977; HMDB0132987; HMDB0135898; HMDB30762; HMDB31729; HMDB31973; HMDB32348; HMDB33594; HMDB34122; HMDB34135; HMDB35071; HMDB41410	C10476; C14567	; CHEBI:259672	Ethyl trans-p-methoxycinnamate	-1.89061e-05	C12H14O3	-H(-)	100
KO:WT	2	2	0.0149289	0.797149	0.896209	0.405879	0.405879	59.0137	HMDB0000042; HMDB0002165; HMDB0003344; HMDB00042; HMDB02165; HMDB03344	C00033; C00266	CHEBI:15366; CHEBI:17071	Acetatic acid	0.000103943	C2H4O2	-H(-)	100
KO:WT	443	443	0.0145602	0.905705	0.947602	0.429154	0.429154	269.088	HMDB0029955; HMDB29955			D-erythro-L-galacto-Nonulose	0.00022172	C9H18O9	-H(-)	100
KO:WT	221	221	0.0139123	0.572603	0.758484	0.34442	0.343505	183.103	HMDB0036117; HMDB0036998; HMDB0039052; HMDB0039710; HMDB0040883; HMDB36117; HMDB36998; HMDB39052; HMDB39710; HMDB40883			5-exo-Hydroxy-1,2-campholide	-4.19268e-05	C10H16O3	-H(-)	100
KO:WT	365	365	0.0136006	0.724625	0.861262	0.390052	0.390052	237.186	HMDB0029350; HMDB0030428; HMDB0031383; HMDB0031384; HMDB0032054; HMDB0032209; HMDB0032291; HMDB0032343; HMDB0033228; HMDB0034673; HMDB0035287; HMDB0035887; HMDB0036032; HMDB0036730; HMDB0036880; HMDB0037195; HMDB0037279; HMDB0037284; HMDB0038136; HMDB0038138; HMDB0038196; HMDB0038197; HMDB0038247; HMDB0038248; HMDB0038250; HMDB0039130; HMDB0039745; HMDB0040273; HMDB0040281; HMDB0041589; HMDB29350…	C09652; C16773; C16774		Geranyl 3-methylbutanoate	0.000316445	C15H26O2	-H(-)	100
KO:WT	501	501	0.0135304	0.804107	0.897472	0.406451	0.406451	293.149	HMDB0028919; HMDB0028941; HMDB0029108; HMDB0029109; HMDB0033464; HMDB0139646; HMDB28919; HMDB28941; HMDB29108; HMDB29109; HMDB33464			Isoleucyl-Tyrosine	0.00118184	C15H22N2O4	-H(-)	75
KO:WT	20	20	0.0135272	0.683185	0.838286	0.380082	0.379646	99.0086	HMDB0032523; HMDB32523	C19524	CHEBI:36595	Succinic anhydride	0.000215456	C4H4O3	-H(-)	100
KO:WT	349	349	0.0135263	0.563886	0.756768	0.342728	0.342728	231.101	HMDB0029504; HMDB0036189; HMDB0036605; HMDB0135874; HMDB29504; HMDB36189; HMDB36605		; CHEBI:862793	Marindinin	0.00127121	C14H16O3	-H(-)	65
KO:WT	27	27	0.0132486	0.499052	0.709961	0.322456	0.32153	107.05	HMDB0001858; HMDB0002048; HMDB0002055; HMDB0003119; HMDB0013762; HMDB0033895; HMDB01858; HMDB02048; HMDB02055; HMDB03119; HMDB13762; HMDB33895	C01403; C01467; C01468; C01542; C03485	CHEBI:16579; CHEBI:17231; CHEBI:17847; CHEBI:17987; CHEBI:28054	Benzyl alcohol	9.89612e-05	C7H8O	-H(-)	100
KO:WT	339	339	0.0131986	0.692958	0.845403	0.383071	0.382869	228.161	HMDB0013267; HMDB13267		; CHEBI:74430	N-Decanoylglycine	-0.000161453	C12H23NO3	-H(-)	100
KO:WT	335	335	0.0131191	0.708889	0.854882	0.387572	0.387162	227.128	HMDB0000933; HMDB0030994; HMDB00933; HMDB30994	C16308	; CHEBI:545687	Traumatic acid	0.000520191	C12H20O4	-H(-)	100
KO:WT	324	324	0.0122446	0.883032	0.934592	0.423597	0.423262	223.17	HMDB0000560; HMDB0030426; HMDB0030427; HMDB0031015; HMDB0032053; HMDB0032342; HMDB0032524; HMDB0036424; HMDB0037814; HMDB0038246; HMDB0038259; HMDB0038260; HMDB0039129; HMDB00560; HMDB30426; HMDB30427; HMDB31015; HMDB32053; HMDB32342; HMDB32524; HMDB36424; HMDB37814; HMDB38246; HMDB38259; HMDB38260; HMDB39129		; CHEBI:70719	Goshuyic acid	2.59504e-05	C14H24O2	-H(-)	100
KO:WT	742	742	0.0122274	0.777288	0.884259	0.402235	0.400467	667.26	HMDB0036527; HMDB0037590; HMDB0039365; HMDB36527; HMDB37590; HMDB39365			Myricanol 5-[arabinosyl-(1->6)-glucoside]	0.000415801	C32H44O15	-H(-)	100
KO:WT	291	291	0.0119804	0.720929	0.860861	0.38987	0.38987	209.155	HMDB0030425; HMDB0031014; HMDB0032052; HMDB0032098; HMDB0037286; HMDB0037307; HMDB0037390; HMDB0038249; HMDB0038258; HMDB0038291; HMDB0040232; HMDB0041554; HMDB30425; HMDB31014; HMDB32052; HMDB32098; HMDB37286; HMDB37307; HMDB37390; HMDB38249; HMDB38258; HMDB38291; HMDB40232; HMDB41554			C13:2	0.000151212	C13H22O2	-H(-)	100
KO:WT	509	509	0.0119025	0.663659	0.821825	0.372191	0.372191	299.116	HMDB0038332; HMDB0041405; HMDB38332; HMDB41405			2-(3-Hydroxyphenyl)ethanol 1''-glucoside	-0.00198627	C14H20O7	-H(-)	20
KO:WT	378	378	0.0116097	0.692953	0.845403	0.383677	0.382869	241.217	HMDB0000826; HMDB0030469; HMDB0032250; HMDB0032328; HMDB0036218; HMDB0036220; HMDB0037306; HMDB0038907; HMDB0040998; HMDB0041588; HMDB0059820; HMDB0059833; HMDB0061707; HMDB00826; HMDB30469; HMDB32250; HMDB32328; HMDB36218; HMDB36220; HMDB37306; HMDB38907; HMDB40998; HMDB41588; HMDB59820; HMDB59833; HMDB61707	C16537	; CHEBI:32361; CHEBI:39250; CHEBI:42504; CHEBI:447965	C15:0	9.46566e-05	C15H30O2	-H(-)	100
KO:WT	582	582	0.0114919	0.768699	0.882217	0.399572	0.399542	347.259	HMDB0029683; HMDB0035477; HMDB0036801; HMDB0112069; HMDB0112073; HMDB29683; HMDB35477; HMDB36801	C10759		2-Hydroxy-6-pentadecylbenzoic acid	-0.000126251	C22H36O3	-H(-)	100
KO:WT	131	131	0.0111869	0.76307	0.881083	0.399028	0.399028	150.056	HMDB0001859; HMDB0002210; HMDB0012219; HMDB0012992; HMDB0029703; HMDB0032609; HMDB0033903; HMDB0059846; HMDB0060680; HMDB0061919; HMDB01859; HMDB02210; HMDB12219; HMDB12992; HMDB29703; HMDB32609; HMDB33903; HMDB59846; HMDB60680; HMDB61919	C03005; C06804; C16571; C17755; C17756	; CHEBI:16394; CHEBI:46195; CHEBI:55484; CHEBI:73244; CHEBI:74683; CHEBI:74684	Acetaminophen	0.000282945	C8H9NO2	-H(-)	100
KO:WT	266	266	0.0110918	0.693692	0.845403	0.382869	0.382869	199.098	HMDB0000603; HMDB0013227; HMDB0030989; HMDB0030990; HMDB0034491; HMDB0034971; HMDB0036715; HMDB00603; HMDB13227; HMDB30989; HMDB30990; HMDB34491; HMDB34971; HMDB36715		; CHEBI:89730	cis-4-Decenedioic acid	-0.000223726	C10H16O4	-H(-)	100
KO:WT	125	125	0.0106623	0.73941	0.872096	0.394958	0.394958	149.009	HMDB0000956; HMDB0029878; HMDB0059916; HMDB0062642; HMDB00956; HMDB29878; HMDB59916; HMDB62642	C00898; C02107	; CHEBI:15671; CHEBI:15672; CHEBI:48929	Tartaric acid	0.000242917	C4H6O6	-H(-)	100
KO:WT	679	679	0.0103267	0.815884	0.901438	0.408256	0.408247	452.41	HMDB0062678; HMDB62678		; CHEBI:87768	N-hexacosanoylglycine	0.000879122	C28H55NO3	-H(-)	100
KO:WT	492	492	0.0100464	0.82438	0.903061	0.408982	0.408982	291.069	HMDB0135230; HMDB0135553; HMDB0135583; HMDB0135585			(1,3-diphenylpropoxy)sulfonic acid	0.000847128	C15H16O4S	-H(-)	100
KO:WT	326	326	0.00999271	0.777959	0.884259	0.401985	0.400467	225.039	HMDB0012199; HMDB0012283; HMDB0033842; HMDB0033893; HMDB0125585; HMDB0125586; HMDB0125587; HMDB0126510; HMDB12199; HMDB12283; HMDB33842; HMDB33893	C00251; C00254	; CHEBI:16666; CHEBI:17333	Chorismate	0.00121063	C10H10O6	-H(-)	71
KO:WT	48	48	0.00992843	0.817038	0.901438	0.408247	0.408247	116.051	HMDB0000738; HMDB0034171; HMDB00738; HMDB34171	C00463; C16074	CHEBI:16881; CHEBI:25979	Indole	2.76949e-05	C8H7N	-H(-)	100
KO:WT	66	66	0.00942215	0.778688	0.884259	0.401171	0.400467	125.035	HMDB0000262; HMDB0002024; HMDB00262; HMDB0029736; HMDB0060261; HMDB02024; HMDB29736; HMDB60261	C00178; C02835	; CHEBI:16974; CHEBI:17821; CHEBI:70801	Thymine	0.000895705	C5H6N2O2	-H(-)	100
KO:WT	261	261	0.00907539	0.749028	0.876716	0.397051	0.397051	197.082	HMDB0004998; HMDB0030991; HMDB0033093; HMDB0034099; HMDB0059768; HMDB0059779; HMDB0131265; HMDB0135755; HMDB04998; HMDB30991; HMDB33093; HMDB34099; HMDB59768; HMDB59779		; CHEBI:125366; CHEBI:200157; CHEBI:89869; CHEBI:89887	Guaifenesin	0.000124707	C10H14O4	-H(-)	100
KO:WT	60	60	0.00898627	0.78077	0.884259	0.400467	0.400467	121.04	HMDB0001406; HMDB0031861; HMDB01406; HMDB31861	C00153	; CHEBI:17154	Nicotinamide	0.00102035	C6H6N2O	-H(-)	97
KO:WT	96	96	0.00867687	0.806308	0.897745	0.406973	0.406574	137.025	HMDB0000500; HMDB0001895; HMDB0002466; HMDB0004062; HMDB0015470; HMDB0032576; HMDB0032920; HMDB0033812; HMDB00500; HMDB0059965; HMDB0062484; HMDB01895; HMDB02466; HMDB04062; HMDB15470; HMDB32576; HMDB32920; HMDB33812; HMDB59965; HMDB62484	C00156; C00587; C00805; C05585; C10832; C16700	; CHEBI:16914; CHEBI:28508; CHEBI:30763; CHEBI:30764; CHEBI:50198; CHEBI:50205	4-Hydroxybenzoate	-0.000472135	C7H6O3	-H(-)	100
KO:WT	15	15	0.00858481	0.876454	0.934592	0.424535	0.423262	93.046	HMDB0033112; HMDB33112			Methylpyrazine	-0.000167235	C5H6N2	-H(-)	100
KO:WT	444	444	0.00838865	0.815	0.901438	0.408989	0.408247	269.175	HMDB0040459; HMDB40459			Ethylene brassylate	0.000693601	C15H26O4	-H(-)	100
KO:WT	413	413	0.00837062	0.789286	0.889972	0.403054	0.403054	255.197	HMDB0040904; HMDB40904			Ipomeatetrahydrofuran	-0.00066492	C15H28O3	-H(-)	100
KO:WT	400	400	0.00818694	0.832838	0.909733	0.412004	0.412004	251.093	HMDB0030668; HMDB0038551; HMDB0125460; HMDB0137142; HMDB30668; HMDB38551			1-(2,4,6-Trimethoxyphenyl)-1,3-butanedione	-0.00079305	C13H16O5	-H(-)	100
KO:WT	720	720	0.00790043	0.784006	0.886619	0.401535	0.401535	545.458	HMDB0040921; HMDB40921			Diepomuricanin A	-0.000334726	C35H62O4	-H(-)	100
KO:WT	112	112	0.00761447	0.718076	0.858787	0.388931	0.388931	143.108	HMDB0000482; HMDB0001877; HMDB0029980; HMDB0030368; HMDB0031230; HMDB0031290; HMDB0031478; HMDB0031579; HMDB0031587; HMDB0031588; HMDB0031596; HMDB0031638; HMDB0031703; HMDB0032046; HMDB0032047; HMDB0032203; HMDB0032225; HMDB0032272; HMDB0032335; HMDB0032551; HMDB0034161; HMDB0034164; HMDB0034234; HMDB0034459; HMDB0035457; HMDB0036165; HMDB0039217; HMDB0039620; HMDB0040209; HMDB0040251; HMDB00402…	C06423; C07185	; CHEBI:25646; CHEBI:28837; CHEBI:39867; CHEBI:744024; CHEBI:86055; CHEBI:87373; CHEBI:87419; CHEBI:87510; CHEBI:87683; CHEBI:88826	Octanoic acid	6.11587e-05	C8H16O2	-H(-)	100
KO:WT	593	593	0.00745266	0.793669	0.893604	0.404699	0.404699	355.285	HMDB0011536; HMDB0011537; HMDB0011566; HMDB0011567; HMDB0033372; HMDB0034031; HMDB0094684; HMDB11536; HMDB11537; HMDB11566; HMDB11567; HMDB33372; HMDB34031; HMDB94684		; CHEBI:73990; CHEBI:75342; CHEBI:75757	MG(0:0/18:1(11Z)/0:0)	0.000705316	C21H40O4	-H(-)	100
KO:WT	256	256	0.00729442	0.80972	0.899819	0.407514	0.407514	195.102	HMDB0036226; HMDB0037725; HMDB0037734; HMDB0135672; HMDB36226; HMDB37725; HMDB37734			2,6-Dimethoxy-4-propylphenol	0.000289094	C11H16O3	-H(-)	100
KO:WT	418	418	0.00700421	0.742869	0.873496	0.395592	0.395592	257.175	HMDB0000872; HMDB0040429; HMDB0041618; HMDB0059946; HMDB0059947; HMDB00872; HMDB40429; HMDB41618; HMDB59946; HMDB59947	C11002; C14260	; CHEBI:76308	Tetradecanedioic acid	0.000628226	C14H26O4	-H(-)	100
KO:WT	681	681	0.00636186	0.869877	0.932964	0.422525	0.422525	460.328	HMDB0000596; HMDB0000648; HMDB00596; HMDB00648	C01747; C03108	; CHEBI:16874	Glucosylsphingosine	-0.000481169	C24H47NO7	-H(-)	100
KO:WT	483	483	0.00625382	0.857298	0.925815	0.42052	0.419287	285.244	HMDB0031042; HMDB0061663; HMDB31042; HMDB61663		; CHEBI:582699	Avocadene	-7.74403e-05	C17H34O3	-H(-)	100
KO:WT	246	246	0.00595506	0.845803	0.918676	0.416053	0.416053	191.082	HMDB0001004; HMDB0001324; HMDB0001390; HMDB0001411; HMDB0001427; HMDB01004; HMDB01324; HMDB01390; HMDB01411; HMDB01427		; CHEBI:89087	Oxoamide	0.000821717	C10H12N2O2	-H(-)	100
KO:WT	155	155	0.00546417	0.933419	0.963353	0.436349	0.436287	159.084	HMDB0031572; HMDB0032426; HMDB31572; HMDB32426		; CHEBI:87335	2-Methyl-4-propyl-1,3-oxathiane	0.000660436	C8H16OS	-H(-)	100
KO:WT	165	165	0.00534993	0.881436	0.934592	0.424586	0.423262	163.061	HMDB0000174; HMDB0000849; HMDB0002712; HMDB0003081; HMDB0005876; HMDB0010207; HMDB0011726; HMDB0011736; HMDB0012327; HMDB00174; HMDB0029196; HMDB0033821; HMDB0059624; HMDB0059625; HMDB0060267; HMDB0062477; HMDB0062489; HMDB00849; HMDB0124735; HMDB02712; HMDB03081; HMDB05876; HMDB10207; HMDB11726; HMDB11736; HMDB12327; HMDB29196; HMDB33821; HMDB59624; HMDB59625; HMDB60267; HMDB62477; HMDB62489	C00507; C00861; C01018; C01721; C02095; C02781; C07326	; CHEBI:16070; CHEBI:17617; CHEBI:17897; CHEBI:27442; CHEBI:42564; CHEBI:42589; CHEBI:48204; CHEBI:62346; CHEBI:90759	Deoxyhexose	0.000127392	C6H12O5	-H(-)	100
KO:WT	165	165	0.00534993	0.881436	0.934592	0.424586	0.423262	163.061	HMDB0033050; HMDB0033051; HMDB0039783; HMDB33050; HMDB33051; HMDB39783			Butyl isopropyl disulfide	0.000995792	C7H16S2	-H(-)	100
KO:WT	465	465	0.00501199	0.891419	0.936477	0.424115	0.424115	277.144	HMDB0001518; HMDB0013248; HMDB0013835; HMDB0033244; HMDB0133045; HMDB0133047; HMDB0133048; HMDB0133084; HMDB0133085; HMDB0133086; HMDB0133087; HMDB0133088; HMDB0133089; HMDB0133090; HMDB0133091; HMDB01518; HMDB13248; HMDB13835; HMDB33244	C03343; C14214; C15205	; CHEBI:17243; CHEBI:34687; CHEBI:626842; CHEBI:79053	alpha-CEHC	0.000531013	C16H22O4	-H(-)	100
KO:WT	636	636	0.00495743	0.885489	0.934592	0.423609	0.423262	399.325	HMDB0000501; HMDB0001331; HMDB0001993; HMDB0003550; HMDB0005997; HMDB0006721; HMDB0006722; HMDB0015504; HMDB0034328; HMDB0035585; HMDB0036012; HMDB0039871; HMDB00501; HMDB0060131; HMDB0060132; HMDB01331; HMDB01993; HMDB03550; HMDB05997; HMDB06721; HMDB06722; HMDB15504; HMDB34328; HMDB35585; HMDB36012; HMDB39871; HMDB60131; HMDB60132	C01561; C05455	; CHEBI:17899; CHEBI:17933; CHEBI:31186	7-Ketocholesterol	0.00160773	C27H44O2	-H(-)	38
KO:WT	680	680	0.00455901	0.916552	0.955052	0.432528	0.432528	457.368	HMDB0033256; HMDB0034549; HMDB0034643; HMDB0034648; HMDB0034656; HMDB0035034; HMDB0035324; HMDB0036433; HMDB0036540; HMDB0038799; HMDB0038800; HMDB0038801; HMDB0038802; HMDB0038803; HMDB0039212; HMDB0040553; HMDB0041183; HMDB0041533; HMDB33256; HMDB34549; HMDB34643; HMDB34648; HMDB34656; HMDB35034; HMDB35324; HMDB36433; HMDB36540; HMDB38799; HMDB38800; HMDB38801; HMDB38802; HMDB38803; HMDB39212; …	C08980; C17421		(20S,24E)-20,26-Dihydroxy-24-dammaren-3-one	0.000899052	C30H50O3	-H(-)	100
KO:WT	300	300	0.00443889	0.881703	0.934592	0.424128	0.423262	213.114	HMDB0030984; HMDB0030985; HMDB0030986; HMDB30984; HMDB30985; HMDB30986			5-Hexyltetrahydro-2-oxo-3-furancarboxylic acid	-0.000306522	C11H18O4	-H(-)	100
KO:WT	267	267	0.0044015	0.879197	0.934592	0.424094	0.423262	199.134	HMDB0032662; HMDB0036029; HMDB0037179; HMDB32662; HMDB36029; HMDB37179		; CHEBI:132854	(S)-9-Hydroxy-10-undecenoic acid	0.00011438	C11H20O3	-H(-)	100
KO:WT	34	34	0.00366898	0.929711	0.961847	0.435785	0.435605	110.072	HMDB0000870; HMDB0014417; HMDB0060263; HMDB00870; HMDB14417; HMDB60263	C00388	; CHEBI:18295; CHEBI:59170	Histamine	0.000455517	C5H9N3	-H(-)	100
KO:WT	558	558	0.00353075	0.848494	0.920299	0.416789	0.416789	329.03	HMDB0030643; HMDB0041395; HMDB0041396; HMDB30643; HMDB41395; HMDB41396			Blighinone	-5.41343e-05	C16H10O8	-H(-)	100
KO:WT	540	540	0.00335609	0.949552	0.97621	0.44211	0.44211	315.253	HMDB0011532; HMDB0011563; HMDB0031008; HMDB0059633; HMDB0072849; HMDB0072862; HMDB0072865; HMDB0072878; HMDB11532; HMDB11563; HMDB31008; HMDB59633; HMDB72849; HMDB72862; HMDB72865; HMDB72878	C15988	; CHEBI:49254	MG(0:0/15:0/0:0)	0.000700885	C18H36O4	-H(-)	100
KO:WT	241	241	0.00332845	0.90811	0.948492	0.429709	0.429557	189.041	HMDB0012710; HMDB0059927; HMDB0240294; HMDB12710; HMDB59927	C00944	; CHEBI:17947	3-Dehydroquinate	-0.000296692	C7H10O6	-H(-)	100
KO:WT	241	241	0.00332845	0.90811	0.948492	0.429709	0.429557	189.041	HMDB0037815; HMDB37815			5-(Methylthio)-2-[(methylthio)methyl]-2-pentenal	0.000571708	C8H14OS2	-H(-)	100
KO:WT	214	214	0.00287646	0.923514	0.959008	0.434636	0.434319	180.031	HMDB0006954; HMDB0033733; HMDB0038054; HMDB06954; HMDB33733; HMDB38054	C06050; C15770	; CHEBI:63558	2-Methyl-3-hydroxy-5-formylpyridine-4-carboxylate	-0.000763684	C8H7NO4	-H(-)	100
KO:WT	272	272	0.00284538	0.951594	0.977004	0.442469	0.442469	201.092	HMDB0030816; HMDB0031663; HMDB0132938; HMDB30816; HMDB31663			6-Acetyl-2,2-dimethyl-2H-1-benzopyran	0.000374871	C13H14O2	-H(-)	100
KO:WT	259	259	0.0025718	0.96157	0.983307	0.445324	0.445324	197.045	HMDB0000291; HMDB0002085; HMDB0003503; HMDB00291; HMDB0029170; HMDB0033836; HMDB0041662; HMDB0125024; HMDB0125529; HMDB0126478; HMDB0126489; HMDB0130476; HMDB0131426; HMDB0133489; HMDB0137136; HMDB0137823; HMDB0140947; HMDB0142084; HMDB0142087; HMDB02085; HMDB03503; HMDB29170; HMDB33836; HMDB41662	C01207; C05584; C10833	; CHEBI:1127735; CHEBI:17807; CHEBI:68329; CHEBI:87247	Vanillylmandelic acid	0.000823716	C9H10O5	-H(-)	100
KO:WT	202	202	0.00180003	0.970371	0.986892	0.447022	0.446947	174.088	HMDB0000904; HMDB0003148; HMDB00904; HMDB03148	C00327	; CHEBI:16349	Citrulline	0.000285934	C6H13N3O3	-H(-)	100
KO:WT	535	535	0.00153983	0.944264	0.972074	0.440237	0.440237	313.077	HMDB0015667; HMDB15667		; CHEBI:77780	Sulfaphenazole	-0.000388262	C15H14N4O2S	-H(-)	100
KO:WT	511	511	0.00144097	0.971492	0.986892	0.446947	0.446947	299.258	HMDB0010737; HMDB0037396; HMDB0061661; HMDB0061662; HMDB0061706; HMDB0062549; HMDB0112180; HMDB0112181; HMDB0112182; HMDB0112183; HMDB0112193; HMDB10737; HMDB37396; HMDB61661; HMDB61662; HMDB61706; HMDB62549		; CHEBI:136406; CHEBI:136638; CHEBI:19660; CHEBI:85208	(R)-3-Hydroxy-Octadecanoic acid	0.000733281	C18H36O3	-H(-)	100
KO:WT	673	673	0.00122444	0.978052	0.989249	0.44819	0.448015	447.312	HMDB0032783; HMDB0034293; HMDB32783; HMDB34293			Porrigenin A	-0.000157242	C27H44O5	-H(-)	100
KO:WT	416	416	0.00102269	0.98153	0.989249	0.448015	0.448015	257.078	HMDB0000884; HMDB0002331; HMDB0004813; HMDB00884; HMDB02331; HMDB04813	C05131	; CHEBI:45996; CHEBI:89487	Ribothymidine	0.000233035	C10H14N2O6	-H(-)	100
KO:WT	703	703	0.000931215	0.987098	0.992259	0.449378	0.449378	503.162	HMDB0001262; HMDB0003213; HMDB0003539; HMDB0006599; HMDB0006857; HMDB0011729; HMDB0011730; HMDB0029910; HMDB0029921; HMDB0029922; HMDB0029929; HMDB0029930; HMDB0029937; HMDB0033673; HMDB0033748; HMDB0034072; HMDB0035322; HMDB0038851; HMDB0038852; HMDB0038853; HMDB0039703; HMDB0039704; HMDB0039706; HMDB0039707; HMDB0039708; HMDB0040181; HMDB0040984; HMDB0041948; HMDB0060468; HMDB01262; HMDB03213; …	C00420; C00492; C00713; C00721; C01355; C01835; C03661; C05404; C07283; C08243; C08251	; CHEBI:16885; CHEBI:27931; CHEBI:397485; CHEBI:61771; CHEBI:6731; CHEBI:7912; CHEBI:9859	Trisaccharide	-0.000518426	C18H32O16	-H(-)	100
KO:WT	635	635	0.000929147	0.981265	0.989249	0.448482	0.448015	399.165	HMDB0030975; HMDB30975			Corchoionoside B	0.000814852	C19H28O9	-H(-)	100
KO:WT	623	623	0.000598004	0.995658	0.998254	0.452093	0.452093	385.165	HMDB0030810; HMDB0035404; HMDB0035405; HMDB30810; HMDB35404; HMDB35405			Porson	0.000490999	C22H26O6	-H(-)	100
KO:WT	153	153	0.000306455	0.992749	0.996637	0.451361	0.451361	159.066	HMDB0000555; HMDB0000857; HMDB0002441; HMDB0029167; HMDB0029573; HMDB0041605; HMDB00555; HMDB0059722; HMDB0059738; HMDB0059893; HMDB0061676; HMDB00857; HMDB02441; HMDB29167; HMDB29573; HMDB41605; HMDB59722; HMDB59738; HMDB59893; HMDB61676	C02656	; CHEBI:30531; CHEBI:391281; CHEBI:68459; CHEBI:68502; CHEBI:70855	Pimelate	9.24746e-05	C7H12O4	-H(-)	100
KO:WT	615	615	7.36162e-05	0.999109	0.999944	0.453069	0.452859	377.269	HMDB0004666; HMDB0011548; HMDB0011549; HMDB0011578; HMDB0011579; HMDB0035273; HMDB0036356; HMDB0036568; HMDB04666; HMDB11548; HMDB11549; HMDB11578; HMDB11579; HMDB35273; HMDB36356; HMDB36568	C13856	; CHEBI:34071; CHEBI:52392; CHEBI:66735	2-Arachidonylglycerol	0.000836758	C23H38O4	-H(-)	100
KO:WT	253	253	-2.19689e-06	0.999944	0.999944	0.452859	0.452859	195.03	HMDB0030800; HMDB0059809; HMDB0125373; HMDB0125523; HMDB0125584; HMDB0126031; HMDB0126041; HMDB0131758; HMDB0132449; HMDB0132521; HMDB0137120; HMDB0137166; HMDB30800; HMDB59809		; CHEBI:89654	3-Methoxy-4,5-methylenedioxybenzoic acid	0.000340242	C9H8O5	-H(-)	100
KO:WT	192	192	-0.000672229	0.979838	0.989249	0.448418	0.448015	171.078	HMDB0000721; HMDB0011178; HMDB00721; HMDB11178		; CHEBI:356660	Glycylproline	-0.000479803	C7H12N2O3	-H(-)	100
KO:WT	548	548	-0.000789306	0.986391	0.992259	0.449644	0.449378	324.172	HMDB0015383; HMDB15383	C07543	CHEBI:4822	Ergonovine	0.00020083	C19H23N3O2	-H(-)	100
KO:WT	741	741	-0.00103212	0.97512	0.989249	0.448025	0.448015	665.426	HMDB0039050; HMDB39050			Notoginsenoside T2	0.00133501	C37H62O10	-H(-)	58
KO:WT	366	366	-0.00125756	0.977812	0.989249	0.44867	0.448015	237.222	HMDB0034181; HMDB0037544; HMDB0060482; HMDB34181; HMDB37544; HMDB60482	C06123	; CHEBI:17585	3-Methylcyclopentadecanone	-4.22038e-05	C16H30O	-H(-)	100
KO:WT	23	23	-0.00126831	0.966926	0.986162	0.446617	0.446617	103.004	HMDB0000691; HMDB0001352; HMDB0006781; HMDB0006938; HMDB00691; HMDB01352; HMDB06781; HMDB06938	C00168; C01146; C04025	CHEBI:16992; CHEBI:30794; CHEBI:30841	Hydroxypyruvate	-1.01629e-05	C3H4O4	-H(-)	100
KO:WT	123	123	-0.00129939	0.965078	0.985585	0.446355	0.446355	147.081	HMDB0002214; HMDB0030837; HMDB0031616; HMDB0032014; HMDB0032015; HMDB0032016; HMDB0032017; HMDB0032140; HMDB0033382; HMDB0034121; HMDB0059845; HMDB0133593; HMDB0133746; HMDB02214; HMDB30837; HMDB31616; HMDB32014; HMDB32015; HMDB32016; HMDB32017; HMDB32140; HMDB33382; HMDB34121; HMDB59845	C06577; C10452	; CHEBI:28671; CHEBI:992716	Cuminaldehyde	0.000377755	C10H12O	-H(-)	100
KO:WT	45	45	-0.00138145	0.968449	0.986407	0.446728	0.446728	115.04	HMDB0000019; HMDB0000310; HMDB0000720; HMDB0001865; HMDB00019; HMDB0003771; HMDB0004260; HMDB0012233; HMDB0029172; HMDB00310; HMDB0031643; HMDB0034466; HMDB00720; HMDB0128916; HMDB0128917; HMDB0128943; HMDB0129096; HMDB0129097; HMDB0129098; HMDB0132477; HMDB01865; HMDB03771; HMDB04260; HMDB12233; HMDB29172; HMDB31643; HMDB34466	C00141; C03273; C06255	; CHEBI:16530; CHEBI:33033; CHEBI:37079; CHEBI:39153; CHEBI:45630	Ketovaline	0.000250109	C5H8O3	-H(-)	100
KO:WT	768	768	-0.00149093	0.958805	0.981786	0.444635	0.444635	934.461	HMDB0116045; HMDB0116047; HMDB0116053; HMDB0116169			CDP-DG(a-13:0/18:2(9Z,11Z))	-0.00128557	C43H75N3O15P2	-H(-)	63
KO:WT	617	617	-0.00289457	0.955303	0.979504	0.443602	0.443602	379.248	HMDB0002082; HMDB02082			Bisnorcholic acid	0.0012644	C22H36O5	-H(-)	65
KO:WT	726	726	-0.00301453	0.866723	0.93088	0.421581	0.421581	577.375	HMDB0030046; HMDB30046			Asparagoside A	-0.000319029	C33H54O8	-H(-)	100
KO:WT	227	227	-0.00308641	0.922362	0.959008	0.43468	0.434319	185.155	HMDB0000947; HMDB0002373; HMDB0032044; HMDB0032325; HMDB0032448; HMDB0033618; HMDB0033848; HMDB0034134; HMDB0034456; HMDB0034458; HMDB0034460; HMDB0036034; HMDB0036229; HMDB0038237; HMDB0038267; HMDB0039215; HMDB0040171; HMDB0040193; HMDB0040266; HMDB0041559; HMDB0059831; HMDB0059860; HMDB0062119; HMDB0094659; HMDB00947; HMDB02373; HMDB32044; HMDB32325; HMDB32448; HMDB33618; HMDB33848; HMDB34134;…	C17715	; CHEBI:32368; CHEBI:63864; CHEBI:87511; CHEBI:87542	Undecanoic acid	3.45214e-05	C11H22O2	-H(-)	100
KO:WT	223	223	-0.00341893	0.930578	0.961847	0.435605	0.435605	185.06	HMDB0032708; HMDB32708	C13014	CHEBI:32918	1-Naphthaleneacetic acid	0.00115825	C12H10O2	-H(-)	78
KO:WT	108	108	-0.00415958	0.92409	0.959008	0.434319	0.434319	142.066	HMDB0033115; HMDB0041802; HMDB0042004; HMDB33115; HMDB41802; HMDB42004	C02227	; CHEBI:132813; CHEBI:27878	6-Methylquinoline	0.000232559	C10H9N	-H(-)	100
KO:WT	320	320	-0.00474501	0.857834	0.925815	0.419601	0.419287	223.077	HMDB0032584; HMDB0135404; HMDB0135599; HMDB0135600; HMDB0135602; HMDB0135603; HMDB0135604; HMDB0135607; HMDB0141385; HMDB0141386; HMDB0141387; HMDB32584	C14231		4-Hydroxychalcone	-0.000161664	C15H12O2	-H(-)	100
KO:WT	454	454	-0.00503291	0.898618	0.942752	0.426957	0.426957	273.15	HMDB0032697; HMDB0033090; HMDB0038939; HMDB0040926; HMDB0060354; HMDB0060388; HMDB32697; HMDB33090; HMDB38939; HMDB40926; HMDB60354; HMDB60388	C17560; C18131	; CHEBI:61122	1b-Furanoeudesm-4(15)-en-1-ol acetate	-0.00059143	C17H22O3	-H(-)	100
KO:WT	399	399	-0.00510402	0.902158	0.945177	0.428055	0.428055	251.082	HMDB0014397; HMDB0014914; HMDB0038571; HMDB0060651; HMDB0060653; HMDB0060658; HMDB0060978; HMDB14397; HMDB14914; HMDB38571; HMDB60651; HMDB60653; HMDB60658; HMDB60978	C07443; C07492; C07496; C16601; C16602	; CHEBI:3388; CHEBI:7824; CHEBI:8107	Phenytoin	0.000907574	C15H12N2O2	-H(-)	100
KO:WT	487	487	-0.00530382	0.882411	0.934592	0.423883	0.423262	287.222	HMDB0037798; HMDB0072841; HMDB0072843; HMDB0072845; HMDB0072861; HMDB0072870; HMDB37798; HMDB72841; HMDB72843; HMDB72845; HMDB72861; HMDB72870	C08285	; CHEBI:692	(S)-10,16-Dihydroxyhexadecanoic acid	0.000435287	C16H32O4	-H(-)	100
KO:WT	611	611	-0.00538705	0.878339	0.934592	0.424857	0.423262	373.168	HMDB0014697; HMDB14697	C07045	CHEBI:5818	Hydroxyzine	0.000500855	C21H27ClN2O2	-H(-)	25
KO:WT	446	446	-0.00633317	0.803854	0.897472	0.406914	0.406451	269.249	HMDB0002259; HMDB0031067; HMDB0034131; HMDB0037372; HMDB0040392; HMDB0040598; HMDB0059870; HMDB0061709; HMDB0061859; HMDB02259; HMDB31067; HMDB34131; HMDB37372; HMDB40392; HMDB40598; HMDB59870; HMDB61709; HMDB61859	C16995	; CHEBI:32365; CHEBI:70838; CHEBI:84874	Heptadecanoic acid	8.76803e-05	C17H34O2	-H(-)	100
KO:WT	584	584	-0.0064836	0.886251	0.934592	0.423392	0.423262	349.202	HMDB0002341; HMDB0002664; HMDB0003034; HMDB0003175; HMDB0010410; HMDB0012552; HMDB0012588; HMDB0012590; HMDB0012641; HMDB0013040; HMDB0036701; HMDB0037593; HMDB0038693; HMDB0060096; HMDB0062297; HMDB0062300; HMDB0062616; HMDB0062797; HMDB02341; HMDB02664; HMDB03034; HMDB03175; HMDB10410; HMDB12552; HMDB12588; HMDB12590; HMDB12641; HMDB13040; HMDB36701; HMDB37593; HMDB38693; HMDB60096; HMDB62297; …	C04707; C04758; C06439; C13802	; CHEBI:134407; CHEBI:15547; CHEBI:15557; CHEBI:28031; CHEBI:34939; CHEBI:63979; CHEBI:63992; CHEBI:90826; CHEBI:91287	8-iso-15-keto-PGE2	0.000225827	C20H30O5	-H(-)	100
KO:WT	655	655	-0.00648862	0.864021	0.929275	0.420854	0.420854	427.124	HMDB0125492; HMDB0125493; HMDB0125494; HMDB0125495			6-[2-(carboxymethyl)-3,5-dihydroxy-4-(3-methylbut-2-en-1-yl)phenoxy]-3,4,5-trihydroxyoxane-2-carboxylic acid	0.000747555	C19H24O11	-H(-)	100
KO:WT	329	329	-0.0065431	0.857341	0.925815	0.41995	0.419287	225.15	HMDB0031740; HMDB0037562; HMDB0040615; HMDB31740; HMDB37562; HMDB40615		; CHEBI:89741	Methyl dihydrojasmonate	-0.00038076	C13H22O3	-H(-)	100
KO:WT	47	47	-0.00655415	0.885429	0.934592	0.424163	0.423262	116.035	HMDB0000532; HMDB0006454; HMDB0012249; HMDB00532; HMDB06454; HMDB12249	C00441; C03508	; CHEBI:18051; CHEBI:40410; CHEBI:40673	Aspartate semialdehyde	0.000421274	C4H7NO3	-H(-)	100
KO:WT	250	250	-0.00688376	0.824061	0.903061	0.409406	0.408982	193.088	HMDB0031517; HMDB0031984; HMDB0032575; HMDB0032590; HMDB0034206; HMDB0034990; HMDB0036432; HMDB0037271; HMDB0040730; HMDB0041194; HMDB0041505; HMDB0041506; HMDB0041666; HMDB0059898; HMDB0059940; HMDB0059941; HMDB0059942; HMDB0059943; HMDB0059944; HMDB0059945; HMDB0124918; HMDB0126161; HMDB0126162; HMDB0126163; HMDB0126262; HMDB0126462; HMDB0126463; HMDB0126464; HMDB0126465; HMDB0126466; HMDB01322…	C17497	; CHEBI:68657	(R)-3-Hydroxy-5-phenylpentanoic acid	-0.00109687	C11H14O3	-H(-)	86
KO:WT	46	46	-0.00690172	0.820633	0.901524	0.408286	0.408286	115.076	HMDB0000535; HMDB0000689; HMDB0029762; HMDB0030027; HMDB0030056; HMDB0030059; HMDB0031207; HMDB0031221; HMDB0031246; HMDB0031248; HMDB0031325; HMDB0031511; HMDB0031580; HMDB0033774; HMDB0033889; HMDB0034163; HMDB0037266; HMDB0040279; HMDB0040327; HMDB00535; HMDB0061883; HMDB00689; HMDB29762; HMDB30027; HMDB30056; HMDB30059; HMDB31207; HMDB31221; HMDB31246; HMDB31248; HMDB31325; HMDB31511; HMDB315…	C01585; C12293; C12304	; CHEBI:167422; CHEBI:17120; CHEBI:30776; CHEBI:31328; CHEBI:31726; CHEBI:410868; CHEBI:50569; CHEBI:55381; CHEBI:74903; CHEBI:87572	Hexanoic acid	0.000293093	C6H12O2	-H(-)	100
KO:WT	11	11	-0.00697755	0.891257	0.936477	0.424619	0.424115	85.0294	HMDB0000549; HMDB0002523; HMDB0003407; HMDB0010720; HMDB0031209; HMDB0033977; HMDB0034439; HMDB00549; HMDB02523; HMDB03407; HMDB10720; HMDB31209; HMDB33977; HMDB34439	C00741; C01770; C01771; C19309; C19443	; CHEBI:16583; CHEBI:36253; CHEBI:41131; CHEBI:42639; CHEBI:46916	Succinic aldehyde	9.98921e-05	C4H6O2	-H(-)	100
KO:WT	298	298	-0.00709397	0.928652	0.961847	0.435875	0.435605	212.003	HMDB0000682; HMDB0003309; HMDB00682; HMDB03309		; CHEBI:43355	Indoxyl sulfate	-0.000328667	C8H7NO4S	-H(-)	100
KO:WT	652	652	-0.00722696	0.909023	0.948492	0.429557	0.429557	424.379	HMDB0013310; HMDB13310		; CHEBI:87767	Tetracosanoylglycine	0.000398885	C26H51NO3	-H(-)	100
KO:WT	212	212	-0.0075287	0.887194	0.934592	0.423262	0.423262	179.056	HMDB0000122; HMDB0000143; HMDB0000160; HMDB0000169; HMDB0000211; HMDB0000346; HMDB0000516; HMDB0000660; HMDB0001151; HMDB0001266; HMDB0002256; HMDB0003340; HMDB0003345; HMDB0003418; HMDB0003449; HMDB0005762; HMDB0006088; HMDB0006564; HMDB00122; HMDB0012326; HMDB00143; HMDB00160; HMDB00169; HMDB00211; HMDB0032222; HMDB0033704; HMDB0034220; HMDB00346; HMDB00516; HMDB0061922; HMDB0062138; HMDB006217…	C00031; C00137; C00159; C00221; C00267; C00738; C00795; C00962; C00984; C01487; C06150; C06152; C06153; C10906; C15923	; CHEBI:10642; CHEBI:15903; CHEBI:17268; CHEBI:17925; CHEBI:22357; CHEBI:23311; CHEBI:23927; CHEBI:25492; CHEBI:27372; CHEBI:27374; CHEBI:27667; CHEBI:27987; CHEBI:28061; CHEBI:37675; CHEBI:37704; CHEBI:37741; CHEBI:37744; CHEBI:4167; CHEBI:4208; CHEBI:47693; CHEBI:48095	Hexose	-0.000271864	C6H12O6	-H(-)	100
KO:WT	528	528	-0.00775918	0.815553	0.901438	0.408677	0.408247	308.098	HMDB0000230; HMDB0000773; HMDB0000800; HMDB00230; HMDB00773; HMDB00800	C19909; C19910	CHEBI:45744; CHEBI:49026	N-Acetylneuraminic acid	0.000618295	C11H19NO9	-H(-)	100
KO:WT	260	260	-0.00798619	0.780216	0.884259	0.401365	0.400467	197.061	HMDB0036185; HMDB0130034; HMDB36185			3-(2-Furanyl)-2-phenyl-2-propenal	9.11447e-05	C13H10O2	-H(-)	100
KO:WT	26	26	-0.00812321	0.878871	0.934592	0.424525	0.423262	107.035	HMDB0034260; HMDB34260			2,2-Dihydroperoxypropane	-0.000192733	C3H8O4	-H(-)	100
KO:WT	331	331	-0.00827341	0.646011	0.809885	0.367023	0.366784	227.003	HMDB0135289; HMDB0135292; HMDB0135666			{4-[(1E)-3-oxoprop-1-en-1-yl]phenyl}oxidanesulfonic acid	-0.000591103	C9H8O5S	-H(-)	100
KO:WT	381	381	-0.0090171	0.859599	0.925815	0.419287	0.419287	242.176	HMDB0013286; HMDB13286		; CHEBI:74438	N-Undecanoylglycine	-0.000315449	C13H25NO3	-H(-)	100
KO:WT	21	21	-0.00917911	0.806686	0.897745	0.406574	0.406574	101.025	HMDB0000005; HMDB0000060; HMDB00005; HMDB0001172; HMDB0001259; HMDB0002217; HMDB0003381; HMDB00060; HMDB0006544; HMDB0031646; HMDB01172; HMDB01259; HMDB02217; HMDB03381; HMDB06544; HMDB31646	C00109; C00164; C00232; C00349; C06002	; CHEBI:15344; CHEBI:16256; CHEBI:16265; CHEBI:27821; CHEBI:30831; CHEBI:36610; CHEBI:553775	Oxobutanoic acid	-8.92737e-05	C4H6O3	-H(-)	100
KO:WT	457	457	-0.00934564	0.85866	0.925815	0.419416	0.419287	274.14	HMDB0003869; HMDB0004207; HMDB0028824; HMDB0028950; HMDB0029154; HMDB03869; HMDB04207; HMDB28824; HMDB28950; HMDB29154	C04700	; CHEBI:73521; CHEBI:88494	Epsilon-(gamma-Glutamyl)-lysine	0.000607022	C11H21N3O5	-H(-)	100
KO:WT	235	235	-0.0097443	0.93454	0.963353	0.436287	0.436287	188.003	HMDB0004823; HMDB0061116; HMDB04823; HMDB61116		; CHEBI:133186; CHEBI:89479	Lanthionine ketimine	-0.000330585	C6H7NO4S	-H(-)	100
KO:WT	264	264	-0.00983496	0.7665	0.882217	0.399622	0.399542	199.062	HMDB0033091; HMDB33091			(Z)-3-(1-Formyl-1-propenyl)pentanedioic acid	-0.000314813	C9H12O5	-H(-)	100
KO:WT	264	264	-0.00983496	0.7665	0.882217	0.399622	0.399542	199.062	HMDB0030009; HMDB30009			3,6-Dihydro-4-(4-methyl-3-pentenyl)-1,2-dithiin	0.000553587	C10H16S2	-H(-)	100
KO:WT	90	90	-0.00994469	0.844863	0.918676	0.416179	0.416053	133.066	HMDB0029639; HMDB0029697; HMDB0029698; HMDB0030839; HMDB0031626; HMDB0032024; HMDB0032142; HMDB0032608; HMDB0032623; HMDB0033716; HMDB0034107; HMDB0034563; HMDB0036441; HMDB0059601; HMDB0059895; HMDB29639; HMDB29697; HMDB29698; HMDB30839; HMDB31626; HMDB32024; HMDB32142; HMDB32608; HMDB32623; HMDB33716; HMDB34107; HMDB34563; HMDB36441; HMDB59601; HMDB59895	C01710; C02394; C16930	; CHEBI:16697; CHEBI:17177; CHEBI:33227; CHEBI:425902; CHEBI:50158	Indan-1-ol	0.000295491	C9H10O	-H(-)	100
KO:WT	588	588	-0.0100263	0.726808	0.861313	0.390623	0.390075	351.218	HMDB0001220; HMDB0001320; HMDB0001335; HMDB0001381; HMDB0001403; HMDB0001452; HMDB0001509; HMDB0002122; HMDB0002132; HMDB0002363; HMDB0002400; HMDB0002776; HMDB0004240; HMDB0004385; HMDB0005077; HMDB0005082; HMDB0005092; HMDB0005844; HMDB0011598; HMDB0011650; HMDB0012481; HMDB0012564; HMDB0012587; HMDB0034676; HMDB0035064; HMDB0035338; HMDB0035339; HMDB0036756; HMDB0060041; HMDB0060042; HMDB00622…	C00427; C00584; C00696; C01312; C02198; C04654; C04671; C04853; C05960; C06314; C06315; C06476; C13807; C13808	; CHEBI:15548; CHEBI:15550; CHEBI:15551; CHEBI:15552; CHEBI:15554; CHEBI:15555; CHEBI:15627; CHEBI:15646; CHEBI:28442; CHEBI:34820; CHEBI:34821; CHEBI:36075; CHEBI:57401; CHEBI:63993; CHEBI:6498; CHEBI:6499; CHEBI:89581; CHEBI:90833	Prostaglandin E2	-2.06237e-05	C20H32O5	-H(-)	100
KO:WT	571	571	-0.0104886	0.803466	0.897472	0.407309	0.406451	337.144	HMDB0029514; HMDB0030846; HMDB0031633; HMDB0032665; HMDB0033671; HMDB0033672; HMDB0033782; HMDB0034412; HMDB0039309; HMDB0039438; HMDB0039439; HMDB0041386; HMDB0124819; HMDB0125836; HMDB0125842; HMDB0125854; HMDB0133467; HMDB29514; HMDB30846; HMDB31633; HMDB32665; HMDB33671; HMDB33672; HMDB33782; HMDB34412; HMDB39309; HMDB39438; HMDB39439; HMDB41386	C10264	; CHEBI:28152	Licochalcone A	0.000344604	C21H22O4	-H(-)	100
KO:WT	222	222	-0.0104928	0.841546	0.917941	0.415721	0.415721	183.139	HMDB0031062; HMDB0031063; HMDB0031087; HMDB0031272; HMDB0031406; HMDB0031691; HMDB0031843; HMDB0032308; HMDB0032320; HMDB0032396; HMDB0032404; HMDB0032453; HMDB0032461; HMDB0032489; HMDB0032534; HMDB0033371; HMDB0033724; HMDB0034428; HMDB0034429; HMDB0036140; HMDB0036784; HMDB0037106; HMDB0037185; HMDB0037225; HMDB0037309; HMDB0038273; HMDB0038274; HMDB0038277; HMDB0038278; HMDB0038311; HMDB00389…	C12295; C13422; C13910	; CHEBI:31676; CHEBI:35045; CHEBI:48944	Citronellyl formate	4.72408e-05	C11H20O2	-H(-)	100
KO:WT	57	57	-0.010616	0.827361	0.905037	0.409877	0.409877	120.045	HMDB0004461; HMDB0033131; HMDB0035281; HMDB04461; HMDB33131; HMDB35281	C09815	; CHEBI:28179	Benzamide	0.000343133	C7H7NO	-H(-)	100
KO:WT	163	163	-0.0108685	0.738277	0.872096	0.394959	0.394958	162.023	HMDB0001890; HMDB01890	C06809	CHEBI:28939	Acetylcysteine	0.000455505	C5H9NO3S	-H(-)	100
KO:WT	370	370	-0.0112675	0.623544	0.79419	0.360133	0.359676	239.06	HMDB0033071; HMDB33071			Propyl 1-(propylsulfinyl)propyl disulfide	0.000807853	C9H20OS3	-H(-)	100
KO:WT	477	477	-0.0114477	0.762328	0.881083	0.399239	0.399028	283.024	HMDB0032876; HMDB0034042; HMDB0034138; HMDB0037921; HMDB0128435; HMDB0140295; HMDB0140296; HMDB32876; HMDB34042; HMDB34138; HMDB37921	C10401		Rhein	0.000938675	C15H8O6	-H(-)	100
KO:WT	351	351	-0.0116756	0.873328	0.934592	0.42361	0.423262	232.119	HMDB0013125; HMDB13125			Hydroxypropionylcarnitine	6.13232e-05	C10H19NO5	-H(-)	100
KO:WT	106	106	-0.0116887	0.765136	0.882144	0.399509	0.399509	141.092	HMDB0000392; HMDB0001568; HMDB0010723; HMDB0013897; HMDB0013902; HMDB0013903; HMDB0013904; HMDB0029761; HMDB0031293; HMDB0031343; HMDB0031352; HMDB0031403; HMDB0032164; HMDB0032207; HMDB0032266; HMDB0032267; HMDB0032268; HMDB0032278; HMDB0032533; HMDB0035422; HMDB0036212; HMDB0036236; HMDB0037622; HMDB0037624; HMDB0037630; HMDB0038036; HMDB0038310; HMDB00392; HMDB0039793; HMDB0039872; HMDB0040212…	C12297; C16648; C16653; C16654; C19318; C19757	; CHEBI:288752; CHEBI:37277; CHEBI:37316; CHEBI:410867; CHEBI:61316; CHEBI:80640	Cycloheptanecarboxylic acid	0.000274619	C8H14O2	-H(-)	100
KO:WT	282	282	-0.0120557	0.713555	0.856043	0.387688	0.387688	205.16	HMDB0013825; HMDB0031737; HMDB0031738; HMDB0032397; HMDB0032528; HMDB0035245; HMDB0035631; HMDB0036023; HMDB0036024; HMDB0038130; HMDB0061831; HMDB0133179; HMDB13825; HMDB31737; HMDB31738; HMDB32397; HMDB32528; HMDB35245; HMDB35631; HMDB36023; HMDB36024; HMDB38130; HMDB61831	C09690; C14205	; CHEBI:10284; CHEBI:88618; CHEBI:88921	4-(1,1,3,3-Tetramethylbutyl)-phenol	0.000223259	C14H22O	-H(-)	100
KO:WT	596	596	-0.0121493	0.748045	0.876716	0.397134	0.397051	357.227	HMDB0012983; HMDB12983			Kinetensin 1-3	-0.00142273	C15H30N6O4	-H(-)	51
KO:WT	299	299	-0.012181	0.785249	0.88672	0.401581	0.401581	212.075	HMDB0032418; HMDB0032422; HMDB32418; HMDB32422		; CHEBI:10979	2-(4-Methyl-5-thiazolyl)ethyl butanoate	-0.000228092	C10H15NO2S	-H(-)	100
KO:WT	526	526	-0.0127504	0.617727	0.79172	0.358557	0.358557	307.191	HMDB0029852; HMDB0031471; HMDB0032664; HMDB0033243; HMDB0034781; HMDB0040867; HMDB0062357; HMDB0062359; HMDB29852; HMDB31471; HMDB32664; HMDB33243; HMDB34781; HMDB40867; HMDB62357; HMDB62359	C10373	; CHEBI:65842	Methylgingerol	0.000348178	C18H28O4	-H(-)	100
KO:WT	219	219	-0.0131169	0.740839	0.872443	0.395115	0.395115	183.013	HMDB0015435; HMDB15435			Polystyrene sulfonate	-0.000514138	C8H8O3S	-H(-)	100
KO:WT	6	6	-0.0137123	0.819967	0.901524	0.408538	0.408286	71.0138	HMDB0001167; HMDB0006112; HMDB0031647; HMDB01167; HMDB06112; HMDB31647	C00546; C19440; C19501	CHEBI:17158; CHEBI:18308; CHEBI:566274	Propenoic acid C3:1	4.68001e-05	C3H4O2	-H(-)	100
KO:WT	383	383	-0.013805	0.66607	0.823485	0.372943	0.372943	243.051	HMDB0039177; HMDB39177			1-O-Galloylglycerol	0.00020805	C10H12O7	-H(-)	100
KO:WT	140	140	-0.0140561	0.703978	0.851398	0.386099	0.385584	154.998	HMDB0000578; HMDB0004812; HMDB00578; HMDB04812	C20450	CHEBI:84212	2,5-Furandicarboxylic acid	0.00069606	C6H4O5	-H(-)	100
KO:WT	244	244	-0.0141074	0.757107	0.879143	0.398905	0.39815	191.02	HMDB0000094; HMDB0000193; HMDB0001874; HMDB0005971; HMDB0006511; HMDB00094; HMDB00193; HMDB0033717; HMDB0041862; HMDB0062803; HMDB01874; HMDB05971; HMDB06511; HMDB33717; HMDB41862; HMDB62803	C00158; C00311; C00451; C04575; C04617	; CHEBI:151; CHEBI:15622; CHEBI:160; CHEBI:30769; CHEBI:30887; CHEBI:57441; CHEBI:85805	(Iso)Citrate	-0.000523866	C6H8O7	-H(-)	100
KO:WT	313	313	-0.0143665	0.617573	0.79172	0.359066	0.358557	220.083	HMDB0000212; HMDB0000215; HMDB0000533; HMDB0000803; HMDB0000835; HMDB0000853; HMDB0001129; HMDB0014288; HMDB00212; HMDB00215; HMDB0038751; HMDB00533; HMDB0062641; HMDB0062724; HMDB00803; HMDB00835; HMDB00853; HMDB01129; HMDB14288; HMDB38751; HMDB62641; HMDB62724	C00140; C00645; C01074; C03878; C05021	; CHEBI:17411; CHEBI:28009; CHEBI:28497; CHEBI:38156; CHEBI:40356; CHEBI:506227; CHEBI:63154	N-Acetylgalactosamine	-0.000416941	C8H15NO6	-H(-)	100
KO:WT	313	313	-0.0143665	0.617573	0.79172	0.359066	0.358557	220.083	HMDB0000389; HMDB00389			2''-Deoxysepiapterin	0.000920659	C9H11N5O2	-H(-)	100
KO:WT	707	707	-0.014713	0.769789	0.882217	0.399542	0.399542	507.441	HMDB0112154; HMDB0112155; HMDB0112156; HMDB0112157; HMDB0112158; HMDB0112159; HMDB0112160; HMDB0112161; HMDB0112174			FAHFA(16:1(9Z)/5-O-16:0)	0.00112034	C32H60O4	-H(-)	82
KO:WT	500	500	-0.0147415	0.628035	0.79419	0.359744	0.359676	293.138	HMDB0030555; HMDB0094679; HMDB30555; HMDB94679		; CHEBI:132607	Tocopheronic acid	0.00115879	C16H22O5	-H(-)	77
KO:WT	207	207	-0.0148736	0.712733	0.856043	0.387847	0.387688	177.056	HMDB0002040; HMDB0030903; HMDB0031055; HMDB0033248; HMDB0038712; HMDB0038965; HMDB0039471; HMDB0062273; HMDB0062729; HMDB0125103; HMDB0125518; HMDB0131168; HMDB0133457; HMDB0133611; HMDB0133612; HMDB0133613; HMDB0133614; HMDB0133615; HMDB0134055; HMDB0135647; HMDB0135649; HMDB0135650; HMDB0135651; HMDB0141076; HMDB0141077; HMDB0141078; HMDB0141782; HMDB02040; HMDB30903; HMDB31055; HMDB33248; HMDB…	C14784	; CHEBI:260249; CHEBI:34048; CHEBI:84260	4-Methoxycinnamic acid	9.37089e-05	C10H10O3	-H(-)	100
KO:WT	604	604	-0.0148952	0.79851	0.89643	0.405979	0.405979	367.015	HMDB0240281			Fentin	0.00051153	C18H16OSn	-H(-)	25
KO:WT	67	67	-0.0149426	0.737376	0.872096	0.395083	0.394958	125.06	HMDB0029582; HMDB0031222; HMDB0031223; HMDB0032067; HMDB0032333; HMDB0033629; HMDB0034080; HMDB0034835; HMDB0037026; HMDB0037027; HMDB0040445; HMDB0041474; HMDB29582; HMDB31222; HMDB31223; HMDB32067; HMDB32333; HMDB33629; HMDB34080; HMDB34835; HMDB37026; HMDB37027; HMDB40445; HMDB41474		; CHEBI:515741; CHEBI:52939	Toluene-cis-dihydrodiol	0.000356105	C7H10O2	-H(-)	100
KO:WT	624	624	-0.0154738	0.65127	0.814353	0.368807	0.368807	385.258	HMDB0031125; HMDB0036015; HMDB0038018; HMDB31125; HMDB36015; HMDB38018		; CHEBI:77386	Glycerol trihexanoate	0.00154959	C21H38O6	-H(-)	41
KO:WT	608	608	-0.0155137	0.590743	0.769103	0.348706	0.348314	369.301	HMDB0040270; HMDB0041619; HMDB40270; HMDB41619	C14240	; CHEBI:34675	Diethylhexyl adipate	0.000398583	C22H42O4	-H(-)	100
KO:WT	232	232	-0.0155971	0.759104	0.879143	0.39815	0.39815	187.098	HMDB0000784; HMDB0011717; HMDB0032200; HMDB0032258; HMDB0032387; HMDB0036233; HMDB0059760; HMDB0059783; HMDB0059814; HMDB0059879; HMDB00784; HMDB11717; HMDB32200; HMDB32258; HMDB32387; HMDB36233; HMDB59760; HMDB59783; HMDB59814; HMDB59879	C08261	; CHEBI:48131; CHEBI:87319; CHEBI:88404; CHEBI:89874	Azelaic acid	-3.48339e-05	C9H16O4	-H(-)	100
KO:WT	161	161	-0.0156799	0.712579	0.856043	0.388369	0.387688	161.045	HMDB0000321; HMDB0000345; HMDB0000355; HMDB0000368; HMDB0000640; HMDB0029934; HMDB00321; HMDB0032873; HMDB00345; HMDB00355; HMDB00368; HMDB0041561; HMDB0059737; HMDB0059758; HMDB00640; HMDB29934; HMDB32873; HMDB41561; HMDB59737; HMDB59758	C02360; C02488; C03761; C11592	; CHEBI:16831; CHEBI:17023; CHEBI:30997; CHEBI:55541; CHEBI:59051; CHEBI:89205; CHEBI:89897	Hydroxyadipate	0.000408362	C6H10O5	-H(-)	100
KO:WT	314	314	-0.01572	0.818441	0.901524	0.408362	0.408286	221.066	HMDB0010325; HMDB0125202; HMDB0131286; HMDB10325		; CHEBI:87248	Ethyl glucuronide	0.000678807	C8H14O7	-H(-)	100
KO:WT	181	181	-0.0158192	0.576817	0.762118	0.345166	0.345151	167.107	HMDB0013105; HMDB0031156; HMDB0031273; HMDB0032219; HMDB0032312; HMDB0032313; HMDB0032319; HMDB0032434; HMDB0033700; HMDB0034452; HMDB0034670; HMDB0035714; HMDB0035766; HMDB0035829; HMDB0036067; HMDB0036103; HMDB0037014; HMDB0037175; HMDB0037821; HMDB0040639; HMDB13105; HMDB31156; HMDB31273; HMDB32219; HMDB32312; HMDB32313; HMDB32319; HMDB32434; HMDB33700; HMDB34452; HMDB34670; HMDB35714; HMDB357…	C02108; C09836; C16461	; CHEBI:25038; CHEBI:2866; CHEBI:488; CHEBI:51749	C10:2	0.000418022	C10H16O2	-H(-)	100
KO:WT	77	77	-0.0166723	0.636573	0.802499	0.363439	0.363439	129.038	HMDB0031370; HMDB0037493; HMDB0040238; HMDB31370; HMDB37493; HMDB40238			2-[(Methylthio)methyl]-2-butenal	-0.000209433	C6H10OS	-H(-)	100
KO:WT	327	327	-0.016894	0.627326	0.79419	0.35993	0.359676	225.077	HMDB0031722; HMDB0035830; HMDB0041560; HMDB0041679; HMDB0041727; HMDB0060736; HMDB0124956; HMDB0128670; HMDB0128677; HMDB0133894; HMDB0141547; HMDB0141549; HMDB0142080; HMDB31722; HMDB35830; HMDB41560; HMDB41679; HMDB41727; HMDB60736	C09780		3,4,5-Trimethoxyphenyl acetate	-0.000274146	C11H14O5	-H(-)	100
KO:WT	59	59	-0.0171677	0.521684	0.730737	0.330939	0.330939	121.03	HMDB0001870; HMDB0011718; HMDB0032918; HMDB0034170; HMDB01870; HMDB11718; HMDB32918; HMDB34170	C00539; C00633; C06202	; CHEBI:16008; CHEBI:17597; CHEBI:30746	Benzoate	-3.17675e-05	C7H6O2	-H(-)	100
KO:WT	86	86	-0.0173053	0.759016	0.879143	0.398704	0.39815	132.045	HMDB0004094; HMDB0029757; HMDB0032390; HMDB0034666; HMDB0059805; HMDB0060486; HMDB0061918; HMDB04094; HMDB29757; HMDB32390; HMDB34666; HMDB59805; HMDB60486; HMDB61918	C00561; C03766; C05658; C12312	; CHEBI:16667; CHEBI:16910; CHEBI:17840; CHEBI:18450; CHEBI:31697; CHEBI:51603	Mandelonitrile	0.000363771	C8H7NO	-H(-)	100
KO:WT	385	385	-0.0173657	0.591079	0.769103	0.348314	0.348314	243.124	HMDB0032472; HMDB32472			Polyethylene, oxidized	0.000295478	C12H20O5	-H(-)	100
KO:WT	688	688	-0.0174076	0.639004	0.804245	0.36423	0.36423	466.307	HMDB0042042; HMDB42042			Tiropramide	0.000871563	C28H41N3O3	-H(-)	100
KO:WT	375	375	-0.0181584	0.604335	0.781066	0.353732	0.353732	241.083	HMDB0000273; HMDB0015394; HMDB00273; HMDB15394	C00214	; CHEBI:17748; CHEBI:63624	Thymidine	8.52772e-05	C10H14N2O5	-H(-)	100
KO:WT	294	294	-0.0181934	0.610906	0.788172	0.356978	0.356951	211.061	HMDB0000913; HMDB0031704; HMDB0033835; HMDB0033839; HMDB0034493; HMDB0041286; HMDB0041661; HMDB0041663; HMDB0041665; HMDB0060557; HMDB00913; HMDB0125013; HMDB0125520; HMDB0125526; HMDB0125540; HMDB0129354; HMDB0131424; HMDB0133486; HMDB0142083; HMDB31704; HMDB33835; HMDB33839; HMDB34493; HMDB41286; HMDB41661; HMDB41663; HMDB41665; HMDB60557	C09801; C10674; C11155	; CHEBI:1240674; CHEBI:4316; CHEBI:454991	Vanillactic acid	-1.35251e-05	C10H12O5	-H(-)	100
KO:WT	319	319	-0.0184355	0.778486	0.884259	0.401661	0.400467	223.061	HMDB0030018; HMDB0032616; HMDB0034069; HMDB0041691; HMDB0127488; HMDB0128183; HMDB0128665; HMDB0128667; HMDB0128668; HMDB0128673; HMDB0128674; HMDB0140920; HMDB0141325; HMDB0142075; HMDB0142169; HMDB0142170; HMDB0142171; HMDB0142172; HMDB0142173; HMDB0142174; HMDB30018; HMDB32616; HMDB34069; HMDB41691	C00482; C09506	; CHEBI:15714; CHEBI:76350	Elenolide	0.00040735	C11H12O5	-H(-)	100
KO:WT	449	449	-0.0186364	0.520712	0.730737	0.33153	0.330939	271.191	HMDB0035918; HMDB35918			7(14)-Bisabolene-2,3,10,11-tetrol	0.00061856	C15H28O4	-H(-)	100
KO:WT	522	522	-0.0187885	0.526354	0.733273	0.332087	0.332087	305.248	HMDB0002925; HMDB0006735; HMDB0010378; HMDB0031058; HMDB0036835; HMDB0060039; HMDB02925; HMDB06735; HMDB10378; HMDB31058; HMDB36835; HMDB60039	C03242; C16522	; CHEBI:53460; CHEBI:53486; CHEBI:72865	8,11,14-Eicosatrienoic acid	0.00072187	C20H34O2	-H(-)	100
KO:WT	515	515	-0.0188436	0.498928	0.709961	0.322975	0.32153	301.165	HMDB0031094; HMDB31094	C13870	CHEBI:35020	Glycerol tributanoate	0.000985005	C15H26O6	-H(-)	100
KO:WT	277	277	-0.0189277	0.709252	0.854882	0.387162	0.387162	203.083	HMDB0000929; HMDB0013609; HMDB0013840; HMDB0014892; HMDB0030396; HMDB0060533; HMDB0060878; HMDB0060967; HMDB00929; HMDB13609; HMDB13840; HMDB14892; HMDB30396; HMDB60533; HMDB60878; HMDB60967	C00078; C00525; C00806; C07839	; CHEBI:16296; CHEBI:16828; CHEBI:27897; CHEBI:4888	Tryptophan	-0.000341181	C11H12N2O2	-H(-)	100
KO:WT	461	461	-0.0195025	0.746217	0.876092	0.396768	0.396768	275.201	HMDB0002697; HMDB0004590; HMDB0005886; HMDB0006547; HMDB0032464; HMDB0032672; HMDB0034382; HMDB0062677; HMDB02697; HMDB04590; HMDB05886; HMDB06547; HMDB32464; HMDB32672; HMDB34382; HMDB62677	C16300	; CHEBI:32389; CHEBI:36412; CHEBI:529214; CHEBI:87333	19-Norandrosterone	0.00100407	C18H28O2	-H(-)	99
KO:WT	475	475	-0.0198907	0.453206	0.679367	0.307675	0.307675	281.176	HMDB0033630; HMDB0062365; HMDB0062366; HMDB33630; HMDB62365; HMDB62366			Lactapiperanol C	9.90881e-05	C16H26O4	-H(-)	100
KO:WT	496	496	-0.0203696	0.339296	0.599511	0.271646	0.271509	291.197	HMDB0030996; HMDB0038035; HMDB0040806; HMDB30996; HMDB38035; HMDB40806	C16320	; CHEBI:60959	(2''E,4''Z,7''Z,8E)-Colnelenic acid	-0.000142601	C18H28O3	-H(-)	100
KO:WT	348	348	-0.0207807	0.466041	0.689222	0.31273	0.312138	231.087	HMDB0031640; HMDB31640			Glycerol 1-propanoate diacetate	6.30975e-05	C10H16O6	-H(-)	100
KO:WT	311	311	-0.0210845	0.0770464	0.313485	0.141972	0.141972	219.175	HMDB0013688; HMDB0030232; HMDB0032220; HMDB0033826; HMDB0034661; HMDB0034718; HMDB0034940; HMDB0035020; HMDB0035026; HMDB0035097; HMDB0035306; HMDB0035391; HMDB0035645; HMDB0035704; HMDB0035718; HMDB0035720; HMDB0035739; HMDB0035793; HMDB0036118; HMDB0036192; HMDB0036402; HMDB0036420; HMDB0036716; HMDB0036717; HMDB0036788; HMDB0036789; HMDB0036793; HMDB0036798; HMDB0037069; HMDB0037392; HMDB00373…	C03461; C09720; C14550; C14693; C16908; C16945; C16974; C17915	; CHEBI:10441; CHEBI:15894; CHEBI:34247; CHEBI:34440	Nootkatol	2.73286e-05	C15H24O	-H(-)	100
KO:WT	289	289	-0.0210999	0.554431	0.751954	0.340548	0.340548	209.081	HMDB0013070; HMDB0029187; HMDB0029233; HMDB0033798; HMDB0034047; HMDB0036199; HMDB0039428; HMDB0041406; HMDB0060737; HMDB0125803; HMDB0127493; HMDB0129253; HMDB0129254; HMDB0129255; HMDB0129256; HMDB0130385; HMDB0133478; HMDB0133511; HMDB0133519; HMDB0133526; HMDB0133535; HMDB0135671; HMDB13070; HMDB29187; HMDB29233; HMDB33798; HMDB34047; HMDB36199; HMDB39428; HMDB41406; HMDB60737	C02325; C07350	; CHEBI:15951; CHEBI:64557	Sinapyl alcohol	0.000607401	C11H14O4	-H(-)	100
KO:WT	693	693	-0.0214654	0.476814	0.697843	0.316303	0.316042	478.293	HMDB0011475; HMDB0011476; HMDB0011505; HMDB0011506; HMDB11475; HMDB11476; HMDB11505; HMDB11506		; CHEBI:74971; CHEBI:76088	LysoPE(0:0/18:1(11Z))	0.000724034	C23H46NO7P	-H(-)	100
KO:WT	178	178	-0.0217887	0.503085	0.711163	0.322074	0.322074	166.051	HMDB0001545; HMDB0004290; HMDB0034887; HMDB0034889; HMDB0060374; HMDB01545; HMDB04290; HMDB34887; HMDB34889; HMDB60374	C00250; C05831; C06051	; CHEBI:17310; CHEBI:17889; CHEBI:27440	Pyridoxal	0.000249223	C8H9NO3	-H(-)	100
KO:WT	1	1	-0.0218192	0.488082	0.700252	0.317133	0.317133	57.0343	HMDB0001659; HMDB0003366; HMDB0031558; HMDB0031652; HMDB01659; HMDB03366; HMDB31558; HMDB31652	C00207; C00479; C02001; C15508	CHEBI:15347; CHEBI:16605; CHEBI:17153; CHEBI:38685	Acetone	0.00025603	C3H6O	-H(-)	100
KO:WT	36	36	-0.0218944	0.59219	0.769247	0.348379	0.348379	111.009	HMDB0000444; HMDB0000617; HMDB0032994; HMDB0039437; HMDB00444; HMDB00617; HMDB32994; HMDB39437	C01546	; CHEBI:30845; CHEBI:30846	Furoic acid	0.000188541	C5H4O3	-H(-)	100
KO:WT	675	675	-0.0222759	0.673417	0.8299	0.375848	0.375848	449.326	HMDB0000601; HMDB0003873; HMDB00601; HMDB0060137; HMDB0062206; HMDB0062207; HMDB03873; HMDB60137; HMDB62206; HMDB62207		; CHEBI:18402; CHEBI:63849; CHEBI:85674	Coprocholic acid	0.00148328	C27H46O5	-H(-)	46
KO:WT	16	16	-0.0226954	0.307086	0.564949	0.255856	0.255856	94.9805	HMDB0240280			Mesylate	0.000326496	CH4O3S	-H(-)	100
KO:WT	534	534	-0.0227	0.427562	0.665577	0.301429	0.301429	311.295	HMDB0000417; HMDB0000553; HMDB0000801; HMDB0002212; HMDB0031318; HMDB0034156; HMDB0035672; HMDB0035673; HMDB00417; HMDB00553; HMDB0062520; HMDB00801; HMDB02212; HMDB31318; HMDB34156; HMDB35672; HMDB35673; HMDB62520	C01607; C06425	; CHEBI:16285; CHEBI:28822; CHEBI:84936	3D,7D,11D-Phytanic acid	0.000462685	C20H40O2	-H(-)	100
KO:WT	406	406	-0.0228575	0.55009	0.748192	0.339678	0.338844	253.108	HMDB0032796; HMDB32796			Methyl 3-(2,3-dihydroxy-3-methylbutyl)-4-hydroxybenzoate	1.29917e-05	C13H18O5	-H(-)	100
KO:WT	184	184	-0.0229821	0.539325	0.741934	0.33601	0.33601	168.066	HMDB0000216; HMDB0000239; HMDB0001537; HMDB0002075; HMDB0004817; HMDB00216; HMDB00239; HMDB0035178; HMDB0037685; HMDB01537; HMDB02075; HMDB04817; HMDB35178; HMDB37685	C00314; C00547	; CHEBI:144646; CHEBI:16709; CHEBI:18357; CHEBI:78741	Pyridoxine	0.000894614	C8H11NO3	-H(-)	100
KO:WT	353	353	-0.0231338	0.451436	0.678036	0.307072	0.307072	233.01	HMDB0034453; HMDB34453	C04486	CHEBI:16887	4-[2,2''-Bithiophen-5-yl]-3-butyn-1-ol	9.51977e-05	C12H10OS2	-H(-)	100
KO:WT	539	539	-0.0234052	0.501312	0.709961	0.32153	0.32153	315.182	HMDB0029346; HMDB0029856; HMDB0030418; HMDB0040563; HMDB0060004; HMDB29346; HMDB29856; HMDB30418; HMDB40563; HMDB60004		; CHEBI:89620	Neryl glucoside	-0.000833253	C16H28O6	-H(-)	100
KO:WT	613	613	-0.0237142	0.775561	0.884259	0.401939	0.400467	375.291	HMDB0000381; HMDB0000713; HMDB0000717; HMDB0000761; HMDB0002431; HMDB0002492; HMDB00381; HMDB00713; HMDB00717; HMDB00761; HMDB02431; HMDB02492	C03990; C17658	; CHEBI:16325; CHEBI:73676; CHEBI:81253	Allolithocholic acid	-0.000305192	C24H40O3	-H(-)	100
KO:WT	508	508	-0.0237426	0.3506	0.608604	0.275627	0.275627	297.28	HMDB0000772; HMDB0000795; HMDB0004085; HMDB0034154; HMDB0035474; HMDB0035674; HMDB0035675; HMDB0037397; HMDB0038070; HMDB0061710; HMDB00772; HMDB00795; HMDB04085; HMDB34154; HMDB35474; HMDB35674; HMDB35675; HMDB37397; HMDB38070; HMDB61710	C16535; C16794	; CHEBI:133136; CHEBI:133138; CHEBI:39246; CHEBI:51340; CHEBI:68565; CHEBI:84262; CHEBI:84875	C19:0	0.000380459	C19H38O2	-H(-)	100
KO:WT	310	310	-0.0237972	0.550685	0.748192	0.338844	0.338844	218.104	HMDB0000210; HMDB00210; HMDB0062717; HMDB62717	C00864	CHEBI:46905	Pantothenic acid	-0.000433135	C9H17NO5	-H(-)	100
KO:WT	310	310	-0.0237972	0.550685	0.748192	0.338844	0.338844	218.104	HMDB0012204; HMDB12204	C00371	CHEBI:16522	Cis-zeatin	0.000904465	C10H13N5O	-H(-)	100
KO:WT	97	97	-0.0244196	0.267841	0.524096	0.237355	0.237355	137.035	HMDB0000301; HMDB0002280; HMDB0002730; HMDB00301; HMDB0031338; HMDB0034174; HMDB0061680; HMDB0062562; HMDB02280; HMDB02730; HMDB31338; HMDB34174; HMDB61680; HMDB62562	C00785	; CHEBI:17771; CHEBI:30817; CHEBI:68572	Urocanate	0.000364736	C6H6N2O2	-H(-)	100
KO:WT	254	254	-0.0244321	0.560868	0.754324	0.342088	0.341621	195.051	HMDB0000565; HMDB0000625; HMDB0003290; HMDB0003373; HMDB00565; HMDB00625; HMDB03290; HMDB03373	C00257; C00800; C00880	CHEBI:16534; CHEBI:33198; CHEBI:87753	Hexonic acid	-3.76762e-05	C6H12O7	-H(-)	100
KO:WT	697	697	-0.0244422	0.585515	0.76575	0.346796	0.346796	489.14	HMDB0040512; HMDB0130645; HMDB0130647; HMDB0130649; HMDB0130650; HMDB0130651; HMDB0130652; HMDB0130656; HMDB0130657; HMDB40512			4'',5,6-Trimethylscutellarein 7-glucoside	7.42694e-05	C24H26O11	-H(-)	100
KO:WT	453	453	-0.0246614	0.500301	0.709961	0.322068	0.32153	273.057	HMDB0041120; HMDB41120			4-Phenyl-1H,3H-naphtho[1,8-cd]pyran-1,3-dione	-0.00135804	C18H10O3	-H(-)	56
KO:WT	322	322	-0.0252051	0.363124	0.619162	0.280408	0.280408	223.097	HMDB0030680; HMDB0030703; HMDB0032552; HMDB0032663; HMDB0036203; HMDB0040629; HMDB0040890; HMDB0124917; HMDB0124919; HMDB0124920; HMDB0125801; HMDB0127761; HMDB0127765; HMDB0135709; HMDB30680; HMDB30703; HMDB32552; HMDB32663; HMDB36203; HMDB40629; HMDB40890			Diplosporin	0.000506595	C12H16O4	-H(-)	100
KO:WT	285	285	-0.0256472	0.558972	0.754122	0.34153	0.34153	207.102	HMDB0029867; HMDB0029872; HMDB0030150; HMDB0030197; HMDB0030681; HMDB0031469; HMDB0033778; HMDB0034991; HMDB0035224; HMDB0038604; HMDB0040218; HMDB0040225; HMDB0041411; HMDB0124910; HMDB0126246; HMDB0132980; HMDB0132982; HMDB0132984; HMDB0132985; HMDB0133263; HMDB29867; HMDB29872; HMDB30150; HMDB30197; HMDB30681; HMDB31469; HMDB33778; HMDB34991; HMDB35224; HMDB38604; HMDB40218; HMDB40225; HMDB414…	C10451; C16975; C17821; C17846	; CHEBI:78309; CHEBI:80837	Isoelemicin	0.00018803	C12H16O3	-H(-)	100
KO:WT	337	337	-0.0256501	0.407511	0.651509	0.295058	0.295058	227.165	HMDB0032367; HMDB0035881; HMDB0036139; HMDB0037212; HMDB0040004; HMDB32367; HMDB35881; HMDB36139; HMDB37212; HMDB40004			11-Hydroxy-9-tridecenoic acid	-9.78398e-05	C13H24O3	-H(-)	100
KO:WT	599	599	-0.0259645	0.611884	0.788172	0.356951	0.356951	363.291	HMDB0013657; HMDB0032093; HMDB0061648; HMDB0112074; HMDB0112075; HMDB0112077; HMDB13657; HMDB32093; HMDB61648		; CHEBI:75913	2-Arachidonyl Glycerol ether	-0.000459942	C23H40O3	-H(-)	100
KO:WT	363	363	-0.0260894	0.628949	0.79419	0.359676	0.359676	237.113	HMDB0033191; HMDB0034046; HMDB33191; HMDB34046			2,2,4,4,-Tetramethyl-6-(1-oxopropyl)-1,3,5-cyclohexanetrione	-5.96647e-05	C13H18O4	-H(-)	100
KO:WT	321	321	-0.0268067	0.444891	0.670826	0.303806	0.303806	223.088	HMDB0030379; HMDB30379			N-Methoxy-1-vinyl-beta-carboline	-0.000230669	C14H12N2O	-H(-)	100
KO:WT	560	560	-0.0268672	0.544428	0.745521	0.33798	0.337634	331.191	HMDB0002358; HMDB0004031; HMDB0012851; HMDB0013594; HMDB0030103; HMDB0030136; HMDB0031374; HMDB0031375; HMDB0035637; HMDB0036146; HMDB0036623; HMDB0036700; HMDB0036726; HMDB0036761; HMDB0038966; HMDB0062410; HMDB02358; HMDB04031; HMDB12851; HMDB13594; HMDB30103; HMDB30136; HMDB31374; HMDB31375; HMDB35637; HMDB36146; HMDB36623; HMDB36700; HMDB36726; HMDB36761; HMDB38966; HMDB62410	C05498; C09081; C18175	; CHEBI:81561	Carnosic acid	0.000764211	C20H28O4	-H(-)	100
KO:WT	210	210	-0.0270265	0.373475	0.625367	0.283375	0.283219	178.087	HMDB0001189; HMDB0005199; HMDB0029223; HMDB0029224; HMDB0030372; HMDB0031811; HMDB0033763; HMDB0039655; HMDB0040021; HMDB0041931; HMDB0042012; HMDB01189; HMDB05199; HMDB29223; HMDB29224; HMDB30372; HMDB31811; HMDB33763; HMDB39655; HMDB40021; HMDB41931; HMDB42012	C07577; C09642; C18771	; CHEBI:113; CHEBI:123715; CHEBI:1391; CHEBI:38571; CHEBI:767276	2(N)-Methyl-norsalsolinol	0.000182483	C10H13NO2	-H(-)	100
KO:WT	428	428	-0.0271579	0.528012	0.734251	0.332531	0.332531	261.133	HMDB0031897; HMDB31897			Phaseolic acid	0.000880902	C12H22O6	-H(-)	100
KO:WT	213	213	-0.0275737	0.568865	0.758484	0.343954	0.343505	179.108	HMDB0030007; HMDB0030039; HMDB0032468; HMDB0035240; HMDB0036669; HMDB0036817; HMDB0039159; HMDB0039957; HMDB0059925; HMDB0059926; HMDB30007; HMDB30039; HMDB32468; HMDB35240; HMDB36669; HMDB36817; HMDB39159; HMDB39957; HMDB59925; HMDB59926		; CHEBI:76357; CHEBI:76358	2,2,7,7-Tetramethyl-1,6-dioxaspiro[4.4]nona-3,8-diene	0.000116036	C11H16O2	-H(-)	100
KO:WT	462	462	-0.0277376	0.617024	0.79172	0.359347	0.358557	276.111	HMDB0006868; HMDB06868	C04424	CHEBI:17577	S-(2-Methylpropionyl)-dihydrolipoamide-E	-0.000949284	C12H23NO2S2	-H(-)	100
KO:WT	462	462	-0.0277376	0.617024	0.79172	0.359347	0.358557	276.111	HMDB0001495; HMDB0014585; HMDB01495; HMDB14585	C01449	; CHEBI:17433; CHEBI:473990	Queuine	-0.000480084	C12H15N5O3	-H(-)	100
KO:WT	739	739	-0.0278647	0.814328	0.901438	0.409241	0.408247	627.498	HMDB0007090; HMDB0007091; HMDB0007706; HMDB0007735; HMDB0056002; HMDB0056007; HMDB0056283; HMDB0056290; HMDB07090; HMDB07091; HMDB07706; HMDB07735; HMDB56002; HMDB56007; HMDB56283; HMDB56290			DG(15:0/22:5(4Z,7Z,10Z,13Z,16Z)/0:0)	0.000924171	C40H68O5	-H(-)	100
KO:WT	194	194	-0.0279092	0.209107	0.481861	0.218695	0.218227	171.139	HMDB0000511; HMDB0029760; HMDB0030029; HMDB0031264; HMDB0031739; HMDB0032045; HMDB0032070; HMDB0032155; HMDB0032264; HMDB0032302; HMDB0032315; HMDB0033620; HMDB0034457; HMDB0034849; HMDB0035595; HMDB0035723; HMDB0036136; HMDB0036145; HMDB0036228; HMDB0037387; HMDB0037849; HMDB0038038; HMDB0038602; HMDB0038783; HMDB0039218; HMDB0040157; HMDB0040167; HMDB0040195; HMDB0040211; HMDB0040529; HMDB00412…	C01571; C12289; C12292	; CHEBI:120941; CHEBI:30813; CHEBI:44499; CHEBI:48250; CHEBI:53459; CHEBI:606526; CHEBI:87421; CHEBI:87426; CHEBI:87559; CHEBI:88553	Decanoic acid (FA10:0)	0.000190448	C10H20O2	-H(-)	100
KO:WT	137	137	-0.0279574	0.414346	0.655621	0.29692	0.29692	152.036	HMDB0001476; HMDB0001972; HMDB0014378; HMDB0014389; HMDB0059749; HMDB0059811; HMDB01476; HMDB01972; HMDB14378; HMDB14389; HMDB59749; HMDB59811	C00632; C02518	; CHEBI:1162549; CHEBI:15793; CHEBI:27565; CHEBI:6775	3-Hydroxyanthranilic acid	-0.000209194	C7H7NO3	-H(-)	100
KO:WT	28	28	-0.0280222	0.437364	0.666881	0.304032	0.30202	108.045	HMDB0001169; HMDB0035882; HMDB0040582; HMDB01169; HMDB35882; HMDB40582	C02372	; CHEBI:17602; CHEBI:59981	Aminophenol	0.000166237	C6H7NO	-H(-)	100
KO:WT	157	157	-0.0286765	0.420188	0.660786	0.29926	0.29926	159.113	HMDB0002038; HMDB0006009; HMDB02038; HMDB06009	C02728	; CHEBI:17604	Methyl-Lys	0.000419631	C7H16N2O2	-H(-)	100
KO:WT	439	439	-0.0287902	0.29989	0.557043	0.252276	0.252276	267.158	HMDB0036150; HMDB0038153; HMDB0038154; HMDB0038165; HMDB0038503; HMDB0060570; HMDB0240213; HMDB36150; HMDB38153; HMDB38154; HMDB38165; HMDB38503; HMDB60570			4,11,13,15-Tetrahydroridentin B	0.00178337	C15H24O4	-H(-)	28
KO:WT	592	592	-0.0288903	0.260781	0.515416	0.233474	0.233424	355.248	HMDB0002685; HMDB0002689; HMDB0004239; HMDB02685; HMDB02689; HMDB04239	C06475	; CHEBI:1000694; CHEBI:28852	Prostaglandin F1a	0.000694953	C20H36O5	-H(-)	100
KO:WT	111	111	-0.0289938	0.483246	0.699376	0.318146	0.316736	143.082	HMDB0060385; HMDB60385	C16837		4-Amino-1-piperidinecarboxylic acid	0.000198817	C6H12N2O2	-H(-)	100
KO:WT	717	717	-0.02951	0.13904	0.408099	0.184821	0.184821	533.348	HMDB0061692; HMDB0061700; HMDB61692; HMDB61700			1-Linoleoylglycerophosphocholine	0.000508118	C27H53NO7P	-H(-)	100
KO:WT	687	687	-0.0297443	0.465245	0.689222	0.313404	0.312138	465.303	HMDB0000653; HMDB00653	C18043	CHEBI:41321	Cholesterol sulfate	0.000927468	C27H46O4S	-H(-)	100
KO:WT	354	354	-0.0299625	0.356768	0.61412	0.278589	0.278125	233.117	HMDB0030763; HMDB0036046; HMDB0036607; HMDB0038218; HMDB0133171; HMDB0133172; HMDB0133173; HMDB0133174; HMDB0133175; HMDB0133176; HMDB0133177; HMDB30763; HMDB36046; HMDB36607; HMDB38218			(10S,11S)-Pterosin C	0.00082293	C14H18O3	-H(-)	100
KO:WT	286	286	-0.0300513	0.222221	0.488341	0.221755	0.221162	207.139	HMDB0029668; HMDB0031869; HMDB0034672; HMDB0034984; HMDB0035228; HMDB0036686; HMDB0036821; HMDB0036824; HMDB0037776; HMDB0038047; HMDB0038529; HMDB0040233; HMDB0041636; HMDB0132947; HMDB29668; HMDB31869; HMDB34672; HMDB34984; HMDB35228; HMDB36686; HMDB36821; HMDB36824; HMDB37776; HMDB38047; HMDB38529; HMDB40233; HMDB41636			Eremopetasinorol	0.000190178	C13H20O2	-H(-)	100
KO:WT	699	699	-0.0301198	0.309731	0.567317	0.257444	0.256929	493.208	HMDB0033412; HMDB0037084; HMDB0038610; HMDB33412; HMDB37084; HMDB38610			Gibberellin A20 13-glucoside	-0.000413183	C25H34O10	-H(-)	100
KO:WT	467	467	-0.0302036	0.163176	0.438117	0.1994	0.198416	277.182	HMDB0030801; HMDB0030974; HMDB0031928; HMDB0039251; HMDB0137260; HMDB30801; HMDB30974; HMDB31928; HMDB39251	C10482; C16792		1-(4-Hydroxy-3-methoxyphenyl)-3-decanone	-0.000723523	C17H26O3	-H(-)	100
KO:WT	658	658	-0.0302829	0.457274	0.684132	0.309833	0.309833	431.169	HMDB0030503; HMDB0035865; HMDB30503; HMDB35865			(2S,4S,6S)-2-[2-(4-Hydroxy-3-meyhoxyphenyl)ethyl]tetrahydro-6-(4,5-dihydroxy-3-methoxyphenyl)-2H-pyran-4-yl 4-acetate	0.00183556	C23H28O8	-H(-)	26
KO:WT	513	513	-0.0303028	0.477328	0.697843	0.316042	0.316042	300.049	HMDB0001062; HMDB0001121; HMDB0001367; HMDB0002817; HMDB0006480; HMDB0059626; HMDB0062500; HMDB01062; HMDB01121; HMDB01367; HMDB02817; HMDB06480; HMDB59626; HMDB62500	C00357; C04256; C04257; C18060	; CHEBI:15784; CHEBI:44313; CHEBI:55404; CHEBI:62165; CHEBI:7125	Acetylglucosamine P	0.000368083	C8H16NO9P	-H(-)	100
KO:WT	271	271	-0.0303045	0.259633	0.515416	0.233648	0.233424	201.077	HMDB0032306; HMDB0033092; HMDB32306; HMDB33092	C04067	; CHEBI:16879	Diethyl oxalpropionate	-0.000167011	C9H14O5	-H(-)	100
KO:WT	35	35	-0.0303187	0.14796	0.422979	0.191561	0.191561	110.992	HMDB0029717; HMDB29717		; CHEBI:87301	2-Thiophenecarboxaldehyde	-0.000605373	C5H4OS	-H(-)	100
KO:WT	625	625	-0.0304501	0.421564	0.661597	0.299627	0.299627	389.177	HMDB0038103; HMDB0041217; HMDB38103; HMDB41217			(R)-Hispaglabridin B	-0.00095173	C25H26O4	-H(-)	100
KO:WT	677	677	-0.0307551	0.595863	0.771412	0.34936	0.34936	449.436	HMDB0029985; HMDB0031951; HMDB0034432; HMDB0035532; HMDB0035533; HMDB0035534; HMDB0035535; HMDB0038307; HMDB29985; HMDB31951; HMDB34432; HMDB35532; HMDB35533; HMDB35534; HMDB35535; HMDB38307			C30:1	0.000772574	C30H58O2	-H(-)	100
KO:WT	275	275	-0.031217	0.276973	0.532481	0.241152	0.241152	201.149	HMDB0032443; HMDB0059736; HMDB0061654; HMDB32443; HMDB59736; HMDB61654			3-Hydroxynonyl acetate	0.000483961	C11H22O3	-H(-)	100
KO:WT	621	621	-0.0312251	0.222262	0.488341	0.221162	0.221162	383.316	HMDB0011543; HMDB0011573; HMDB0036344; HMDB11543; HMDB11573; HMDB36344			MG(0:0/20:1(11Z)/0:0)	0.00060416	C23H44O4	-H(-)	100
KO:WT	512	512	-0.0313832	0.446892	0.672524	0.304575	0.304575	300.04	HMDB0000781; HMDB0000814; HMDB0000841; HMDB00781; HMDB00814; HMDB00841	C04132; C16265	; CHEBI:28132	Acetylglucosamine sulfate	-0.000638163	C8H15NO9S	-H(-)	100
KO:WT	736	736	-0.0316613	0.208231	0.481861	0.218434	0.218227	613.394	HMDB0033335; HMDB33335			Antibiotic X 14889C	0.00141167	C33H58O10	-H(-)	52
KO:WT	723	723	-0.0316721	0.578721	0.762118	0.345711	0.345151	565.519	HMDB0112112; HMDB0112120; HMDB0112128; HMDB0112129; HMDB0112130; HMDB0112131; HMDB0112132; HMDB0112133; HMDB0112177			FAHFA(18:0/9-O-18:0)	0.00152008	C36H70O4	-H(-)	43
KO:WT	33	33	-0.0316876	0.525835	0.733273	0.332362	0.332087	110.024	HMDB0003094; HMDB0004230; HMDB0038175; HMDB03094; HMDB04230; HMDB38175	C05942	; CHEBI:36751	Pyrrole-2-carboxylic acid	0.000526038	C5H5NO2	-H(-)	100
KO:WT	41	41	-0.0317245	0.619664	0.792844	0.359083	0.359066	113.024	HMDB0031859; HMDB0060461; HMDB31859; HMDB60461	C07091	; CHEBI:28993; CHEBI:74456	2-Hydroxy-2,4-pentadienoic acid	8.58227e-05	C5H6O3	-H(-)	100
KO:WT	479	479	-0.0318995	0.362731	0.619162	0.280728	0.280408	283.155	HMDB0060593; HMDB0061088; HMDB60593; HMDB61088			Alpha-dihydroartemisinin	0.000491783	C15H24O5	-H(-)	100
KO:WT	752	752	-0.0320032	0.384874	0.631063	0.285798	0.285798	740.525	HMDB0005349; HMDB0007941; HMDB0007942; HMDB0008165; HMDB0008198; HMDB0008876; HMDB0008935; HMDB0008936; HMDB0008967; HMDB0008995; HMDB0008996; HMDB0009027; HMDB0009060; HMDB0009091; HMDB0009092; HMDB0009123; HMDB0009156; HMDB0009287; HMDB0009319; HMDB0009352; HMDB0009548; HMDB0113026; HMDB0113027; HMDB0113368; HMDB0113396; HMDB0113885; HMDB0113886; HMDB0113904; HMDB0113944; HMDB0113945; HMDB01139…	C00350	; CHEBI:74977	PC(15:0/18:3(6Z,9Z,12Z))	-0.00108999	C41H76NO8P	-H(-)	87
KO:WT	470	470	-0.0321705	0.289829	0.547064	0.248005	0.247756	279.056	HMDB0014802; HMDB14802	C12616	CHEBI:1049710	Sulfametopyrazine	-0.000672852	C11H12N4O3S	-H(-)	100
KO:WT	397	397	-0.0323082	0.19091	0.465414	0.211744	0.210778	249.15	HMDB0015371; HMDB0030917; HMDB0031901; HMDB0034721; HMDB0035117; HMDB0035137; HMDB0035148; HMDB0035358; HMDB0035760; HMDB0035798; HMDB0036036; HMDB0036037; HMDB0036550; HMDB0036563; HMDB0036664; HMDB0037064; HMDB0037529; HMDB0037559; HMDB0039156; HMDB0039635; HMDB0039644; HMDB0040754; HMDB0061839; HMDB15371; HMDB30917; HMDB31901; HMDB34721; HMDB35117; HMDB35137; HMDB35148; HMDB35358; HMDB35760; H…	C07020; C09711	; CHEBI:5296	Gemfibrozil	4.7222e-06	C15H22O3	-H(-)	100
KO:WT	569	569	-0.0323958	0.437588	0.666881	0.303581	0.30202	335.295	HMDB0061714; HMDB0062219; HMDB61714; HMDB62219	C16533	; CHEBI:75117	Docosadienoate (22:2n6)	0.00038079	C22H40O2	-H(-)	100
KO:WT	745	745	-0.0328004	0.325214	0.58656	0.265872	0.265644	697.481	HMDB0114805; HMDB0114840; HMDB0114878; HMDB0114879; HMDB0114902; HMDB0114927; HMDB0114952; HMDB0114953; HMDB0114978; HMDB0115005; HMDB0115121; HMDB0115297; HMDB0115511; HMDB0115512; HMDB0115536; HMDB0115564			PA(14:1(9Z)/22:2(13Z,16Z))	0.000590981	C39H71O8P	-H(-)	100
KO:WT	463	463	-0.0330656	0.344225	0.601612	0.272461	0.272461	277.003	HMDB0124971; HMDB0124972; HMDB0128014; HMDB0131461			2-hydroxy-3-[4-hydroxy-3-(sulfooxy)phenyl]propanoic acid	-0.00024982	C9H10O8S	-H(-)	100
KO:WT	546	546	-0.0331608	0.121968	0.390806	0.17699	0.17699	323.185	HMDB0033631; HMDB0038580; HMDB33631; HMDB38580			Lactapiperanol D	0.000946632	C18H28O5	-H(-)	100
KO:WT	583	583	-0.0331645	0.579765	0.762118	0.345151	0.345151	348.29	HMDB0013625; HMDB13625	C13828	CHEBI:34488	Dihomo-gamma-Linolenoyl ethanolamide	0.000925828	C22H39NO2	-H(-)	100
KO:WT	359	359	-0.0334669	0.189964	0.465414	0.213414	0.210778	235.17	HMDB0002352; HMDB0030891; HMDB0030916; HMDB0030920; HMDB0031348; HMDB0032048; HMDB0032292; HMDB0032681; HMDB0033083; HMDB0033104; HMDB0034714; HMDB0034722; HMDB0035032; HMDB0035040; HMDB0035127; HMDB0035147; HMDB0035301; HMDB0035648; HMDB0035827; HMDB0036446; HMDB0036549; HMDB0036668; HMDB0036680; HMDB0036687; HMDB0037393; HMDB0037906; HMDB0038027; HMDB0038122; HMDB0038144; HMDB0038178; HMDB00395…	C09627; C16946; C17493	; CHEBI:28283; CHEBI:545749	Capsidiol	-2.16031e-05	C15H24O2	-H(-)	100
KO:WT	735	735	-0.0336033	0.484951	0.699376	0.317467	0.316736	603.441	HMDB0036295; HMDB36295			Cycloartanyl ferulate	0.000966051	C40H60O4	-H(-)	100
KO:WT	648	648	-0.0336875	0.492761	0.705649	0.319577	0.319577	417.337	HMDB0006280; HMDB0006281; HMDB0006763; HMDB0006764; HMDB0006886; HMDB0006887; HMDB0006894; HMDB0011644; HMDB0060136; HMDB0062419; HMDB0062420; HMDB0062607; HMDB0062664; HMDB0062675; HMDB06280; HMDB06281; HMDB06763; HMDB06764; HMDB06886; HMDB06887; HMDB06894; HMDB11644; HMDB60136; HMDB62419; HMDB62420; HMDB62607; HMDB62664; HMDB62675	C05445; C05453; C05458; C05499; C05501; C06341; C15518; C15520	; CHEBI:1294; CHEBI:18431; CHEBI:2288; CHEBI:27428; CHEBI:37623; CHEBI:37640; CHEBI:48698; CHEBI:48778; CHEBI:783; CHEBI:85779; CHEBI:86087; CHEBI:86113	7-a,25-Dihydroxycholesterol	0.000669857	C27H46O3	-H(-)	100
KO:WT	481	481	-0.0339642	0.253878	0.511611	0.232067	0.231701	283.229	HMDB0035473; HMDB0038685; HMDB35473; HMDB38685			Avocadyne	-0.00072206	C17H32O3	-H(-)	100
KO:WT	666	666	-0.0347477	0.391284	0.637098	0.288711	0.288531	439.344	HMDB0029804; HMDB29804			Momordol	-0.00103913	C26H48O5	-H(-)	94
KO:WT	18	18	-0.0347518	0.567644	0.758484	0.343812	0.343505	97.0295	HMDB0013742; HMDB0029609; HMDB0034245; HMDB0040145; HMDB13742; HMDB29609; HMDB34245; HMDB40145	C20441	; CHEBI:207496; CHEBI:36436	C5:2	2.39686e-05	C5H6O2	-H(-)	100
KO:WT	376	376	-0.0348301	0.128281	0.39468	0.179422	0.178744	241.144	HMDB0030987; HMDB0038736; HMDB30987; HMDB38736			2-Carboxy-4-dodecanolide	0.000157519	C13H22O4	-H(-)	100
KO:WT	587	587	-0.0359318	0.467846	0.689222	0.312138	0.312138	351.182	HMDB0039132; HMDB39132			[4]-Gingerdiol 3,5-diacetate	-0.000701573	C19H28O6	-H(-)	100
KO:WT	148	148	-0.0359509	0.121609	0.390806	0.178702	0.17699	157.062	HMDB0031670; HMDB31670			1-(Hydroxymethyl)-5,5-dimethyl-2,4-imidazolidinedione	0.000180521	C6H10N2O3	-H(-)	100
KO:WT	489	489	-0.0360212	0.343103	0.601612	0.273436	0.272461	289.144	HMDB0029474; HMDB0036771; HMDB0039949; HMDB0060380; HMDB0134973; HMDB29474; HMDB36771; HMDB39949; HMDB60380	C09492; C17554	; CHEBI:6390	[6]-Dehydrogingerdione	0.000930332	C17H22O4	-H(-)	100
KO:WT	402	402	-0.0361826	0.291005	0.547064	0.248401	0.247756	251.165	HMDB0030918; HMDB0030919; HMDB0032122; HMDB0033149; HMDB0034574; HMDB0035309; HMDB0035597; HMDB0035613; HMDB0035729; HMDB0035767; HMDB0036448; HMDB0036663; HMDB0037063; HMDB0037969; HMDB0038502; HMDB0040685; HMDB0112086; HMDB0112094; HMDB30918; HMDB30919; HMDB32122; HMDB33149; HMDB34574; HMDB35309; HMDB35597; HMDB35613; HMDB35729; HMDB35767; HMDB36448; HMDB36663; HMDB37063; HMDB37969; HMDB38502; …			1-Hydroxyepiacorone	0.000183875	C15H24O3	-H(-)	100
KO:WT	257	257	-0.0362205	0.361364	0.618907	0.280293	0.280293	195.139	HMDB0030867; HMDB0030945; HMDB0031030; HMDB0031692; HMDB0032051; HMDB0032193; HMDB0032331; HMDB0032901; HMDB0034903; HMDB0035157; HMDB0036048; HMDB0036599; HMDB0037301; HMDB0038270; HMDB0038280; HMDB0039522; HMDB0040206; HMDB0040227; HMDB0040397; HMDB0040725; HMDB0041469; HMDB0041494; HMDB0061816; HMDB30867; HMDB30945; HMDB31030; HMDB31692; HMDB32051; HMDB32193; HMDB32331; HMDB32901; HMDB34903; H…	C03107; C08486; C09861; C09863; C11338; C12300; C12306	; CHEBI:16165; CHEBI:78333	Dihydro-5-(2-octenyl)-2(3H)-furanone	0.000136611	C12H20O2	-H(-)	100
KO:WT	187	187	-0.0365357	0.216054	0.482453	0.218734	0.218495	169.123	HMDB0004980; HMDB0010726; HMDB0012183; HMDB0029358; HMDB0029859; HMDB0030031; HMDB0031002; HMDB0031003; HMDB0031297; HMDB0031362; HMDB0031440; HMDB0031441; HMDB0032119; HMDB0032275; HMDB0032393; HMDB0032452; HMDB0033203; HMDB0033377; HMDB0034427; HMDB0034581; HMDB0034880; HMDB0035122; HMDB0035365; HMDB0035837; HMDB0035839; HMDB0035907; HMDB0036099; HMDB0036211; HMDB0036990; HMDB0036992; HMDB00370…	C03246; C16462; C18066; C18202; C20326	; CHEBI:132839; CHEBI:16271; CHEBI:32381; CHEBI:37463; CHEBI:50243; CHEBI:50467; CHEBI:81581; CHEBI:87327	C10:1	0.000186328	C10H18O2	-H(-)	100
KO:WT	368	368	-0.0366832	0.313313	0.572298	0.259184	0.259184	238.072	HMDB0131468			2-{[(3,5-dimethoxyphenyl)(hydroxy)methylidene]amino}acetic acid	5.52813e-05	C11H13NO5	-H(-)	100
KO:WT	393	393	-0.0368099	0.327223	0.58656	0.265644	0.265644	247.118	HMDB0031876; HMDB0033064; HMDB31876; HMDB33064	C09808		Prenyl glucoside	0.000550632	C11H20O6	-H(-)	100
KO:WT	109	109	-0.0368325	0.434512	0.666881	0.303868	0.30202	143.035	HMDB0000393; HMDB0000522; HMDB0002266; HMDB0003520; HMDB0013311; HMDB0029171; HMDB0031257; HMDB0036232; HMDB00393; HMDB0040207; HMDB00522; HMDB02266; HMDB03520; HMDB13311; HMDB29171; HMDB31257; HMDB36232; HMDB40207	C00922	; CHEBI:23812; CHEBI:35460; CHEBI:37245; CHEBI:49296; CHEBI:86952	2,3-Dimethylmaleate	-8.44386e-05	C6H8O4	-H(-)	100
KO:WT	104	104	-0.0370039	0.243076	0.505294	0.229418	0.22884	141.019	HMDB0002349; HMDB0002432; HMDB0006331; HMDB0029188; HMDB0032923; HMDB0032988; HMDB0059762; HMDB0062661; HMDB0062704; HMDB0125218; HMDB0134002; HMDB02349; HMDB02432; HMDB06331; HMDB29188; HMDB32923; HMDB32988; HMDB59762; HMDB62661; HMDB62704	C02480; C14516; C20448	; CHEBI:16508; CHEBI:27031; CHEBI:36502; CHEBI:43572; CHEBI:89118	2-Hydroxymuconate semialdehyde	0.000737627	C6H6O4	-H(-)	100
KO:WT	459	459	-0.0371642	0.325849	0.58656	0.265768	0.265644	275.15	HMDB0033460; HMDB33460	C04498	CHEBI:86080	4-Hydroxycinnamoylagmatine	0.000852369	C14H20N4O2	-H(-)	100
KO:WT	65	65	-0.0373952	0.284431	0.541404	0.245193	0.245193	125.024	HMDB0013674; HMDB0013675; HMDB0029750; HMDB0030776; HMDB0031256; HMDB0032651; HMDB0034355; HMDB0059735; HMDB0124831; HMDB13674; HMDB13675; HMDB29750; HMDB30776; HMDB31256; HMDB32651; HMDB34355; HMDB59735	C01108; C02183; C11101; C11918	; CHEBI:142577; CHEBI:16164; CHEBI:16204; CHEBI:412516	Pyrogallic acid	0.000588556	C6H6O3	-H(-)	100
KO:WT	626	626	-0.0375411	0.355497	0.61412	0.27822	0.278125	389.218	HMDB0041176; HMDB0041578; HMDB41176; HMDB41578			(3S,5R,6S,7E,9x)-7-Megastigmene-3,6,9-triol 9-glucoside	-2.76249e-05	C19H34O8	-H(-)	100
KO:WT	530	530	-0.0376698	0.19751	0.470592	0.213623	0.213124	309.041	HMDB0033657; HMDB0035230; HMDB33657; HMDB35230	C03683	; CHEBI:18236	De-O-methylsterigmatocystin	-0.000628488	C17H10O6	-H(-)	100
KO:WT	217	217	-0.0380697	0.531202	0.736025	0.333334	0.333334	181.16	HMDB0031020; HMDB0031102; HMDB0031341; HMDB0032279; HMDB0032542; HMDB0036461; HMDB0038972; HMDB31020; HMDB31102; HMDB31341; HMDB32279; HMDB32542; HMDB36461; HMDB38972	C16286	; CHEBI:46702	Geosmin	0.000283655	C12H22O	-H(-)	100
KO:WT	649	649	-0.0381669	0.620666	0.792844	0.359066	0.359066	421.226	HMDB0032386; HMDB32386	C07874		2-Methylacetophenone	0.000532185	C20H38O7S	-H(-)	100
KO:WT	564	564	-0.0382851	0.467513	0.689222	0.312514	0.312138	333.243	HMDB0000879; HMDB0029583; HMDB0035283; HMDB0036302; HMDB0038104; HMDB0040642; HMDB00879; HMDB29583; HMDB35283; HMDB36302; HMDB38104; HMDB40642	C13713	; CHEBI:805752	Tetrahydrodeoxycorticosterone	0.000755369	C21H34O3	-H(-)	100
KO:WT	95	95	-0.0389574	0.397276	0.639132	0.289453	0.289453	135.081	HMDB0029667; HMDB0031312; HMDB0031446; HMDB0031627; HMDB0031628; HMDB0032029; HMDB0032149; HMDB0032441; HMDB0032544; HMDB0032621; HMDB0032624; HMDB0032625; HMDB0033962; HMDB0034378; HMDB0038984; HMDB0038985; HMDB0038986; HMDB0038987; HMDB0038988; HMDB0039782; HMDB0059896; HMDB0125105; HMDB29667; HMDB31312; HMDB31446; HMDB31627; HMDB31628; HMDB32029; HMDB32149; HMDB32441; HMDB32544; HMDB32621; HMD…	C14311	; CHEBI:38506	4-Propylphenol	0.000606541	C9H12O	-H(-)	100
KO:WT	141	141	-0.0391667	0.235154	0.502316	0.227491	0.227491	155.035	HMDB0029610; HMDB0059731; HMDB0125064; HMDB0125077; HMDB0140890; HMDB0140891; HMDB29610; HMDB59731		; CHEBI:89910	Ascladiol	0.000166431	C7H8O4	-H(-)	100
KO:WT	340	340	-0.0393815	0.0700924	0.29945	0.135616	0.135616	229.108	HMDB0041448; HMDB41448			Dicyclohexyl disulfide	0.000795499	C12H22S2	-H(-)	100
KO:WT	118	118	-0.0394774	0.177967	0.45296	0.205232	0.205138	146.025	HMDB0006779; HMDB0030481; HMDB0061933; HMDB06779; HMDB30481; HMDB61933	C05579; C11129	; CHEBI:27406; CHEBI:27539	Indole-5,6-quinone	7.74853e-05	C8H5NO2	-H(-)	100
KO:WT	586	586	-0.0395196	0.0185589	0.145631	0.0659538	0.0659538	349.275	HMDB0031126; HMDB0112078; HMDB31126			3,4-Dimethyl-5-pentyl-2-furanundecanoic acid	-0.000614359	C22H38O3	-H(-)	100
KO:WT	9	9	-0.0395356	0.321927	0.583872	0.264426	0.264426	83.013	HMDB0032330; HMDB0094691; HMDB32330; HMDB94691	C17601	; CHEBI:38118; CHEBI:38120	Hydroxybutynal	0.000877609	C4H4O2	-H(-)	100
KO:WT	645	645	-0.0396532	0.16399	0.438117	0.199693	0.198416	411.347	HMDB0011552; HMDB0011582; HMDB11552; HMDB11582			MG(0:0/22:1(13Z)/0:0)	0.000740906	C25H48O4	-H(-)	100
KO:WT	356	356	-0.0396557	0.439812	0.666881	0.303311	0.30202	235.083	HMDB0015037; HMDB15037	C06953	CHEBI:490877	Didanosine	0.00111647	C10H12N4O3	-H(-)	83
KO:WT	646	646	-0.0398469	0.593248	0.769321	0.348413	0.348413	413.198	HMDB0014838; HMDB0030404; HMDB0037039; HMDB0039380; HMDB0041407; HMDB14838; HMDB30404; HMDB37039; HMDB39380; HMDB41407	C12512	; CHEBI:31547	Eplerenone	-0.00104387	C24H30O6	-H(-)	93
KO:WT	616	616	-0.0401068	0.017951	0.142313	0.0644511	0.0644511	377.307	HMDB0061649; HMDB0112080; HMDB61649			3,​4-​Dimethyl-​5-​pentyl-2-​furantridecanoic acid	-0.000652662	C24H42O3	-H(-)	100
KO:WT	398	398	-0.0411307	0.118898	0.390738	0.176959	0.176959	249.186	HMDB0035293; HMDB0037631; HMDB0037712; HMDB35293; HMDB37631; HMDB37712			C16:3	0.000164692	C16H26O2	-H(-)	100
KO:WT	37	37	-0.0412122	0.162984	0.438117	0.199867	0.198416	111.045	HMDB0001164; HMDB0029581; HMDB0031344; HMDB0031543; HMDB0031759; HMDB0032233; HMDB0033569; HMDB0034247; HMDB0039778; HMDB0040260; HMDB01164; HMDB29581; HMDB31344; HMDB31543; HMDB31759; HMDB32233; HMDB33569; HMDB34247; HMDB39778; HMDB40260	C04221; C06105	; CHEBI:10702; CHEBI:38358; CHEBI:41674; CHEBI:76721	C6:2	0.000279459	C6H8O2	-H(-)	100
KO:WT	769	769	-0.0414358	0.260615	0.515416	0.233927	0.233424	967.534	HMDB0009989; HMDB0010001; HMDB09989; HMDB10001	C00626		PIP(18:2(9Z,12Z)/20:1(11Z))	-0.00227931	C47H86O16P2	-H(-)	13
KO:WT	105	105	-0.0415729	0.343613	0.601612	0.272595	0.272461	141.055	HMDB0033551; HMDB0033736; HMDB0034230; HMDB0041426; HMDB0041427; HMDB33551; HMDB33736; HMDB34230; HMDB41426; HMDB41427			4-Oxocyclohexanecarboxylate	0.000425608	C7H10O3	-H(-)	100
KO:WT	756	756	-0.0416252	0.193971	0.466136	0.211105	0.211105	756.556	HMDB0007880; HMDB0007912; HMDB0007973; HMDB0008004; HMDB0008005; HMDB0008068; HMDB0008101; HMDB0008133; HMDB0008296; HMDB0008328; HMDB0008909; HMDB0009549; HMDB0010565; HMDB0112966; HMDB0112967; HMDB0112968; HMDB0112969; HMDB0112992; HMDB0113010; HMDB0113047; HMDB0113089; HMDB0113169; HMDB0113312; HMDB0113340; HMDB0113536; HMDB0113563; HMDB0113925; HMDB0114241; HMDB07880; HMDB07912; HMDB07973; HM…	C00157	; CHEBI:73002; CHEBI:84810; CHEBI:84811; CHEBI:85679; CHEBI:86099; CHEBI:86100; CHEBI:88919; CHEBI:89095; CHEBI:89403; CHEBI:89518; CHEBI:89678	PC(14:0/20:2(11Z,14Z))	-0.000739776	C42H80NO8P	-H(-)	100
KO:WT	306	306	-0.0418069	0.14386	0.414339	0.187647	0.187647	215.129	HMDB0000888; HMDB0037137; HMDB00888; HMDB37137		; CHEBI:73713	Undecanedioic acid	-0.000497444	C11H20O4	-H(-)	100
KO:WT	580	580	-0.0420381	0.0603122	0.269652	0.122121	0.122121	345.155	HMDB0033222; HMDB0033223; HMDB0035822; HMDB0038149; HMDB33222; HMDB33223; HMDB35822; HMDB38149			(1R,3S,4S,6R)-6,9-Dihydroxyfenchone 6-O-b-D-glucoside	0.000966403	C16H26O8	-H(-)	100
KO:WT	149	149	-0.0420479	0.231589	0.497464	0.225293	0.225293	157.087	HMDB0000451; HMDB0000909; HMDB0010721; HMDB0013211; HMDB0030303; HMDB0031177; HMDB0031307; HMDB0036230; HMDB0036395; HMDB0038305; HMDB0040447; HMDB0041616; HMDB00451; HMDB0059938; HMDB0059939; HMDB0060683; HMDB0060685; HMDB0062788; HMDB00909; HMDB10721; HMDB13211; HMDB30303; HMDB31177; HMDB31307; HMDB36230; HMDB36395; HMDB38305; HMDB40447; HMDB41616; HMDB59938; HMDB59939; HMDB60683; HMDB60685; HM…	C02975; C16652; C16655	; CHEBI:18119; CHEBI:44680; CHEBI:80638; CHEBI:84261; CHEBI:88508; CHEBI:89344	cis-4-Hydroxycyclohexylacetic acid	0.00014218	C8H14O3	-H(-)	100
KO:WT	562	562	-0.0424258	0.39407	0.637098	0.290152	0.288531	332.295	HMDB0032033; HMDB32033			2,4,12-Octadecatrienoic acid isobutylamide	0.000621636	C22H39NO	-H(-)	100
KO:WT	79	79	-0.0428263	0.152458	0.424784	0.192378	0.192378	129.092	HMDB0000666; HMDB0030028; HMDB0030052; HMDB0031528; HMDB0031594; HMDB0031595; HMDB0031600; HMDB0032204; HMDB0032874; HMDB0033745; HMDB0034166; HMDB0034239; HMDB0035238; HMDB0036209; HMDB0036237; HMDB0036238; HMDB0038227; HMDB0039095; HMDB0039618; HMDB0039619; HMDB0040297; HMDB00666; HMDB30028; HMDB30052; HMDB31528; HMDB31594; HMDB31595; HMDB31600; HMDB32204; HMDB32874; HMDB33745; HMDB34166; HMDB3…	C12290; C12296; C17714	; CHEBI:31571; CHEBI:31725; CHEBI:45571; CHEBI:50585; CHEBI:77322	Ethyl isovalerate	0.000434227	C7H14O2	-H(-)	100
KO:WT	401	401	-0.0432985	0.140206	0.408404	0.18496	0.18496	251.129	HMDB0033197; HMDB0036047; HMDB0059661; HMDB33197; HMDB36047; HMDB59661			2,2,4,4-Tetramethyl-6-(1-oxobutyl)-1,3,5-cyclohexanetrione	-0.000138154	C14H20O4	-H(-)	100
KO:WT	224	224	-0.043506	0.191565	0.465414	0.211126	0.210778	185.082	HMDB0030988; HMDB0030992; HMDB30988; HMDB30992			5-(2-Methylpropyl)tetrahydro-2-oxo-3-furancarboxylic acid	3.20434e-05	C9H14O4	-H(-)	100
KO:WT	632	632	-0.0439956	0.113226	0.375304	0.169969	0.169969	396.275	HMDB0013628; HMDB13628	C13828	CHEBI:53081	PGF2a ethanolamide	0.000105834	C22H39NO5	-H(-)	100
KO:WT	346	346	-0.044276	0.125587	0.391147	0.177796	0.177144	231.031	HMDB0032659; HMDB0036628; HMDB32659; HMDB36628			4-Hydroxy-8-methoxy-2H-furo[2,3-h]-1-benzopyran-2-one	-0.000855888	C12H8O5	-H(-)	100
KO:WT	610	610	-0.0443038	0.230096	0.497033	0.225098	0.225098	373.165	HMDB0030164; HMDB0030649; HMDB0030650; HMDB0033534; HMDB0033537; HMDB0036463; HMDB0039248; HMDB0041139; HMDB30164; HMDB30649; HMDB30650; HMDB33534; HMDB33537; HMDB36463; HMDB39248; HMDB41139		; CHEBI:554198	Cyclonormammein	0.00107684	C21H26O6	-H(-)	88
KO:WT	589	589	-0.0443172	0.233042	0.499189	0.226075	0.226075	353.16	HMDB0060933; HMDB60933			Propofol glucuronide	0.00102859	C18H26O7	-H(-)	96
KO:WT	68	68	-0.0444978	0.19942	0.470592	0.214357	0.213124	125.097	HMDB0013809; HMDB0030961; HMDB0030966; HMDB0031197; HMDB0031301; HMDB0031309; HMDB0031590; HMDB0031591; HMDB0032403; HMDB0032451; HMDB0033547; HMDB0035242; HMDB0035390; HMDB0035915; HMDB0037152; HMDB0039769; HMDB0039770; HMDB0040146; HMDB0040149; HMDB0040151; HMDB0061945; HMDB13809; HMDB30961; HMDB30966; HMDB31197; HMDB31301; HMDB31309; HMDB31590; HMDB31591; HMDB32403; HMDB32451; HMDB33547; HMDB3…	C07287	; CHEBI:16310; CHEBI:61725; CHEBI:88838	Sulcatone	0.000205666	C8H14O	-H(-)	100
KO:WT	683	683	-0.0447677	0.0492483	0.244335	0.110655	0.110655	463.21	HMDB0039501; HMDB39501			Na-Hexanoyl-Nb-inosityltryptophan	-0.00158136	C23H32N2O8	-H(-)	39
KO:WT	405	405	-0.0447962	0.114491	0.377869	0.171131	0.171131	253.072	HMDB0128666; HMDB0128669; HMDB0128671; HMDB0128675; HMDB0137285; HMDB0142077			3-(6,7-dimethoxy-2H-1,3-benzodioxol-5-yl)-3-hydroxypropanal	-0.00047779	C12H14O6	-H(-)	100
KO:WT	172	172	-0.044945	0.558361	0.754122	0.341756	0.34153	165.055	HMDB0000375; HMDB0000475; HMDB0000563; HMDB0000748; HMDB0000779; HMDB0002072; HMDB0002199; HMDB0002229; HMDB0005175; HMDB0029665; HMDB0029817; HMDB0031132; HMDB0032030; HMDB0032138; HMDB0032573; HMDB0032605; HMDB0032639; HMDB0033752; HMDB0034243; HMDB0034993; HMDB00375; HMDB0040645; HMDB0041611; HMDB0041683; HMDB00475; HMDB00563; HMDB0059969; HMDB0061145; HMDB0062348; HMDB0062590; HMDB00748; HMDB…	C01198; C01456; C01479; C01744; C02201; C03080; C05581; C05607; C11457	; CHEBI:1427; CHEBI:16104; CHEBI:17098; CHEBI:25998; CHEBI:28111; CHEBI:30765; CHEBI:32978; CHEBI:32980; CHEBI:43065; CHEBI:48408; CHEBI:55501	3-(3-Hydroxyphenyl)propanoic acid	0.000389674	C9H10O3	-H(-)	100
KO:WT	429	429	-0.0454349	0.276785	0.532481	0.241592	0.241152	261.149	HMDB0133034; HMDB0133061			2,4-bis(3-methylbut-2-en-1-yl)benzene-1,3,5-triol	0.000329757	C16H22O3	-H(-)	100
KO:WT	71	71	-0.0454508	0.167903	0.439175	0.198895	0.198895	127.04	HMDB0031303; HMDB0031306; HMDB0031847; HMDB0033285; HMDB0033517; HMDB0038072; HMDB0040594; HMDB0040732; HMDB31303; HMDB31306; HMDB31847; HMDB33285; HMDB33517; HMDB38072; HMDB40594; HMDB40732		; CHEBI:76247	Dihydro-4,4-dimethyl-2,3-furandione	0.000161596	C6H8O3	-H(-)	100
KO:WT	295	295	-0.0454588	0.172597	0.445392	0.201711	0.201711	211.097	HMDB0059744; HMDB59744		; CHEBI:89902	3,4-Methyleneazelaic acid	0.000232752	C11H16O4	-H(-)	100
KO:WT	685	685	-0.0455714	0.110723	0.373447	0.169128	0.169128	464.28	HMDB0010380; HMDB10380	C04230	CHEBI:73794	LysoPC(14:1(9Z))	-0.00143823	C22H44NO7P	-H(-)	49
KO:WT	5	5	-0.0456493	0.359028	0.616278	0.279103	0.279103	70.0296	HMDB0004296; HMDB04296	C01659	CHEBI:28619	Acrylamide	0.00022691	C3H5NO	-H(-)	100
KO:WT	647	647	-0.0461534	0.379504	0.625367	0.284847	0.283219	417.3	HMDB0012515; HMDB0039317; HMDB12515; HMDB39317			11''-Carboxy-alpha-chromanol	0.00085228	C26H42O4	-H(-)	100
KO:WT	58	58	-0.0462079	0.081676	0.322097	0.145872	0.145872	120.067	HMDB0240288			Tromethamine	0.000108256	C4H11NO3	-H(-)	100
KO:WT	411	411	-0.0462112	0.137132	0.407159	0.184396	0.184396	255.124	HMDB0031772; HMDB0040352; HMDB31772; HMDB40352			1-Methoxy-1-(2,4,5-trimethoxyphenyl)-2-propanol	1.50759e-05	C13H20O5	-H(-)	100
KO:WT	458	458	-0.0465921	0.380588	0.625367	0.283219	0.283219	275.103	HMDB0062178; HMDB62178			N-lactoyl-Tryptophan	0.00096374	C14H16N2O4	-H(-)	100
KO:WT	600	600	-0.0466106	0.333239	0.592905	0.269272	0.268517	364.286	HMDB0062334; HMDB62334			N-Linoleoyl GABA	-0.000608127	C22H39NO3	-H(-)	100
KO:WT	116	116	-0.0471815	0.48664	0.699487	0.316787	0.316787	145.062	HMDB0000641; HMDB0002031; HMDB0003423; HMDB0006899; HMDB0028687; HMDB00641; HMDB02031; HMDB03423; HMDB06899; HMDB28687	C00064; C00819; C05100	; CHEBI:1670; CHEBI:17061; CHEBI:18050; CHEBI:185249	Glutamine	0.000207242	C5H10N2O3	-H(-)	100
KO:WT	145	145	-0.0475343	0.468947	0.689522	0.312273	0.312273	157.014	HMDB0031210; HMDB0037759; HMDB0060348; HMDB0137818; HMDB31210; HMDB37759; HMDB60348	C02222; C06035	; CHEBI:1184; CHEBI:1898	Zymonic acid	0.000729378	C6H6O5	-H(-)	100
KO:WT	323	323	-0.0476067	0.190722	0.465414	0.212212	0.210778	223.134	HMDB0029670; HMDB0032679; HMDB0032689; HMDB0034564; HMDB0036583; HMDB0037244; HMDB0037726; HMDB0037730; HMDB0037736; HMDB0112084; HMDB29670; HMDB32679; HMDB32689; HMDB34564; HMDB36583; HMDB37244; HMDB37726; HMDB37730; HMDB37736	C11512	; CHEBI:15929	Epoxyeremopetasinorol	0.0001393	C13H20O3	-H(-)	100
KO:WT	332	332	-0.0483826	0.227135	0.492372	0.223457	0.222987	227.069	HMDB0015023; HMDB15023		; CHEBI:775149	Pemirolast	-0.00070465	C10H8N6O	-H(-)	100
KO:WT	115	115	-0.0487784	0.123692	0.391147	0.178007	0.177144	145.05	HMDB0000422; HMDB0000448; HMDB0000752; HMDB0000858; HMDB0002074; HMDB0002173; HMDB0004862; HMDB0006854; HMDB0006900; HMDB0033837; HMDB00422; HMDB00448; HMDB0061930; HMDB00752; HMDB00858; HMDB02074; HMDB02173; HMDB04862; HMDB06854; HMDB06900; HMDB33837; HMDB61930	C06006; C06104	; CHEBI:27681; CHEBI:30832; CHEBI:68566; CHEBI:68567; CHEBI:86396; CHEBI:86537; CHEBI:89760	2-Methylglutaric acid	0.000175919	C6H10O4	-H(-)	100
KO:WT	142	142	-0.0490213	0.166225	0.438117	0.198938	0.198416	155.071	HMDB0031101; HMDB0032232; HMDB31101; HMDB32232			8-Hydroxy-5,6-octadienoic acid	0.000177375	C8H12O3	-H(-)	100
KO:WT	692	692	-0.0490264	0.00866577	0.0923724	0.0419168	0.041834	477.286	HMDB0031896; HMDB0041365; HMDB31896; HMDB41365			Erinacine D	-0.000216028	C27H42O7	-H(-)	100
KO:WT	357	357	-0.0491534	0.190962	0.465414	0.21113	0.210778	235.098	HMDB0037683; HMDB0060564; HMDB0124833; HMDB0135908; HMDB0140425; HMDB37683; HMDB60564		; CHEBI:133199	Ethyl vanillin isobutyrate	-0.000228234	C13H16O4	-H(-)	100
KO:WT	231	231	-0.0491708	0.128571	0.39468	0.179109	0.178744	187.061	HMDB0059767; HMDB59767		; CHEBI:89885	Tetrahydro-2,5-furan-diacetic acid	6.81574e-05	C8H12O5	-H(-)	100
KO:WT	670	670	-0.0498702	0.190639	0.465414	0.212799	0.210778	445.186	HMDB0004483; HMDB0032728; HMDB0035859; HMDB04483; HMDB32728; HMDB35859	C11133	; CHEBI:28919	Estrone glucuronide	0.000998623	C24H30O8	-H(-)	100
KO:WT	618	618	-0.0505675	0.253789	0.511611	0.232596	0.231701	381.315	HMDB0001093; HMDB0002394; HMDB0003896; HMDB01093; HMDB02394; HMDB03896	C05107	; CHEBI:205734; CHEBI:27910	5a-Cholesta-8,24-dien-3-one	0.000914137	C27H42O	-H(-)	100
KO:WT	561	561	-0.0508791	0.283862	0.541404	0.24531	0.245193	331.264	HMDB0002226; HMDB0035676; HMDB0035677; HMDB0038910; HMDB0062580; HMDB0062725; HMDB02226; HMDB35676; HMDB35677; HMDB38910; HMDB62580; HMDB62725	C16527	; CHEBI:53487; CHEBI:77225; CHEBI:84873	C22:4	0.000613132	C22H36O2	-H(-)	100
KO:WT	180	180	-0.05091	0.130173	0.39468	0.179189	0.178744	167.071	HMDB0029680; HMDB0030472; HMDB0030473; HMDB0032252; HMDB0032921; HMDB0037729; HMDB0038925; HMDB0059963; HMDB0125521; HMDB0125531; HMDB0125541; HMDB0126600; HMDB0131223; HMDB29680; HMDB30472; HMDB30473; HMDB32252; HMDB32921; HMDB37729; HMDB38925; HMDB59963		; CHEBI:1222143; CHEBI:31038; CHEBI:446746	2,6-Dimethoxy-4-methylphenol	0.000211603	C9H12O3	-H(-)	100
KO:WT	386	386	-0.0510436	0.0212264	0.152181	0.0690884	0.0689201	243.16	HMDB0002327; HMDB0036141; HMDB0037184; HMDB02327; HMDB36141; HMDB37184		; CHEBI:73718	1,11-Undecanedicarboxylic acid	1.63575e-05	C13H24O4	-H(-)	100
KO:WT	521	521	-0.0512756	0.266763	0.523319	0.237003	0.237003	305.177	HMDB0012799; HMDB0034780; HMDB12799; HMDB34780	C20203		5''-Carboxy-gamma-chromanol	-0.00082847	C18H26O4	-H(-)	100
KO:WT	102	102	-0.0513317	0.243678	0.505294	0.229365	0.22884	139.993	HMDB0031803; HMDB31803	C18667	CHEBI:38721	Methamidophos	0.000631302	C2H8NO2PS	-H(-)	100
KO:WT	72	72	-0.0514903	0.334397	0.592905	0.26896	0.268517	127.052	HMDB0000079; HMDB00079; HMDB0029874; HMDB0031547; HMDB0062558; HMDB29874; HMDB31547; HMDB62558	C00906	; CHEBI:133469; CHEBI:27468; CHEBI:565546	Dihydrothymine	-0.000260744	C5H8N2O2	-H(-)	100
KO:WT	392	392	-0.0519124	0.36633	0.621871	0.281635	0.281635	247.061	HMDB0029971; HMDB29971			Coriandrone E	0.000525154	C13H12O5	-H(-)	100
KO:WT	317	317	-0.0520109	0.271233	0.527957	0.239144	0.239103	221.155	HMDB0035593; HMDB0036790; HMDB0036791; HMDB0037605; HMDB0037820; HMDB0040178; HMDB35593; HMDB36790; HMDB36791; HMDB37605; HMDB37820; HMDB40178	C09715		Rishitin	0.000140069	C14H22O2	-H(-)	100
KO:WT	743	743	-0.0520258	0.138369	0.407684	0.184634	0.184634	685.272	HMDB0036323; HMDB0037589; HMDB36323; HMDB37589			Secoisolariciresinol 9,9''-diglucoside	-0.000433696	C32H46O16	-H(-)	100
KO:WT	644	644	-0.0524737	0.0174862	0.142313	0.064786	0.0644511	411.238	HMDB0003752; HMDB03752			LysoPC(10:0)	0.00083253	C18H39NO7P	-H(-)	100
KO:WT	284	284	-0.0532034	0.183463	0.459554	0.208125	0.208125	207.049	HMDB0034759; HMDB34759			Methyl 5-(1-Propynyl)-2-thiophenepropanoate	-3.26655e-05	C11H12O2S	-H(-)	100
KO:WT	135	135	-0.0533972	0.200109	0.470592	0.213124	0.213124	151.076	HMDB0032132; HMDB0032599; HMDB0036169; HMDB0036227; HMDB0039801; HMDB0039956; HMDB0040175; HMDB0040216; HMDB0040449; HMDB0041326; HMDB0041804; HMDB0059853; HMDB0125537; HMDB32132; HMDB32599; HMDB36169; HMDB36227; HMDB39801; HMDB39956; HMDB40175; HMDB40216; HMDB40449; HMDB41326; HMDB41804; HMDB59853		; CHEBI:38547	2-Isopropyl-1,4-benzenediol	0.000219735	C9H12O2	-H(-)	100
KO:WT	733	733	-0.0537933	0.485593	0.699376	0.317292	0.316736	592.566	HMDB0004951; HMDB04951	C00195	CHEBI:72962	C20 Cer	0.00178007	C38H75NO3	-H(-)	28
KO:WT	549	549	-0.0538661	0.257713	0.515416	0.233732	0.233424	324.219	HMDB0005049; HMDB0014750; HMDB0033503; HMDB0041248; HMDB05049; HMDB14750; HMDB33503; HMDB41248	C06852; C13800	; CHEBI:3127; CHEBI:34125	10-Nitrolinoleic acid	-0.000876412	C18H31NO4	-H(-)	100
KO:WT	549	549	-0.0538661	0.257713	0.515416	0.233732	0.233424	324.219	HMDB0014443; HMDB14443		; CHEBI:51066	Dapiprazole	0.000461188	C19H27N5	-H(-)	100
KO:WT	150	150	-0.0549041	0.0373961	0.209909	0.0950645	0.0950645	157.123	HMDB0000798; HMDB0000847; HMDB0030331; HMDB0031291; HMDB0031480; HMDB0031557; HMDB0032042; HMDB0032309; HMDB0032406; HMDB0032454; HMDB0034162; HMDB0034165; HMDB0034606; HMDB0036234; HMDB0037143; HMDB0037164; HMDB0037288; HMDB0038040; HMDB0038603; HMDB0039216; HMDB0039219; HMDB0040221; HMDB0040295; HMDB0040430; HMDB0059822; HMDB00798; HMDB00847; HMDB30331; HMDB31291; HMDB31480; HMDB31557; HMDB3204…	C01601	; CHEBI:29019; CHEBI:86618; CHEBI:87365; CHEBI:87432; CHEBI:87537; CHEBI:87549; CHEBI:87684	Oenanthic ether	0.000397532	C9H18O2	-H(-)	100
KO:WT	186	186	-0.0551142	0.211547	0.481861	0.219925	0.218227	169.065	HMDB0032412; HMDB0032582; HMDB0034446; HMDB32412; HMDB32582; HMDB34446	C02499; C07733	; CHEBI:17043; CHEBI:39258; CHEBI:52364	Methyl beta-naphthyl ketone	0.00041121	C12H10O	-H(-)	100
KO:WT	126	126	-0.0558015	0.0421338	0.221924	0.100506	0.100506	149.024	HMDB0001587; HMDB0031515; HMDB0032598; HMDB0032612; HMDB0040528; HMDB01587; HMDB31515; HMDB32598; HMDB32612; HMDB40528	C02137; C10812	; CHEBI:18280; CHEBI:8240	Phenylglyoxylic acid	0.0001741	C8H6O3	-H(-)	100
KO:WT	620	620	-0.0561553	0.198129	0.470592	0.213629	0.213124	383.19	HMDB0014334; HMDB14334		; CHEBI:52717	Bortezomib	0.000292574	C19H25BN4O4	-H(-)	25
KO:WT	110	110	-0.0563221	0.0522083	0.252504	0.114355	0.114355	143.071	HMDB0001988; HMDB0031176; HMDB0036594; HMDB0037114; HMDB0040433; HMDB01988; HMDB31176; HMDB36594; HMDB37114; HMDB40433		; CHEBI:16817	trans-4-Hydroxycyclohexanecarboxylate	0.000374788	C7H12O3	-H(-)	100
KO:WT	523	523	-0.0572213	0.108074	0.367738	0.166542	0.166542	306.076	HMDB0000125; HMDB0001463; HMDB0006960; HMDB00125; HMDB0062697; HMDB01463; HMDB06960; HMDB62697	C02471	; CHEBI:16856; CHEBI:57925	Glutathione	0.000673707	C10H17N3O6S	-H(-)	100
KO:WT	355	355	-0.0572541	0.0891533	0.33281	0.150724	0.150724	233.155	HMDB0030016; HMDB0031349; HMDB0032081; HMDB0033252; HMDB0033253; HMDB0033960; HMDB0034562; HMDB0034742; HMDB0034956; HMDB0035202; HMDB0035407; HMDB0035408; HMDB0035413; HMDB0035639; HMDB0035794; HMDB0035869; HMDB0035889; HMDB0035935; HMDB0036035; HMDB0036390; HMDB0036392; HMDB0036427; HMDB0036449; HMDB0036466; HMDB0036647; HMDB0037038; HMDB0037391; HMDB0037640; HMDB0037710; HMDB0037739; HMDB00381…	C09743; C16942; C16949; C17489; C17492; C17504	; CHEBI:80811	Valerenic acid	-1.91445e-06	C15H22O2	-H(-)	100
KO:WT	38	38	-0.0573516	0.309848	0.567317	0.256929	0.256929	111.081	HMDB0031483; HMDB0031486; HMDB0031487; HMDB0031488; HMDB0031539; HMDB0031540; HMDB0031550; HMDB0031551; HMDB0032301; HMDB0033667; HMDB0033827; HMDB0034372; HMDB0040339; HMDB31483; HMDB31486; HMDB31487; HMDB31488; HMDB31539; HMDB31540; HMDB31550; HMDB31551; HMDB32301; HMDB33667; HMDB33827; HMDB34372; HMDB40339		; CHEBI:87582	(Z)-4-Heptenal	0.000332347	C7H12O	-H(-)	100
KO:WT	396	396	-0.0574772	0.166359	0.438117	0.198416	0.198416	249.113	HMDB0002012; HMDB0032116; HMDB0038804; HMDB0094669; HMDB0133182; HMDB0134155; HMDB0135907; HMDB02012; HMDB32116; HMDB38804; HMDB94669	C00399	; CHEBI:46234; CHEBI:82625	Ubiquinone-1	0.000233459	C14H18O4	-H(-)	100
KO:WT	315	315	-0.0587742	0.212626	0.481861	0.218439	0.218227	221.082	HMDB0002056; HMDB0013247; HMDB0029226; HMDB0029470; HMDB0030725; HMDB0031668; HMDB0033776; HMDB0034056; HMDB0037130; HMDB0037681; HMDB0038563; HMDB0041379; HMDB0094660; HMDB0127824; HMDB0131283; HMDB0131284; HMDB0131285; HMDB0135689; HMDB0135900; HMDB0135904; HMDB0135906; HMDB02056; HMDB13247; HMDB29226; HMDB29470; HMDB30725; HMDB31668; HMDB33776; HMDB34056; HMDB37130; HMDB37681; HMDB38563; HMDB4…	C10429; C10449	; CHEBI:1156602; CHEBI:34698; CHEBI:544678; CHEBI:90038	Monoisobutyl phthalic acid	-0.0001958	C12H14O4	-H(-)	100
KO:WT	73	73	-0.058812	0.0140768	0.123012	0.0557103	0.0557103	127.076	HMDB0029165; HMDB0029314; HMDB0030330; HMDB0031174; HMDB0031342; HMDB0031351; HMDB0031476; HMDB0031477; HMDB0031484; HMDB0031500; HMDB0031504; HMDB0031593; HMDB0031603; HMDB0031681; HMDB0032391; HMDB0032460; HMDB0033793; HMDB0038271; HMDB0038962; HMDB0039819; HMDB0040214; HMDB0040591; HMDB0059876; HMDB29165; HMDB29314; HMDB30330; HMDB31174; HMDB31342; HMDB31351; HMDB31476; HMDB31477; HMDB31484; H…	C08487; C09822	; CHEBI:36096; CHEBI:38364	Ethyl tiglate	0.000250674	C7H12O2	-H(-)	100
KO:WT	74	74	-0.0590334	0.0395386	0.214121	0.096972	0.096972	128.035	HMDB0000267; HMDB0000805; HMDB0001369; HMDB0001843; HMDB0002234; HMDB00267; HMDB0060262; HMDB0061093; HMDB0062585; HMDB00805; HMDB01369; HMDB01843; HMDB02234; HMDB60262; HMDB61093; HMDB62585	C01879; C02237; C04281; C04282	; CHEBI:16010; CHEBI:16352; CHEBI:18183; CHEBI:27391; CHEBI:6151	Oxoproline	2.25968e-05	C5H7NO3	-H(-)	100
KO:WT	684	684	-0.0591505	0.0249029	0.160927	0.0728812	0.0728812	463.282	HMDB0062305; HMDB62305			1-(11Z-eicosenoyl)-glycero-3-phosphate	0.000701178	C23H45O7P	-H(-)	100
KO:WT	130	130	-0.0592284	0.292207	0.547064	0.248211	0.247756	150.002	HMDB0034413; HMDB0040578; HMDB34413; HMDB40578		; CHEBI:167099	1,2-Benzisothiazol-3(2H)-one	-6.19262e-05	C7H5NOS	-H(-)	100
KO:WT	556	556	-0.0594379	0.254148	0.511611	0.231705	0.231701	327.254	HMDB0011534; HMDB0011565; HMDB0031043; HMDB0031044; HMDB0031045; HMDB11534; HMDB11565; HMDB31043; HMDB31044; HMDB31045		; CHEBI:87254; CHEBI:967297	MG(0:0/16:1(9Z)/0:0)	0.000558803	C19H36O4	-H(-)	100
KO:WT	129	129	-0.0597493	0.236943	0.502689	0.227955	0.22766	149.097	HMDB0001878; HMDB0003647; HMDB0004487; HMDB0006315; HMDB0029652; HMDB0031570; HMDB0031613; HMDB0031817; HMDB0032063; HMDB0032213; HMDB0032626; HMDB0033544; HMDB0034846; HMDB0034921; HMDB0035089; HMDB0035172; HMDB0035250; HMDB0035591; HMDB0035761; HMDB0035770; HMDB0035824; HMDB0036061; HMDB0036070; HMDB0036089; HMDB0036999; HMDB0037561; HMDB0038913; HMDB0061788; HMDB0133616; HMDB01878; HMDB03647; …	C01951; C02576; C06576; C09840; C09868; C09884; C09908; C11383; C11939; C14200; C17062	; CHEBI:15399; CHEBI:15421; CHEBI:17304; CHEBI:27607; CHEBI:28996; CHEBI:3440; CHEBI:34444; CHEBI:37001; CHEBI:38265; CHEBI:50542; CHEBI:53169	Thymol	0.00053402	C10H14O	-H(-)	100
KO:WT	488	488	-0.060106	0.0266131	0.169136	0.076599	0.076599	288.125	HMDB0041836; HMDB0041955; HMDB41836; HMDB41955		; CHEBI:41001	Benzoyl ecgonine	-0.000430349	C16H19NO4	-H(-)	100
KO:WT	328	328	-0.060666	0.0707667	0.300661	0.136164	0.136164	225.113	HMDB0040705; HMDB0059729; HMDB40705; HMDB59729		; CHEBI:89935	Allixin	-0.000135705	C12H18O4	-H(-)	100
KO:WT	371	371	-0.0608735	0.0844227	0.327144	0.149247	0.148158	239.092	HMDB0030254; HMDB0038627; HMDB0041756; HMDB0061112; HMDB0062776; HMDB0125802; HMDB0125804; HMDB0127748; HMDB0127826; HMDB0128672; HMDB0128705; HMDB0128721; HMDB0142074; HMDB30254; HMDB38627; HMDB41756; HMDB61112; HMDB62776		; CHEBI:41254; CHEBI:583580	3-(3,4,5-Trimethoxyphenyl)propanoic acid	0.000568403	C12H16O5	-H(-)	100
KO:WT	676	676	-0.0609658	0.377737	0.625367	0.284133	0.283219	449.363	HMDB0033984; HMDB33984	C15802	CHEBI:20712	6-Deoxocastasterone	0.00103764	C28H50O4	-H(-)	94
KO:WT	551	551	-0.0609926	0.0236296	0.156648	0.0709434	0.0709434	325.035	HMDB0128433; HMDB0128434; HMDB0128436; HMDB0140672; HMDB0140673; HMDB0140674			13,14-dihydroxy-9-oxo-8,17-dioxatetracyclo[8.7.0.0²,⁷.0¹¹,¹⁶]heptadeca-1(10),2(7),3,5,11(16),12,14-heptaen-5-yl acetate	-6.9668e-05	C17H10O7	-H(-)	100
KO:WT	661	661	-0.0610488	0.0725767	0.304981	0.138121	0.138121	431.316	HMDB0006228; HMDB0012454; HMDB0030702; HMDB0033769; HMDB0060134; HMDB0062211; HMDB0062399; HMDB0062400; HMDB0062686; HMDB0062712; HMDB0062794; HMDB06228; HMDB12454; HMDB30702; HMDB33769; HMDB60134; HMDB62211; HMDB62399; HMDB62400; HMDB62686; HMDB62712; HMDB62794	C17335	; CHEBI:47799; CHEBI:48714; CHEBI:48833; CHEBI:72727; CHEBI:81015; CHEBI:86116; CHEBI:90970	24-Hydroxycalcitriol	0.000747709	C27H44O4	-H(-)	100
KO:WT	474	474	-0.0612407	0.0761299	0.313485	0.143317	0.141972	281.139	HMDB0033375; HMDB0034941; HMDB0034983; HMDB0035846; HMDB0038660; HMDB0038661; HMDB0038989; HMDB0039241; HMDB0041324; HMDB33375; HMDB34941; HMDB34983; HMDB35846; HMDB38660; HMDB38661; HMDB38989; HMDB39241; HMDB41324	C15971	; CHEBI:23758; CHEBI:83631	Octyl gallate	2.29075e-05	C15H22O5	-H(-)	100
KO:WT	669	669	-0.0617773	0.292384	0.547064	0.247756	0.247756	443.314	HMDB0006227; HMDB0011560; HMDB0032667; HMDB0032691; HMDB0033647; HMDB0038977; HMDB06227; HMDB11560; HMDB32667; HMDB32691; HMDB33647; HMDB38977			1-a,24R,25-Trihydroxyvitamin D2	0.00231936	C28H44O4	-H(-)	12
KO:WT	92	92	-0.0618569	0.657701	0.81708	0.370042	0.370042	134.047	HMDB0000034; HMDB00034	C00147	CHEBI:16708	Adenine	0.000108707	C5H5N5	-H(-)	100
KO:WT	553	553	-0.0619974	0.0945038	0.338428	0.153797	0.153269	327.136	HMDB0029007; HMDB0029112; HMDB0040441; HMDB29007; HMDB29112; HMDB40441			Phenylalanyl-Tyrosine	-0.000800595	C18H20N2O4	-H(-)	100
KO:WT	128	128	-0.0621223	0.0764431	0.313485	0.143133	0.141972	149.06	HMDB0000764; HMDB0002097; HMDB0002222; HMDB0002237; HMDB0003654; HMDB0011743; HMDB0013744; HMDB0031310; HMDB0032073; HMDB0032075; HMDB0032569; HMDB0032570; HMDB0032592; HMDB0032617; HMDB0033967; HMDB0033970; HMDB0037715; HMDB0038355; HMDB0040428; HMDB0040925; HMDB0059824; HMDB0062349; HMDB00764; HMDB0125532; HMDB0134026; HMDB0134027; HMDB0135239; HMDB0135276; HMDB0135277; HMDB0135278; HMDB0135279…	C01839; C01963; C02646; C05629; C15513; C17883	; CHEBI:262555; CHEBI:28631; CHEBI:32807; CHEBI:389009; CHEBI:42438; CHEBI:48526; CHEBI:52051; CHEBI:64555; CHEBI:64818; CHEBI:87417; CHEBI:88356	Hydrocinnamic acid	0.000475217	C9H10O2	-H(-)	100
KO:WT	749	749	-0.0625751	0.216445	0.482453	0.218495	0.218495	716.522	HMDB0005320; HMDB0005344; HMDB0007936; HMDB0008000; HMDB0008834; HMDB0008866; HMDB0008926; HMDB0008927; HMDB0008958; HMDB0008990; HMDB0009022; HMDB0009055; HMDB0009218; HMDB0009250; HMDB0112953; HMDB0112954; HMDB0113112; HMDB0113139; HMDB0113850; HMDB0113851; HMDB0113852; HMDB0113853; HMDB0113965; HMDB0113986; HMDB0114011; HMDB0114038; HMDB05320; HMDB05344; HMDB07936; HMDB08000; HMDB08834; HMDB08…	C00157	; CHEBI:73007; CHEBI:78813; CHEBI:84833	PC(15:0/16:1(9Z))	0.00157563	C39H76NO8P	-H(-)	40
KO:WT	719	719	-0.0629425	0.296778	0.552596	0.250262	0.250262	537.488	HMDB0112106; HMDB0112107; HMDB0112111; HMDB0112113; HMDB0112116; HMDB0112118; HMDB0112119; HMDB0112121; HMDB0112146; HMDB0112147; HMDB0112148; HMDB0112149; HMDB0112150; HMDB0112151; HMDB0112152; HMDB0112153; HMDB0112176; HMDB0112179			FAHFA(16:0/9-O-18:0)	0.00102109	C34H66O4	-H(-)	97
KO:WT	460	460	-0.0637687	0.0980444	0.345854	0.156632	0.156632	275.165	HMDB0015586; HMDB0031463; HMDB0038938; HMDB0038994; HMDB0040375; HMDB0041201; HMDB0137236; HMDB0137237; HMDB15586; HMDB31463; HMDB38938; HMDB38994; HMDB40375; HMDB41201	C10494	; CHEBI:3988	Cyclandelate	5.79933e-05	C17H24O3	-H(-)	100
KO:WT	663	663	-0.064469	0.370453	0.625367	0.283554	0.283219	433.279	HMDB0037183; HMDB37183		; CHEBI:53425	Polysorbate 60	0.00145143	C22H42O8	-H(-)	48
KO:WT	191	191	-0.0646318	0.0490276	0.244335	0.110875	0.110655	171.066	HMDB0000341; HMDB0004982; HMDB0013312; HMDB0032352; HMDB00341; HMDB0034851; HMDB0038601; HMDB04982; HMDB13312; HMDB32352; HMDB34851; HMDB38601		; CHEBI:68508; CHEBI:89192; CHEBI:89625	2-Octenedioic acid	0.000256267	C8H12O4	-H(-)	100
KO:WT	347	347	-0.0647769	0.0867187	0.331774	0.150255	0.150255	231.049	HMDB0031070; HMDB31070			(2E,11Z)-5-[5-(Methylthio)-4-penten-2-ynyl]-2-furanacrolein	-0.000578205	C13H12O2S	-H(-)	100
KO:WT	722	722	-0.06495	0.043296	0.226494	0.102576	0.102576	561.45	HMDB0007017; HMDB0007018; HMDB0007045; HMDB0007241; HMDB0007269; HMDB0007298; HMDB0035898; HMDB0055968; HMDB0055975; HMDB07017; HMDB07018; HMDB07045; HMDB07241; HMDB07269; HMDB07298; HMDB35898; HMDB55968; HMDB55975		; CHEBI:88782; CHEBI:88807; CHEBI:88808; CHEBI:89149; CHEBI:89189; CHEBI:89214	DG(14:0/18:3(6Z,9Z,12Z)/0:0)	0.00198795	C35H62O5	-H(-)	20
KO:WT	722	722	-0.06495	0.043296	0.226494	0.102576	0.102576	561.45	HMDB0007011; HMDB0007068; HMDB0007095; HMDB0055954; HMDB0055981; HMDB0092951; HMDB0092952; HMDB0092953; HMDB0092954; HMDB0093001; HMDB0093002; HMDB0093003; HMDB0093004; HMDB0093087; HMDB0093088; HMDB0093089; HMDB0093090; HMDB0093091; HMDB0093092; HMDB0093093; HMDB0093094; HMDB0093223; HMDB0093224; HMDB0093225; HMDB0093226; HMDB0093227; HMDB0093228; HMDB0093229; HMDB0093230; HMDB0093231; HMDB00932…		; CHEBI:84385; CHEBI:88705; CHEBI:88759	DG(14:0/16:0/0:0)	-0.000417345	C33H64O5	.Na/H-H(-)	20
KO:WT	24	24	-0.065191	0.481296	0.699376	0.317462	0.316736	103.04	HMDB0000008; HMDB0000011; HMDB0000023; HMDB0000336; HMDB0000357; HMDB0000435; HMDB0000442; HMDB0000710; HMDB0000729; HMDB0000758; HMDB00008; HMDB00011; HMDB00023; HMDB0011597; HMDB0015507; HMDB0031212; HMDB00336; HMDB00357; HMDB00435; HMDB00442; HMDB0059748; HMDB0062640; HMDB00710; HMDB00729; HMDB00758; HMDB0126088; HMDB11597; HMDB15507; HMDB31212; HMDB59748; HMDB62640	C01089; C01991; C03197; C05984; C06001	; CHEBI:1148; CHEBI:11805; CHEBI:17066; CHEBI:17290; CHEBI:20067; CHEBI:30830; CHEBI:37373; CHEBI:50129; CHEBI:741468	Hydroxybutanoic acid	2.9204e-05	C4H8O3	-H(-)	100
KO:WT	510	510	-0.0654316	0.21021	0.481861	0.21919	0.218227	299.201	HMDB0001852; HMDB0002369; HMDB0006219; HMDB0012329; HMDB0012788; HMDB0012874; HMDB0036564; HMDB0036697; HMDB0036710; HMDB0036711; HMDB0038702; HMDB0041925; HMDB0061925; HMDB01852; HMDB02369; HMDB06219; HMDB12329; HMDB12788; HMDB12874; HMDB36564; HMDB36697; HMDB36710; HMDB36711; HMDB38702; HMDB41925; HMDB61925	C00777; C07058; C15493; C16683	; CHEBI:15367; CHEBI:50648; CHEBI:6067	all-trans-Retinoic acid	0.000778633	C20H28O2	-H(-)	100
KO:WT	576	576	-0.0661319	0.149105	0.423739	0.192328	0.191905	341.109	HMDB0000048; HMDB0000055; HMDB0000163; HMDB0000186; HMDB0000258; HMDB0000740; HMDB0000975; HMDB0002923; HMDB00048; HMDB00055; HMDB0005761; HMDB0005826; HMDB0006603; HMDB0006792; HMDB0011740; HMDB0011742; HMDB0014719; HMDB00163; HMDB00186; HMDB00258; HMDB0029880; HMDB0029882; HMDB0029898; HMDB0029902; HMDB0029919; HMDB0029933; HMDB0033368; HMDB0037138; HMDB0038489; HMDB0039237; HMDB0039727; HMDB00…	C00089; C00208; C00243; C00760; C00897; C01083; C01235; C01518; C01970; C03323; C04147; C05400; C06422; C07064; C19632; C19636	; CHEBI:16551; CHEBI:16751; CHEBI:17505; CHEBI:17992; CHEBI:18167; CHEBI:27554; CHEBI:28085; CHEBI:32528; CHEBI:33020; CHEBI:36217; CHEBI:36218; CHEBI:36219; CHEBI:47937; CHEBI:4808; CHEBI:6359; CHEBI:7570	Disaccharide	-0.000364184	C12H22O11	-H(-)	100
KO:WT	166	166	-0.0665045	0.090568	0.333238	0.150918	0.150918	163.113	HMDB0029653; HMDB0031311; HMDB0031454; HMDB0031624; HMDB0031625; HMDB0031866; HMDB0032060; HMDB0035601; HMDB0035989; HMDB0036719; HMDB0036814; HMDB0036816; HMDB0037294; HMDB29653; HMDB31311; HMDB31454; HMDB31624; HMDB31625; HMDB31866; HMDB32060; HMDB35601; HMDB35989; HMDB36719; HMDB36814; HMDB36816; HMDB37294	C08490		1-(1-Methoxy-1-methylethyl)-4-methylbenzene	0.000163261	C11H16O	-H(-)	100
KO:WT	296	296	-0.0668925	0.121729	0.390806	0.177382	0.17699	211.134	HMDB0029388; HMDB0033601; HMDB0035085; HMDB0037326; HMDB0041572; HMDB29388; HMDB33601; HMDB35085; HMDB37326; HMDB41572	C16309	; CHEBI:19144	Cucurbic acid	-0.000172562	C12H20O3	-H(-)	100
KO:WT	767	767	-0.0671314	0.0236245	0.156648	0.0715448	0.0709434	908.568	HMDB0061559; HMDB0061567; HMDB0061575; HMDB0061578; HMDB0061595; HMDB0061599; HMDB0061607; HMDB0061615; HMDB0061619; HMDB0061626; HMDB61559; HMDB61567; HMDB61575; HMDB61578; HMDB61595; HMDB61599; HMDB61607; HMDB61615; HMDB61619; HMDB61626			PS(DiMe(11,3)/MonoMe(13,5))	-0.00214221	C49H84NO12P	-H(-)	16
KO:WT	761	761	-0.0678304	0.0345998	0.198396	0.0899253	0.0898505	776.56	HMDB0009611; HMDB0009612; HMDB0009643; HMDB0009676; HMDB0011392; HMDB0011393; HMDB0011424; HMDB0011457; HMDB09611; HMDB09612; HMDB09643; HMDB09676; HMDB11392; HMDB11393; HMDB11424; HMDB11457		; CHEBI:90485	PE(22:4(7Z,10Z,13Z,16Z)/P-18:1(11Z))	0.000367402	C45H80NO7P	-H(-)	100
KO:WT	698	698	-0.0679203	0.241974	0.505294	0.23025	0.22884	491.336	HMDB0006510; HMDB06510			Cervonyl carnitine	0.00113353	C29H45NO4	.F(-) [+1]	26
KO:WT	698	698	-0.0679203	0.241974	0.505294	0.23025	0.22884	491.336	HMDB0033907; HMDB33907			Homodolicholide	0.00184746	C29H48O6	-H(-)	26
KO:WT	659	659	-0.0682927	0.0937759	0.338428	0.154052	0.153269	431.19	HMDB0036131; HMDB36131			S-Furanopetasitin	-0.000110603	C24H32O5S	-H(-)	100
KO:WT	394	394	-0.068367	0.0129831	0.11895	0.0544771	0.0538705	247.17	HMDB0032228; HMDB0036221; HMDB0036640; HMDB0037713; HMDB0037719; HMDB32228; HMDB36221; HMDB36640; HMDB37713; HMDB37719			C16:4	0.000219271	C16H24O2	-H(-)	100
KO:WT	725	725	-0.0683719	0.0044283	0.0642521	0.0290987	0.0290987	573.488	HMDB0029795; HMDB29795			Montecristin	0.000404997	C37H66O4	-H(-)	100
KO:WT	520	520	-0.0684396	0.225336	0.490887	0.222315	0.222315	305.067	HMDB0038361; HMDB0038365; HMDB0125021; HMDB0125022; HMDB0126028; HMDB0126032; HMDB0126038; HMDB0126042; HMDB0128178; HMDB0128182; HMDB0129346; HMDB0129355; HMDB0129360; HMDB0141542; HMDB38361; HMDB38365	C12127; C12136	; CHEBI:31018; CHEBI:42255	(-)-Epigallocatechin	-0.000655372	C15H14O7	-H(-)	100
KO:WT	333	333	-0.068485	0.0950592	0.338428	0.153269	0.153269	227.092	HMDB0032496; HMDB32496			Propyl propane thiosulfonate	9.85542e-05	C11H16O5	-H(-)	100
KO:WT	650	650	-0.0685692	0.413246	0.655228	0.296742	0.296742	423.274	HMDB0000307; HMDB0000311; HMDB0000316; HMDB0000340; HMDB0000342; HMDB0000367; HMDB0000377; HMDB0000399; HMDB0000433; HMDB0000437; HMDB0013158; HMDB0013192; HMDB00307; HMDB00311; HMDB00316; HMDB00340; HMDB00342; HMDB00367; HMDB00377; HMDB00399; HMDB00433; HMDB00437; HMDB13158; HMDB13192			1b-Hydroxycholic acid	0.000955489	C24H40O6	-H(-)	100
KO:WT	358	358	-0.0697213	0.124178	0.391147	0.177972	0.177144	235.134	HMDB0034462; HMDB0040778; HMDB34462; HMDB40778	C14718	; CHEBI:17879	Heptyl 4-hydroxybenzoate	7.81071e-05	C14H20O3	-H(-)	100
KO:WT	220	220	-0.0697521	0.0483656	0.244335	0.110817	0.110655	183.066	HMDB0001490; HMDB0002909; HMDB0006775; HMDB0035056; HMDB0036072; HMDB0039650; HMDB0040603; HMDB0059730; HMDB0125593; HMDB0125597; HMDB0126618; HMDB0126619; HMDB0126620; HMDB0131233; HMDB01490; HMDB02909; HMDB06775; HMDB35056; HMDB36072; HMDB39650; HMDB40603; HMDB59730	C05594	; CHEBI:125412; CHEBI:846276; CHEBI:89913	7-Methyl-2-hydroxy-6-oxoocta-2,4-dienoate	-3.40433e-05	C9H12O4	-H(-)	100
KO:WT	220	220	-0.0697521	0.0483656	0.244335	0.110817	0.110655	183.066	HMDB0000284; HMDB0001565; HMDB00284; HMDB01565	C00588	CHEBI:18132	Choline-P	0.000276457	C5H15NO4P	-H(-)	100
KO:WT	532	532	-0.0699164	0.388951	0.63639	0.288211	0.288211	309.279	HMDB0002231; HMDB0034296; HMDB0034451; HMDB0035159; HMDB0035572; HMDB0035573; HMDB0035574; HMDB0037127; HMDB0062436; HMDB02231; HMDB34296; HMDB34451; HMDB35159; HMDB35572; HMDB35573; HMDB35574; HMDB37127; HMDB62436	C03425; C16526	; CHEBI:32419; CHEBI:32425	C20:1	0.000411004	C20H38O2	-H(-)	100
KO:WT	740	740	-0.0704269	0.371146	0.625367	0.283461	0.283219	665.214	HMDB0000757; HMDB0001296; HMDB0003553; HMDB0029931; HMDB0035323; HMDB0038490; HMDB0038870; HMDB0038871; HMDB0039173; HMDB0039174; HMDB0039176; HMDB0040182; HMDB00757; HMDB01296; HMDB03553; HMDB29931; HMDB35323; HMDB38490; HMDB38870; HMDB38871; HMDB39173; HMDB39174; HMDB39176; HMDB40182	C00182; C00464; C01613; C02052; C08248	; CHEBI:17164; CHEBI:28087; CHEBI:28808; CHEBI:61988	Glycogen	8.15628e-05	C24H42O21	-H(-)	100
KO:WT	395	395	-0.070616	0.0199608	0.148041	0.0674922	0.0670452	249.067	HMDB0030227; HMDB0041064; HMDB30227; HMDB41064		; CHEBI:544162	5-Methoxycanthin-6-one	4.12897e-05	C15H10N2O2	-H(-)	100
KO:WT	678	678	-0.0712149	0.0276592	0.174343	0.0789573	0.0789573	452.277	HMDB0011473; HMDB0011503; HMDB11473; HMDB11503		; CHEBI:73004	LysoPE(0:0/16:0)	0.000844427	C21H44NO7P	-H(-)	100
KO:WT	667	667	-0.0723294	0.332296	0.592905	0.269135	0.268517	441.251	HMDB0062591; HMDB62591		; CHEBI:85165	Prostaglandin G2 2-glyceryl Ester	-0.00142432	C23H38O8	-H(-)	51
KO:WT	642	642	-0.0723838	0.293584	0.547976	0.24817	0.24817	409.331	HMDB0011553; HMDB0011583; HMDB11553; HMDB11583			MG(0:0/22:2(13Z,16Z)/0:0)	0.00096792	C25H46O4	-H(-)	100
KO:WT	32	32	-0.0730324	0.262065	0.515416	0.233424	0.233424	109.066	HMDB0029721; HMDB0029728; HMDB0031541; HMDB0040277; HMDB0040278; HMDB0061891; HMDB29721; HMDB29728; HMDB31541; HMDB40277; HMDB40278; HMDB61891			2,3,5-Trimethylfuran	0.000215703	C7H10O	-H(-)	100
KO:WT	29	29	-0.0734211	0.00432391	0.063944	0.0289592	0.0289592	109.011	HMDB0029726; HMDB0033746; HMDB29726; HMDB33746		; CHEBI:48498	2-Vinylthiophene	0.00027626	C6H6S	-H(-)	100
KO:WT	101	101	-0.0746791	0.0242394	0.158882	0.0721522	0.0719551	139.976	HMDB0001096; HMDB01096	C00169	CHEBI:17672	Carbamoyl phosphate	-0.00050231	CH4NO5P	-H(-)	100
KO:WT	766	766	-0.0757579	0.195186	0.467595	0.211766	0.211766	869.799	HMDB0044192; HMDB0044360; HMDB0044651; HMDB0044657; HMDB0045126; HMDB0045315; HMDB0045464; HMDB0045471; HMDB0048206; HMDB0048404; HMDB0048808; HMDB0049060; HMDB0049407; HMDB0049687; HMDB0050020; HMDB0050286; HMDB0050922; HMDB0052545; HMDB0052560; HMDB0052900; HMDB0053380; HMDB0053688; HMDB0054420; HMDB0055175; HMDB44192; HMDB44360; HMDB44651; HMDB44657; HMDB45126; HMDB45315; HMDB45464; HMDB45471;…			TG(16:0/20:3(5Z,8Z,11Z)/o-18:0)	-0.00197517	C57H106O5	-H(-)	21
KO:WT	705	705	-0.0757773	0.0021977	0.0516616	0.0255129	0.0233967	505.268	HMDB0038327; HMDB0041580; HMDB38327; HMDB41580			(3b,9R)-5-Megastigmene-3,9-diol 9-[apiosyl-(1->6)-glucoside]	-0.00238158	C24H42O11	-H(-)	11
KO:WT	547	547	-0.0770273	0.169994	0.440153	0.199338	0.199338	323.295	HMDB0035570; HMDB0035571; HMDB35570; HMDB35571			C21:1	0.00071429	C21H40O2	-H(-)	100
KO:WT	188	188	-0.0772986	0.258225	0.515416	0.233588	0.233424	170.028	HMDB0032420; HMDB32420			2-(4-Methyl-5-thiazolyl)ethyl formate	0.000580811	C7H9NO2S	-H(-)	100
KO:WT	744	744	-0.0773633	0.0621304	0.274588	0.124356	0.124356	691.436	HMDB0031093; HMDB0114792; HMDB0114807; HMDB0114808; HMDB0114863; HMDB0114957; HMDB0114982; HMDB0114983; HMDB0115009; HMDB0115010; HMDB0115035; HMDB0115202; HMDB0115350; HMDB0115376; HMDB0115401; HMDB31093			9,12,15-Octadecatrienoic acid 1-[(phosphonoxy)methyl]-1,2-ethanediyl ester	-0.00130037	C39H65O8P	-H(-)	62
KO:WT	762	762	-0.077844	0.0590406	0.268586	0.121668	0.121638	788.522	HMDB0009045; HMDB0009078; HMDB0009109; HMDB0009110; HMDB0009141; HMDB0009174; HMDB0009302; HMDB0009333; HMDB0009334; HMDB0009366; HMDB0009367; HMDB0009397; HMDB0009398; HMDB0009430; HMDB0009431; HMDB0009462; HMDB0009589; HMDB0009590; HMDB0009621; HMDB0009654; HMDB0009685; HMDB0009686; HMDB0113982; HMDB0114084; HMDB0114111; HMDB0114112; HMDB0114140; HMDB0114141; HMDB0114167; HMDB0114168; HMDB01142…	C00350		PE(18:1(11Z)/22:6(4Z,7Z,10Z,13Z,16Z,19Z))	0.00138709	C45H76NO8P	-H(-)	54
KO:WT	550	550	-0.0779601	0.218361	0.483918	0.219158	0.219158	324.292	HMDB0002088; HMDB02088		; CHEBI:71466	N-Oleoylethanolamine	-0.000714	C20H39NO2	-H(-)	100
KO:WT	574	574	-0.0780113	0.394461	0.637098	0.289217	0.288531	337.312	HMDB0002068; HMDB0002884; HMDB0031013; HMDB0032470; HMDB0035566; HMDB0035567; HMDB0035568; HMDB0035569; HMDB0062659; HMDB02068; HMDB02884; HMDB31013; HMDB32470; HMDB35566; HMDB35567; HMDB35568; HMDB35569; HMDB62659	C08316	; CHEBI:28792; CHEBI:32428; CHEBI:82946	Erucic acid	-0.00114321	C22H42O2	-H(-)	79
KO:WT	718	718	-0.0788076	0.00340903	0.0582565	0.0263834	0.0263834	535.34	HMDB0115487; HMDB0115613; HMDB0115689; HMDB0115781			PA(8:0/16:0)	0.000318724	C27H53O8P	-H(-)	100
KO:WT	708	708	-0.0796926	0.0292427	0.179901	0.0814743	0.0814743	509.456	HMDB0014626; HMDB14626			Gallamine Triethiodide	-7.44816e-05	C30H60N3O3	-H(-)	100
KO:WT	505	505	-0.080387	0.00012814	0.0159153	0.00743782	0.00720777	296.111	HMDB0014619; HMDB14619		; CHEBI:36795	Duloxetine	0.000728607	C18H19NOS	-H(-)	100
KO:WT	690	690	-0.0804105	0.25227	0.511611	0.233044	0.231701	475.378	HMDB0038244; HMDB38244			Panaxatriol	0.00122581	C30H52O4	-H(-)	70
KO:WT	555	555	-0.0811305	0.206025	0.478649	0.216773	0.216773	327.232	HMDB0002183; HMDB0030053; HMDB0030446; HMDB0035185; HMDB0038908; HMDB0062579; HMDB02183; HMDB30053; HMDB30446; HMDB35185; HMDB38908; HMDB62579	C06429	; CHEBI:28125; CHEBI:32095; CHEBI:544843; CHEBI:77016	C22:6	0.000502402	C22H32O2	-H(-)	100
KO:WT	696	696	-0.0814843	0.0464239	0.236424	0.107073	0.107073	483.25	HMDB0114753; HMDB0114754			LysoPA(22:5(4Z,7Z,10Z,13Z,16Z)/0:0)	0.00127699	C25H41O7P	-H(-)	64
KO:WT	662	662	-0.0817648	0.178475	0.45296	0.205138	0.205138	433.165	HMDB0041166; HMDB41166			Cycloartocarpin	0.000192359	C26H26O6	-H(-)	100
KO:WT	660	660	-0.082105	0.00228063	0.0516616	0.0240688	0.0233967	431.242	HMDB0029656; HMDB0039597; HMDB0040291; HMDB0040390; HMDB29656; HMDB39597; HMDB40291; HMDB40390			Erinacine E	0.00171545	C25H36O6	-H(-)	32
KO:WT	704	704	-0.0822025	0.0688848	0.296698	0.134777	0.13437	504.309	HMDB0011483; HMDB0011513; HMDB11483; HMDB11513			LysoPE(0:0/20:2(11Z,14Z))	0.000919568	C25H48NO7P	-H(-)	100
KO:WT	746	746	-0.0823146	0.348081	0.606971	0.274887	0.274887	698.557	HMDB0004971; HMDB0010708; HMDB04971; HMDB10708	C01190; C02686	; CHEBI:84716	Glucosylceramide (d18:1/16:0)	0.000177584	C40H77NO8	-H(-)	100
KO:WT	179	179	-0.0827881	0.190348	0.465414	0.213158	0.210778	167.021	HMDB0000289; HMDB00289	C00366	CHEBI:17775	Urate	-3.32639e-05	C5H4N4O3	-H(-)	100
KO:WT	694	694	-0.0830518	0.00300067	0.0576879	0.0261259	0.0261259	480.309	HMDB0010381; HMDB0011129; HMDB0011130; HMDB10381; HMDB11129; HMDB11130	C04230	; CHEBI:133144; CHEBI:580912; CHEBI:75036	LysoPC(15:0)	0.000689865	C23H48NO7P	-H(-)	100
KO:WT	629	629	-0.0835683	0.0392554	0.214095	0.0969603	0.0969603	393.228	HMDB0031964; HMDB0040569; HMDB31964; HMDB40569			(3b,6b,8b,12a)-8,12-Epoxy-7(11)-eremophilene-6-angeloyloxy-8,12-dimethoxy-3-ol	0.000710293	C22H34O6	-H(-)	100
KO:WT	671	671	-0.0836424	0.239743	0.505294	0.229381	0.22884	445.295	HMDB0030913; HMDB0031079; HMDB0032680; HMDB0033583; HMDB0034189; HMDB0034424; HMDB0060129; HMDB30913; HMDB31079; HMDB32680; HMDB33583; HMDB34189; HMDB34424; HMDB60129			Cepagenin	0.000560827	C27H42O5	-H(-)	100
KO:WT	113	113	-0.083776	0.0131479	0.11895	0.0538705	0.0538705	144.045	HMDB0029737; HMDB29737	C08493	CHEBI:343043	3-Methyleneoxindole	0.00038026	C9H7NO	-H(-)	100
KO:WT	160	160	-0.084265	0.164991	0.438117	0.200213	0.198416	160.89	HMDB0003840; HMDB0006407; HMDB03840; HMDB06407	C05172	CHEBI:29269	Phosphoroselenoic acid	0.00119035	H3O3PSe	-H(-)	18
KO:WT	438	438	-0.0844252	0.0598849	0.269307	0.121965	0.121965	267.123	HMDB0038935; HMDB0061643; HMDB38935; HMDB61643			Kamahine C	0.000413211	C14H20O5	-H(-)	100
KO:WT	417	417	-0.0846208	0.035182	0.198934	0.0900938	0.0900938	257.103	HMDB0032527; HMDB32527			1,1''-(Tetrahydro-6a-hydroxy-2,3a,5-trimethylfuro[2,3-d]-1,3-dioxole-2,5-diyl)bis-ethanone	6.36082e-05	C12H18O6	-H(-)	100
KO:WT	410	410	-0.0846858	0.0198261	0.148041	0.0676941	0.0670452	255.087	HMDB0141328; HMDB0141330; HMDB0142079; HMDB0142082			3-hydroxy-3-(3,4,5-trimethoxyphenyl)propanoic acid	0.000346196	C12H16O6	-H(-)	100
KO:WT	433	433	-0.0847537	0.00911275	0.0934361	0.0423157	0.0423157	263.165	HMDB0032090; HMDB0061935; HMDB32090; HMDB61935		; CHEBI:88829	12-Oxo-2,3-dinor-10,15-phytodienoic acid	0.000261361	C16H24O3	-H(-)	100
KO:WT	61	61	-0.0852715	0.0769802	0.313485	0.142605	0.141972	122.024	HMDB0001488; HMDB0002243; HMDB0031713; HMDB0041950; HMDB0060665; HMDB01488; HMDB02243; HMDB31713; HMDB41950; HMDB60665	C00253; C06813; C07446; C10164	; CHEBI:15940; CHEBI:27798; CHEBI:28747; CHEBI:6032	Nicotinate	0.000301281	C6H5NO2	-H(-)	100
KO:WT	495	495	-0.0852758	0.034829	0.198396	0.0898505	0.0898505	291.16	HMDB0034658; HMDB0034738; HMDB0034930; HMDB0035687; HMDB0036693; HMDB0039275; HMDB0041249; HMDB0137254; HMDB0137256; HMDB34658; HMDB34738; HMDB34930; HMDB35687; HMDB36693; HMDB39275; HMDB41249	C10459		9-Acetoxyfukinanolide	0.000106318	C17H24O4	-H(-)	100
KO:WT	182	182	-0.0853607	0.0259385	0.166223	0.0752796	0.0752796	168.035	HMDB0142542			[2-(dimethylamino)ethoxy]sulfonic acid	-0.00102193	C4H11NO4S	-H(-)	97
KO:WT	750	750	-0.0860536	0.016332	0.137795	0.0625045	0.0624053	721.481	HMDB0114847; HMDB0114848; HMDB0114867; HMDB0114886; HMDB0114909; HMDB0114910; HMDB0114934; HMDB0114935; HMDB0114960; HMDB0115040; HMDB0115102; HMDB0115126; HMDB0115150; HMDB0115151; HMDB0115177; HMDB0115178; HMDB0115327; HMDB0115352; HMDB0115378; HMDB0115495; HMDB0115521; HMDB0115522; HMDB0115524; HMDB0115540; HMDB0115541; HMDB0116704			PA(16:0/22:5(4Z,7Z,10Z,13Z,16Z))	0.000391819	C41H71O8P	-H(-)	100
KO:WT	689	689	-0.0862128	0.000282932	0.0271968	0.012317	0.012317	474.285	HMDB0014907; HMDB14907		; CHEBI:50851	Hydrocortamate	0.00121074	C27H41NO6	-H(-)	71
KO:WT	316	316	-0.0866405	0.0151073	0.130534	0.0591168	0.0591168	221.118	HMDB0032121; HMDB0036819; HMDB0038894; HMDB0060565; HMDB0060698; HMDB0060920; HMDB0060921; HMDB0061943; HMDB0132941; HMDB0132943; HMDB0132945; HMDB0132946; HMDB0140966; HMDB0140967; HMDB32121; HMDB36819; HMDB38894; HMDB60565; HMDB60698; HMDB60920; HMDB60921; HMDB61943	C04223	; CHEBI:133197; CHEBI:18429; CHEBI:88836	Annuionone B	-3.16638e-05	C13H18O3	-H(-)	100
KO:WT	665	665	-0.0869989	0.00158944	0.051328	0.0240674	0.0232456	437.266	HMDB0007850; HMDB0007854; HMDB07850; HMDB07854			LysoPA(0:0/18:0)	0.000908365	C21H43O7P	-H(-)	100
KO:WT	759	759	-0.0872779	0.0902426	0.333238	0.151099	0.150918	764.522	HMDB0007951; HMDB0008494; HMDB0008944; HMDB0008945; HMDB0008976; HMDB0009005; HMDB0009036; HMDB0009037; HMDB0009069; HMDB0009070; HMDB0009100; HMDB0009101; HMDB0009132; HMDB0009165; HMDB0009197; HMDB0009261; HMDB0009292; HMDB0009293; HMDB0009324; HMDB0009357; HMDB0009388; HMDB0009389; HMDB0009421; HMDB0009422; HMDB0009453; HMDB0009584; HMDB0009616; HMDB0009649; HMDB0112978; HMDB0113035; HMDB01136…	C00350	; CHEBI:74975	PC(15:0/20:5(5Z,8Z,11Z,14Z,17Z))	0.0012116	C43H76NO8P	-H(-)	71
KO:WT	82	82	-0.088778	0.00730653	0.0838616	0.0379796	0.0379796	131.035	HMDB0000576; HMDB0000622; HMDB0000661; HMDB0001844; HMDB0002001; HMDB0006833; HMDB0006855; HMDB0029884; HMDB0033958; HMDB0040531; HMDB00576; HMDB0061879; HMDB00622; HMDB00661; HMDB01844; HMDB02001; HMDB06833; HMDB06855; HMDB29884; HMDB33958; HMDB40531; HMDB61879	C00489; C00900; C06010; C08645	; CHEBI:111517; CHEBI:16444; CHEBI:17859; CHEBI:18409; CHEBI:741548; CHEBI:75146; CHEBI:91315	Glutarate	0.000190233	C5H8O4	-H(-)	100
KO:WT	85	85	-0.0894457	0.0621195	0.274588	0.125053	0.124356	132.03	HMDB0000191; HMDB0006483; HMDB0011753; HMDB00191; HMDB0062186; HMDB0062501; HMDB06483; HMDB11753; HMDB62186; HMDB62501	C00049; C00402; C16433; C19911	; CHEBI:17053; CHEBI:17364; CHEBI:22660; CHEBI:24786; CHEBI:29995	Aspartate	0.000147467	C4H7NO4	-H(-)	100
KO:WT	103	103	-0.0905294	0.000664819	0.0413074	0.0192946	0.0187075	141.002	HMDB0029719; HMDB0037731; HMDB0037762; HMDB29719; HMDB37731; HMDB37762			Thien-2-ylacetate	3.73236e-05	C6H6O2S	-H(-)	100
KO:WT	765	765	-0.0910165	0.124566	0.391147	0.177796	0.177144	857.517	HMDB0009789; HMDB0009790; HMDB0009827; HMDB0009828; HMDB0009839; HMDB0009840; HMDB0009850; HMDB0009859; HMDB0009860; HMDB0009863; HMDB0009864; HMDB0009893; HMDB0009899; HMDB0062771; HMDB09789; HMDB09790; HMDB09827; HMDB09828; HMDB09839; HMDB09840; HMDB09850; HMDB09859; HMDB09860; HMDB09863; HMDB09864; HMDB09893; HMDB09899; HMDB62771	C00626	; CHEBI:88415; CHEBI:88596; CHEBI:88599; CHEBI:88613; CHEBI:88645; CHEBI:88647; CHEBI:88671; CHEBI:88673; CHEBI:88676; CHEBI:89112; CHEBI:89121	PI(16:0/20:4(5Z,8Z,11Z,14Z))	0.00137291	C45H79O13P	-H(-)	55
KO:WT	177	177	-0.0912321	0.088845	0.33281	0.151676	0.150724	166.018	HMDB0006462; HMDB0240253; HMDB06462		; CHEBI:84415	Homocysteinesulfinic acid	0.000177622	C4H9NO4S	-H(-)	100
KO:WT	737	737	-0.0923835	0.0324372	0.191878	0.0868986	0.0868986	619.289	HMDB0061690; HMDB0062722; HMDB61690; HMDB62722		; CHEBI:83053	1-Arachidonoylglycerophosphoinositol	-0.000158845	C29H49O12P	-H(-)	100
KO:WT	63	63	-0.0925571	0.17392	0.447307	0.202578	0.202578	124.007	HMDB0000251; HMDB00251	C00245	CHEBI:15891	Taurine	-0.000108994	C2H7NO3S	-H(-)	100
KO:WT	40	40	-0.0932834	0.369704	0.625367	0.283603	0.283219	112.937	HMDB0000257; HMDB00257; HMDB0060293; HMDB60293	C05529	CHEBI:5587	Thiosulfate	7.08717e-05	H2O3S2	-H(-)	100
KO:WT	193	193	-0.0932949	0.0886472	0.33281	0.152083	0.150724	171.102	HMDB0036188; HMDB0036213; HMDB0036396; HMDB0037146; HMDB0040165; HMDB0040202; HMDB0040203; HMDB0059936; HMDB0059937; HMDB0060287; HMDB0094711; HMDB36188; HMDB36213; HMDB36396; HMDB37146; HMDB40165; HMDB40202; HMDB40203; HMDB59936; HMDB59937; HMDB60287; HMDB94711		; CHEBI:78700	Tetrahydrofurfuryl butyrate	0.000190287	C9H16O3	-H(-)	100
KO:WT	585	585	-0.0957786	0.038245	0.211773	0.096518	0.0959088	349.239	HMDB0000268; HMDB0000449; HMDB0005972; HMDB0011541; HMDB0011571; HMDB00268; HMDB0033616; HMDB0041997; HMDB00449; HMDB05972; HMDB11541; HMDB11571; HMDB33616; HMDB41997	C05476; C14594; C15368; C17496	; CHEBI:34352; CHEBI:79870; CHEBI:89328	Tetrahydrocorticosterone	-0.00078341	C21H34O4	-H(-)	100
KO:WT	695	695	-0.0967788	0.00203639	0.0516616	0.0244555	0.0233967	481.236	HMDB0062307; HMDB0114755; HMDB62307			1-(4Z,7Z,10Z,13Z,16Z,19Z-docosahexaenoyl)-glycero-3-phosphate	0.000402788	C25H39O7P	-H(-)	100
KO:WT	476	476	-0.0968121	0.39489	0.637098	0.288923	0.288531	282.084	HMDB0000133; HMDB0003333; HMDB00133; HMDB03333	C00387	; CHEBI:16750; CHEBI:40304	Guanosine	0.000119922	C10H13N5O5	-H(-)	100
KO:WT	545	545	-0.0970117	0.000637014	0.0413074	0.0201683	0.0187075	323.149	HMDB0033504; HMDB0034576; HMDB0035357; HMDB0035847; HMDB0035848; HMDB33504; HMDB34576; HMDB35357; HMDB35847; HMDB35848			AF Toxin II	0.000811411	C17H24O6	-H(-)	100
KO:WT	22	22	-0.0991559	0.00191527	0.0516616	0.0238224	0.0233967	102.056	HMDB0000092; HMDB0000112; HMDB0000452; HMDB0000485; HMDB0000581; HMDB0000650; HMDB0001906; HMDB0002166; HMDB0002299; HMDB0003911; HMDB0005815; HMDB00092; HMDB00112; HMDB0031329; HMDB0031654; HMDB0038394; HMDB0041945; HMDB00452; HMDB00485; HMDB00581; HMDB00650; HMDB0094692; HMDB0094693; HMDB01906; HMDB02166; HMDB02299; HMDB03911; HMDB05815; HMDB31329; HMDB31654; HMDB38394; HMDB41945; HMDB94692; HM…	C00334; C01026; C01205; C02261; C02356; C03284; C03665; C05145; C11735	; CHEBI:15620; CHEBI:16320; CHEBI:16865; CHEBI:17519; CHEBI:17724; CHEBI:27389; CHEBI:27971; CHEBI:28797; CHEBI:33094; CHEBI:35619; CHEBI:37081; CHEBI:87997	Aminobutanoic acid (ABA)	0.00010329	C4H9NO2	-H(-)	100
KO:WT	303	303	-0.100005	0.0309709	0.187324	0.0849305	0.0848361	214.049	HMDB0000114; HMDB00114; HMDB0059660; HMDB59660	C01233	; CHEBI:16929	Glycerylphosphorylethanolamine	-0.000374166	C5H14NO6P	-H(-)	100
KO:WT	183	183	-0.100289	0.00478737	0.064459	0.0303143	0.0291924	168.043	HMDB0060244; HMDB60244	C13482	CHEBI:31997	Phosphodimethylethanolamine	0.000614259	C4H12NO4P	-H(-)	100
KO:WT	10	10	-0.100942	0.0164853	0.137795	0.0624053	0.0624053	83.0501	HMDB0001184; HMDB0012157; HMDB0031407; HMDB0031512; HMDB0031530; HMDB0031601; HMDB0031606; HMDB0031607; HMDB0032458; HMDB0037788; HMDB0040584; HMDB01184; HMDB12157; HMDB31407; HMDB31512; HMDB31530; HMDB31601; HMDB31606; HMDB31607; HMDB32458; HMDB37788; HMDB40584	C00557; C15604	; CHEBI:15825; CHEBI:16486; CHEBI:51678; CHEBI:51679; CHEBI:87508; CHEBI:88419; CHEBI:89540	Methyl propenyl ketone	0.000180919	C5H8O	-H(-)	100
KO:WT	747	747	-0.101238	0.00145772	0.050954	0.0230763	0.0230763	699.495	HMDB0000636; HMDB0007861; HMDB0007862; HMDB0007863; HMDB0007864; HMDB0007865; HMDB0031129; HMDB00636; HMDB0114804; HMDB0114951; HMDB0115095; HMDB0115271; HMDB0115296; HMDB0115510; HMDB0115535; HMDB0116699; HMDB07861; HMDB07862; HMDB07863; HMDB07864; HMDB07865; HMDB31129	C00416	; CHEBI:1221357; CHEBI:75357; CHEBI:77248; CHEBI:83775; CHEBI:89527; CHEBI:89528	PA(18:0/18:2(9Z,12Z))	0.00210037	C39H73O8P	-H(-)	17
KO:WT	682	682	-0.102526	0.0769017	0.313485	0.143221	0.141972	461.291	HMDB0035973; HMDB35973			Lucidenic acid M	-0.000476974	C27H42O6	-H(-)	100
KO:WT	729	729	-0.102679	0.158388	0.433453	0.196304	0.196304	580.258	HMDB0015214; HMDB15214	C00413	CHEBI:17076	Streptomycin	0.000169039	C21H39N7O12	-H(-)	100
KO:WT	456	456	-0.102723	0.343152	0.601612	0.272851	0.272461	274.105	HMDB0005766; HMDB0011738; HMDB0028796; HMDB0028817; HMDB0028833; HMDB0029147; HMDB05766; HMDB11738; HMDB28796; HMDB28817; HMDB28833; HMDB29147	C05283	; CHEBI:73707; CHEBI:73847	Norophthalmic acid	-0.000202573	C10H17N3O6	-H(-)	100
KO:WT	151	151	-0.103364	0.301651	0.558963	0.253145	0.253145	158.082	HMDB0000339; HMDB0000678; HMDB0000927; HMDB0011757; HMDB0012154; HMDB0012175; HMDB0029230; HMDB0029409; HMDB0029412; HMDB0031345; HMDB00339; HMDB0036384; HMDB0038593; HMDB0038625; HMDB0061678; HMDB00678; HMDB00927; HMDB11757; HMDB12154; HMDB12175; HMDB29230; HMDB29409; HMDB29412; HMDB31345; HMDB36384; HMDB38593; HMDB38625; HMDB61678	C02636; C03087; C08269	; CHEBI:2024; CHEBI:57885; CHEBI:70830; CHEBI:70984; CHEBI:85534; CHEBI:86366	2-Methylbutyrylglycine	0.00017541	C7H13NO3	-H(-)	100
KO:WT	706	706	-0.104363	0.0215705	0.152181	0.0689201	0.0689201	506.324	HMDB0011482; HMDB0011512; HMDB11482; HMDB11512			LysoPE(0:0/20:1(11Z))	0.000998004	C25H50NO7P	-H(-)	100
KO:WT	605	605	-0.104869	0.624876	0.79419	0.359709	0.359676	367.285	HMDB0038073; HMDB38073			Octadecyl fumarate	0.000703196	C22H40O4	-H(-)	100
KO:WT	572	572	-0.105082	0.0200211	0.148041	0.0670452	0.0670452	337.165	HMDB0013032; HMDB0062301; HMDB0136047; HMDB0136048; HMDB13032; HMDB62301			Omega-Carboxy-trinor-leukotriene B4	0.000295161	C18H26O6	-H(-)	100
KO:WT	716	716	-0.105676	0.00244954	0.0516616	0.0243742	0.0233967	528.309	HMDB0011493; HMDB0011523; HMDB11493; HMDB11523			LysoPE(0:0/22:4(7Z,10Z,13Z,16Z))	0.000894791	C27H48NO7P	-H(-)	100
KO:WT	119	119	-0.106154	0.00623075	0.0737146	0.0333841	0.0333841	146.046	HMDB0000148; HMDB0002393; HMDB0002931; HMDB0003011; HMDB0003339; HMDB0006556; HMDB00148; HMDB0033550; HMDB0060475; HMDB0062183; HMDB02393; HMDB02931; HMDB03011; HMDB03339; HMDB06556; HMDB33550; HMDB60475; HMDB62183	C00025; C00217; C00302; C00979; C05938; C12269	; CHEBI:15966; CHEBI:16015; CHEBI:17981; CHEBI:18237; CHEBI:27809; CHEBI:31882; CHEBI:45441	Glutamate	7.28182e-05	C5H9NO4	-H(-)	100
KO:WT	760	760	-0.107455	0.0230631	0.156648	0.071081	0.0709434	774.544	HMDB0009644; HMDB0009645; HMDB0009677; HMDB0009678; HMDB0009709; HMDB0011394; HMDB0011425; HMDB0011426; HMDB0011458; HMDB0011459; HMDB09644; HMDB09645; HMDB09677; HMDB09678; HMDB09709; HMDB11394; HMDB11425; HMDB11426; HMDB11458; HMDB11459		; CHEBI:78263	PE(22:5(4Z,7Z,10Z,13Z,16Z)/P-18:1(11Z))	0.000528051	C45H78NO7P	-H(-)	100
KO:WT	757	757	-0.10839	0.0453172	0.233465	0.105923	0.105732	762.507	HMDB0005324; HMDB0008946; HMDB0008977; HMDB0008978; HMDB0009038; HMDB0009071; HMDB0009102; HMDB0009103; HMDB0009133; HMDB0009134; HMDB0009166; HMDB0009167; HMDB0009198; HMDB0009294; HMDB0009325; HMDB0009326; HMDB0009358; HMDB0009359; HMDB0009390; HMDB0009423; HMDB0009454; HMDB0009455; HMDB0009617; HMDB0009650; HMDB0009682; HMDB0113036; HMDB0113675; HMDB0113896; HMDB0113913; HMDB0113914; HMDB01139…	C00350	; CHEBI:78261	PE(16:0/22:6(4Z,7Z,10Z,13Z,16Z,19Z))	0.0012538	C43H74NO8P	-H(-)	66
KO:WT	758	758	-0.109692	0.00905783	0.0934361	0.0426291	0.0423157	763.55	HMDB0116652; HMDB0116688			PG(a-13:0/i-22:0)	-0.000662761	C41H81O10P	-H(-)	100
KO:WT	290	290	-0.111901	0.0455392	0.233465	0.105732	0.105732	209.119	HMDB0032797; HMDB0032871; HMDB0033102; HMDB0037104; HMDB0037135; HMDB0037642; HMDB0037735; HMDB0037816; HMDB0041573; HMDB32797; HMDB32871; HMDB33102; HMDB37104; HMDB37135; HMDB37642; HMDB37735; HMDB37816; HMDB41573	C08491	; CHEBI:18292	Jasmonic acid	-0.000189824	C12H18O3	-H(-)	100
KO:WT	728	728	-0.114408	0.00138763	0.0508137	0.0230127	0.0230127	579.304	HMDB0030459; HMDB30459	C08308		Hordatine B	0.000485681	C29H40N8O5	-H(-)	100
KO:WT	700	700	-0.116155	3.49266e-05	0.0159153	0.0121638	0.00720777	494.324	HMDB0010382; HMDB0240262; HMDB10382	C04230	; CHEBI:72998	LysoPC(16:0)	0.00146804	C24H50NO7P	-H(-)	47
KO:WT	753	753	-0.116367	0.00078523	0.0431315	0.0195336	0.0195336	746.512	HMDB0005780; HMDB0009479; HMDB0009480; HMDB0009708; HMDB0011361; HMDB0011420; HMDB0011453; HMDB05780; HMDB09479; HMDB09480; HMDB09708; HMDB11361; HMDB11420; HMDB11453	C00350	; CHEBI:90479	PE(O-16:1(1Z)/22:6(4Z,7Z,10Z,13Z,16Z,19Z))	0.000665012	C43H74NO7P	-H(-)	100
KO:WT	755	755	-0.117662	0.00482033	0.064459	0.0299779	0.0291924	752.559	HMDB0009314; HMDB0009315; HMDB0009346; HMDB0009379; HMDB0011383; HMDB0011384; HMDB0011415; HMDB0011448; HMDB09314; HMDB09315; HMDB09346; HMDB09379; HMDB11383; HMDB11384; HMDB11415; HMDB11448		; CHEBI:90484	PE(20:2(11Z,14Z)/P-18:1(11Z))	0.000932874	C43H80NO7P	-H(-)	100
KO:WT	727	727	-0.117906	0.058795	0.268586	0.121883	0.121638	577.483	HMDB0007074; HMDB0007242; HMDB0055967; HMDB07074; HMDB07242; HMDB55967			DG(15:0/18:2(9Z,12Z)/0:0)	0.00106436	C36H66O5	-H(-)	90
KO:WT	713	713	-0.118026	0.0191128	0.147204	0.0672361	0.0666665	524.277	HMDB0011496; HMDB0011526; HMDB11496; HMDB11526		; CHEBI:72747; CHEBI:72749	LysoPE(0:0/22:6(4Z,7Z,10Z,13Z,16Z,19Z))	0.000876612	C27H44NO7P	-H(-)	100
KO:WT	763	763	-0.118278	0.00245806	0.0516616	0.0237796	0.0233967	808.588	HMDB0007988; HMDB0008048; HMDB0008049; HMDB0008079; HMDB0008080; HMDB0008112; HMDB0008113; HMDB0008145; HMDB0008176; HMDB0008209; HMDB0008241; HMDB0008273; HMDB0008304; HMDB0008305; HMDB0008336; HMDB0008367; HMDB0008368; HMDB0008400; HMDB0008401; HMDB0008431; HMDB0008464; HMDB0008626; HMDB0113104; HMDB0113186; HMDB0113213; HMDB0113242; HMDB0113270; HMDB0113296; HMDB0113297; HMDB0113323; HMDB01133…	C00157	; CHEBI:74965; CHEBI:84573; CHEBI:86178; CHEBI:88859; CHEBI:88879; CHEBI:88910; CHEBI:89081; CHEBI:89101; CHEBI:89102; CHEBI:89109; CHEBI:89115; CHEBI:89292; CHEBI:89293; CHEBI:89375; CHEBI:89423; CHEBI:89444; CHEBI:89560; CHEBI:89572; CHEBI:89618; CHEBI:89672; CHEBI:89690; CHEBI:89695	PC(16:0/22:4(7Z,10Z,13Z,16Z))	-0.00211067	C46H84NO8P	-H(-)	17
KO:WT	518	518	-0.120461	0.00494549	0.064459	0.0291924	0.0291924	303.161	HMDB0060352; HMDB0060379; HMDB60352; HMDB60379	C17559; C17562		2-Polyprenyl-3-methyl-5-hydroxy-6-methoxy-1,4-benzoquinone	-0.000781429	C18H24O4	-H(-)	100
KO:WT	711	711	-0.120696	0.133586	0.398169	0.180324	0.180324	517.389	HMDB0037781; HMDB37781			Ganoderiol C	0.00115681	C32H54O5	-H(-)	78
KO:WT	754	754	-0.125295	0.0048675	0.064459	0.0292274	0.0291924	750.542	HMDB0005779; HMDB0009347; HMDB0009348; HMDB0009380; HMDB0009381; HMDB0009412; HMDB0009445; HMDB0009609; HMDB0011358; HMDB0011385; HMDB0011386; HMDB0011416; HMDB0011417; HMDB0011449; HMDB05779; HMDB09347; HMDB09348; HMDB09380; HMDB09381; HMDB09412; HMDB09445; HMDB09609; HMDB11358; HMDB11385; HMDB11386; HMDB11416; HMDB11417; HMDB11449	C00350	; CHEBI:78342	PE(O-18:1(1Z)/20:4(5Z,8Z,11Z,14Z))	0.00191644	C43H78NO7P	-H(-)	23
KO:WT	657	657	-0.126077	0.11315	0.375304	0.170591	0.169969	427.306	HMDB0029886; HMDB0032298; HMDB29886; HMDB32298			Sorbitan oleate	0.000391499	C24H44O6	-H(-)	100
KO:WT	601	601	-0.136245	0.00834439	0.0903779	0.0409307	0.0409307	365.196	HMDB0004235; HMDB0006059; HMDB0012549; HMDB0012551; HMDB0036863; HMDB0037062; HMDB04235; HMDB06059; HMDB12549; HMDB12551; HMDB36863; HMDB37062	C05950	; CHEBI:27562	20-Carboxy-leukotriene B4	0.000567256	C20H30O6	-H(-)	100
KO:WT	738	738	-0.137243	0.00160191	0.051328	0.0232456	0.0232456	621.296	HMDB0030174; HMDB30174	C17060	CHEBI:397244	Isotetrandrine	0.00132551	C38H42N2O6	-H(-)	59
KO:WT	738	738	-0.137243	0.00160191	0.051328	0.0232456	0.0232456	621.296	HMDB0061690; HMDB0062722; HMDB61690; HMDB62722		; CHEBI:83053	1-Arachidonoylglycerophosphoinositol	-0.000456536	C29H49O12P	-H(-) [+2]	59
KO:WT	516	516	-0.137248	0.0554224	0.261471	0.118416	0.118416	301.217	HMDB0001999; HMDB0003598; HMDB0015655; HMDB0035692; HMDB0036703; HMDB0036709; HMDB0036775; HMDB0036805; HMDB0036811; HMDB0036826; HMDB0038172; HMDB0038687; HMDB0039486; HMDB0041928; HMDB01999; HMDB03598; HMDB15655; HMDB35692; HMDB36703; HMDB36709; HMDB36775; HMDB36805; HMDB36811; HMDB36826; HMDB38172; HMDB38687; HMDB39486; HMDB41928	C02075; C06428; C07198; C09118; C12077	; CHEBI:27436; CHEBI:28364; CHEBI:545914; CHEBI:6039	Eicosapentaenoic acid	0.000346096	C20H30O2	-H(-)	100
KO:WT	372	372	-0.138133	0.0896041	0.332877	0.150755	0.150755	239.115	HMDB0000194; HMDB0000745; HMDB0005769; HMDB00194; HMDB00745; HMDB05769	C00884; C01262	; CHEBI:18323; CHEBI:85981	Anserine	0.000302898	C10H16N4O3	-H(-)	100
KO:WT	668	668	-0.139958	0.131452	0.39487	0.17883	0.17883	443.3	HMDB0032521; HMDB0039225; HMDB32521; HMDB39225			Stearyl citrate	0.00114756	C24H44O7	-H(-)	79
KO:WT	714	714	-0.143576	0.00221729	0.0516616	0.02491	0.0233967	525.281	HMDB0000572; HMDB0000739; HMDB00572; HMDB00739		; CHEBI:37628; CHEBI:64366	Desmosine	-0.000233326	C24H40N5O8	-H(-)	100
KO:WT	190	190	-0.145094	0.0118539	0.113945	0.0516041	0.0516041	171.007	HMDB0000126; HMDB0002520; HMDB0002722; HMDB00126; HMDB02520; HMDB02722	C00093; C02979	CHEBI:15978; CHEBI:17270	Glycerol 3-phosphate	-0.000632276	C3H9O6P	-H(-)	100
KO:WT	519	519	-0.145296	0.0130256	0.11895	0.0540047	0.0538705	303.233	HMDB0001043; HMDB0002177; HMDB0006036; HMDB0014996; HMDB0036702; HMDB0036721; HMDB0036754; HMDB0036829; HMDB0036830; HMDB0037824; HMDB0039687; HMDB0039702; HMDB0060102; HMDB01043; HMDB02177; HMDB06036; HMDB14996; HMDB36702; HMDB36721; HMDB36754; HMDB36829; HMDB36830; HMDB37824; HMDB39687; HMDB39702; HMDB60102	C00219; C14605	; CHEBI:15843; CHEBI:34838; CHEBI:529213; CHEBI:71488; CHEBI:78259; D04947	Arachidonic acid	0.000284205	C20H32O2	-H(-)	100
KO:WT	686	686	-0.147166	0.424273	0.664493	0.300938	0.300938	464.302	HMDB0000138; HMDB0000331; HMDB00138; HMDB0032596; HMDB00331; HMDB32596	C01921	; CHEBI:29746	Cholylglycine	0.000212214	C26H43NO6	-H(-)	100
KO:WT	715	715	-0.152523	0.00223043	0.0516616	0.0242746	0.0233967	527.249	HMDB0038546; HMDB38546			ent-6R,16bOH,17-Trihydroxy-7-oxo-6,7-seco-19,6-kauranolide 6-O-glucoside	0.00123191	C26H40O11	-H(-)	69
KO:WT	471	471	-0.156679	0.0220044	0.153831	0.0696674	0.0696674	279.196	HMDB0012535; HMDB0032675; HMDB0036422; HMDB0041388; HMDB0094642; HMDB0112087; HMDB0112095; HMDB0112098; HMDB12535; HMDB32675; HMDB36422; HMDB41388; HMDB94642	C20388	; CHEBI:63977	12S-HHT	0.000577341	C17H28O3	-H(-)	100
KO:WT	702	702	-0.157703	0.130446	0.39468	0.178859	0.178744	500.28	HMDB0005030; HMDB05030	C06999	CHEBI:5050	Fexofenadine	0.000359052	C32H39NO4	-H(-)	100
KO:WT	389	389	-0.167374	0.24564	0.506054	0.229352	0.229184	245.013	HMDB0094710; HMDB0125171; HMDB0128001; HMDB0130016; HMDB0134064; HMDB0134069; HMDB0134071; HMDB0134074; HMDB0134080; HMDB0134083; HMDB94710		; CHEBI:64414	3-[3-(Sulfooxy)phenyl]propanoic acid	-0.000135873	C9H10O6S	-H(-)	100
KO:WT	602	602	-0.169844	0.0852893	0.327937	0.148518	0.148518	365.342	HMDB0002368; HMDB0029799; HMDB0035559; HMDB0035560; HMDB0035561; HMDB0035562; HMDB0035563; HMDB02368; HMDB29799; HMDB35559; HMDB35560; HMDB35561; HMDB35562; HMDB35563	C08323	; CHEBI:44247	C24:1	0.000539779	C24H46O2	-H(-)	100
KO:WT	162	162	-0.176362	0.19246	0.465414	0.210778	0.210778	161.081	HMDB0059918; HMDB59918			Cymarose	0.000658599	C7H14O4	-H(-)	100
KO:WT	369	369	-0.178619	0.227298	0.492372	0.222987	0.222987	238.094	HMDB0032293; HMDB32293			N-Gluconyl ethanolamine	-0.000855399	C8H17NO7	-H(-)	100
KO:WT	369	369	-0.178619	0.227298	0.492372	0.222987	0.222987	238.094	HMDB0000038; HMDB0002065; HMDB0002215; HMDB00038; HMDB0013031; HMDB0013642; HMDB02065; HMDB02215; HMDB13031; HMDB13642	C00268; C02953; C04244	; CHEBI:17248; CHEBI:64277	Dihydrobiopterin	0.000482201	C9H13N5O3	-H(-)	100
KO:WT	133	133	-0.179066	0.0330441	0.193977	0.0878489	0.0878489	151.04	HMDB0000020; HMDB0000440; HMDB0000669; HMDB0000703; HMDB0001101; HMDB00020; HMDB0002390; HMDB0003791; HMDB0004815; HMDB0006256; HMDB0006778; HMDB0012308; HMDB0029657; HMDB0029658; HMDB0029659; HMDB0029660; HMDB0029661; HMDB0029662; HMDB0031609; HMDB0032399; HMDB0032572; HMDB0032594; HMDB0032604; HMDB0032606; HMDB0032629; HMDB0032919; HMDB0033003; HMDB0034172; HMDB0036907; HMDB0041283; HMDB00440; …	C00642; C00755; C01983; C01984; C02181; C02519; C03663; C04043; C05593; C05852; C10675; C10804; C12305; C13635; C13636; C14088	; CHEBI:17445; CHEBI:17656; CHEBI:18101; CHEBI:18346; CHEBI:18414; CHEBI:19868; CHEBI:20141; CHEBI:27978; CHEBI:28478; CHEBI:31128; CHEBI:31832; CHEBI:31835; CHEBI:32800; CHEBI:35164; CHEBI:40813; CHEBI:421840; CHEBI:559127; CHEBI:574890; CHEBI:8075; CHEBI:85239	p-Hydroxyphenylacetic acid	0.000460383	C8H8O3	-H(-)	100
KO:WT	751	751	-0.187268	0.376184	0.625367	0.283577	0.283219	740.197	HMDB0125084; HMDB0125092			[(6-{[5,7-dihydroxy-2-(4-oxocyclohexa-2,5-dien-1-ylidene)-2H-chromen-3-yl]oxy}-3,4-dihydroxy-5-{[3,4,5-trihydroxy-6-(hydroxymethyl)oxan-2-yl]oxy}oxan-2-yl)methyl][1-hydroxy-3-(4-hydroxyphenyl)prop-2-en-1-ylidene]oxidanium	-0.00134392	C36H37O17	-H(-)	57
KO:WT	345	345	-0.200122	0.0105994	0.105857	0.0479408	0.0479408	230.997	HMDB0041646; HMDB0041789; HMDB0125163; HMDB0128010; HMDB0132500; HMDB41646; HMDB41789			2,4-Dihydroxyacetophenone 5-sulfate	-0.000184046	C8H8O6S	-H(-)	100
KO:WT	764	764	-0.201576	0.00035102	0.0299927	0.0135832	0.0135832	852.683	HMDB0008819; HMDB0008820; HMDB0011297; HMDB0011330; HMDB0013458; HMDB0013459; HMDB08819; HMDB08820; HMDB11297; HMDB11330; HMDB13458; HMDB13459		; CHEBI:86451; CHEBI:89367; CHEBI:89427; CHEBI:89477; CHEBI:89909; CHEBI:89994	PC(24:1(15Z)/P-18:1(11Z))	0.00199054	C50H96NO7P	-H(-)	20
KO:WT	764	764	-0.201576	0.00035102	0.0299927	0.0135832	0.0135832	852.683	HMDB0013421; HMDB0013441; HMDB13421; HMDB13441		; CHEBI:86251	PC(o-18:0/22:0)	-0.000414761	C48H98NO7P	.Na/H-H(-)	20
KO:WT	543	543	-0.220031	0.0883708	0.33281	0.15236	0.150724	319.228	HMDB0002110; HMDB0002190; HMDB0002218; HMDB0002232; HMDB0002283; HMDB0003876; HMDB0003978; HMDB0004264; HMDB0004672; HMDB0004673; HMDB0004679; HMDB0004680; HMDB0004682; HMDB0004698; HMDB0005080; HMDB0005998; HMDB0006111; HMDB0006245; HMDB0010222; HMDB0010409; HMDB0011134; HMDB0011136; HMDB0011138; HMDB0011642; HMDB0012508; HMDB0012567; HMDB0012598; HMDB0036262; HMDB0036705; HMDB0036810; HMDB00385…	C04742; C04805; C14748; C14749; C14768; C14769; C14771; C14776; C14778; C14780	; CHEBI:132275; CHEBI:15558; CHEBI:28209; CHEBI:34126; CHEBI:34157; CHEBI:34162; CHEBI:34185; CHEBI:34306; CHEBI:34450; CHEBI:34486; CHEBI:34490; CHEBI:63579; CHEBI:63989; CHEBI:63995; CHEBI:72643; CHEBI:72785; CHEBI:91132	5,6-Epoxy-8,11,14-eicosatrienoic acid	0.000318297	C20H32O3	-H(-)	100
KO:WT	93	93	-0.220312	0.0713567	0.301502	0.136545	0.136545	135.03	HMDB0000613; HMDB0000943; HMDB00613; HMDB0062620; HMDB00943; HMDB62620	C01620	; CHEBI:15908; CHEBI:37655; CHEBI:49059	Threonate	-0.000362458	C4H8O5	-H(-)	100
KO:WT	93	93	-0.220312	0.0713567	0.301502	0.136545	0.136545	135.03	HMDB0031160; HMDB0033053; HMDB0033054; HMDB31160; HMDB33053; HMDB33054			1-Pentanesulfenothioic acid	0.000505942	C5H12S2	-H(-)	100
KO:WT	93	93	-0.220312	0.0713567	0.301502	0.136545	0.136545	135.03	HMDB0000157; HMDB0014581; HMDB00157; HMDB14581	C00262	; CHEBI:17368; CHEBI:40279	Hypoxanthine	0.000975142	C5H4N4O	-H(-)	100
KO:WT	709	709	-0.225527	0.43682	0.666881	0.30426	0.30202	512.268	HMDB0002639; HMDB0062801; HMDB02639; HMDB62801	C11301	; CHEBI:60007	Sulfolithocholylglycine	0.000539013	C26H43NO7S	-H(-)	100
KO:WT	641	641	-0.235591	0.165854	0.438117	0.199178	0.198416	409.31	HMDB0012958; HMDB0030554; HMDB0032106; HMDB0037380; HMDB12958; HMDB30554; HMDB32106; HMDB37380	C14154; C14155	; CHEBI:33277; CHEBI:351876	Gamma-Tocotrienol	0.000791658	C28H42O2	-H(-)	100
KO:WT	712	712	-0.248527	0.321147	0.583835	0.264409	0.264409	518.288	HMDB0033617; HMDB33617			Vignatic acid B	-0.000469866	C27H41N3O7	-H(-)	100
KO:WT	205	205	-0.255201	0.0129417	0.11895	0.0549656	0.0538705	175.088	HMDB0000259; HMDB0001046; HMDB00259; HMDB01046	C00780	; CHEBI:127762; CHEBI:28790	Serotonin	8.94215e-05	C10H12N2O	-H(-)	100
KO:WT	721	721	-0.264674	0.334168	0.592905	0.269398	0.268517	557.275	HMDB0037035; HMDB37035			Glycinoeclepin B	0.000450753	C31H42O9	-H(-)	100
KO:WT	544	544	-0.28193	0.0179088	0.142313	0.0649692	0.0644511	323.028	HMDB0000288; HMDB0001271; HMDB0011641; HMDB00288; HMDB0060282; HMDB01271; HMDB11641; HMDB60282	C00105; C01168; C01368; C03031	CHEBI:16695; CHEBI:18116; CHEBI:28070; CHEBI:28895	UMP	0.000800972	C9H13N2O9P	-H(-)	100
KO:WT	639	639	-0.290833	0.13774	0.407393	0.184502	0.184502	405.264	HMDB0000391; HMDB0000400; HMDB0000502; HMDB0033399; HMDB0035288; HMDB00391; HMDB00400; HMDB00502; HMDB0062680; HMDB33399; HMDB35288; HMDB62680		; CHEBI:16312; CHEBI:16390; CHEBI:88108	7-Ketodeoxycholic acid	0.000431792	C24H38O5	-H(-)	100
KO:WT	517	517	-0.314653	0.0290896	0.179901	0.0817012	0.0814743	303.05	HMDB0040631; HMDB0125017; HMDB0125208; HMDB0125211; HMDB0125220; HMDB0125366; HMDB0125368; HMDB0125371; HMDB0125372; HMDB0126023; HMDB0126025; HMDB0126029; HMDB0126030; HMDB0126033; HMDB0126035; HMDB0126039; HMDB0126040; HMDB0126565; HMDB0128217; HMDB0129344; HMDB0129353; HMDB0129359; HMDB0130177; HMDB0130180; HMDB0130332; HMDB0131756; HMDB0131926; HMDB0133541; HMDB0133542; HMDB0133543; HMDB01378…			Pratenol B	0.000860855	C15H12O7	-H(-)	100
KO:WT	656	656	-0.323162	0.147188	0.422342	0.191272	0.191272	427.284	HMDB0035506; HMDB0036940; HMDB0060126; HMDB35506; HMDB36940; HMDB60126			Schidigeragenin B	0.000959831	C27H40O4	-H(-)	100
KO:WT	710	710	-0.391325	0.286328	0.543671	0.24622	0.24622	514.285	HMDB0000036; HMDB0000889; HMDB0000922; HMDB0000932; HMDB00036; HMDB0011637; HMDB00889; HMDB00922; HMDB00932; HMDB11637	C05122; C15516	; CHEBI:28865	Taurocholic acid	-0.000210811	C26H45NO7S	-H(-)	82
KO:WT	640	640	-0.41496	0.167469	0.439175	0.199059	0.198895	407.28	HMDB0000312; HMDB0000320; HMDB0000326; HMDB0000330; HMDB0000364; HMDB0000371; HMDB0000376; HMDB0000390; HMDB0000395; HMDB0000404; HMDB0000414; HMDB0000415; HMDB0000419; HMDB0000427; HMDB0000432; HMDB0000505; HMDB0000506; HMDB0000527; HMDB0000619; HMDB0000760; HMDB0000865; HMDB0000917; HMDB0006053; HMDB00312; HMDB00320; HMDB00326; HMDB00330; HMDB00364; HMDB00371; HMDB00376; HMDB00390; HMDB00395; H…	C00695; C17644; C17726; C17727	; CHEBI:16359; CHEBI:36240; CHEBI:803879; CHEBI:81298; CHEBI:88105; CHEBI:89219	Cholate	0.000295515	C24H40O5	-H(-)	100
KO:WT	362	362	-0.432216	0.188165	0.465414	0.212077	0.210778	237.091	HMDB0062295; HMDB62295		; CHEBI:42334	15(R)-hydroperoxy-EPE	0.00037203	C8H18N2O4S	-H(-)	100
KO:WT	627	627	-0.465155	0.15501	0.429599	0.194892	0.194559	389.269	HMDB0000328; HMDB0000460; HMDB0000467; HMDB0000503; HMDB0012866; HMDB00328; HMDB0041454; HMDB00460; HMDB00467; HMDB00503; HMDB0062742; HMDB0062796; HMDB12866; HMDB41454; HMDB62742; HMDB62796		; CHEBI:803536; CHEBI:88097; CHEBI:88104	12-Ketodeoxycholic acid	0.000909593	C24H38O4	-H(-)	100
KO:WT	598	598	-0.506563	0.0243798	0.158882	0.0719551	0.0719551	362.051	HMDB0001397; HMDB0011670; HMDB0059639; HMDB01397; HMDB11670; HMDB59639	C00144; C18239	; CHEBI:17345; CHEBI:60210	GMP	-0.000232324	C10H14N5O8P	-H(-)	100
KO:WT	701	701	-0.526215	0.205769	0.478649	0.21716	0.216773	498.289	HMDB0000874; HMDB0000896; HMDB0000951; HMDB0004011; HMDB00874; HMDB00896; HMDB00951; HMDB04011	C05463; C05465	; CHEBI:16525; CHEBI:9410	Tauroursodeoxycholic acid	0.000497988	C26H45NO6S	-H(-)	100
KO:WT	132	132	-0.585236	0.0593752	0.268586	0.121638	0.121638	151.026	HMDB0000292; HMDB0000786; HMDB0001182; HMDB00292; HMDB00786; HMDB01182	C00385; C07599	; CHEBI:17712; CHEBI:28315	Xanthine	7.54112e-05	C5H4N4O2	-H(-)	100
KO:WT	628	628	-0.605761	0.159998	0.435711	0.197597	0.197326	391.285	HMDB0000348; HMDB0000361; HMDB0000384; HMDB0000411; HMDB0000438; HMDB0000478; HMDB0000514; HMDB0000518; HMDB0000626; HMDB0000664; HMDB0000686; HMDB0000733; HMDB0000811; HMDB0000946; HMDB0002451; HMDB0002488; HMDB0002536; HMDB0002585; HMDB0015525; HMDB00348; HMDB00361; HMDB00384; HMDB00411; HMDB00438; HMDB00478; HMDB00514; HMDB00518; HMDB00626; HMDB00664; HMDB00686; HMDB00733; HMDB00811; HMDB00946…	C02528; C04483; C07880; C15515; C17646; C17660; C17661; C17662	; CHEBI:16755; CHEBI:28834; CHEBI:43419; CHEBI:52030; CHEBI:542045; CHEBI:81256; CHEBI:88098; CHEBI:88102; CHEBI:9907	3b,12a-Dihydroxy-5a-cholanoic acid	0.000265704	C24H40O4	-H(-)	100
KO:WT	437	437	-0.62508	0.0290662	0.179901	0.0822994	0.0814743	267.073	HMDB0000195; HMDB0000481; HMDB0003040; HMDB00195; HMDB00481; HMDB03040	C00294	; CHEBI:17596; CHEBI:705435; CHEBI:74074	Inosine	5.16405e-06	C10H12N4O5	-H(-)	100
KO:WT	581	581	-0.935573	0.0305429	0.186409	0.0844214	0.0844214	346.056	HMDB0000045; HMDB0001044; HMDB0003540; HMDB00045; HMDB0006550; HMDB0011617; HMDB0059594; HMDB01044; HMDB03540; HMDB06550; HMDB11617; HMDB59594	C00020; C00362; C00946; C01367; C19970	CHEBI:16027; CHEBI:16192; CHEBI:28223; CHEBI:28931; CHEBI:63211	AMP	0.000198366	C10H14N5O7P	-H(-)	100

## Sheet: amino acids
	Serine	Methionine	Tyrosine
KO	41548	49031	323368
KO	40468	48669	323617
KO	29125	36546	228494
KO	29924	36586	227009
KO	35848	38804	213225
KO	36029	39913	207768
KO	29549	48000	218704
KO	28426	47801	217300
KO	27688	39615	245053
KO	30059	40012	242153
KO	41558	49751	335100
KO	41541	50416	338023
KO	29751	34275	217089
KO	29991	34054	220442
KO	32185	36304	274484
KO	32987	38026	283471
KO	34081	43516	259985
KO	35915	43107	253725
WT	28342	35941	228728
WT	28602	35814	228117
WT	27859	34068	197369
WT	28592	32792	193131
WT	31352	32962	221175
WT	29055	35452	216231
WT	26726	35536	208551
WT	28185	34286	211440
WT	31506	36309	212257
WT	29342	37971	204553
