# Supplementary material for: ADAMTS18+ villus tip telocytes maintain a polarized VEGFA signaling domain and fenestrations in nutrient-absorbing intestinal blood vessels
Source: Nat Commun. 2022 Jul 9;13:3983. doi: 10.1038/s41467-022-31571-2 (PMC9271081; doi:10.1038/s41467-022-31571-2)
Supplement: Supplementary file 8 — Supplementary Dataset 6 [file 41467_2022_31571_MOESM8_ESM.xlsx]

## Sheet: injections
dsIdx	dsActive	dsCode	dsSampleName	dsExpCode	dsPert	dsAmount	dsSequence	dsUser1	dsUser2	dsUser3	dsUser4	dsUser5	dsUser6
1	TRUE	20220315180453465-3059466	Petrova24_S06	E223946	KO	NaN	1	KO	F	56	P001:006a sample
2	TRUE	20220315180454042-3059467	Petrova24_S06	E223946	KO	NaN	2	KO	F	56	P001:006b sample
3	TRUE	20220315180454601-3059468	Petrova24_S03	E223946	WT	NaN	3	WT	M	74	P001:007a sample
4	TRUE	20220315180455356-3059469	Petrova24_S03	E223946	WT	NaN	4	WT	M	74	P001:007b sample
5	TRUE	20220315180455961-3059470	Petrova24_S07	E223946	WT	NaN	5	WT	F	54	P001:008a sample
6	TRUE	20220315180456520-3059471	Petrova24_S07	E223946	WT	NaN	6	WT	F	54	P001:008b sample
7	TRUE	20220315180457492-3059472	Petrova24_S08	E223946	KO	NaN	7	KO	F	66	P001:009a sample
8	TRUE	20220315180458020-3059473	Petrova24_S08	E223946	KO	NaN	8	KO	F	66	P001:009b sample
9	TRUE	20220315180458716-3059474	Petrova24_S05	E223946	WT	NaN	9	WT	M	87	P001:010a sample
10	TRUE	20220315180459242-3059475	Petrova24_S05	E223946	WT	NaN	10	WT	M	87	P001:010b sample
11	TRUE	20220315180459751-3059476	Petrova24_S01	E223946	WT	NaN	11	WT	M	82	P001:011a sample
12	TRUE	20220315180500427-3059477	Petrova24_S01	E223946	WT	NaN	12	WT	M	82	P001:011b sample
13	TRUE	20220315180500971-3059478	Petrova24_S02	E223946	KO	NaN	13	KO	M	73	P001:012a sample
14	TRUE	20220315180501552-3059479	Petrova24_S02	E223946	KO	NaN	14	KO	M	73	P001:012b sample
15	TRUE	20220315180502237-3059480	Petrova24_S04	E223946	WT	NaN	15	WT	M	75	P001:013a sample
16	TRUE	20220315180502986-3059481	Petrova24_S04	E223946	WT	NaN	16	WT	M	75	P001:013b sample

## Sheet: ions
ionIdx	ionMz	ionActive	ionAverageInt	ionQualTIC	Top annotation name	Top annotation ids	Top annotation formula	Top annotation ion	Top annotation score
1	57.0343	1	15428.1	0.827606	Acetone	C00207; C00479; C02001; C15508; CHEBI:15347; CHEBI:16605; CHEBI:17153; CHEBI:38685; HMDB0001659; HMDB0003366; HMDB0031558; HMDB0031652; HMDB01659; HMDB03366; HMDB31558; HMDB31652	C3H6O	-H(-)	100
2	59.0135	1	140358	0.947481	Acetatic acid	C00033; C00266; CHEBI:15366; CHEBI:17071; HMDB0000042; HMDB0002165; HMDB0003344; HMDB00042; HMDB02165; HMDB03344	C2H4O2	-H(-)	100
3	67.0187	1	4812.84	0.740356	Butynal	C06145; C14275; CHEBI:28180; CHEBI:35559; HMDB0006853; HMDB0006945; HMDB0013785; HMDB06853; HMDB06945; HMDB13785	C4H4O	-H(-)	100
4	69.0346	1	6461.18	0.134125	Butynol	CHEBI:48058; HMDB0034233; HMDB0061873; HMDB0061874; HMDB34233; HMDB61873; HMDB61874	C4H6O	-H(-)	100
5	71.0137	1	81406.3	0.908859	Propenoic acid C3:1	C00546; C19440; C19501; CHEBI:17158; CHEBI:18308; CHEBI:566274; HMDB0001167; HMDB0006112; HMDB0031647; HMDB01167; HMDB06112; HMDB31647	C3H4O2	-H(-)	100
6	71.0503	1	2491.69	0.640274	Butanal	C01412; C02845; C03219; CHEBI:15743; CHEBI:26911; CHEBI:28398; CHEBI:48943; HMDB0000246; HMDB0000474; HMDB0003543; HMDB00246; HMDB0031243; HMDB0031324; HMDB0033858; HMDB0034431; HMDB00474; HMDB03543; HMDB31243; HMDB31324; HMDB33858; HMDB34431	C4H8O	-H(-)	100
7	72.9931	1	4648.05	0.798891	Glyoxylic acid	C00048; CHEBI:16891; HMDB0000119; HMDB00119	C2H2O3	-H(-)	100
8	73.0112	1	3393.87	-0.0393816	2-Propene-1-thiol	HMDB0031635; HMDB0040345; HMDB31635; HMDB40345	C3H6S	-H(-)	100
9	73.0293	1	33850.2	0.275918	C3:0 (Propionic acid)	C00163; C00424; C00937; C00969; C05235; C17530; CHEBI:17167; CHEBI:17871; CHEBI:18041; CHEBI:27957; CHEBI:30768; CHEBI:52342; CHEBI:77700; HMDB0000237; HMDB0003052; HMDB0003453; HMDB0006458; HMDB0006949; HMDB0006961; HMDB00237; HMDB0031229; HMDB0031523; HMDB03052; HMDB03453; HMDB06458; HMDB06949; HMDB06961; HMDB31229; HMDB31523	C3H6O2	-H(-)	100
10	74.0245	1	17659.6	0.831071	Glycine	C00037; C06808; CHEBI:15428; CHEBI:27777; HMDB0000123; HMDB00123; HMDB0014691; HMDB0031239; HMDB14691; HMDB31239	C2H5NO2	-H(-)	100
11	75.0084	1	6153.04	0.535868	Glycolate	C03547; CHEBI:17497; HMDB0000115; HMDB0003035; HMDB00115; HMDB0031608; HMDB03035; HMDB31608	C2H4O3	-H(-)	100
12	80.965	1	2964.72	0.708611	Sulfite	C00094; CHEBI:48854; HMDB0000240; HMDB0001033; HMDB0003008; HMDB00240; HMDB0034829; HMDB01033; HMDB03008; HMDB34829	H2O3S	-H(-)	100
13	81.0345	1	2642.17	0.653236	2-Methylfuran	CHEBI:969439; HMDB0013749; HMDB0031597; HMDB13749; HMDB31597	C5H6O	-H(-)	100
14	83.0136	1	9938.24	0.589169	Hydroxybutynal	C17601; CHEBI:38118; CHEBI:38120; HMDB0032330; HMDB0094691; HMDB32330; HMDB94691	C4H4O2	-H(-)	100
15	83.0503	1	4123.02	0.750873	Methyl propenyl ketone	C00557; C15604; CHEBI:15825; CHEBI:16486; CHEBI:51678; CHEBI:51679; CHEBI:87508; CHEBI:88419; CHEBI:89540; HMDB0001184; HMDB0012157; HMDB0031407; HMDB0031512; HMDB0031530; HMDB0031601; HMDB0031606; HMDB0031607; HMDB0032458; HMDB0037788; HMDB0040584; HMDB01184; HMDB12157; HMDB31407; HMDB31512; HMDB31530; HMDB31601; HMDB31606; HMDB31607; HMDB32458; HMDB37788; HMDB40584	C5H8O	-H(-)	100
16	85.0296	1	37921.2	0.918178	Succinic aldehyde	C00741; C01770; C01771; C19309; C19443; CHEBI:16583; CHEBI:36253; CHEBI:41131; CHEBI:42639; CHEBI:46916; HMDB0000549; HMDB0002523; HMDB0003407; HMDB0010720; HMDB0031209; HMDB0033977; HMDB0034439; HMDB00549; HMDB02523; HMDB03407; HMDB10720; HMDB31209; HMDB33977; HMDB34439	C4H6O2	-H(-)	100
17	87.0088	1	115471	0.830365	Pyruvate	C00022; C00222; CHEBI:17960; CHEBI:32816; CHEBI:86354; HMDB0000243; HMDB0011111; HMDB0011666; HMDB00243; HMDB0040261; HMDB0062676; HMDB11111; HMDB11666; HMDB40261; HMDB62676	C3H4O3	-H(-)	100
18	88.0405	1	18941.2	0.790787	Alanine	C00041; C00099; C00133; C00213; C01401; C01537; CHEBI:15570; CHEBI:15611; CHEBI:16449; CHEBI:16958; CHEBI:16977; CHEBI:17967; HMDB0000056; HMDB0000161; HMDB0000271; HMDB0001310; HMDB00056; HMDB00161; HMDB00271; HMDB0031219; HMDB0062251; HMDB01310; HMDB31219; HMDB62251	C3H7NO2	-H(-)	100
19	89.0246	1	132502	0.92433	Lactate	C00184; C00256; C01013; C02154; CHEBI:132098; CHEBI:16016; CHEBI:33404; CHEBI:36596; CHEBI:42111; CHEBI:50849; CHEBI:5445; HMDB0000171; HMDB0000190; HMDB0000700; HMDB0001051; HMDB0001311; HMDB0001882; HMDB0003328; HMDB00171; HMDB00190; HMDB0029580; HMDB0031232; HMDB0041929; HMDB0062492; HMDB00700; HMDB01051; HMDB01311; HMDB0144295; HMDB01882; HMDB03328; HMDB29580; HMDB31232; HMDB41929; HMDB62492	C3H6O3	-H(-)	100
20	91.0222	1	2983.37	0.139778	Cibulins	CHEBI:63861; CHEBI:91018; HMDB0030299; HMDB0032425; HMDB30299; HMDB32425	C3H8OS	-H(-)	100
21	91.0556	1	2483.98	0.610927	Toluene	C01455; CHEBI:17578; HMDB0034168; HMDB34168	C7H8	-H(-)	100
22	92.0507	1	2660.4	0.792501	Aniline	C00292; C14447; CHEBI:17296; CHEBI:39922; CHEBI:50415; HMDB0003012; HMDB0061887; HMDB0061888; HMDB03012; HMDB61887; HMDB61888	C6H7N	-H(-)	100
23	93.0347	1	391498	0.621608	Phenol	C15584; CHEBI:15882; HMDB0000228; HMDB00228	C6H6O	-H(-)	100
24	93.0455	1	66746.9	0.932766	Methylpyrazine	HMDB0033112; HMDB33112	C5H6N2	-H(-)	100
25	94.0301	1	34539.8	0.0544235	Hydroxypyridine	C02502; CHEBI:16540; CHEBI:59978; HMDB0013751; HMDB0036057; HMDB13751; HMDB36057	C5H5NO	-H(-)	100
26	94.9811	1	20030.8	0.881835	Mesylate	HMDB0240280	CH4O3S	-H(-)	100
27	95.0139	1	26604.5	0.192387	Furfural	C07090; C14279; CHEBI:28906; CHEBI:34768; HMDB0032914; HMDB0060503; HMDB32914; HMDB60503	C5H4O2	-H(-)	100
28	95.0504	1	5764.96	0.747273	Cyclohexenone	HMDB0031545; HMDB0031546; HMDB0032965; HMDB0033182; HMDB0034729; HMDB0040587; HMDB0040588; HMDB31545; HMDB31546; HMDB32965; HMDB33182; HMDB34729; HMDB40587; HMDB40588	C6H8O	-H(-)	100
29	96.0454	1	3419.6	0.65969	1-Cyano-2-hydroxy-3-butene	CHEBI:1178473; HMDB0031339; HMDB0032968; HMDB0032969; HMDB0032970; HMDB31339; HMDB32968; HMDB32969; HMDB32970	C5H7NO	-H(-)	100
30	96.9603	1	3.03335e+06	0.571754	Sulfate	C00059; CHEBI:26836; HMDB0001448; HMDB01448	H2O4S	-H(-)	100
31	97.0293	1	64956.9	-0.418769	C5:2	C20441; CHEBI:207496; CHEBI:36436; HMDB0013742; HMDB0029609; HMDB0034245; HMDB0040145; HMDB13742; HMDB29609; HMDB34245; HMDB40145	C5H6O2	-H(-)	100
32	97.0655	1	15128.5	-0.0192414	Cyclohexanone	C00414; C08497; C16310; CHEBI:17854; CHEBI:19591; CHEBI:20030; CHEBI:23292; HMDB0003315; HMDB0030332; HMDB0031196; HMDB0031496; HMDB0031497; HMDB0031498; HMDB0031563; HMDB0031564; HMDB0033549; HMDB0033714; HMDB0035239; HMDB0040264; HMDB0040271; HMDB03315; HMDB30332; HMDB31196; HMDB31496; HMDB31497; HMDB31498; HMDB31563; HMDB31564; HMDB33549; HMDB33714; HMDB35239; HMDB40264; HMDB40271	C6H10O	-H(-)	100
33	98.0069	1	2735.81	0.709116	Allyl isothiocyanate	C19317; CHEBI:35626; CHEBI:73224; HMDB0005843; HMDB0029755; HMDB0033116; HMDB0033117; HMDB0038624; HMDB0061872; HMDB05843; HMDB29755; HMDB33116; HMDB33117; HMDB38624; HMDB61872	C4H5NS	-H(-)	100
34	98.0246	1	14642.6	0.208557	Succinimide	HMDB0030276; HMDB30276	C4H5NO2	-H(-)	100
35	99.0088	1	52171.3	0.84304	Succinic anhydride	C19524; CHEBI:36595; HMDB0032523; HMDB32523	C4H4O3	-H(-)	100
36	99.0279	1	3084.14	0.610591	2,3-Dihydro-2-methylthiophene	HMDB0033564; HMDB0033565; HMDB33564; HMDB33565	C5H8S	-H(-)	100
37	99.0451	1	14537	0.301941	Valerolactone	C08279; C12518; C15499; C19238; C19504; CHEBI:14750; CHEBI:34840; CHEBI:35936; CHEBI:37127; CHEBI:38366; CHEBI:48569; CHEBI:52774; CHEBI:64276; CHEBI:84978; CHEBI:9592; HMDB0000509; HMDB0001470; HMDB0001862; HMDB0002167; HMDB0029599; HMDB0029608; HMDB0031178; HMDB0031598; HMDB0031602; HMDB0031648; HMDB0032351; HMDB0032385; HMDB0032459; HMDB0033840; HMDB0033978; HMDB0035143; HMDB00509; HMDB0129418…	C5H8O2	-H(-)	100
38	99.0815	1	2542.14	0.562381	Cyclohexanol	C02373; C08492; C19263; CHEBI:121338; CHEBI:121474; CHEBI:142806; CHEBI:17998; CHEBI:28857; CHEBI:421633; CHEBI:84216; CHEBI:88375; HMDB0000753; HMDB0001318; HMDB0002939; HMDB0005842; HMDB0005846; HMDB0005994; HMDB0030003; HMDB0030952; HMDB0031220; HMDB0031502; HMDB0031503; HMDB0031578; HMDB0061882; HMDB0062792; HMDB00753; HMDB01318; HMDB02939; HMDB05842; HMDB05846; HMDB05994; HMDB30003; HMDB3095…	C6H12O	-H(-)	100
39	100.04	1	3811.03	0.528952	Homoserine lactone	C01234; C02926; CHEBI:17289; CHEBI:18053; CHEBI:38108; HMDB0029387; HMDB0029615; HMDB0036458; HMDB29387; HMDB29615; HMDB36458	C4H7NO2	-H(-)	100
40	101.024	1	136029	0.186712	Oxobutanoic acid	C00109; C00164; C00232; C00349; C06002; CHEBI:15344; CHEBI:16256; CHEBI:16265; CHEBI:27821; CHEBI:30831; CHEBI:36610; CHEBI:553775; HMDB0000005; HMDB0000060; HMDB00005; HMDB0001172; HMDB0001259; HMDB0002217; HMDB0003381; HMDB00060; HMDB0006544; HMDB0031646; HMDB01172; HMDB01259; HMDB02217; HMDB03381; HMDB06544; HMDB31646	C4H6O3	-H(-)	100
41	102.056	1	32082	0.890528	Aminobutanoic acid (ABA)	C00334; C01026; C01205; C02261; C02356; C03284; C03665; C05145; C11735; CHEBI:15620; CHEBI:16320; CHEBI:16865; CHEBI:17519; CHEBI:17724; CHEBI:27389; CHEBI:27971; CHEBI:28797; CHEBI:33094; CHEBI:35619; CHEBI:37081; CHEBI:87997; HMDB0000092; HMDB0000112; HMDB0000452; HMDB0000485; HMDB0000581; HMDB0000650; HMDB0001906; HMDB0002166; HMDB0002299; HMDB0003911; HMDB0005815; HMDB00092; HMDB00112; HMDB00…	C4H9NO2	-H(-)	100
42	103.003	1	5271.79	0.75879	Hydroxypyruvate	C00168; C01146; C04025; CHEBI:16992; CHEBI:30794; CHEBI:30841; HMDB0000691; HMDB0001352; HMDB0006781; HMDB0006938; HMDB00691; HMDB01352; HMDB06781; HMDB06938	C3H4O4	-H(-)	100
43	103.04	1	62598.3	0.966679	Hydroxybutanoic acid	C01089; C01991; C03197; C05984; C06001; CHEBI:1148; CHEBI:11805; CHEBI:17066; CHEBI:17290; CHEBI:20067; CHEBI:30830; CHEBI:37373; CHEBI:50129; CHEBI:741468; HMDB0000008; HMDB0000011; HMDB0000023; HMDB0000336; HMDB0000357; HMDB0000435; HMDB0000442; HMDB0000710; HMDB0000729; HMDB0000758; HMDB00008; HMDB00011; HMDB00023; HMDB0011597; HMDB0015507; HMDB0031212; HMDB00336; HMDB00357; HMDB00435; HMDB004…	C4H8O3	-H(-)	100
44	104.035	1	41220.4	0.835658	Serine	C00065; C00716; C00740; CHEBI:16523; CHEBI:17115; CHEBI:17822; HMDB0000187; HMDB0000589; HMDB0003406; HMDB00187; HMDB00589; HMDB0062263; HMDB03406; HMDB62263	C3H7NO3	-H(-)	100
45	105.019	1	6610.82	0.711881	D-Glyceric acid	C00258; CHEBI:32398; CHEBI:74324; HMDB0000139; HMDB0006372; HMDB00139; HMDB0031818; HMDB06372; HMDB31818	C3H6O4	-H(-)	100
46	105.038	1	2213.27	0.664547	3-(Methylthio)-1-propanol	CHEBI:49019; HMDB0031716; HMDB0040185; HMDB0041475; HMDB31716; HMDB40185; HMDB41475	C4H10OS	-H(-)	100
47	107.035	1	6974.39	0.6363	2,2-Dihydroperoxypropane	HMDB0034260; HMDB34260	C3H8O4	-H(-)	100
48	107.05	1	130536	0.865553	Benzyl alcohol	C01403; C01467; C01468; C01542; C03485; CHEBI:16579; CHEBI:17231; CHEBI:17847; CHEBI:17987; CHEBI:28054; HMDB0001858; HMDB0002048; HMDB0002055; HMDB0003119; HMDB0013762; HMDB0033895; HMDB01858; HMDB02048; HMDB02055; HMDB03119; HMDB13762; HMDB33895	C7H8O	-H(-)	100
49	108.013	1	1809.7	0.595602	Hypotaurine	C00519; CHEBI:16668; HMDB0000965; HMDB00965	C2H7NO2S	-H(-)	100
50	108.045	1	29925.5	-0.317082	Aminophenol	C02372; CHEBI:17602; CHEBI:59981; HMDB0001169; HMDB0035882; HMDB0040582; HMDB01169; HMDB35882; HMDB40582	C6H7NO	-H(-)	100
51	109.012	1	8446.42	0.353579	2-Vinylthiophene	CHEBI:48498; HMDB0029726; HMDB0033746; HMDB29726; HMDB33746	C6H6S	-H(-)	100
52	109.03	1	25691.2	0.878045	Catechol	C00530; C01751; C11115; C15571; CHEBI:17594; CHEBI:18135; CHEBI:27810; CHEBI:59983; HMDB0000957; HMDB0002434; HMDB0031180; HMDB0032037; HMDB0033002; HMDB0033127; HMDB00957; HMDB02434; HMDB31180; HMDB32037; HMDB33002; HMDB33127	C6H6O2	-H(-)	100
53	109.041	1	16289.6	0.837291	N-Acetylimidazole	C05130; CHEBI:27398; HMDB0003905; HMDB0006237; HMDB0033156; HMDB0060741; HMDB03905; HMDB06237; HMDB33156; HMDB60741	C5H6N2O	-H(-)	100
54	109.066	1	6403.95	0.295741	2,3,5-Trimethylfuran	HMDB0029721; HMDB0029728; HMDB0031541; HMDB0040277; HMDB0040278; HMDB0061891; HMDB29721; HMDB29728; HMDB31541; HMDB40277; HMDB40278; HMDB61891	C7H10O	-H(-)	100
55	110.025	1	8267.67	0.218091	Pyrrole-2-carboxylic acid	C05942; CHEBI:36751; HMDB0003094; HMDB0004230; HMDB0038175; HMDB03094; HMDB04230; HMDB38175	C5H5NO2	-H(-)	100
56	110.072	1	9047.49	0.47981	Histamine	C00388; CHEBI:18295; CHEBI:59170; HMDB0000870; HMDB0014417; HMDB0060263; HMDB00870; HMDB14417; HMDB60263	C5H9N3	-H(-)	100
57	111.009	1	168738	0.805196	Furoic acid	C01546; CHEBI:30845; CHEBI:30846; HMDB0000444; HMDB0000617; HMDB0032994; HMDB0039437; HMDB00444; HMDB00617; HMDB32994; HMDB39437	C5H4O3	-H(-)	100
58	111.02	1	58022.5	0.898167	Uracil	C00106; CHEBI:17568; HMDB0000300; HMDB00300; HMDB0060760; HMDB60760	C4H4N2O2	-H(-)	100
59	112.023	1	2964.98	0.8924	2,4-Dimethylthiazole	HMDB0032974; HMDB0032975; HMDB0032976; HMDB0033867; HMDB0038460; HMDB0040036; HMDB32974; HMDB32975; HMDB32976; HMDB33867; HMDB38460; HMDB40036	C5H7NS	-H(-)	100
60	112.04	1	7381.44	0.454005	Pyrroline carboxylic acid	C03564; C04322; CHEBI:1372; CHEBI:36761; HMDB0001301; HMDB0002240; HMDB0006875; HMDB01301; HMDB02240; HMDB06875	C5H7NO2	-H(-)	100
61	112.937	1	6924.49	0.794547	Thiosulfate	C05529; CHEBI:5587; HMDB0000257; HMDB00257; HMDB0060293; HMDB60293	H2O3S2	-H(-)	100
62	113	1	30269.8	-0.309129	Parabanic Acid	CHEBI:74661; HMDB0062802; HMDB62802	C3H2N2O3	-H(-)	100
63	113.007	1	12216.8	0.298044	2-Furanmethanethiol	HMDB0032915; HMDB0032993; HMDB0036611; HMDB0039798; HMDB0041504; HMDB32915; HMDB32993; HMDB36611; HMDB39798; HMDB41504	C5H6OS	-H(-)	100
64	113.024	1	163695	0.890921	2-Hydroxy-2,4-pentadienoic acid	C07091; CHEBI:28993; CHEBI:74456; HMDB0031859; HMDB0060461; HMDB31859; HMDB60461	C5H6O3	-H(-)	100
65	113.035	1	38730.2	0.915344	Dihydrouracil	C00429; C02512; C02565; CHEBI:15901; CHEBI:16354; CHEBI:16934; HMDB0000076; HMDB0003646; HMDB00076; HMDB0060245; HMDB03646; HMDB60245	C4H6N2O2	-H(-)	100
66	113.061	1	13019.9	0.0425351	Delta-Hexanolactone	C01880; CHEBI:17915; CHEBI:49284; CHEBI:589927; CHEBI:85235; CHEBI:87583; CHEBI:87721; HMDB0000453; HMDB0003843; HMDB0010719; HMDB0029487; HMDB0031158; HMDB0031491; HMDB0031492; HMDB0031501; HMDB0031559; HMDB0031560; HMDB0031561; HMDB0031562; HMDB0032490; HMDB0033568; HMDB0039581; HMDB0040328; HMDB00453; HMDB0060476; HMDB0061929; HMDB03843; HMDB10719; HMDB29487; HMDB31158; HMDB31491; HMDB31492; H…	C6H10O2	-H(-)	100
67	114.056	1	168112	0.889193	Proline	C00148; C00763; C18170; CHEBI:16313; CHEBI:17203; CHEBI:30322; HMDB0000162; HMDB0003411; HMDB0012880; HMDB00162; HMDB0030409; HMDB0034208; HMDB03411; HMDB12880; HMDB30409; HMDB34208	C5H9NO2	-H(-)	100
68	115.004	1	315605	0.876268	Fumarate	C00122; CHEBI:18012; HMDB0000134; HMDB0000176; HMDB00134; HMDB00176	C4H4O4	-H(-)	100
69	115.04	1	28238	0.916906	Ketovaline	C00141; C03273; C06255; CHEBI:16530; CHEBI:33033; CHEBI:37079; CHEBI:39153; CHEBI:45630; HMDB0000019; HMDB0000310; HMDB0000720; HMDB0001865; HMDB00019; HMDB0003771; HMDB0004260; HMDB0012233; HMDB0029172; HMDB00310; HMDB0031643; HMDB0034466; HMDB00720; HMDB0128916; HMDB0128917; HMDB0128943; HMDB0129096; HMDB0129097; HMDB0129098; HMDB0132477; HMDB01865; HMDB03771; HMDB04260; HMDB12233; HMDB29172; H…	C5H8O3	-H(-)	100
70	116.051	1	53020.6	0.900975	Indole	C00463; C16074; CHEBI:16881; CHEBI:25979; HMDB0000738; HMDB0034171; HMDB00738; HMDB34171	C8H7N	-H(-)	100
71	116.072	1	717449	0.873243	Valine; Betaine	C00183; C00431; C00719; C01799; C07457; CHEBI:15887; CHEBI:16414; CHEBI:17750; CHEBI:2691; CHEBI:28804; CHEBI:55344; HMDB0000043; HMDB0000883; HMDB0001382; HMDB0002141; HMDB0003355; HMDB00043; HMDB0013716; HMDB0015550; HMDB0034366; HMDB00883; HMDB01382; HMDB02141; HMDB03355; HMDB13716; HMDB15550; HMDB34366	C5H11NO2	-H(-)	100
72	117.019	1	38494.5	0.849429	Succinate	C00042; C02170; CHEBI:15741; CHEBI:30860; CHEBI:71176; CHEBI:87625; HMDB0000202; HMDB0000254; HMDB0000349; HMDB0000940; HMDB0002475; HMDB00202; HMDB00254; HMDB0031204; HMDB00349; HMDB0039324; HMDB00940; HMDB0130020; HMDB02475; HMDB31204; HMDB39324	C4H6O4	-H(-)	100
73	117.046	1	4665.2	0.427649	7-Azaindolizine	HMDB0033576; HMDB0040040; HMDB33576; HMDB40040	C7H6N2	-H(-)	100
74	117.056	1	40820	0.936446	5-Hydroxypentanoic acid	C02804; CHEBI:37051; CHEBI:37084; CHEBI:384411; CHEBI:45564; CHEBI:60645; CHEBI:60647; CHEBI:68454; CHEBI:78321; CHEBI:82956; CHEBI:89628; HMDB0000351; HMDB0000354; HMDB0000396; HMDB0000407; HMDB0000410; HMDB0000420; HMDB0000531; HMDB0000605; HMDB0000642; HMDB0000754; HMDB0001863; HMDB0001987; HMDB0002011; HMDB0002187; HMDB0002321; HMDB00351; HMDB00354; HMDB00396; HMDB00407; HMDB0040735; HMDB0041…	C5H10O3	-H(-)	100
75	118.03	1	5745.59	0.587043	1,2-Diacylglycerol-LD-PI-pool	CHEBI:53806; HMDB0062270; HMDB62270	C7H5NO	-H(-)	100
76	118.051	1	118610	0.7672	Threonine	C00188; C00263; C05519; CHEBI:15699; CHEBI:16080; CHEBI:16857; CHEBI:28718; HMDB0000167; HMDB0000719; HMDB0004041; HMDB00167; HMDB0060587; HMDB0061148; HMDB0061877; HMDB00719; HMDB04041; HMDB60587; HMDB61148; HMDB61877	C4H9NO3	-H(-)	100
77	119.05	1	72210.7	0.976616	Phenylacetaldehyde	C00601; C02083; C05627; C06758; C07113; C07209; C07214; CHEBI:16424; CHEBI:17907; CHEBI:1883; CHEBI:27434; CHEBI:27632; CHEBI:28476; CHEBI:28617; CHEBI:87607; HMDB0004072; HMDB0006236; HMDB0013815; HMDB0029636; HMDB0029637; HMDB0029638; HMDB0033910; HMDB0038997; HMDB0062765; HMDB0124943; HMDB04072; HMDB06236; HMDB13815; HMDB29636; HMDB29637; HMDB29638; HMDB33910; HMDB38997; HMDB62765	C8H8O	-H(-)	100
78	120.013	1	4339.12	0.452682	Cys	C00097; C00793; CHEBI:16375; CHEBI:17561; HMDB0000574; HMDB0003417; HMDB00574; HMDB03417	C3H7NO2S	-H(-)	100
79	120.045	1	8053.6	0.586755	Benzamide	C09815; CHEBI:28179; HMDB0004461; HMDB0033131; HMDB0035281; HMDB04461; HMDB33131; HMDB35281	C7H7NO	-H(-)	100
80	121.029	1	48066	0.399464	Benzoate	C00539; C00633; C06202; CHEBI:16008; CHEBI:17597; CHEBI:30746; HMDB0001870; HMDB0011718; HMDB0032918; HMDB0034170; HMDB01870; HMDB11718; HMDB32918; HMDB34170	C7H6O2	-H(-)	100
81	122.035	1	10135.1	0.0912559	Pyrazinamide	C01956; CHEBI:45285; HMDB0014483; HMDB14483	C5H5N3O	-H(-)	87
82	122.061	1	3167.42	0.614783	Anisidine	C19326; CHEBI:163384; CHEBI:59982; HMDB0029300; HMDB0032492; HMDB0032578; HMDB0036058; HMDB0040360; HMDB29300; HMDB32492; HMDB32578; HMDB36058; HMDB40360	C7H9NO	-H(-)	100
83	123.045	1	10714.9	0.831886	Orcinol	C02323; C03351; C06730; C15572; C17467; CHEBI:16464; CHEBI:17069; CHEBI:17254; CHEBI:28591; CHEBI:562752; CHEBI:67410; HMDB0000873; HMDB0001398; HMDB0011724; HMDB0029696; HMDB0032917; HMDB0034877; HMDB0035226; HMDB0038963; HMDB0040280; HMDB0059709; HMDB0059712; HMDB00873; HMDB0135619; HMDB01398; HMDB11724; HMDB29696; HMDB32917; HMDB34877; HMDB35226; HMDB38963; HMDB40280; HMDB59709; HMDB59712	C7H8O2	-H(-)	100
84	123.056	1	3825.2	0.0901495	1-(1-Oxopropyl)-1H-imidazole	C05827; CHEBI:28104; HMDB0004181; HMDB0031852; HMDB0040141; HMDB0040143; HMDB04181; HMDB31852; HMDB40141; HMDB40143	C6H8N2O	-H(-)	100
85	124.007	1	1.58456e+06	0.961511	Taurine	C00245; CHEBI:15891; HMDB0000251; HMDB00251	C2H7NO3S	-H(-)	94
86	124.991	1	31474.6	0.929373	2-Hydroxyethanesulfonate	C05123; CHEBI:1157; HMDB0003903; HMDB0031233; HMDB03903; HMDB31233	C2H6O4S	-H(-)	100
87	125.008	1	36012.2	0.857859	5-Methyl-2-thiophenecarboxaldehyde	HMDB0032431; HMDB0033133; HMDB0033134; HMDB32431; HMDB33133; HMDB33134	C6H6OS	-H(-)	100
88	126.056	1	6226.52	0.347013	(S)-2,3,4,5-Tetrahydropyridine-2-carboxylate	C00450; C04092; CHEBI:16187; CHEBI:16987; CHEBI:30912; CHEBI:49014; CHEBI:49015; HMDB0001084; HMDB0012130; HMDB0029434; HMDB0059657; HMDB0062589; HMDB0062778; HMDB01084; HMDB12130; HMDB29434; HMDB59657; HMDB62589; HMDB62778	C6H9NO2	-H(-)	100
89	126.905	1	25957.7	0.706703	I(-)	C05590; CHEBI:43451; HMDB0059634; HMDB59634	HI	-H(-)	25
90	127.004	1	12278.8	0.777838	5-Hydroxy-2-furoic acid	CHEBI:86395; HMDB0059784; HMDB59784	C5H4O4	-H(-)	100
91	127.014	1	3163.99	0.598766	Barbiturate	C00813; CHEBI:16294; HMDB0041833; HMDB41833	C4H4N2O3	-H(-)	100
92	127.04	1	14042.1	0.659506	Dihydro-4,4-dimethyl-2,3-furandione	CHEBI:76247; HMDB0031303; HMDB0031306; HMDB0031847; HMDB0033285; HMDB0033517; HMDB0038072; HMDB0040594; HMDB0040732; HMDB31303; HMDB31306; HMDB31847; HMDB33285; HMDB33517; HMDB38072; HMDB40594; HMDB40732	C6H8O3	-H(-)	100
93	127.052	1	92861.1	0.951886	Dihydrothymine	C00906; CHEBI:133469; CHEBI:27468; CHEBI:565546; HMDB0000079; HMDB00079; HMDB0029874; HMDB0031547; HMDB0062558; HMDB29874; HMDB31547; HMDB62558	C5H8N2O2	-H(-)	100
94	127.076	1	17852.5	0.119026	Ethyl tiglate	C08487; C09822; CHEBI:36096; CHEBI:38364; HMDB0029165; HMDB0029314; HMDB0030330; HMDB0031174; HMDB0031342; HMDB0031351; HMDB0031476; HMDB0031477; HMDB0031484; HMDB0031500; HMDB0031504; HMDB0031593; HMDB0031603; HMDB0031681; HMDB0032391; HMDB0032460; HMDB0033793; HMDB0038271; HMDB0038962; HMDB0039819; HMDB0040214; HMDB0040591; HMDB0059876; HMDB29165; HMDB29314; HMDB30330; HMDB31174; HMDB31342; HMD…	C7H12O2	-H(-)	100
95	127.113	1	3304.78	0.75844	1-Octanal	C01545; C07288; C14272; C17145; CHEBI:15833; CHEBI:17935; CHEBI:34118; CHEBI:87586; CHEBI:88852; HMDB0001140; HMDB0029574; HMDB0030030; HMDB0031294; HMDB0031295; HMDB0031296; HMDB0031298; HMDB0031299; HMDB0031300; HMDB0032402; HMDB0032450; HMDB0035231; HMDB0035768; HMDB0037181; HMDB0061912; HMDB0061913; HMDB01140; HMDB29574; HMDB30030; HMDB31294; HMDB31295; HMDB31296; HMDB31298; HMDB31299; HMDB31…	C8H16O	-H(-)	100
96	128.035	1	221532	0.936113	Oxoproline	C01879; C02237; C04281; C04282; CHEBI:16010; CHEBI:16352; CHEBI:18183; CHEBI:27391; CHEBI:6151; HMDB0000267; HMDB0000805; HMDB0001369; HMDB0001843; HMDB0002234; HMDB00267; HMDB0060262; HMDB0061093; HMDB0062585; HMDB00805; HMDB01369; HMDB01843; HMDB02234; HMDB60262; HMDB61093; HMDB62585	C5H7NO3	-H(-)	100
97	129.019	1	49683.3	0.909648	Itaconate	C00433; C00490; C02214; C02226; C02800; CHEBI:15670; CHEBI:17204; CHEBI:17415; CHEBI:17626; CHEBI:30838; CHEBI:74524; HMDB0000620; HMDB0000634; HMDB0000749; HMDB0001657; HMDB0002092; HMDB0013233; HMDB0033809; HMDB0059743; HMDB0060365; HMDB0061185; HMDB00620; HMDB00634; HMDB00749; HMDB01657; HMDB02092; HMDB13233; HMDB33809; HMDB59743; HMDB60365; HMDB61185	C5H6O4	-H(-)	100
98	129.039	1	14923.1	0.780943	2-[(Methylthio)methyl]-2-butenal	HMDB0031370; HMDB0037493; HMDB0040238; HMDB31370; HMDB37493; HMDB40238	C6H10OS	-H(-)	100
99	129.056	1	53628	0.969364	4-Methyl-2-oxopentanoate	C00233; C00902; C02122; C02129; C03465; C03500; C06102; CHEBI:15888; CHEBI:17308; CHEBI:2490; CHEBI:28422; CHEBI:35932; CHEBI:48430; CHEBI:86365; HMDB0000408; HMDB0000491; HMDB0000695; HMDB0000762; HMDB0001864; HMDB0001962; HMDB0002254; HMDB0003736; HMDB0004750; HMDB0006024; HMDB0010717; HMDB0011647; HMDB0012882; HMDB0031214; HMDB0031216; HMDB0031218; HMDB0033286; HMDB0033302; HMDB0033698; HMDB00…	C6H10O3	-H(-)	100
100	129.103	1	4285.72	0.206335	N-Acetylputrescine	C02714; CHEBI:17768; HMDB0002064; HMDB0060268; HMDB02064; HMDB60268	C6H14N2O	-H(-)	100
101	130.051	1	22835.5	0.901257	5-Aminolevulinic acid	C00430; C01073; C01110; C01157; C01165; C03440; C04397; C05147; CHEBI:16231; CHEBI:16682; CHEBI:16889; CHEBI:17232; CHEBI:17549; CHEBI:18095; CHEBI:28397; CHEBI:40992; CHEBI:49268; CHEBI:87840; CHEBI:89836; HMDB0000725; HMDB0000766; HMDB0000783; HMDB0001149; HMDB0002104; HMDB0002113; HMDB0006055; HMDB0006272; HMDB0036576; HMDB0059659; HMDB0060460; HMDB0061880; HMDB00725; HMDB00766; HMDB00783; HMD…	C5H9NO3	-H(-)	100
102	130.062	1	22796.7	0.889005	Creatine	C00300; C03065; CHEBI:15968; CHEBI:16919; HMDB0000064; HMDB00064; HMDB0013222; HMDB13222	C4H9N3O2	-H(-)	100
103	130.087	1	1.82088e+06	0.93388	(Iso)Leucine	C00123; C00407; C01570; C01933; C02378; C02486; C16439; CHEBI:15603; CHEBI:16586; CHEBI:17191; CHEBI:18347; CHEBI:25017; CHEBI:28225; CHEBI:43433; CHEBI:44212; CHEBI:67144; CHEBI:86261; HMDB0000172; HMDB0000557; HMDB0000687; HMDB0001645; HMDB0001901; HMDB0002002; HMDB0002291; HMDB0003640; HMDB0013773; HMDB00172; HMDB0029168; HMDB0033923; HMDB0036382; HMDB00557; HMDB0060650; HMDB0061716; HMDB00622…	C6H13NO2	-H(-)	100
104	131.013	1	7957.62	0.879432	2,4,6-Octatriynoic acid	HMDB0030967; HMDB30967	C8H4O2	-H(-)	100
105	131.035	1	31404.6	0.802687	Glutarate	C00489; C00900; C06010; C08645; CHEBI:111517; CHEBI:16444; CHEBI:17859; CHEBI:18409; CHEBI:741548; CHEBI:75146; CHEBI:91315; HMDB0000576; HMDB0000622; HMDB0000661; HMDB0001844; HMDB0002001; HMDB0006833; HMDB0006855; HMDB0029884; HMDB0033958; HMDB0040531; HMDB00576; HMDB0061879; HMDB00622; HMDB00661; HMDB01844; HMDB02001; HMDB06833; HMDB06855; HMDB29884; HMDB33958; HMDB40531; HMDB61879	C5H8O4	-H(-)	100
106	131.047	1	35723.2	0.927594	Asparagine	C00152; C01043; C01905; C02037; C02642; CHEBI:11892; CHEBI:15737; CHEBI:17196; CHEBI:17201; CHEBI:18261; CHEBI:28159; HMDB0000026; HMDB0000168; HMDB00026; HMDB0011733; HMDB0012265; HMDB00168; HMDB0033780; HMDB0062812; HMDB11733; HMDB12265; HMDB33780; HMDB62812	C4H8N2O3	-H(-)	100
107	131.071	1	33295.9	0.915747	D-2-Hydroxyisocaproate	C03264; C06103; C07834; CHEBI:131434; CHEBI:17869; CHEBI:27909; CHEBI:37035; CHEBI:44510; CHEBI:55534; CHEBI:59783; CHEBI:78842; CHEBI:86542; CHEBI:87685; CHEBI:89228; HMDB0000317; HMDB0000409; HMDB0000525; HMDB0000624; HMDB0000665; HMDB0000746; HMDB0001624; HMDB0001975; HMDB0010718; HMDB0012843; HMDB0029166; HMDB00317; HMDB0032158; HMDB0032456; HMDB0033851; HMDB0040409; HMDB00409; HMDB0041844; H…	C6H12O3	-H(-)	100
108	131.083	1	259281	0.573609	Ornithine	C00077; C00515; CHEBI:15729; CHEBI:16176; HMDB0000214; HMDB0000818; HMDB0003374; HMDB0004984; HMDB00214; HMDB00818; HMDB03374; HMDB04984	C5H12N2O2	-H(-)	100
109	132.031	1	17347.7	0.919136	Aspartate	C00049; C00402; C16433; C19911; CHEBI:17053; CHEBI:17364; CHEBI:22660; CHEBI:24786; CHEBI:29995; HMDB0000191; HMDB0006483; HMDB0011753; HMDB00191; HMDB0062186; HMDB0062501; HMDB06483; HMDB11753; HMDB62186; HMDB62501	C4H7NO4	-H(-)	100
110	132.046	1	7028.26	0.860895	Mandelonitrile	C00561; C03766; C05658; C12312; CHEBI:16667; CHEBI:16910; CHEBI:17840; CHEBI:18450; CHEBI:31697; CHEBI:51603; HMDB0004094; HMDB0029757; HMDB0032390; HMDB0034666; HMDB0059805; HMDB0060486; HMDB0061918; HMDB04094; HMDB29757; HMDB32390; HMDB34666; HMDB59805; HMDB60486; HMDB61918	C8H7NO	-H(-)	100
111	132.067	1	7313.01	0.734521	Hydroxy-valine	HMDB0031658; HMDB0032356; HMDB0039499; HMDB31658; HMDB32356; HMDB39499	C5H11NO3	-H(-)	100
112	133.014	1	206292	0.936552	Malate	C00149; C00497; C03668; CHEBI:30796; CHEBI:30797; CHEBI:6650; HMDB0000156; HMDB0000744; HMDB00156; HMDB0031518; HMDB0032872; HMDB00744; HMDB31518; HMDB32872	C4H6O5	-H(-)	100
113	133.051	1	25104.1	0.793271	Deoxyribose	C01801; C04272; C06257; CHEBI:15684; CHEBI:28816; HMDB0000421; HMDB0001292; HMDB0003224; HMDB0012141; HMDB0012485; HMDB0029576; HMDB00421; HMDB0127615; HMDB01292; HMDB03224; HMDB12141; HMDB12485; HMDB29576	C5H10O4	-H(-)	100
114	133.066	1	9759.44	0.662626	Indan-1-ol	C01710; C02394; C16930; CHEBI:16697; CHEBI:17177; CHEBI:33227; CHEBI:425902; CHEBI:50158; HMDB0029639; HMDB0029697; HMDB0029698; HMDB0030839; HMDB0031626; HMDB0032024; HMDB0032142; HMDB0032608; HMDB0032623; HMDB0033716; HMDB0034107; HMDB0034563; HMDB0036441; HMDB0059601; HMDB0059895; HMDB29639; HMDB29697; HMDB29698; HMDB30839; HMDB31626; HMDB32024; HMDB32142; HMDB32608; HMDB32623; HMDB33716; HMDB…	C9H10O	-H(-)	100
115	134.007	1	3577.05	0.879376	Benzothiazole	CHEBI:45993; HMDB0032930; HMDB32930	C7H5NS	-H(-)	100
116	134.025	1	5750.69	0.673319	2-Benzoxazolol	HMDB0032931; HMDB32931	C7H5NO2	-H(-)	100
117	134.047	1	77005.5	0.645309	Adenine	C00147; CHEBI:16708; HMDB0000034; HMDB00034	C5H5N5	-H(-)	100
118	134.06	1	13027.4	0.713533	2-Phenylacetamide	C02505; C07565; CHEBI:16562; CHEBI:28884; HMDB0001250; HMDB0010715; HMDB0032628; HMDB0032630; HMDB0037071; HMDB0037072; HMDB0040008; HMDB0040013; HMDB0040222; HMDB0040223; HMDB0040224; HMDB01250; HMDB10715; HMDB32628; HMDB32630; HMDB37071; HMDB37072; HMDB40008; HMDB40013; HMDB40222; HMDB40223; HMDB40224	C8H9NO	-H(-)	100
119	135.03	1	41872.6	0.93743	Threonate; 1-Pentanesulfenothioic acid; Hypoxanthine	C00262; C01620; CHEBI:15908; CHEBI:17368; CHEBI:37655; CHEBI:40279; CHEBI:49059; HMDB0000157; HMDB0000613; HMDB0000943; HMDB0014581; HMDB00157; HMDB0031160; HMDB0033053; HMDB0033054; HMDB00613; HMDB0062620; HMDB00943; HMDB14581; HMDB31160; HMDB33053; HMDB33054; HMDB62620	C4H8O5; C5H12S2; C5H4N4O	-H(-); -H(-); -H(-)	100
120	135.045	1	70604.9	0.967229	Phenyl acetate	C01454; C03765; C05613; C07086; C07211; C07215; C10761; C15583; CHEBI:10589; CHEBI:15621; CHEBI:30745; CHEBI:36632; CHEBI:36635; CHEBI:366673; CHEBI:72775; CHEBI:8082; HMDB0000209; HMDB0001326; HMDB0002340; HMDB0003767; HMDB00209; HMDB0029635; HMDB0029686; HMDB0031459; HMDB0032400; HMDB0032568; HMDB0032603; HMDB0033128; HMDB0033766; HMDB0033968; HMDB0038176; HMDB0040638; HMDB0040733; HMDB0041485;…	C8H8O2	-H(-)	100
121	135.081	1	6599.69	0.642668	4-Propylphenol	C14311; CHEBI:38506; HMDB0029667; HMDB0031312; HMDB0031446; HMDB0031627; HMDB0031628; HMDB0032029; HMDB0032149; HMDB0032441; HMDB0032544; HMDB0032621; HMDB0032624; HMDB0032625; HMDB0033962; HMDB0034378; HMDB0038984; HMDB0038985; HMDB0038986; HMDB0038987; HMDB0038988; HMDB0039782; HMDB0059896; HMDB0125105; HMDB29667; HMDB31312; HMDB31446; HMDB31627; HMDB31628; HMDB32029; HMDB32149; HMDB32441; HMDB…	C9H12O	-H(-)	100
122	136.04	1	7190.47	0.564847	Anthranilate	C00108; C00568; C01004; CHEBI:18123; CHEBI:30753; CHEBI:30754; CHEBI:32114; CHEBI:42682; CHEBI:451700; CHEBI:86390; HMDB0000875; HMDB0001123; HMDB0001392; HMDB0001538; HMDB0001891; HMDB0002129; HMDB0015687; HMDB0029806; HMDB0060722; HMDB00875; HMDB01123; HMDB01392; HMDB01538; HMDB01891; HMDB02129; HMDB15687; HMDB29806; HMDB60722	C7H7NO2	-H(-)	100
123	136.077	1	3051.01	0.362714	Tyramine	C00483; C01183; C02735; C16570; CHEBI:15760; CHEBI:16343; CHEBI:17735; CHEBI:341165; CHEBI:55545; HMDB0000306; HMDB0001065; HMDB0001466; HMDB0004989; HMDB0029759; HMDB00306; HMDB0039657; HMDB0040059; HMDB0060681; HMDB01065; HMDB01466; HMDB04989; HMDB29759; HMDB39657; HMDB40059; HMDB60681	C8H11NO	-H(-)	100
124	137.001	1	4830.45	0.207066	Fosfomycin	C06454; CHEBI:28915; HMDB0014966; HMDB14966	C3H7O4P	-H(-)	100
125	137.024	1	34329.2	0.447854	4-Hydroxybenzoate	C00156; C00587; C00805; C05585; C10832; C16700; CHEBI:16914; CHEBI:28508; CHEBI:30763; CHEBI:30764; CHEBI:50198; CHEBI:50205; HMDB0000500; HMDB0001895; HMDB0002466; HMDB0004062; HMDB0015470; HMDB0032576; HMDB0032920; HMDB0033812; HMDB00500; HMDB0059965; HMDB0062484; HMDB01895; HMDB02466; HMDB04062; HMDB15470; HMDB32576; HMDB32920; HMDB33812; HMDB59965; HMDB62484	C7H6O3	-H(-)	100
126	137.036	1	36254.1	0.562973	Urocanate	C00785; CHEBI:17771; CHEBI:30817; CHEBI:68572; HMDB0000301; HMDB0002280; HMDB0002730; HMDB00301; HMDB0031338; HMDB0034174; HMDB0061680; HMDB0062562; HMDB02280; HMDB02730; HMDB31338; HMDB34174; HMDB61680; HMDB62562	C6H6N2O2	-H(-)	100
127	137.061	1	10281.6	0.409326	3-Methoxybenzyl alcohol	C06044; C06728; CHEBI:1167379; CHEBI:16572; CHEBI:1879; CHEBI:59114; CHEBI:64275; HMDB0004284; HMDB0029563; HMDB0029671; HMDB0029672; HMDB0032036; HMDB0032136; HMDB0032137; HMDB0032139; HMDB0032159; HMDB0032290; HMDB0034241; HMDB0039802; HMDB0040174; HMDB0040177; HMDB0041607; HMDB0125590; HMDB0126388; HMDB04284; HMDB29563; HMDB29671; HMDB29672; HMDB32036; HMDB32136; HMDB32137; HMDB32139; HMDB3215…	C8H10O2	-H(-)	100
128	137.072	1	3434.25	-0.368434	4-Hydroxymethylphenylhydrazine	HMDB0031850; HMDB0040054; HMDB0040142; HMDB0040144; HMDB0040911; HMDB31850; HMDB40054; HMDB40142; HMDB40144; HMDB40911	C7H10N2O	-H(-)	100
129	137.097	1	5802.82	0.741889	Isophorone	C08499; C14743; C16323; CHEBI:34800; CHEBI:7610; HMDB0013824; HMDB0031084; HMDB0031152; HMDB0031195; HMDB0031261; HMDB0031685; HMDB0033434; HMDB0033857; HMDB0035229; HMDB0035929; HMDB0036069; HMDB0036091; HMDB0036092; HMDB0040338; HMDB13824; HMDB31084; HMDB31152; HMDB31195; HMDB31261; HMDB31685; HMDB33434; HMDB33857; HMDB35229; HMDB35929; HMDB36069; HMDB36091; HMDB36092; HMDB40338	C9H14O	-H(-)	100
130	139.113	1	7906.68	0.512961	(3Z,6Z)-3,6-Nonadien-1-ol	CHEBI:84226; HMDB0030957; HMDB0030958; HMDB0031262; HMDB0031269; HMDB0031834; HMDB0032535; HMDB0033554; HMDB0033794; HMDB0034758; HMDB0034761; HMDB0034764; HMDB0034845; HMDB0035916; HMDB0035926; HMDB0035927; HMDB0037001; HMDB0037150; HMDB0037170; HMDB0038067; HMDB0038400; HMDB0039461; HMDB0059828; HMDB0062671; HMDB30957; HMDB30958; HMDB31262; HMDB31269; HMDB31834; HMDB32535; HMDB33554; HMDB33794;…	C9H16O	-H(-)	100
131	139.976	1	6481.1	0.735213	Carbamoyl phosphate	C00169; CHEBI:17672; HMDB0001096; HMDB01096	CH4NO5P	-H(-)	100
132	139.994	1	4454.31	0.551755	Methamidophos	C18667; CHEBI:38721; HMDB0031803; HMDB31803	C2H8NO2PS	-H(-)	100
133	140.072	1	3841.01	0.258836	Ethosuximide	C07505; C08287; C10128; CHEBI:226311; CHEBI:4887; HMDB0014731; HMDB0029427; HMDB0030352; HMDB14731; HMDB29427; HMDB30352	C7H11NO2	-H(-)	100
134	141.002	1	26335.2	-0.350331	Thien-2-ylacetate	HMDB0029719; HMDB0037731; HMDB0037762; HMDB29719; HMDB37731; HMDB37762	C6H6O2S	-H(-)	100
135	141.02	1	47886.3	-0.328184	2-Hydroxymuconate semialdehyde	C02480; C14516; C20448; CHEBI:16508; CHEBI:27031; CHEBI:36502; CHEBI:43572; CHEBI:89118; HMDB0002349; HMDB0002432; HMDB0006331; HMDB0029188; HMDB0032923; HMDB0032988; HMDB0059762; HMDB0062661; HMDB0062704; HMDB0125218; HMDB0134002; HMDB02349; HMDB02432; HMDB06331; HMDB29188; HMDB32923; HMDB32988; HMDB59762; HMDB62661; HMDB62704	C6H6O4	-H(-)	100
136	141.092	1	16323.7	-0.209912	Cycloheptanecarboxylic acid	C12297; C16648; C16653; C16654; C19318; C19757; CHEBI:288752; CHEBI:37277; CHEBI:37316; CHEBI:410867; CHEBI:61316; CHEBI:80640; HMDB0000392; HMDB0001568; HMDB0010723; HMDB0013897; HMDB0013902; HMDB0013903; HMDB0013904; HMDB0029761; HMDB0031293; HMDB0031343; HMDB0031352; HMDB0031403; HMDB0032164; HMDB0032207; HMDB0032266; HMDB0032267; HMDB0032268; HMDB0032278; HMDB0032533; HMDB0035422; HMDB0036212…	C8H14O2	-H(-)	100
137	142.051	1	13100.3	0.770048	2-Hydroxymethylclavam	CHEBI:131804; CHEBI:74435; CHEBI:87998; HMDB0000894; HMDB0006723; HMDB0006724; HMDB0014491; HMDB0061082; HMDB0061705; HMDB00894; HMDB06723; HMDB06724; HMDB14491; HMDB61082; HMDB61705	C6H9NO3	-H(-)	100
138	142.066	1	19984.4	0.900936	6-Methylquinoline	C02227; CHEBI:132813; CHEBI:27878; HMDB0033115; HMDB0041802; HMDB0042004; HMDB33115; HMDB41802; HMDB42004	C10H9N	-H(-)	100
139	142.087	1	3275.68	0.511024	(E)-4-(Trimethylammonio)but-2-enoate	C10172; CHEBI:35280; HMDB0004827; HMDB0030410; HMDB0038949; HMDB04827; HMDB30410; HMDB38949	C7H13NO2	-H(-)	100
140	142.999	1	107810	0.812971	3-(Methylthio)methylthiophene	HMDB0032429; HMDB0034901; HMDB0040259; HMDB32429; HMDB34901; HMDB40259	C6H8S2	-H(-)	100
141	143.035	1	55583.7	0.571665	2,3-Dimethylmaleate	C00922; CHEBI:23812; CHEBI:35460; CHEBI:37245; CHEBI:49296; CHEBI:86952; HMDB0000393; HMDB0000522; HMDB0002266; HMDB0003520; HMDB0013311; HMDB0029171; HMDB0031257; HMDB0036232; HMDB00393; HMDB0040207; HMDB00522; HMDB02266; HMDB03520; HMDB13311; HMDB29171; HMDB31257; HMDB36232; HMDB40207	C6H8O4	-H(-)	100
142	143.046	1	8948.86	0.56938	N-Nitrosoproline	C19485; HMDB0041946; HMDB41946	C5H8N2O3	-H(-)	100
143	143.071	1	20439.3	0.211716	trans-4-Hydroxycyclohexanecarboxylate	CHEBI:16817; HMDB0001988; HMDB0031176; HMDB0036594; HMDB0037114; HMDB0040433; HMDB01988; HMDB31176; HMDB36594; HMDB37114; HMDB40433	C7H12O3	-H(-)	100
144	143.082	1	4633.84	0.536712	4-Amino-1-piperidinecarboxylic acid	C16837; HMDB0060385; HMDB60385	C6H12N2O2	-H(-)	100
145	143.107	1	59571	-0.408591	Octanoic acid	C06423; C07185; CHEBI:25646; CHEBI:28837; CHEBI:39867; CHEBI:744024; CHEBI:86055; CHEBI:87373; CHEBI:87419; CHEBI:87510; CHEBI:87683; CHEBI:88826; HMDB0000482; HMDB0001877; HMDB0029980; HMDB0030368; HMDB0031230; HMDB0031290; HMDB0031478; HMDB0031579; HMDB0031587; HMDB0031588; HMDB0031596; HMDB0031638; HMDB0031703; HMDB0032046; HMDB0032047; HMDB0032203; HMDB0032225; HMDB0032272; HMDB0032335; HMDB0…	C8H16O2	-H(-)	100
146	144.029	1	2508.02	0.72795	2-Oxoglutaramate	C00940; CHEBI:30882; HMDB0001552; HMDB01552	C5H7NO4	-H(-)	100
147	144.046	1	37705.5	0.953596	3-Methyleneoxindole	C08493; CHEBI:343043; HMDB0029737; HMDB29737	C9H7NO	-H(-)	100
148	144.067	1	17336.9	0.88679	4-Acetamidobutanoate	C01475; C02946; C03239; C03656; C04076; CHEBI:17027; CHEBI:17534; CHEBI:17645; CHEBI:17917; CHEBI:27713; CHEBI:70979; CHEBI:724125; CHEBI:74048; CHEBI:89963; HMDB0000730; HMDB0000808; HMDB0001263; HMDB0003681; HMDB0006238; HMDB0012131; HMDB0012151; HMDB0015127; HMDB0029425; HMDB0029426; HMDB0059595; HMDB0060265; HMDB0061156; HMDB00730; HMDB00808; HMDB0094698; HMDB01263; HMDB03681; HMDB06238; HMDB…	C6H11NO3	-H(-)	100
149	145.051	1	47499	0.968116	2-Methylglutaric acid	C06006; C06104; CHEBI:27681; CHEBI:30832; CHEBI:68566; CHEBI:68567; CHEBI:86396; CHEBI:86537; CHEBI:89760; HMDB0000422; HMDB0000448; HMDB0000752; HMDB0000858; HMDB0002074; HMDB0002173; HMDB0004862; HMDB0006854; HMDB0006900; HMDB0033837; HMDB00422; HMDB00448; HMDB0061930; HMDB00752; HMDB00858; HMDB02074; HMDB02173; HMDB04862; HMDB06854; HMDB06900; HMDB33837; HMDB61930	C6H10O4	-H(-)	100
150	145.062	1	500291	0.961966	Glutamine	C00064; C00819; C05100; CHEBI:1670; CHEBI:17061; CHEBI:18050; CHEBI:185249; HMDB0000641; HMDB0002031; HMDB0003423; HMDB0006899; HMDB0028687; HMDB00641; HMDB02031; HMDB03423; HMDB06899; HMDB28687	C5H10N2O3	-H(-)	100
151	145.098	1	1.06055e+06	-0.438439	Lysine	C00047; C01142; C01186; CHEBI:15613; CHEBI:15616; CHEBI:18019; HMDB0000182; HMDB0003405; HMDB0012114; HMDB0012115; HMDB00182; HMDB0142894; HMDB03405; HMDB12114; HMDB12115	C6H14N2O2	-H(-)	100
152	146.025	1	18417	0.451914	Indole-5,6-quinone	C05579; C11129; CHEBI:27406; CHEBI:27539; HMDB0006779; HMDB0030481; HMDB0061933; HMDB06779; HMDB30481; HMDB61933	C8H5NO2	-H(-)	100
153	146.046	1	63671.3	0.973826	Glutamate	C00025; C00217; C00302; C00979; C05938; C12269; CHEBI:15966; CHEBI:16015; CHEBI:17981; CHEBI:18237; CHEBI:27809; CHEBI:31882; CHEBI:45441; HMDB0000148; HMDB0002393; HMDB0002931; HMDB0003011; HMDB0003339; HMDB0006556; HMDB00148; HMDB0033550; HMDB0060475; HMDB0062183; HMDB02393; HMDB02931; HMDB03011; HMDB03339; HMDB06556; HMDB33550; HMDB60475; HMDB62183	C5H9NO4	-H(-)	100
154	146.082	1	23368.4	0.924964	(2R,3R,4R)-2-Amino-4-hydroxy-3-methylpentanoic acid	C10144; CHEBI:435538; CHEBI:4969; HMDB0029449; HMDB0033453; HMDB0061157; HMDB0142963; HMDB29449; HMDB33453; HMDB61157	C6H13NO3	-H(-)	100
155	147.03	1	39357.9	0.944704	Hydroxyglutarate; 2-Propenyl propyl disulfide	C00815; C01087; C02266; C02630; C02674; C03196; CHEBI:15584; CHEBI:15867; CHEBI:17084; CHEBI:32796; CHEBI:32797; CHEBI:74168; CHEBI:87810; HMDB0000426; HMDB0000428; HMDB0000606; HMDB0000694; HMDB0001900; HMDB0002323; HMDB0011676; HMDB0033912; HMDB0038890; HMDB0041392; HMDB00426; HMDB00428; HMDB0059655; HMDB00606; HMDB0062739; HMDB00694; HMDB01900; HMDB02323; HMDB11676; HMDB33912; HMDB38890; HMDB4…	C5H8O5; C6H12S2	-H(-); -H(-)	100
156	147.066	1	29150.1	0.777155	Mevalonate	C00418; C06007; CHEBI:25351; CHEBI:27512; CHEBI:67255; HMDB0000227; HMDB0012140; HMDB00227; HMDB0031639; HMDB0059629; HMDB0059705; HMDB12140; HMDB31639; HMDB59629; HMDB59705	C6H12O4	-H(-)	100
157	147.081	1	6354.7	0.84282	Cuminaldehyde	C06577; C10452; CHEBI:28671; CHEBI:992716; HMDB0002214; HMDB0030837; HMDB0031616; HMDB0032014; HMDB0032015; HMDB0032016; HMDB0032017; HMDB0032140; HMDB0033382; HMDB0034121; HMDB0059845; HMDB0133593; HMDB0133746; HMDB02214; HMDB30837; HMDB31616; HMDB32014; HMDB32015; HMDB32016; HMDB32017; HMDB32140; HMDB33382; HMDB34121; HMDB59845	C10H12O	-H(-)	100
158	148.044	1	44082.8	0.836617	Methionine	C00073; C01733; C07418; CHEBI:16643; CHEBI:16811; CHEBI:50868; HMDB0000696; HMDB0014997; HMDB0033951; HMDB00696; HMDB14997; HMDB33951	C5H11NO2S	-H(-)	100
159	149.009	1	32449.6	0.808202	Tartaric acid; 2-Methyl-2-(methyldithio)propanal	C00898; C02107; CHEBI:15671; CHEBI:15672; CHEBI:48929; HMDB0000956; HMDB0029878; HMDB0038889; HMDB0059916; HMDB0062642; HMDB00956; HMDB29878; HMDB38889; HMDB59916; HMDB62642	C4H6O6; C5H10OS2	-H(-); -H(-)	100
160	149.024	1	11441.9	0.265149	Phenylglyoxylic acid	C02137; C10812; CHEBI:18280; CHEBI:8240; HMDB0001587; HMDB0031515; HMDB0032598; HMDB0032612; HMDB0040528; HMDB01587; HMDB31515; HMDB32598; HMDB32612; HMDB40528	C8H6O3	-H(-)	100
161	149.046	1	17746.1	0.902976	Pentose; Diisopropyl disulfide; 7-Methylhypoxanthine	C00121; C00181; C00259; C00309; C00310; C00312; C01488; C06115; C08373; CHEBI:16880; CHEBI:17140; CHEBI:17173; CHEBI:17399; CHEBI:17535; CHEBI:27672; CHEBI:28272; CHEBI:45758; CHEBI:46983; CHEBI:47013; CHEBI:53455; CHEBI:6178; CHEBI:73959; CHEBI:86350; CHEBI:89890; HMDB0000098; HMDB0000283; HMDB0000366; HMDB0000487; HMDB0000621; HMDB0000646; HMDB0000654; HMDB0000751; HMDB0001644; HMDB0002245; HMD…	C5H10O5; C6H14S2; C6H6N4O	-H(-); -H(-); -H(-)	100
162	149.061	1	17551	0.40114	Hydrocinnamic acid	C01839; C01963; C02646; C05629; C15513; C17883; CHEBI:262555; CHEBI:28631; CHEBI:32807; CHEBI:389009; CHEBI:42438; CHEBI:48526; CHEBI:52051; CHEBI:64555; CHEBI:64818; CHEBI:87417; CHEBI:88356; HMDB0000764; HMDB0002097; HMDB0002222; HMDB0002237; HMDB0003654; HMDB0011743; HMDB0013744; HMDB0031310; HMDB0032073; HMDB0032075; HMDB0032569; HMDB0032570; HMDB0032592; HMDB0032617; HMDB0033967; HMDB0033970…	C9H10O2	-H(-)	100
163	149.071	1	4654.98	0.252463	6-Methylnicotinamide	CHEBI:88954; HMDB0013704; HMDB0029410; HMDB0038513; HMDB0039998; HMDB0039999; HMDB13704; HMDB29410; HMDB38513; HMDB39998; HMDB39999	C8H10N2O	-H(-)	100
164	149.108	1	2310.17	0.252347	2,5-Dimethyl-3-propylpyrazine	HMDB0031841; HMDB0032946; HMDB0036132; HMDB0036174; HMDB0039995; HMDB0039996; HMDB0041345; HMDB31841; HMDB32946; HMDB36132; HMDB36174; HMDB39995; HMDB39996; HMDB41345	C9H14N2	-H(-)	100
165	150.002	1	5519.44	0.105836	1,2-Benzisothiazol-3(2H)-one	CHEBI:167099; HMDB0034413; HMDB0040578; HMDB34413; HMDB40578	C7H5NOS	-H(-)	100
166	150.056	1	9429.92	0.697188	Acetaminophen	C03005; C06804; C16571; C17755; C17756; CHEBI:16394; CHEBI:46195; CHEBI:55484; CHEBI:73244; CHEBI:74683; CHEBI:74684; HMDB0001859; HMDB0002210; HMDB0012219; HMDB0012992; HMDB0029703; HMDB0032609; HMDB0033903; HMDB0059846; HMDB0060680; HMDB0061919; HMDB01859; HMDB02210; HMDB12219; HMDB12992; HMDB29703; HMDB32609; HMDB33903; HMDB59846; HMDB60680; HMDB61919	C8H9NO2	-H(-)	100
167	151.026	1	14243.3	0.942118	Xanthine	C00385; C07599; CHEBI:17712; CHEBI:28315; HMDB0000292; HMDB0000786; HMDB0001182; HMDB00292; HMDB00786; HMDB01182	C5H4N4O2	-H(-)	100
168	151.04	1	29991.7	0.871139	p-Hydroxyphenylacetic acid	C00642; C00755; C01983; C01984; C02181; C02519; C03663; C04043; C05593; C05852; C10675; C10804; C12305; C13635; C13636; C14088; CHEBI:17445; CHEBI:17656; CHEBI:18101; CHEBI:18346; CHEBI:18414; CHEBI:19868; CHEBI:20141; CHEBI:27978; CHEBI:28478; CHEBI:31128; CHEBI:31832; CHEBI:31835; CHEBI:32800; CHEBI:35164; CHEBI:40813; CHEBI:421840; CHEBI:559127; CHEBI:574890; CHEBI:8075; CHEBI:85239; HMDB00000…	C8H8O3	-H(-)	100
169	151.061	1	3806.24	0.615028	Ribitol	C00379; C00474; C00532; C01904; CHEBI:1305691; CHEBI:15963; CHEBI:18333; CHEBI:18403; CHEBI:48310; HMDB0000199; HMDB0000508; HMDB0000568; HMDB0001851; HMDB0002917; HMDB00199; HMDB0033730; HMDB00508; HMDB00568; HMDB01851; HMDB02917; HMDB33730	C5H12O5	-H(-)	100
170	151.076	1	9990.43	0.47762	2-Isopropyl-1,4-benzenediol	CHEBI:38547; HMDB0032132; HMDB0032599; HMDB0036169; HMDB0036227; HMDB0039801; HMDB0039956; HMDB0040175; HMDB0040216; HMDB0040449; HMDB0041326; HMDB0041804; HMDB0059853; HMDB0125537; HMDB32132; HMDB32599; HMDB36169; HMDB36227; HMDB39801; HMDB39956; HMDB40175; HMDB40216; HMDB40449; HMDB41326; HMDB41804; HMDB59853	C9H12O2	-H(-)	100
171	151.088	1	3148.46	-0.166698	2-Methoxy-(3 or 5 or 6)-isopropylpyrazine	HMDB0032381; HMDB0040052; HMDB0040053; HMDB0040340; HMDB32381; HMDB40052; HMDB40053; HMDB40340	C8H12N2O	-H(-)	100
172	151.113	1	7919.93	-0.449927	(-)-trans-Carveol	C00964; C01499; C02452; C02759; C07271; C09885; C09893; C09906; C11387; C11395; C11408; C11415; C11938; C11941; C18018; C20260; C20425; CHEBI:15389; CHEBI:15396; CHEBI:15420; CHEBI:16431; CHEBI:168; CHEBI:16980; CHEBI:227; CHEBI:23046; CHEBI:232; CHEBI:23733; CHEBI:26137; CHEBI:29060; CHEBI:35596; CHEBI:37046; CHEBI:41; CHEBI:48697; CHEBI:48933; CHEBI:4999; CHEBI:50040; CHEBI:50045; CHEBI:50046; …	C10H16O	-H(-)	100
173	152.002	1	4538.05	0.840024	3-Sulfinoalanine	C00606; CHEBI:16345; CHEBI:41721; HMDB0000996; HMDB0060179; HMDB00996; HMDB60179	C3H7NO4S	-H(-)	100
174	152.058	1	3376.18	0.53794	FAPy-adenine	C06502; CHEBI:27983; HMDB0004816; HMDB04816	C5H7N5O	-H(-)	100
175	152.071	1	24549.2	-0.38206	Dopamine	C03758; C04227; C16666; CHEBI:18243; CHEBI:44715; CHEBI:46958; HMDB0000073; HMDB0004825; HMDB00073; HMDB0012309; HMDB04825; HMDB12309	C8H11NO2	-H(-)	100
176	153.019	1	38275.5	0.932387	Gentisic acid	C00196; C00230; C00628; C16748; CHEBI:17189; CHEBI:18026; CHEBI:248101; CHEBI:36062; CHEBI:39912; CHEBI:68465; CHEBI:74926; HMDB0000152; HMDB0000397; HMDB0001856; HMDB0013676; HMDB0013677; HMDB00152; HMDB0029666; HMDB0034299; HMDB00397; HMDB0125090; HMDB01856; HMDB13676; HMDB13677; HMDB29666; HMDB34299	C7H6O4	-H(-)	100
177	153.038	1	9534.19	0.722378	1-(2-Thienyl)-1-butanone	HMDB0032935; HMDB0040231; HMDB0040589; HMDB32935; HMDB40231; HMDB40589	C8H10OS	-H(-)	100
178	153.056	1	8606.64	0.60724	Hydroxytyrosol	C06317; C10787; CHEBI:18353; CHEBI:68889; CHEBI:955; HMDB0005784; HMDB0030570; HMDB0032012; HMDB0034158; HMDB0037724; HMDB0037728; HMDB0059966; HMDB0125534; HMDB0126617; HMDB0131231; HMDB0131232; HMDB0131479; HMDB0135785; HMDB05784; HMDB30570; HMDB32012; HMDB34158; HMDB37724; HMDB37728; HMDB59966	C8H10O3	-H(-)	100
179	153.075	1	3661.14	0.328593	2-Pentylthiophene	HMDB0040240; HMDB40240	C9H14S	-H(-)	100
180	153.092	1	19654	-0.47478	C9:2	CHEBI:58972; HMDB0031302; HMDB0032314; HMDB0032442; HMDB0035135; HMDB0036177; HMDB0036239; HMDB0037276; HMDB0038268; HMDB0038697; HMDB0040285; HMDB0060285; HMDB31302; HMDB32314; HMDB32442; HMDB35135; HMDB36177; HMDB36239; HMDB37276; HMDB38268; HMDB38697; HMDB40285; HMDB60285	C9H14O2	-H(-)	100
181	153.129	1	2296.7	0.78179	Alpha-Terpineol	C00843; C01411; C01500; C02344; C03985; C09844; C09848; C09871; C09902; C11389; C11390; C11396; C16909; C17073; C17125; C17384; C17517; C17518; CHEBI:149; CHEBI:15394; CHEBI:15410; CHEBI:17447; CHEBI:17580; CHEBI:29452; CHEBI:299; CHEBI:300; CHEBI:31; CHEBI:36496; CHEBI:47856; CHEBI:50281; CHEBI:546198; CHEBI:584235; CHEBI:78884; CHEBI:90075; CHEBI:98; HMDB0002267; HMDB0004043; HMDB0004472; HMDB0…	C10H18O	-H(-)	100
182	154.062	1	259164	0.688594	Histidine	C00135; CHEBI:15971; HMDB0000177; HMDB0003412; HMDB00177; HMDB0034267; HMDB03412; HMDB34267	C6H9N3O2	-H(-)	100
183	154.998	1	10585.2	0.784276	2,5-Furandicarboxylic acid	C20450; CHEBI:84212; HMDB0000578; HMDB0004812; HMDB00578; HMDB04812	C6H4O5	-H(-)	100
184	155.01	1	7199.42	0.907951	Orotate	C00295; CHEBI:16742; HMDB0000226; HMDB00226	C5H4N2O4	-H(-)	100
185	155.034	1	6283.52	0.774134	Ascladiol	CHEBI:89910; HMDB0029610; HMDB0059731; HMDB0125064; HMDB0125077; HMDB0140890; HMDB0140891; HMDB29610; HMDB59731	C7H8O4	-H(-)	100
186	155.047	1	9202.17	0.83789	5-Hydroxymethyl-4-methyluracil	C03680; C05132; CHEBI:27384; CHEBI:70808; HMDB0000544; HMDB0001014; HMDB0002320; HMDB00544; HMDB0062719; HMDB01014; HMDB02320; HMDB62719	C6H8N2O3	-H(-)	100
187	155.071	1	24287.9	0.946184	8-Hydroxy-5,6-octadienoic acid	HMDB0031101; HMDB0032232; HMDB31101; HMDB32232	C8H12O3	-H(-)	100
188	155.108	1	20764.7	0.878528	C9:1	CHEBI:206353; CHEBI:58968; HMDB0004362; HMDB0031263; HMDB0031271; HMDB0031514; HMDB0031531; HMDB0032265; HMDB0032307; HMDB0032413; HMDB0032491; HMDB0033167; HMDB0034716; HMDB0035307; HMDB0036208; HMDB0036222; HMDB0037023; HMDB0037496; HMDB0037618; HMDB0037629; HMDB0038272; HMDB0038275; HMDB0039736; HMDB0039794; HMDB0040210; HMDB0059728; HMDB0059817; HMDB0059840; HMDB0059894; HMDB0060286; HMDB0436…	C9H16O2	-H(-)	100
189	155.144	1	2611.85	0.557498	Menthol	C00400; C00553; C09849; C12307; CHEBI:10360; CHEBI:15402; CHEBI:15409; CHEBI:18451; CHEBI:25187; CHEBI:31457; CHEBI:77929; CHEBI:89175; HMDB0003352; HMDB0011623; HMDB0013810; HMDB0031409; HMDB0032206; HMDB0032212; HMDB0032241; HMDB0032274; HMDB0032532; HMDB0034717; HMDB0035093; HMDB0035094; HMDB0035726; HMDB0035763; HMDB0035764; HMDB0035765; HMDB0037020; HMDB0037171; HMDB0037223; HMDB0037806; HMD…	C10H20O	-H(-)	100
190	156.03	1	4616.64	0.804761	2-Aminomuconic acid	C02220; CHEBI:15745; HMDB0001241; HMDB0002018; HMDB01241; HMDB02018	C6H7NO4	-H(-)	100
191	156.067	1	7715.17	0.659377	3-Methylcrotonylglycine	C07411; CHEBI:21560; CHEBI:250989; CHEBI:68499; CHEBI:73018; HMDB0000459; HMDB0000959; HMDB0014755; HMDB00459; HMDB0094701; HMDB00959; HMDB14755; HMDB94701	C7H11NO3	-H(-)	100
192	156.103	1	3098.85	0.598468	Tranexamic Acid	C08283; C12535; CHEBI:48669; HMDB0014447; HMDB0033433; HMDB14447; HMDB33433	C8H15NO2	-H(-)	100
193	157.014	1	13270.4	0.868457	Zymonic acid	C02222; C06035; CHEBI:1184; CHEBI:1898; HMDB0031210; HMDB0037759; HMDB0060348; HMDB0137818; HMDB31210; HMDB37759; HMDB60348	C6H6O5	-H(-)	100
194	157.025	1	5377.14	0.943233	Dihydroorotate	C00337; CHEBI:17025; CHEBI:30865; HMDB0000528; HMDB0003349; HMDB0011746; HMDB00528; HMDB03349; HMDB11746	C5H6N2O4	-H(-)	100
195	157.037	1	21732.5	0.95875	Allantoin	C01551; CHEBI:15676; HMDB0000462; HMDB00462	C4H6N4O3	-H(-)	100
196	157.051	1	12156.4	0.774751	Isopropylmaleate	C02631; CHEBI:17275; CHEBI:87897; HMDB0000635; HMDB0012241; HMDB0036380; HMDB0059815; HMDB00635; HMDB12241; HMDB36380; HMDB59815	C7H10O4	-H(-)	100
197	157.087	1	29295.5	-0.138174	cis-4-Hydroxycyclohexylacetic acid	C02975; C16652; C16655; CHEBI:18119; CHEBI:44680; CHEBI:80638; CHEBI:84261; CHEBI:88508; CHEBI:89344; HMDB0000451; HMDB0000909; HMDB0010721; HMDB0013211; HMDB0030303; HMDB0031177; HMDB0031307; HMDB0036230; HMDB0036395; HMDB0038305; HMDB0040447; HMDB0041616; HMDB00451; HMDB0059938; HMDB0059939; HMDB0060683; HMDB0060685; HMDB0062788; HMDB00909; HMDB10721; HMDB13211; HMDB30303; HMDB31177; HMDB31307;…	C8H14O3	-H(-)	100
198	158.082	1	32452.2	0.848023	2-Methylbutyrylglycine	C02636; C03087; C08269; CHEBI:2024; CHEBI:57885; CHEBI:70830; CHEBI:70984; CHEBI:85534; CHEBI:86366; HMDB0000339; HMDB0000678; HMDB0000927; HMDB0011757; HMDB0012154; HMDB0012175; HMDB0029230; HMDB0029409; HMDB0029412; HMDB0031345; HMDB00339; HMDB0036384; HMDB0038593; HMDB0038625; HMDB0061678; HMDB00678; HMDB00927; HMDB11757; HMDB12154; HMDB12175; HMDB29230; HMDB29409; HMDB29412; HMDB31345; HMDB36…	C7H13NO3	-H(-)	100
199	159.03	1	61050.2	0.423129	Oxoadipate	C00322; C00846; CHEBI:15753; CHEBI:37440; HMDB0000225; HMDB0000398; HMDB00225; HMDB0039447; HMDB00398; HMDB39447	C6H8O5	-H(-)	100
200	159.077	1	8471.18	0.636566	Ala-Ala	C00993; C06442; CHEBI:16576; CHEBI:58929; HMDB0003459; HMDB0028680; HMDB0031411; HMDB03459; HMDB28680; HMDB31411	C6H12N2O3	-H(-)	100
201	159.092	1	5232.05	0.70613	Tryptamine	C00398; C07147; C10126; CHEBI:16765; CHEBI:2705; CHEBI:28502; HMDB0000303; HMDB0004476; HMDB0014935; HMDB00303; HMDB0038456; HMDB0060064; HMDB04476; HMDB14935; HMDB38456; HMDB60064	C10H12N2	-H(-)	100
202	159.102	1	13696.8	0.455938	Propylhydroxypentanoic acid	C16649; C16650; C16651; CHEBI:23997; CHEBI:37098; CHEBI:37099; CHEBI:78949; CHEBI:80635; CHEBI:80636; CHEBI:80637; CHEBI:86543; CHEBI:87534; HMDB0000486; HMDB0000711; HMDB0001954; HMDB0002264; HMDB0010722; HMDB0013898; HMDB0013899; HMDB0013900; HMDB0031509; HMDB0032270; HMDB0032827; HMDB00486; HMDB0059825; HMDB0059867; HMDB0061914; HMDB0062596; HMDB00711; HMDB01954; HMDB02264; HMDB10722; HMDB1389…	C8H16O3	-H(-)	100
203	159.114	1	22336.8	-0.285176	Methyl-Lys	C02728; CHEBI:17604; HMDB0002038; HMDB0006009; HMDB02038; HMDB06009	C7H16N2O2	-H(-)	100
204	160.04	1	21595.6	0.938571	2-Indolecarboxylic acid	C05637; C05639; C19837; CHEBI:130363; CHEBI:24809; CHEBI:28799; CHEBI:28883; CHEBI:563251; HMDB0002285; HMDB0003320; HMDB0004077; HMDB0031172; HMDB0060289; HMDB02285; HMDB03320; HMDB04077; HMDB31172; HMDB60289	C9H7NO2	-H(-)	100
205	160.062	1	36730.7	0.937695	Aminoadipate	C00956; C01046; C03210; CHEBI:16440; CHEBI:37024; CHEBI:45826; CHEBI:7671; CHEBI:857; HMDB0000510; HMDB0029423; HMDB0033747; HMDB00510; HMDB0061715; HMDB0062557; HMDB0062660; HMDB0094716; HMDB29423; HMDB33747; HMDB61715; HMDB62557; HMDB62660; HMDB94716	C6H11NO4	-H(-)	100
206	161.097	1	5177.97	0.718299	1-Phenyl-1-pentanone	CHEBI:36812; HMDB0031208; HMDB0031856; HMDB0032025; HMDB0032415; HMDB0033562; HMDB0036183; HMDB0039803; HMDB0040245; HMDB0041493; HMDB0133676; HMDB31208; HMDB31856; HMDB32025; HMDB32415; HMDB33562; HMDB36183; HMDB39803; HMDB40245; HMDB41493	C11H14O	-H(-)	100
207	162.056	1	21502.6	0.911998	3-Methyldioxyindole	C05834; C19567; CHEBI:28254; CHEBI:66879; HMDB0001424; HMDB0004186; HMDB0062406; HMDB01424; HMDB04186; HMDB62406	C9H9NO2	-H(-)	100
208	162.077	1	5177.04	0.85446	Amino-dideoxy-hexose	C16843; CHEBI:39066; HMDB0011727; HMDB0032862; HMDB0035359; HMDB11727; HMDB32862; HMDB35359	C6H13NO4	-H(-)	100
209	162.893	1	2536.31	0.602748	Molybdate	C06232; CHEBI:25371; HMDB0012260; HMDB12260	H2MoO4	-H(-)	25
210	163.04	1	25203.2	0.857868	Coumarate	C00166; C00811; C01772; C02763; C05838; C06738; C12621; CHEBI:16815; CHEBI:17450; CHEBI:18125; CHEBI:28873; CHEBI:30851; CHEBI:32357; CHEBI:32374; CHEBI:47921; CHEBI:47928; CHEBI:84256; HMDB0000205; HMDB0001237; HMDB0001713; HMDB0002035; HMDB0002641; HMDB0012225; HMDB00205; HMDB0030677; HMDB0031629; HMDB0041592; HMDB0062605; HMDB0062655; HMDB0062774; HMDB01237; HMDB0125104; HMDB0126545; HMDB01280…	C9H8O3	-H(-)	100
211	163.061	1	139963	0.745427	Deoxyhexose; Butyl isopropyl disulfide	C00507; C00861; C01018; C01721; C02095; C02781; C07326; CHEBI:16070; CHEBI:17617; CHEBI:17897; CHEBI:27442; CHEBI:42564; CHEBI:42589; CHEBI:48204; CHEBI:62346; CHEBI:90759; HMDB0000174; HMDB0000849; HMDB0002712; HMDB0003081; HMDB0005876; HMDB0010207; HMDB0011726; HMDB0011736; HMDB0012327; HMDB00174; HMDB0029196; HMDB0033050; HMDB0033051; HMDB0033821; HMDB0039783; HMDB0059624; HMDB0059625; HMDB006…	C6H12O5; C7H16S2	-H(-); -H(-)	100
212	163.112	1	7519.6	0.452328	1-(1-Methoxy-1-methylethyl)-4-methylbenzene	C08490; HMDB0029653; HMDB0031311; HMDB0031454; HMDB0031624; HMDB0031625; HMDB0031866; HMDB0032060; HMDB0035601; HMDB0035989; HMDB0036719; HMDB0036814; HMDB0036816; HMDB0037294; HMDB29653; HMDB31311; HMDB31454; HMDB31624; HMDB31625; HMDB31866; HMDB32060; HMDB35601; HMDB35989; HMDB36719; HMDB36814; HMDB36816; HMDB37294	C11H16O	-H(-)	100
213	164.038	1	14773	0.81708	Met-oxide	CHEBI:49033; HMDB0002005; HMDB0037057; HMDB02005; HMDB37057	C5H11NO3S	-H(-)	100
214	164.072	1	318920	0.906228	Phenylalanine	C00079; C07527; C19565; C19578; CHEBI:110006; CHEBI:116735; CHEBI:17295; CHEBI:82572; HMDB0000159; HMDB0000612; HMDB0001007; HMDB0004992; HMDB0006044; HMDB00159; HMDB0033485; HMDB0033589; HMDB0034169; HMDB0059934; HMDB00612; HMDB0062402; HMDB0062407; HMDB01007; HMDB04992; HMDB06044; HMDB33485; HMDB33589; HMDB34169; HMDB59934; HMDB62402; HMDB62407	C9H11NO2	-H(-)	100
215	165.019	1	18788.4	0.599827	Phthalate	C01606; C06337; CHEBI:15702; CHEBI:29069; CHEBI:30043; HMDB0002107; HMDB0002334; HMDB0002428; HMDB0032613; HMDB0061917; HMDB02107; HMDB02334; HMDB02428; HMDB32613; HMDB61917	C8H6O4	-H(-)	100
216	165.04	1	50165.3	0.319261	Pentonic acid; S-Propyl 1-propanesulfinothioate	C00502; C00878; C01685; C05411; CHEBI:20912; CHEBI:21077; CHEBI:48092; CHEBI:6268; CHEBI:91021; HMDB0000539; HMDB0000867; HMDB0034394; HMDB00539; HMDB0059750; HMDB0060255; HMDB0060256; HMDB00867; HMDB34394; HMDB59750; HMDB60255; HMDB60256	C5H10O6; C6H14OS2	-H(-); -H(-)	100
217	165.056	1	23217.3	0.871385	3-(3-Hydroxyphenyl)propanoic acid	C01198; C01456; C01479; C01744; C02201; C03080; C05581; C05607; C11457; CHEBI:1427; CHEBI:16104; CHEBI:17098; CHEBI:25998; CHEBI:28111; CHEBI:30765; CHEBI:32978; CHEBI:32980; CHEBI:43065; CHEBI:48408; CHEBI:55501; HMDB0000375; HMDB0000475; HMDB0000563; HMDB0000748; HMDB0000779; HMDB0002072; HMDB0002199; HMDB0002229; HMDB0005175; HMDB0029665; HMDB0029817; HMDB0031132; HMDB0032030; HMDB0032138; HMD…	C9H10O3	-H(-)	100
218	165.075	1	32586.9	0.876888	3-(4-Methyl-3-pentenyl)thiophene	HMDB0038183; HMDB38183	C10H14S	-H(-)	100
219	165.091	1	10139.7	0.701088	C10:3	C02088; C11924; CHEBI:36999; CHEBI:66729; CHEBI:78886; CHEBI:84225; CHEBI:9642; HMDB0004586; HMDB0006539; HMDB0029691; HMDB0031085; HMDB0032062; HMDB0032135; HMDB0032462; HMDB0032615; HMDB0034922; HMDB0035063; HMDB0035235; HMDB0035328; HMDB0036042; HMDB0036084; HMDB0036878; HMDB0036879; HMDB0037011; HMDB0037012; HMDB0037044; HMDB0039382; HMDB0040176; HMDB0041000; HMDB0041584; HMDB0062603; HMDB012…	C10H14O2	-H(-)	99
220	165.103	1	3971.33	-0.0493592	3-Isopropyl-2-methoxy-5-methylpyrazine	CHEBI:256036; HMDB0029742; HMDB0031860; HMDB0032933; HMDB29742; HMDB31860; HMDB32933	C9H14N2O	-H(-)	100
221	165.128	1	3127.14	0.786637	(-)-Nopol	CHEBI:525644; HMDB0030002; HMDB0030252; HMDB0031359; HMDB0031565; HMDB0031728; HMDB0032540; HMDB0033546; HMDB0036190; HMDB0036815; HMDB30002; HMDB30252; HMDB31359; HMDB31565; HMDB31728; HMDB32540; HMDB33546; HMDB36190; HMDB36815	C11H18O	-H(-)	100
222	165.979	1	2445.13	0.776274	2(3H)-Benzothiazolethione	C14437; CHEBI:34292; HMDB0030524; HMDB30524	C7H5NS2	-H(-)	100
223	166.018	1	21176.1	0.93869	Homocysteinesulfinic acid	CHEBI:84415; HMDB0006462; HMDB0240253; HMDB06462	C4H9NO4S	-H(-)	100
224	166.05	1	11679	0.069395	Pyridoxal	C00250; C05831; C06051; CHEBI:17310; CHEBI:17889; CHEBI:27440; HMDB0001545; HMDB0004290; HMDB0034887; HMDB0034889; HMDB0060374; HMDB01545; HMDB04290; HMDB34887; HMDB34889; HMDB60374	C8H9NO3	-H(-)	100
225	167.021	1	284812	0.963756	Urate	C00366; CHEBI:17775; HMDB0000289; HMDB00289	C5H4N4O3	-H(-)	100
226	167.107	1	17650.5	0.805404	C10:2	C02108; C09836; C16461; CHEBI:25038; CHEBI:2866; CHEBI:488; CHEBI:51749; HMDB0013105; HMDB0031156; HMDB0031273; HMDB0032219; HMDB0032312; HMDB0032313; HMDB0032319; HMDB0032434; HMDB0033700; HMDB0034452; HMDB0034670; HMDB0035714; HMDB0035766; HMDB0035829; HMDB0036067; HMDB0036103; HMDB0037014; HMDB0037175; HMDB0037821; HMDB0040639; HMDB13105; HMDB31156; HMDB31273; HMDB32219; HMDB32312; HMDB32313; …	C10H16O2	-H(-)	100
227	167.144	1	4290.22	0.557257	10-Undecenal	CHEBI:132843; HMDB0031128; HMDB0032238; HMDB0033577; HMDB0035417; HMDB0037807; HMDB0040247; HMDB31128; HMDB32238; HMDB33577; HMDB35417; HMDB37807; HMDB40247	C11H20O	-H(-)	100
228	168.066	1	5925.6	0.611344	Pyridoxine	C00314; C00547; CHEBI:144646; CHEBI:16709; CHEBI:18357; CHEBI:78741; HMDB0000216; HMDB0000239; HMDB0001537; HMDB0002075; HMDB0004817; HMDB00216; HMDB00239; HMDB0035178; HMDB0037685; HMDB01537; HMDB02075; HMDB04817; HMDB35178; HMDB37685	C8H11NO3	-H(-)	100
229	168.078	1	21678.5	0.585308	Methyl-His	C01152; CHEBI:27596; CHEBI:50599; HMDB0000001; HMDB00001; HMDB0000479; HMDB0004935; HMDB0006703; HMDB0006704; HMDB00479; HMDB04935; HMDB06703; HMDB06704	C7H11N3O2	-H(-)	100
230	168.103	1	3382.24	0.783311	Homoarecoline	HMDB0038321; HMDB38321	C9H15NO2	-H(-)	100
231	169.05	1	9054.59	0.801098	3,4-Dihydroxyphenylglycol	C05576; CHEBI:1387; CHEBI:89898; HMDB0000318; HMDB0005870; HMDB00318; HMDB0032966; HMDB0038760; HMDB0038761; HMDB0059756; HMDB0132906; HMDB0132907; HMDB0133971; HMDB0133972; HMDB0133982; HMDB05870; HMDB32966; HMDB38760; HMDB38761; HMDB59756	C8H10O4	-H(-)	100
232	169.065	1	7341.22	0.865391	Methyl beta-naphthyl ketone	C02499; C07733; CHEBI:17043; CHEBI:39258; CHEBI:52364; HMDB0032412; HMDB0032582; HMDB0034446; HMDB32412; HMDB32582; HMDB34446	C12H10O	-H(-)	100
233	169.086	1	20334.1	-0.245056	1,4-Ipomeadiol	HMDB0030471; HMDB0038276; HMDB30471; HMDB38276	C9H14O3	-H(-)	100
234	169.097	1	4087.97	0.828319	Levetiracetam	C07841; CHEBI:352567; HMDB0015333; HMDB0033926; HMDB15333; HMDB33926	C8H14N2O2	-H(-)	100
235	169.123	1	12593.4	0.804856	C10:1	C03246; C16462; C18066; C18202; C20326; CHEBI:132839; CHEBI:16271; CHEBI:32381; CHEBI:37463; CHEBI:50243; CHEBI:50467; CHEBI:81581; CHEBI:87327; HMDB0004980; HMDB0010726; HMDB0012183; HMDB0029358; HMDB0029859; HMDB0030031; HMDB0031002; HMDB0031003; HMDB0031297; HMDB0031362; HMDB0031440; HMDB0031441; HMDB0032119; HMDB0032275; HMDB0032393; HMDB0032452; HMDB0033203; HMDB0033377; HMDB0034427; HMDB003…	C10H18O2	-H(-)	100
236	170.027	1	3648.39	0.885651	2-(4-Methyl-5-thiazolyl)ethyl formate	HMDB0032420; HMDB32420	C7H9NO2S	-H(-)	100
237	170.058	1	3267.35	0.689457	Metronidazole	C07203; CHEBI:6909; HMDB0015052; HMDB15052	C6H9N3O3	-H(-)	100
238	170.119	1	2100.53	0.922199	Gabapentin	CHEBI:42797; HMDB0005015; HMDB05015	C9H17NO2	-H(-)	100
239	170.944	1	3635.25	-0.343492	4-Bromophenol	C14453; C14839; C14840; C14841; CHEBI:34587; CHEBI:34589; CHEBI:47248; HMDB0032059; HMDB0060446; HMDB0060448; HMDB0062397; HMDB32059; HMDB60446; HMDB60448; HMDB62397	C6H5BrO	-H(-)	25
240	171.006	1	16984.5	0.94036	Glycerol 3-phosphate	C00093; C02979; CHEBI:15978; CHEBI:17270; HMDB0000126; HMDB0002520; HMDB0002722; HMDB00126; HMDB02520; HMDB02722	C3H9O6P	-H(-)	100
241	171.066	1	25478.3	0.861135	2-Octenedioic acid	CHEBI:68508; CHEBI:89192; CHEBI:89625; HMDB0000341; HMDB0004982; HMDB0013312; HMDB0032352; HMDB00341; HMDB0034851; HMDB0038601; HMDB04982; HMDB13312; HMDB32352; HMDB34851; HMDB38601	C8H12O4	-H(-)	100
242	171.078	1	9979.23	0.787367	Glycylproline	CHEBI:356660; HMDB0000721; HMDB0011178; HMDB00721; HMDB11178	C7H12N2O3	-H(-)	100
243	171.102	1	70754.4	0.574119	Tetrahydrofurfuryl butyrate	CHEBI:78700; HMDB0036188; HMDB0036213; HMDB0036396; HMDB0037146; HMDB0040165; HMDB0040202; HMDB0040203; HMDB0059936; HMDB0059937; HMDB0060287; HMDB0094711; HMDB36188; HMDB36213; HMDB36396; HMDB37146; HMDB40165; HMDB40202; HMDB40203; HMDB59936; HMDB59937; HMDB60287; HMDB94711	C9H16O3	-H(-)	100
244	171.139	1	86302.6	0.722448	Decanoic acid (FA10:0)	C01571; C12289; C12292; CHEBI:120941; CHEBI:30813; CHEBI:44499; CHEBI:48250; CHEBI:53459; CHEBI:606526; CHEBI:87421; CHEBI:87426; CHEBI:87559; CHEBI:88553; HMDB0000511; HMDB0029760; HMDB0030029; HMDB0031264; HMDB0031739; HMDB0032045; HMDB0032070; HMDB0032155; HMDB0032264; HMDB0032302; HMDB0032315; HMDB0033620; HMDB0034457; HMDB0034849; HMDB0035595; HMDB0035723; HMDB0036136; HMDB0036145; HMDB00362…	C10H20O2	-H(-)	100
245	172.04	1	4731.44	0.795202	2-Quinolinecarboxylic acid	C06325; C14040; CHEBI:18386; CHEBI:34104; HMDB0000842; HMDB0062188; HMDB00842; HMDB62188	C10H7NO2	-H(-)	100
246	172.098	1	78500.2	0.906939	Acetyl-Leu	C02710; CHEBI:17786; CHEBI:64390; CHEBI:84056; HMDB0000701; HMDB0000747; HMDB0002087; HMDB0011756; HMDB0061684; HMDB00701; HMDB00747; HMDB02087; HMDB11756; HMDB61684	C8H15NO3	-H(-)	100
247	172.991	1	1.18449e+06	0.93986	Phenol sulfate	C02180; CHEBI:27905; HMDB0060015; HMDB60015	C6H6O4S	-H(-)	98
248	173.082	1	51983.4	0.953282	Suberic acid	C08278; C14570; C16658; CHEBI:80644; CHEBI:89933; CHEBI:9300; HMDB0000837; HMDB0000893; HMDB0002023; HMDB0033838; HMDB0041606; HMDB0059727; HMDB0059757; HMDB0060684; HMDB00837; HMDB00893; HMDB02023; HMDB33838; HMDB41606; HMDB59727; HMDB59757; HMDB60684	C8H14O4	-H(-)	100
249	174.041	1	39252.7	0.94914	Acetyl-Asp; Berteroin	C01042; C01045; C05520; CHEBI:21547; CHEBI:28095; CHEBI:48309; HMDB0000812; HMDB0003470; HMDB0031577; HMDB0039163; HMDB0060273; HMDB00812; HMDB03470; HMDB31577; HMDB39163; HMDB60273	C6H9NO5; C7H13NS2	-H(-); -H(-)	100
250	174.055	1	12878.6	0.930179	Indole-3-acetate	C00954; C05634; CHEBI:16411; CHEBI:50157; HMDB0000197; HMDB0004073; HMDB00197; HMDB0038628; HMDB0040972; HMDB04073; HMDB38628; HMDB40972	C10H9NO2	-H(-)	87
251	174.089	1	33820.3	0.923027	Citrulline	C00327; CHEBI:16349; HMDB0000904; HMDB0003148; HMDB00904; HMDB03148	C6H13N3O3	-H(-)	100
252	175.025	1	4.33105e+06	0.878952	Hexuronic acid; Ascorbate	C01041; C02670; C19806; CHEBI:18268; CHEBI:29073; CHEBI:45969; HMDB0000044; HMDB00044; HMDB0006355; HMDB0014273; HMDB0029945; HMDB0031193; HMDB06355; HMDB14273; HMDB29945; HMDB31193	C6H8O6	-H(-)	100
253	176.936	1	2892.88	0.916465	Pyrophosphate	C00013; CHEBI:29888; HMDB0000250; HMDB00250	H4O7P2	-H(-)	100
254	177.04	1	18936.9	0.811708	Glucono-lactone	C00198; C01040; C01216; C03383; C05394; CHEBI:15895; CHEBI:16217; CHEBI:17028; CHEBI:17587; CHEBI:27453; CHEBI:52417; HMDB0000150; HMDB0001353; HMDB0001385; HMDB0002541; HMDB0003466; HMDB00150; HMDB0029932; HMDB01353; HMDB01385; HMDB02541; HMDB03466; HMDB29932	C6H10O6	-H(-)	100
255	177.055	1	13174.4	0.938532	4-Methoxycinnamic acid	C14784; CHEBI:260249; CHEBI:34048; CHEBI:84260; HMDB0002040; HMDB0030903; HMDB0031055; HMDB0033248; HMDB0038712; HMDB0038965; HMDB0039471; HMDB0062273; HMDB0062729; HMDB0125103; HMDB0125518; HMDB0131168; HMDB0133457; HMDB0133611; HMDB0133612; HMDB0133613; HMDB0133614; HMDB0133615; HMDB0134055; HMDB0135647; HMDB0135649; HMDB0135650; HMDB0135651; HMDB0141076; HMDB0141077; HMDB0141078; HMDB0141782; …	C10H10O3	-H(-)	100
256	177.076	1	3812.06	0.836468	Digitalose	HMDB0033789; HMDB33789	C7H14O5	-H(-)	100
257	177.092	1	10889.3	0.726403	5-Phenylvaleric acid	C10454; C10478; C17663; CHEBI:40131; CHEBI:4918; CHEBI:50550; HMDB0002043; HMDB0031250; HMDB0031864; HMDB0033376; HMDB0033386; HMDB0033597; HMDB0035013; HMDB0036235; HMDB0036385; HMDB0037680; HMDB0037708; HMDB0038179; HMDB0040287; HMDB0040356; HMDB0040411; HMDB0040425; HMDB0040426; HMDB0040583; HMDB0040800; HMDB0041553; HMDB0126149; HMDB0126449; HMDB0132981; HMDB0133181; HMDB0133469; HMDB0133682;…	C11H14O2	-H(-)	100
258	177.128	1	2493.48	0.811636	Propofol	C07523; CHEBI:44915; HMDB0014956; HMDB0031194; HMDB0031568; HMDB0031731; HMDB0032579; HMDB0035055; HMDB0036681; HMDB0037272; HMDB0038107; HMDB0038194; HMDB14956; HMDB31194; HMDB31568; HMDB31731; HMDB32579; HMDB35055; HMDB36681; HMDB37272; HMDB38107; HMDB38194	C12H18O	-H(-)	100
259	178.033	1	5753.83	0.846604	1-(Isothiocyanatomethyl)-4-methoxybenzene	HMDB0032581; HMDB32581	C9H9NOS	-H(-)	100
260	178.051	1	11180.2	0.940055	Hippurate	C01586; C19569; CHEBI:18089; CHEBI:606565; CHEBI:66951; CHEBI:838058; HMDB0000714; HMDB0000992; HMDB0012884; HMDB0032398; HMDB0032595; HMDB0062583; HMDB00714; HMDB00992; HMDB12884; HMDB32398; HMDB32595; HMDB62583	C9H9NO3	-H(-)	100
261	178.088	1	9968	-0.407915	2(N)-Methyl-norsalsolinol	C07577; C09642; C18771; CHEBI:113; CHEBI:123715; CHEBI:1391; CHEBI:38571; CHEBI:767276; HMDB0001189; HMDB0005199; HMDB0029223; HMDB0029224; HMDB0030372; HMDB0031811; HMDB0033763; HMDB0039655; HMDB0040021; HMDB0041931; HMDB0042012; HMDB01189; HMDB05199; HMDB29223; HMDB29224; HMDB30372; HMDB31811; HMDB33763; HMDB39655; HMDB40021; HMDB41931; HMDB42012	C10H13NO2	-H(-)	100
262	179.035	1	22716.2	0.914973	4-Hydroxyphenylpyruvic acid	C01179; C01405; C01481; C05350; C12623; CHEBI:15365; CHEBI:15999; CHEBI:17395; CHEBI:27683; CHEBI:48681; CHEBI:491486; HMDB0000707; HMDB0001879; HMDB0001964; HMDB0002130; HMDB0003501; HMDB0006494; HMDB0006915; HMDB0011663; HMDB0032057; HMDB0032131; HMDB00707; HMDB0125102; HMDB0125527; HMDB0125589; HMDB0125805; HMDB0126377; HMDB0132508; HMDB0134040; HMDB0134041; HMDB0140954; HMDB0140955; HMDB01409…	C9H8O4	-H(-)	100
263	179.056	1	346590	0.81115	Hexose	C00031; C00137; C00159; C00221; C00267; C00738; C00795; C00962; C00984; C01487; C06150; C06152; C06153; C10906; C15923; CHEBI:10642; CHEBI:15903; CHEBI:17268; CHEBI:17925; CHEBI:22357; CHEBI:23311; CHEBI:23927; CHEBI:25492; CHEBI:27372; CHEBI:27374; CHEBI:27667; CHEBI:27987; CHEBI:28061; CHEBI:37675; CHEBI:37704; CHEBI:37741; CHEBI:37744; CHEBI:4167; CHEBI:4208; CHEBI:47693; CHEBI:48095; HMDB0000…	C6H12O6	-H(-)	100
264	179.107	1	6340.54	0.718653	2,2,7,7-Tetramethyl-1,6-dioxaspiro[4.4]nona-3,8-diene	CHEBI:76357; CHEBI:76358; HMDB0030007; HMDB0030039; HMDB0032468; HMDB0035240; HMDB0036669; HMDB0036817; HMDB0039159; HMDB0039957; HMDB0059925; HMDB0059926; HMDB30007; HMDB30039; HMDB32468; HMDB35240; HMDB36669; HMDB36817; HMDB39159; HMDB39957; HMDB59925; HMDB59926	C11H16O2	-H(-)	100
265	180.066	1	351629	0.888677	Tyrosine	C00082; C04368; C19579; CHEBI:16939; CHEBI:17895; CHEBI:44303; CHEBI:82573; CHEBI:91038; HMDB0000158; HMDB0000647; HMDB0001119; HMDB0002184; HMDB0003831; HMDB0006050; HMDB00158; HMDB0059720; HMDB0060280; HMDB00647; HMDB01119; HMDB02184; HMDB03831; HMDB06050; HMDB59720; HMDB60280	C9H11NO3	-H(-)	100
266	181.013	1	15343.3	0.785999	6-hydroxy-2H-1,3-benzodioxole-5-carboxylic acid	HMDB0129371; HMDB0137133	C8H6O5	-H(-)	100
267	181.086	1	16236	0.870439	Amyl 2-furoate	HMDB0029456; HMDB0032607; HMDB0033394; HMDB0036522; HMDB0037641; HMDB0037727; HMDB0038181; HMDB0038354; HMDB0039874; HMDB0059891; HMDB29456; HMDB32607; HMDB33394; HMDB36522; HMDB37641; HMDB37727; HMDB38181; HMDB38354; HMDB39874; HMDB59891	C10H14O3	-H(-)	58
268	181.123	1	5552.33	0.650655	Geranyl formate	C12294; CHEBI:31648; HMDB0030006; HMDB0030424; HMDB0032050; HMDB0032463; HMDB0034708; HMDB0034730; HMDB0035156; HMDB0036191; HMDB0036215; HMDB0037388; HMDB0037829; HMDB0038005; HMDB0038068; HMDB0038079; HMDB0038245; HMDB0038279; HMDB0040595; HMDB0059816; HMDB30006; HMDB30424; HMDB32050; HMDB32463; HMDB34708; HMDB34730; HMDB35156; HMDB36191; HMDB36215; HMDB37388; HMDB37829; HMDB38005; HMDB38068; H…	C11H18O2	-H(-)	100
269	181.16	1	5469.14	0.328289	Geosmin	C16286; CHEBI:46702; HMDB0031020; HMDB0031102; HMDB0031341; HMDB0032279; HMDB0032542; HMDB0036461; HMDB0038972; HMDB31020; HMDB31102; HMDB31341; HMDB32279; HMDB32542; HMDB36461; HMDB38972	C12H22O	-H(-)	100
270	182.072	1	9625.96	0.577713	2-Amino-a-carboline	C19186; HMDB0033141; HMDB33141	C11H9N3	-H(-)	100
271	182.082	1	5960.84	0.382331	L-Adrenaline	C00788; C05589; C11768; C17925; CHEBI:128939; CHEBI:142891; CHEBI:144308; CHEBI:28918; CHEBI:33568; CHEBI:71172; CHEBI:714289; HMDB0000068; HMDB0000615; HMDB0000819; HMDB0002832; HMDB00068; HMDB0015652; HMDB0029455; HMDB00615; HMDB0061679; HMDB0062515; HMDB00819; HMDB02832; HMDB15652; HMDB29455; HMDB61679; HMDB62515	C9H13NO3	-H(-)	100
272	183.066	1	11427.7	0.374103	7-Methyl-2-hydroxy-6-oxoocta-2,4-dienoate; Choline-P	C00588; C05594; CHEBI:125412; CHEBI:18132; CHEBI:846276; CHEBI:89913; HMDB0000284; HMDB0001490; HMDB0001565; HMDB0002909; HMDB0006775; HMDB00284; HMDB0035056; HMDB0036072; HMDB0039650; HMDB0040603; HMDB0059730; HMDB0125593; HMDB0125597; HMDB0126618; HMDB0126619; HMDB0126620; HMDB0131233; HMDB01490; HMDB01565; HMDB02909; HMDB06775; HMDB35056; HMDB36072; HMDB39650; HMDB40603; HMDB59730	C5H15NO4P; C9H12O4	-H(-); -H(-)	100
273	183.102	1	18852.2	0.00767961	5-exo-Hydroxy-1,2-campholide	HMDB0036117; HMDB0036998; HMDB0039052; HMDB0039710; HMDB0040883; HMDB36117; HMDB36998; HMDB39052; HMDB39710; HMDB40883	C10H16O3	-H(-)	100
274	183.139	1	12168.6	0.842505	Citronellyl formate	C12295; C13422; C13910; CHEBI:31676; CHEBI:35045; CHEBI:48944; HMDB0031062; HMDB0031063; HMDB0031087; HMDB0031272; HMDB0031406; HMDB0031691; HMDB0031843; HMDB0032308; HMDB0032320; HMDB0032396; HMDB0032404; HMDB0032453; HMDB0032461; HMDB0032489; HMDB0032534; HMDB0033371; HMDB0033724; HMDB0034428; HMDB0034429; HMDB0036140; HMDB0036784; HMDB0037106; HMDB0037185; HMDB0037225; HMDB0037309; HMDB0038273…	C11H20O2	-H(-)	100
275	184.002	1	2408.3	0.838365	Phosphoserine	C01005; CHEBI:15811; CHEBI:37712; HMDB0000272; HMDB0001721; HMDB00272; HMDB01721	C3H8NO6P	-H(-)	100
276	184.073	1	3051.22	0.475981	(S)-N-(4,5-Dihydro-1-methyl-4-oxo-1H-imidazol-2-yl)alanine	HMDB0034912; HMDB34912	C7H11N3O3	-H(-)	100
277	184.097	1	6068.93	0.866086	Pseudoecgonine	C10858; C12449; CHEBI:32072; CHEBI:708641; HMDB0006348; HMDB0006548; HMDB0094728; HMDB0094729; HMDB0094730; HMDB0094731; HMDB06348; HMDB06548; HMDB94728; HMDB94729; HMDB94730; HMDB94731	C9H15NO3	-H(-)	100
278	184.985	1	13577.3	0.423325	Phosphoglycerate	C00197; C00597; C00631; CHEBI:17050; CHEBI:17794; CHEBI:17835; CHEBI:24344; CHEBI:58289; HMDB0000362; HMDB0000807; HMDB0003391; HMDB00362; HMDB0060180; HMDB0062707; HMDB00807; HMDB03391; HMDB60180; HMDB62707	C3H7O7P	-H(-)	100
279	185.057	1	6669.83	0.840824	Pyroglutamylglycine	HMDB0061890; HMDB61890	C7H10N2O4	-H(-)	100
280	185.07	1	4440	0.27747	1-Methoxy-1H-indole-3-acetonitrile	HMDB0040973; HMDB40973	C11H10N2O	-H(-)	22
281	185.082	1	37198.4	-0.461541	5-(2-Methylpropyl)tetrahydro-2-oxo-3-furancarboxylic acid	HMDB0030988; HMDB0030992; HMDB30988; HMDB30992	C9H14O4	-H(-)	100
282	185.093	1	10026.5	0.326372	Alanyl-Proline	HMDB0028695; HMDB0029010; HMDB28695; HMDB29010	C8H14N2O3	-H(-)	100
283	185.118	1	25860.3	0.627584	3-Oxodecanoic acid	C17620; CHEBI:37157; CHEBI:81225; HMDB0010724; HMDB0030367; HMDB0030369; HMDB0033010; HMDB0038692; HMDB0038978; HMDB0039533; HMDB0039582; HMDB0039587; HMDB0040204; HMDB0040205; HMDB0041376; HMDB0041545; HMDB10724; HMDB30367; HMDB30369; HMDB33010; HMDB38692; HMDB38978; HMDB39533; HMDB39582; HMDB39587; HMDB40204; HMDB40205; HMDB41376; HMDB41545	C10H18O3	-H(-)	100
284	185.13	1	6383.61	0.409459	3-[(3-Methylbutyl)nitrosoamino]-2-butanone	HMDB0033553; HMDB33553	C9H18N2O2	-H(-)	100
285	185.154	1	28688.2	-0.487696	Undecanoic acid	C17715; CHEBI:32368; CHEBI:63864; CHEBI:87511; CHEBI:87542; HMDB0000947; HMDB0002373; HMDB0032044; HMDB0032325; HMDB0032448; HMDB0033618; HMDB0033848; HMDB0034134; HMDB0034456; HMDB0034458; HMDB0034460; HMDB0036034; HMDB0036229; HMDB0038237; HMDB0038267; HMDB0039215; HMDB0040171; HMDB0040193; HMDB0040266; HMDB0041559; HMDB0059831; HMDB0059860; HMDB0062119; HMDB0094659; HMDB00947; HMDB02373; HMDB3…	C11H22O2	-H(-)	100
286	186.056	1	4397.18	0.817775	Indoleacrylic acid	CHEBI:90333; HMDB0000734; HMDB00734	C11H9NO2	-H(-)	100
287	186.077	1	5699.82	0.52302	2-Keto-6-acetamidocaproate	C05548; CHEBI:28376; HMDB0012150; HMDB12150	C8H13NO4	-H(-)	100
288	186.114	1	10313.6	0.908088	N-Heptanoylglycine	CHEBI:74433; HMDB0013010; HMDB13010	C9H17NO3	-H(-)	100
289	187.098	1	198242	0.996493	Azelaic acid	C08261; CHEBI:48131; CHEBI:87319; CHEBI:88404; CHEBI:89874; HMDB0000784; HMDB0011717; HMDB0032200; HMDB0032258; HMDB0032387; HMDB0036233; HMDB0059760; HMDB0059783; HMDB0059814; HMDB0059879; HMDB00784; HMDB11717; HMDB32200; HMDB32258; HMDB32387; HMDB36233; HMDB59760; HMDB59783; HMDB59814; HMDB59879	C9H16O4	-H(-)	100
290	187.134	1	22807.1	0.762099	3-Hydroxycapric acid	CHEBI:132983; CHEBI:133174; HMDB0002203; HMDB0010725; HMDB0033201; HMDB0033574; HMDB0033640; HMDB0034783; HMDB0038186; HMDB0039470; HMDB0039668; HMDB0039669; HMDB0039893; HMDB0040329; HMDB0041600; HMDB0094656; HMDB02203; HMDB10725; HMDB33201; HMDB33574; HMDB33640; HMDB34783; HMDB38186; HMDB39470; HMDB39668; HMDB39669; HMDB39893; HMDB40329; HMDB41600; HMDB94656	C10H20O3	-H(-)	100
291	188.056	1	103297	0.909958	Acetyl-Glu	C00624; CHEBI:12575; HMDB0000590; HMDB0001138; HMDB00590; HMDB01138	C7H11NO5	-H(-)	100
292	188.986	1	63691.8	0.911696	Pyrocatechol sulfate	CHEBI:68505; HMDB0059724; HMDB0061713; HMDB0240263; HMDB59724; HMDB61713	C6H6O5S	-H(-)	100
293	189.018	1	9818.59	0.555843	Coumarin-4-carboxylic acid	HMDB0032944; HMDB0039045; HMDB0039147; HMDB0128616; HMDB0128617; HMDB0128618; HMDB0128619; HMDB32944; HMDB39045; HMDB39147	C10H6O4	-H(-)	95
294	189.041	1	39570.3	0.929547	3-Dehydroquinate; 5-(Methylthio)-2-[(methylthio)methyl]-2-pentenal	C00944; CHEBI:17947; HMDB0012710; HMDB0037815; HMDB0059927; HMDB0240294; HMDB12710; HMDB37815; HMDB59927	C7H10O6; C8H14OS2	-H(-); -H(-)	100
295	189.058	1	13668.8	0.891856	Ethyl 4-(acetylthio)butyrate	HMDB0032259; HMDB32259	C8H14O3S	-H(-)	100
296	189.077	1	12881.1	0.907749	3-Hydroxysuberic acid	CHEBI:70766; CHEBI:84086; CHEBI:87368; HMDB0000325; HMDB00325; HMDB0040220; HMDB0061681; HMDB40220; HMDB61681	C8H14O5	-H(-)	100
297	189.089	1	7327.21	0.835029	Diaminopimelate	C00666; CHEBI:16026; HMDB0001370; HMDB0028697; HMDB0029054; HMDB0031412; HMDB0039222; HMDB01370; HMDB28697; HMDB29054; HMDB31412; HMDB39222	C7H14N2O4	-H(-)	86
298	189.102	1	5270.59	0.897131	5-Methoxytryptamine	C05659; C06212; CHEBI:2089; CHEBI:48294; HMDB0004095; HMDB0004369; HMDB0030533; HMDB04095; HMDB04369; HMDB30533	C11H14N2O	-H(-)	100
299	190.054	1	36391.2	0.840539	Acetyl-Met	C02712; CHEBI:165927; HMDB0011745; HMDB11745	C7H13NO3S	-H(-)	100
300	191.02	1	715570	0.751325	(Iso)Citrate	C00158; C00311; C00451; C04575; C04617; CHEBI:151; CHEBI:15622; CHEBI:160; CHEBI:30769; CHEBI:30887; CHEBI:57441; CHEBI:85805; HMDB0000094; HMDB0000193; HMDB0001874; HMDB0005971; HMDB0006511; HMDB00094; HMDB00193; HMDB0033717; HMDB0041862; HMDB0062803; HMDB01874; HMDB05971; HMDB06511; HMDB33717; HMDB41862; HMDB62803	C6H8O7	-H(-)	100
301	191.108	1	5906.96	0.833505	C12:4	CHEBI:87409; CHEBI:87413; HMDB0031571; HMDB0031614; HMDB0031618; HMDB0032043; HMDB0033380; HMDB0035010; HMDB0035014; HMDB0035015; HMDB0035447; HMDB0036388; HMDB0036734; HMDB0037165; HMDB0037709; HMDB0037716; HMDB0037717; HMDB0037792; HMDB0038180; HMDB0039496; HMDB0039643; HMDB0039841; HMDB0040427; HMDB0132942; HMDB0132971; HMDB0132979; HMDB31571; HMDB31614; HMDB31618; HMDB32043; HMDB33380; HMDB35…	C12H16O2	-H(-)	100
302	192.067	1	30129.7	0.920572	Phenylacetylglycine	C01586; C05598; C06332; C16587; C16595; CHEBI:16803; CHEBI:27480; CHEBI:68455; CHEBI:68500; CHEBI:68552; CHEBI:70869; CHEBI:80586; HMDB0000821; HMDB0000859; HMDB0011723; HMDB0013245; HMDB0013292; HMDB0032388; HMDB0034250; HMDB0060366; HMDB0060389; HMDB0060758; HMDB00821; HMDB00859; HMDB11723; HMDB13245; HMDB13292; HMDB32388; HMDB34250; HMDB60366; HMDB60389; HMDB60758	C10H11NO3	-H(-)	100
303	193.015	1	4640.19	0.802359	2-(2H-1,3-benzodioxol-5-yl)-2-oxoacetic acid	HMDB0129377; HMDB0132253; HMDB0132254; HMDB0136659; HMDB0136660; HMDB0136661	C9H6O5	-H(-)	100
304	193.035	1	12571.7	0.897075	Hexuronate	C00191; C00470; C00618; C01062; C03342; C06472; C08348; CHEBI:16142; CHEBI:21338; CHEBI:24769; CHEBI:33885; CHEBI:42717; CHEBI:47954; CHEBI:47962; CHEBI:88378; HMDB0000127; HMDB0002545; HMDB0002704; HMDB0003348; HMDB0003363; HMDB0003402; HMDB0006334; HMDB0011731; HMDB0011732; HMDB00127; HMDB0038491; HMDB0062783; HMDB0127846; HMDB02545; HMDB02704; HMDB03348; HMDB03363; HMDB03402; HMDB06334; HMDB11…	C6H10O7	-H(-)	100
305	193.05	1	7563.28	0.864731	trans-Ferulic acid	C01494; C10470; CHEBI:17620; CHEBI:27794; CHEBI:70973; CHEBI:84089; CHEBI:84093; HMDB0000537; HMDB0000954; HMDB0000955; HMDB0002120; HMDB0029663; HMDB0030765; HMDB0032614; HMDB0032652; HMDB0037644; HMDB0039606; HMDB00537; HMDB0059721; HMDB0061686; HMDB00954; HMDB00955; HMDB0125096; HMDB0125524; HMDB0125588; HMDB0127500; HMDB0131137; HMDB0131171; HMDB0131172; HMDB0131173; HMDB0134088; HMDB0135741;…	C10H10O4	-H(-)	100
306	193.071	1	14109	0.879565	D-4-O-Methyl-myo-inositol	C03365; C03659; C03844; C06353; C08257; CHEBI:111; CHEBI:113524; CHEBI:15975; CHEBI:18427; CHEBI:28548; CHEBI:28762; HMDB0029915; HMDB0029916; HMDB0029965; HMDB0031437; HMDB0031449; HMDB0033816; HMDB0034219; HMDB0034221; HMDB0034222; HMDB0062564; HMDB29915; HMDB29916; HMDB29965; HMDB31437; HMDB31449; HMDB33816; HMDB34219; HMDB34221; HMDB34222; HMDB62564	C7H14O6	-H(-)	100
307	193.088	1	13967.4	0.798526	(R)-3-Hydroxy-5-phenylpentanoic acid	C17497; CHEBI:68657; HMDB0031517; HMDB0031984; HMDB0032575; HMDB0032590; HMDB0034206; HMDB0034990; HMDB0036432; HMDB0037271; HMDB0040730; HMDB0041194; HMDB0041505; HMDB0041506; HMDB0041666; HMDB0059898; HMDB0059940; HMDB0059941; HMDB0059942; HMDB0059943; HMDB0059944; HMDB0059945; HMDB0124918; HMDB0126161; HMDB0126162; HMDB0126163; HMDB0126262; HMDB0126462; HMDB0126463; HMDB0126464; HMDB0126465; H…	C11H14O3	-H(-)	100
308	193.123	1	3616.12	0.776575	4-Hydroxypropofol	C17002; HMDB0014018; HMDB0031840; HMDB0032567; HMDB0034450; HMDB0035126; HMDB0035375; HMDB0035376; HMDB0035801; HMDB0037018; HMDB0037231; HMDB0037389; HMDB0038046; HMDB0038292; HMDB0039685; HMDB0040439; HMDB0041497; HMDB0041610; HMDB0132986; HMDB14018; HMDB31840; HMDB32567; HMDB34450; HMDB35126; HMDB35375; HMDB35376; HMDB35801; HMDB37018; HMDB37231; HMDB37389; HMDB38046; HMDB38292; HMDB39685; HMD…	C12H18O2	-H(-)	100
309	193.16	1	4100.14	0.691813	Geranylacetone	C03527; C09704; C13297; CHEBI:18015; CHEBI:59958; HMDB0031846; HMDB0032355; HMDB0032913; HMDB0036026; HMDB0036184; HMDB0036820; HMDB0036823; HMDB0038026; HMDB0038216; HMDB0038731; HMDB0038897; HMDB0041629; HMDB31846; HMDB32355; HMDB32913; HMDB36026; HMDB36184; HMDB36820; HMDB36823; HMDB38026; HMDB38216; HMDB38731; HMDB38897; HMDB41629	C13H22O	-H(-)	100
310	194.046	1	5627.71	0.809628	Salicyluric acid	C00822; C05604; C07588; CHEBI:16852; CHEBI:242989; CHEBI:60872; CHEBI:68451; CHEBI:70824; CHEBI:71018; CHEBI:9008; HMDB0000840; HMDB0001229; HMDB0002016; HMDB0002404; HMDB0004067; HMDB0006116; HMDB0006340; HMDB0013678; HMDB0030726; HMDB0038055; HMDB0039119; HMDB0060602; HMDB00840; HMDB01229; HMDB02016; HMDB02404; HMDB04067; HMDB06116; HMDB06340; HMDB13678; HMDB30726; HMDB38055; HMDB39119; HMDB606…	C9H9NO4	-H(-)	100
311	194.082	1	6070.08	0.390455	Methyl-Tyr	C03404; C07921; C16586; CHEBI:17215; CHEBI:6912; CHEBI:80585; HMDB0014903; HMDB0029217; HMDB0041943; HMDB0060065; HMDB0060351; HMDB14903; HMDB29217; HMDB41943; HMDB60065; HMDB60351	C10H13NO3	-H(-)	100
312	194.093	1	3867.69	0.815964	alpha-[3-(Nitrosoamino)propyl]-3-pyridinemethanol	C19581; CHEBI:82575; HMDB0062443; HMDB62443	C9H13N3O2	-H(-)	100
313	195.031	1	9204.99	0.854976	3-Methoxy-4,5-methylenedioxybenzoic acid	CHEBI:89654; HMDB0030800; HMDB0059809; HMDB0125373; HMDB0125523; HMDB0125584; HMDB0126031; HMDB0126041; HMDB0131758; HMDB0132449; HMDB0132521; HMDB0137120; HMDB0137166; HMDB30800; HMDB59809	C9H8O5	-H(-)	100
314	195.051	1	149876	0.893588	Hexonic acid	C00257; C00800; C00880; CHEBI:16534; CHEBI:33198; CHEBI:87753; HMDB0000565; HMDB0000625; HMDB0003290; HMDB0003373; HMDB00565; HMDB00625; HMDB03290; HMDB03373	C6H12O7	-H(-)	100
315	195.102	1	12640.3	0.130779	2,6-Dimethoxy-4-propylphenol	HMDB0036226; HMDB0037725; HMDB0037734; HMDB0135672; HMDB36226; HMDB37725; HMDB37734	C11H16O3	-H(-)	100
316	195.139	1	24006.7	-0.0402998	Dihydro-5-(2-octenyl)-2(3H)-furanone	C03107; C08486; C09861; C09863; C11338; C12300; C12306; CHEBI:16165; CHEBI:78333; HMDB0030867; HMDB0030945; HMDB0031030; HMDB0031692; HMDB0032051; HMDB0032193; HMDB0032331; HMDB0032901; HMDB0034903; HMDB0035157; HMDB0036048; HMDB0036599; HMDB0037301; HMDB0038270; HMDB0038280; HMDB0039522; HMDB0040206; HMDB0040227; HMDB0040397; HMDB0040725; HMDB0041469; HMDB0041494; HMDB0061816; HMDB30867; HMDB309…	C12H20O2	-H(-)	100
317	196.061	1	11889.2	0.675685	Dihydroxy-Phe	C00355; CHEBI:15765; CHEBI:28089; CHEBI:49168; HMDB0000181; HMDB0000609; HMDB00181; HMDB0038336; HMDB0038750; HMDB00609; HMDB38336; HMDB38750	C9H11NO4	-H(-)	100
318	197.045	1	7345.48	0.748508	Vanillylmandelic acid	C01207; C05584; C10833; CHEBI:1127735; CHEBI:17807; CHEBI:68329; CHEBI:87247; HMDB0000291; HMDB0002085; HMDB0003503; HMDB00291; HMDB0029170; HMDB0033836; HMDB0041662; HMDB0125024; HMDB0125529; HMDB0126478; HMDB0126489; HMDB0130476; HMDB0131426; HMDB0133489; HMDB0137136; HMDB0137823; HMDB0140947; HMDB0142084; HMDB0142087; HMDB02085; HMDB03503; HMDB29170; HMDB33836; HMDB41662	C9H10O5	-H(-)	100
319	197.057	1	6746.15	0.804528	Mimosine	C04771; CHEBI:29063; HMDB0015188; HMDB15188	C8H10N2O4	-H(-)	100
320	197.082	1	12825	0.795697	Guaifenesin	CHEBI:125366; CHEBI:200157; CHEBI:89869; CHEBI:89887; HMDB0004998; HMDB0030991; HMDB0033093; HMDB0034099; HMDB0059768; HMDB0059779; HMDB0131265; HMDB0135755; HMDB04998; HMDB30991; HMDB33093; HMDB34099; HMDB59768; HMDB59779	C10H14O4	-H(-)	100
321	197.095	1	5221.58	0.58596	Metharbital	CHEBI:102408; HMDB0014606; HMDB14606	C9H14N2O3	-H(-)	33
322	197.155	1	19950.5	0.918195	C12:1	C09870; C12298; CHEBI:1030421; CHEBI:1115857; CHEBI:37162; CHEBI:38381; CHEBI:86595; HMDB0000529; HMDB0010729; HMDB0029585; HMDB0029763; HMDB0031683; HMDB0032214; HMDB0032235; HMDB0032248; HMDB0033378; HMDB0034160; HMDB0034844; HMDB0036182; HMDB0037186; HMDB0037305; HMDB0037329; HMDB0037498; HMDB0037742; HMDB0037813; HMDB0038081; HMDB0038269; HMDB0038895; HMDB0038924; HMDB0039220; HMDB0040158; HM…	C12H22O2	-H(-)	100
323	198.018	1	2767.37	0.711817	P-homoserine	C01102; C12147; C12215; CHEBI:15961; CHEBI:37525; CHEBI:57590; HMDB0003484; HMDB0006495; HMDB0011185; HMDB0060483; HMDB0062692; HMDB03484; HMDB06495; HMDB11185; HMDB60483; HMDB62692	C4H10NO6P	-H(-)	100
324	198.04	1	3783.05	0.891444	Clavulanate	C06662; CHEBI:48947; HMDB0014904; HMDB0029414; HMDB14904; HMDB29414	C8H9NO5	-H(-)	100
325	199.007	1	55698.9	0.927361	4-Vinylphenol sulfate	CHEBI:82931; HMDB0062775; HMDB0124988; HMDB62775	C8H8O4S	-H(-)	100
326	199.063	1	20652.8	0.466768	3,6-Dihydro-4-(4-methyl-3-pentenyl)-1,2-dithiin	HMDB0030009; HMDB30009	C10H16S2	-H(-)	100
327	199.097	1	23793.3	0.609073	cis-4-Decenedioic acid	CHEBI:89730; HMDB0000603; HMDB0013227; HMDB0030989; HMDB0030990; HMDB0034491; HMDB0034971; HMDB0036715; HMDB00603; HMDB13227; HMDB30989; HMDB30990; HMDB34491; HMDB34971; HMDB36715	C10H16O4	-H(-)	100
328	199.134	1	24752.9	-0.284198	(S)-9-Hydroxy-10-undecenoic acid	CHEBI:132854; HMDB0032662; HMDB0036029; HMDB0037179; HMDB32662; HMDB36029; HMDB37179	C11H20O3	-H(-)	100
329	199.97	1	8262.95	0.93362	Sulfo-Cys	C05824; CHEBI:27891; HMDB0000731; HMDB00731	C3H7NO5S2	-H(-)	100
330	200.129	1	12017	0.880675	Capryloylglycine	CHEBI:74099; CHEBI:89901; HMDB0000832; HMDB0013116; HMDB0041540; HMDB0059745; HMDB00832; HMDB13116; HMDB41540; HMDB59745	C10H19NO3	-H(-)	100
331	201.022	1	6717.88	0.898234	4-ethylphenylsulfate	CHEBI:82932; CHEBI:82935; HMDB0062551; HMDB0062721; HMDB62551; HMDB62721	C8H10O4S	-H(-)	76
332	201.077	1	18000.8	0.712978	Diethyl oxalpropionate	C04067; CHEBI:16879; HMDB0032306; HMDB0033092; HMDB32306; HMDB33092	C9H14O5	-H(-)	100
333	201.089	1	7095.06	0.819067	Alanyl-Hydroxyproline	C08271; HMDB0028688; HMDB0028856; HMDB0029026; HMDB0029047; HMDB0034266; HMDB28688; HMDB28856; HMDB29026; HMDB29047; HMDB34266	C8H14N2O4	-H(-)	100
334	201.113	1	49523.3	0.924674	Sebacic acid	C08277; CHEBI:41865; CHEBI:68453; CHEBI:70747; CHEBI:89889; HMDB0000792; HMDB0031510; HMDB0040196; HMDB0059708; HMDB0059719; HMDB0059754; HMDB0062180; HMDB00792; HMDB31510; HMDB40196; HMDB59708; HMDB59719; HMDB59754; HMDB62180	C10H18O4	-H(-)	100
335	201.15	1	8824.96	0.299424	3-Hydroxynonyl acetate	HMDB0032443; HMDB0059736; HMDB0061654; HMDB32443; HMDB59736; HMDB61654	C11H22O3	-H(-)	100
336	203.083	1	404590	0.855459	Tryptophan	C00078; C00525; C00806; C07839; CHEBI:16296; CHEBI:16828; CHEBI:27897; CHEBI:4888; HMDB0000929; HMDB0013609; HMDB0013840; HMDB0014892; HMDB0030396; HMDB0060533; HMDB0060878; HMDB0060967; HMDB00929; HMDB13609; HMDB13840; HMDB14892; HMDB30396; HMDB60533; HMDB60878; HMDB60967	C11H12N2O2	-H(-)	100
337	204.03	1	12252.9	0.872095	Xanthurenic acid	C02470; C08480; CHEBI:10072; HMDB0000881; HMDB0032963; HMDB0033528; HMDB00881; HMDB32963; HMDB33528	C10H7NO4	-H(-)	100
338	204.066	1	32032.3	0.949868	Indolelactic acid	C02043; C05660; CHEBI:24813; CHEBI:28281; CHEBI:68616; CHEBI:89877; HMDB0000671; HMDB0004096; HMDB0011621; HMDB0030179; HMDB0032755; HMDB0059765; HMDB00671; HMDB04096; HMDB11621; HMDB30179; HMDB32755; HMDB59765	C11H11NO3	-H(-)	100
339	204.124	1	3491.04	0.897619	Pantothenol	C05944; CHEBI:895821; HMDB0004231; HMDB04231	C9H19NO4	-H(-)	100
340	204.965	1	4007.08	0.895351	Etidronic acid	C07736; CHEBI:4907; HMDB0015210; HMDB15210	C2H8O7P2	-H(-)	12
341	205.035	1	19718.1	0.911431	2-Methylcitric acid	C01251; C04593; CHEBI:15607; CHEBI:30835; CHEBI:52222; HMDB0000379; HMDB0003518; HMDB0003610; HMDB0006471; HMDB00379; HMDB0059932; HMDB03518; HMDB03610; HMDB06471; HMDB59932	C7H10O7	-H(-)	100
342	205.123	1	5193.3	0.809246	Ibuprofen	C01588; C02008; C14716; CHEBI:17099; CHEBI:5855; CHEBI:70079; CHEBI:87323; HMDB0001872; HMDB0001925; HMDB0029669; HMDB0032176; HMDB0033196; HMDB0034469; HMDB0034470; HMDB0034472; HMDB0034556; HMDB0035008; HMDB0035016; HMDB0035017; HMDB0035181; HMDB0036025; HMDB0036240; HMDB0036386; HMDB0036391; HMDB0037194; HMDB0037604; HMDB0037623; HMDB0037720; HMDB0038605; HMDB0039101; HMDB0040431; HMDB0132932;…	C13H18O2	-H(-)	100
343	205.16	1	85265.3	0.66395	4-(1,1,3,3-Tetramethylbutyl)-phenol	C09690; C14205; CHEBI:10284; CHEBI:88618; CHEBI:88921; HMDB0013825; HMDB0031737; HMDB0031738; HMDB0032397; HMDB0032528; HMDB0035245; HMDB0035631; HMDB0036023; HMDB0036024; HMDB0038130; HMDB0061831; HMDB0133179; HMDB13825; HMDB31737; HMDB31738; HMDB32397; HMDB32528; HMDB35245; HMDB35631; HMDB36023; HMDB36024; HMDB38130; HMDB61831	C14H22O	-H(-)	100
344	206.082	1	22449.9	0.873011	Acetyl-Phe	C03519; CHEBI:16259; CHEBI:266653; CHEBI:84085; HMDB0000512; HMDB0000860; HMDB0002042; HMDB00512; HMDB0060608; HMDB0061682; HMDB00860; HMDB02042; HMDB60608; HMDB61682	C11H13NO3	-H(-)	100
345	207.03	1	3769.26	0.783596	3-(2H-1,3-benzodioxol-5-yl)-3-oxopropanoic acid	HMDB0129376; HMDB0130546	C10H8O5	-H(-)	100
346	207.049	1	11318.1	0.909286	Methyl 5-(1-Propynyl)-2-thiophenepropanoate	HMDB0034759; HMDB34759	C11H12O2S	-H(-)	100
347	207.065	1	12823.5	0.7552	(R)-2-Benzylsuccinate	C02381; C09816; CHEBI:1220624; CHEBI:16252; CHEBI:400905; CHEBI:86549; HMDB0012127; HMDB0029185; HMDB0034315; HMDB0036055; HMDB0037308; HMDB0038510; HMDB0040892; HMDB0041461; HMDB0041692; HMDB0127491; HMDB0131169; HMDB0133456; HMDB0133458; HMDB0133459; HMDB0133460; HMDB0133461; HMDB0133462; HMDB0133474; HMDB0138526; HMDB0142179; HMDB12127; HMDB29185; HMDB34315; HMDB36055; HMDB37308; HMDB38510; HM…	C11H12O4	-H(-)	81
348	207.086	1	8610.9	0.750235	Ethyl beta-D-glucopyranoside	HMDB0029968; HMDB0033942; HMDB29968; HMDB33942	C8H16O6	-H(-)	71
349	207.102	1	7236.47	0.665203	Isoelemicin	C10451; C16975; C17821; C17846; CHEBI:78309; CHEBI:80837; HMDB0029867; HMDB0029872; HMDB0030150; HMDB0030197; HMDB0030681; HMDB0031469; HMDB0033778; HMDB0034991; HMDB0035224; HMDB0038604; HMDB0040218; HMDB0040225; HMDB0041411; HMDB0124910; HMDB0126246; HMDB0132980; HMDB0132982; HMDB0132984; HMDB0132985; HMDB0133263; HMDB29867; HMDB29872; HMDB30150; HMDB30197; HMDB30681; HMDB31469; HMDB33778; HMDB…	C12H16O3	-H(-)	100
350	207.139	1	16596.8	0.838781	Eremopetasinorol	HMDB0029668; HMDB0031869; HMDB0034672; HMDB0034984; HMDB0035228; HMDB0036686; HMDB0036821; HMDB0036824; HMDB0037776; HMDB0038047; HMDB0038529; HMDB0040233; HMDB0041636; HMDB0132947; HMDB29668; HMDB31869; HMDB34672; HMDB34984; HMDB35228; HMDB36686; HMDB36821; HMDB36824; HMDB37776; HMDB38047; HMDB38529; HMDB40233; HMDB41636	C13H20O2	-H(-)	100
351	208.061	1	5993.95	0.792667	Hydroxyphenylacetylglycine	C05596; C16591; CHEBI:28595; CHEBI:80589; HMDB0000735; HMDB0060367; HMDB00735; HMDB0126552; HMDB0127991; HMDB0131190; HMDB60367	C10H11NO4	-H(-)	100
352	209.045	1	19892.4	0.97484	Vanilpyruvic acid	C05619; CHEBI:2069; HMDB0011714; HMDB0035484; HMDB0125514; HMDB0125515; HMDB0125516; HMDB0127490; HMDB0127946; HMDB0127947; HMDB0132221; HMDB0132228; HMDB0140909; HMDB0141258; HMDB0141331; HMDB0142176; HMDB0142177; HMDB0142178; HMDB0142180; HMDB0142181; HMDB11714; HMDB35484	C10H10O5	-H(-)	100
353	209.094	1	9543.03	0.956485	Aprobarbital	C07826; CHEBI:2791; HMDB0015441; HMDB15441	C10H14N2O3	-H(-)	100
354	209.118	1	10339.6	0.717213	Jasmonic acid	C08491; CHEBI:18292; HMDB0032797; HMDB0032871; HMDB0033102; HMDB0037104; HMDB0037135; HMDB0037642; HMDB0037735; HMDB0037816; HMDB0041573; HMDB32797; HMDB32871; HMDB33102; HMDB37104; HMDB37135; HMDB37642; HMDB37735; HMDB37816; HMDB41573	C12H18O3	-H(-)	100
355	209.155	1	12184.2	0.46961	C13:2	HMDB0030425; HMDB0031014; HMDB0032052; HMDB0032098; HMDB0037286; HMDB0037307; HMDB0037390; HMDB0038249; HMDB0038258; HMDB0038291; HMDB0040232; HMDB0041554; HMDB30425; HMDB31014; HMDB32052; HMDB32098; HMDB37286; HMDB37307; HMDB37390; HMDB38249; HMDB38258; HMDB38291; HMDB40232; HMDB41554	C13H22O2	-H(-)	100
356	210.088	1	4809.82	0.698793	Zalcitabine	C07207; CHEBI:10101; HMDB0015078; HMDB15078	C9H13N3O3	-H(-)	100
357	211.06	1	6660.25	0.795676	Vanillactic acid	C09801; C10674; C11155; CHEBI:1240674; CHEBI:4316; CHEBI:454991; HMDB0000913; HMDB0031704; HMDB0033835; HMDB0033839; HMDB0034493; HMDB0041286; HMDB0041661; HMDB0041663; HMDB0041665; HMDB0060557; HMDB00913; HMDB0125013; HMDB0125520; HMDB0125526; HMDB0125540; HMDB0129354; HMDB0131424; HMDB0133486; HMDB0142083; HMDB31704; HMDB33835; HMDB33839; HMDB34493; HMDB41286; HMDB41661; HMDB41663; HMDB41665; H…	C10H12O5	-H(-)	100
358	211.098	1	26487.7	0.528542	3,4-Methyleneazelaic acid	CHEBI:89902; HMDB0059744; HMDB59744	C11H16O4	-H(-)	100
359	211.134	1	19616.3	0.50217	Cucurbic acid	C16309; CHEBI:19144; HMDB0029388; HMDB0033601; HMDB0035085; HMDB0037326; HMDB0041572; HMDB29388; HMDB33601; HMDB35085; HMDB37326; HMDB41572	C12H20O3	-H(-)	100
360	211.171	1	9170.28	0.759541	10-Undecenyl acetate	HMDB0031017; HMDB0031028; HMDB0031741; HMDB0032792; HMDB0034286; HMDB0037187; HMDB0037226; HMDB0037626; HMDB0037907; HMDB0038078; HMDB0039805; HMDB0040451; HMDB31017; HMDB31028; HMDB31741; HMDB32792; HMDB34286; HMDB37187; HMDB37226; HMDB37626; HMDB37907; HMDB38078; HMDB39805; HMDB40451	C13H24O2	-H(-)	100
361	212.002	1	589088	0.977272	Indoxyl sulfate	CHEBI:43355; HMDB0000682; HMDB0003309; HMDB00682; HMDB03309	C8H7NO4S	-H(-)	100
362	212.075	1	33250.6	0.957857	2-(4-Methyl-5-thiazolyl)ethyl butanoate	CHEBI:10979; HMDB0032418; HMDB0032422; HMDB32418; HMDB32422	C10H15NO2S	-H(-)	100
363	213.018	1	18562.8	0.862855	Deoxyribose 5-phosphate	C00672; C00673; C11437; C16637; CHEBI:16132; CHEBI:16493; CHEBI:28542; CHEBI:48462; HMDB0001031; HMDB0001213; HMDB0001351; HMDB0059654; HMDB0060393; HMDB01031; HMDB01213; HMDB01351; HMDB59654; HMDB60393	C5H11O7P	-H(-)	100
364	213.055	1	5624.62	0.798242	Phenyl salicylate	C14163; CHEBI:34918; CHEBI:72631; HMDB0032018; HMDB0032583; HMDB0041807; HMDB0130049; HMDB32018; HMDB32583; HMDB41807	C13H10O3	-H(-)	85
365	213.113	1	16862.5	0.726221	5-Hexyltetrahydro-2-oxo-3-furancarboxylic acid	HMDB0030984; HMDB0030985; HMDB0030986; HMDB30984; HMDB30985; HMDB30986	C11H18O4	-H(-)	100
366	213.126	1	8113.48	0.806723	Dethiobiotin	C01909; CHEBI:42280; HMDB0003581; HMDB0029030; HMDB0029135; HMDB03581; HMDB29030; HMDB29135	C10H18N2O3	-H(-)	56
367	214.049	1	11603.9	0.842035	Glycerylphosphorylethanolamine	C01233; CHEBI:16929; HMDB0000114; HMDB00114; HMDB0059660; HMDB59660	C5H14NO6P	-H(-)	100
368	214.108	1	3750.57	0.776036	Propenoylcarnitine	HMDB0013124; HMDB0094732; HMDB0094733; HMDB0094734; HMDB0094735; HMDB0094736; HMDB0094737; HMDB0094738; HMDB0094739; HMDB0094740; HMDB0094741; HMDB0094742; HMDB0094743; HMDB0094744; HMDB0094745; HMDB0094746; HMDB0094747; HMDB0094748; HMDB0094749; HMDB0094750; HMDB0094751; HMDB0094752; HMDB0094753; HMDB0094754; HMDB0094755; HMDB0094756; HMDB0094757; HMDB0094758; HMDB0094759; HMDB0094760; HMDB00947…	C10H17NO4	-H(-)	100
369	215.129	1	44362.8	0.962394	Undecanedioic acid	CHEBI:73713; HMDB0000888; HMDB0037137; HMDB00888; HMDB37137	C11H20O4	-H(-)	100
370	216.983	1	6838.4	0.941247	5-Sulfosalicylic acid	C16199; CHEBI:68555; CHEBI:88700; CHEBI:88717; HMDB0011725; HMDB0059968; HMDB0059982; HMDB11725; HMDB59968; HMDB59982	C7H6O6S	-H(-)	50
371	217.108	1	32715.1	0.966359	3-Hydroxysebacic acid	CHEBI:89182; CHEBI:89312; HMDB0000350; HMDB0000424; HMDB0002534; HMDB0029189; HMDB00350; HMDB00424; HMDB02534; HMDB29189	C10H18O5	-H(-)	100
372	218.103	1	160092	0.944881	Pantothenic acid	C00864; CHEBI:46905; HMDB0000210; HMDB00210; HMDB0062717; HMDB62717	C9H17NO5	-H(-)	100
373	219.078	1	6471.47	0.841929	5-Hydroxy-L-tryptophan	C00643; CHEBI:17780; HMDB0000472; HMDB0000504; HMDB0015571; HMDB00472; HMDB00504; HMDB0061174; HMDB15571; HMDB61174	C11H12N2O3	-H(-)	100
374	220.082	1	5522.79	0.829424	N-Acetylgalactosamine	C00140; C00645; C01074; C03878; C05021; CHEBI:17411; CHEBI:28009; CHEBI:28497; CHEBI:38156; CHEBI:40356; CHEBI:506227; CHEBI:63154; HMDB0000212; HMDB0000215; HMDB0000533; HMDB0000803; HMDB0000835; HMDB0000853; HMDB0001129; HMDB0014288; HMDB00212; HMDB00215; HMDB0038751; HMDB00533; HMDB0062641; HMDB0062724; HMDB00803; HMDB00835; HMDB00853; HMDB01129; HMDB14288; HMDB38751; HMDB62641; HMDB62724	C8H15NO6	-H(-)	100
375	221.045	1	14962.2	0.834033	3-(6-hydroxy-7-methoxy-2H-1,3-benzodioxol-5-yl)prop-2-enal	HMDB0128662; HMDB0128663; HMDB0132247; HMDB0132248; HMDB0136673	C11H10O5	-H(-)	100
376	221.066	1	11549.5	0.873354	Ethyl glucuronide	CHEBI:87248; HMDB0010325; HMDB0125202; HMDB0131286; HMDB10325	C8H14O7	-H(-)	100
377	221.083	1	11820.7	0.658552	Monoisobutyl phthalic acid	C10429; C10449; CHEBI:1156602; CHEBI:34698; CHEBI:544678; CHEBI:90038; HMDB0002056; HMDB0013247; HMDB0029226; HMDB0029470; HMDB0030725; HMDB0031668; HMDB0033776; HMDB0034056; HMDB0037130; HMDB0037681; HMDB0038563; HMDB0041379; HMDB0094660; HMDB0127824; HMDB0131283; HMDB0131284; HMDB0131285; HMDB0135689; HMDB0135900; HMDB0135904; HMDB0135906; HMDB02056; HMDB13247; HMDB29226; HMDB29470; HMDB30725; …	C12H14O4	-H(-)	74
378	222.077	1	10866.9	0.910377	N-Acetyl-L-tyrosine	C01657; CHEBI:21563; HMDB0000866; HMDB0013068; HMDB00866; HMDB0094723; HMDB0094724; HMDB0094725; HMDB0094726; HMDB0094727; HMDB13068; HMDB94723; HMDB94724; HMDB94725; HMDB94726; HMDB94727	C11H13NO4	-H(-)	100
379	223.06	1	7624.5	0.797946	Elenolide	C00482; C09506; CHEBI:15714; CHEBI:76350; HMDB0030018; HMDB0032616; HMDB0034069; HMDB0041691; HMDB0127488; HMDB0128183; HMDB0128665; HMDB0128667; HMDB0128668; HMDB0128673; HMDB0128674; HMDB0140920; HMDB0141325; HMDB0142075; HMDB0142169; HMDB0142170; HMDB0142171; HMDB0142172; HMDB0142173; HMDB0142174; HMDB30018; HMDB32616; HMDB34069; HMDB41691	C11H12O5	-H(-)	91
380	223.076	1	5598.08	0.724228	4-Hydroxychalcone	C14231; HMDB0032584; HMDB0135404; HMDB0135599; HMDB0135600; HMDB0135602; HMDB0135603; HMDB0135604; HMDB0135607; HMDB0141385; HMDB0141386; HMDB0141387; HMDB32584	C15H12O2	-H(-)	100
381	223.098	1	12197.3	0.904265	Diplosporin; 1-Methyl-6-phenyl-1H-imidazo[4,5-b]pyridin-2-amine	C16038; CHEBI:76290; HMDB0030680; HMDB0030703; HMDB0032552; HMDB0032663; HMDB0036203; HMDB0040629; HMDB0040890; HMDB0041008; HMDB0124917; HMDB0124919; HMDB0124920; HMDB0125801; HMDB0127761; HMDB0127765; HMDB0135709; HMDB30680; HMDB30703; HMDB32552; HMDB32663; HMDB36203; HMDB40629; HMDB40890; HMDB41008	C12H16O4; C13H12N4	-H(-); -H(-)	100
382	223.107	1	10586.4	-0.038356	Butalbital	CHEBI:102524; HMDB0014386; HMDB14386	C11H16N2O3	-H(-)	39
383	223.134	1	12105.5	0.467017	Epoxyeremopetasinorol	C11512; CHEBI:15929; HMDB0029670; HMDB0032679; HMDB0032689; HMDB0034564; HMDB0036583; HMDB0037244; HMDB0037726; HMDB0037730; HMDB0037736; HMDB0112084; HMDB29670; HMDB32679; HMDB32689; HMDB34564; HMDB36583; HMDB37244; HMDB37726; HMDB37730; HMDB37736	C13H20O3	-H(-)	100
384	223.17	1	20474.9	0.889193	Goshuyic acid	CHEBI:70719; HMDB0000560; HMDB0030426; HMDB0030427; HMDB0031015; HMDB0032053; HMDB0032342; HMDB0032524; HMDB0036424; HMDB0037814; HMDB0038246; HMDB0038259; HMDB0038260; HMDB0039129; HMDB00560; HMDB30426; HMDB30427; HMDB31015; HMDB32053; HMDB32342; HMDB32524; HMDB36424; HMDB37814; HMDB38246; HMDB38259; HMDB38260; HMDB39129	C14H24O2	-H(-)	100
385	224.03	1	22721.4	0.90378	Furazolidone	C07999; CHEBI:5195; HMDB0014752; HMDB0029753; HMDB0032558; HMDB14752; HMDB29753; HMDB32558	C8H7N3O5	-H(-)	39
386	225.113	1	16396.6	0.868317	Allixin	CHEBI:89935; HMDB0040705; HMDB0059729; HMDB40705; HMDB59729	C12H18O4	-H(-)	100
387	225.149	1	12244.7	0.830811	Methyl dihydrojasmonate	CHEBI:89741; HMDB0031740; HMDB0037562; HMDB0040615; HMDB31740; HMDB37562; HMDB40615	C13H22O3	-H(-)	100
388	225.186	1	53799.9	0.955711	C14:1	C08322; C16947; CHEBI:131381; CHEBI:27781; CHEBI:37271; CHEBI:53206; CHEBI:70716; HMDB0000499; HMDB0000521; HMDB0002000; HMDB0005051; HMDB0010732; HMDB0030921; HMDB0031029; HMDB0031073; HMDB0032152; HMDB0032321; HMDB0034561; HMDB0037188; HMDB0037189; HMDB0037227; HMDB0037228; HMDB0037369; HMDB0037633; HMDB0038056; HMDB0040228; HMDB00499; HMDB00521; HMDB0062243; HMDB0062248; HMDB0094671; HMDB02000…	C14H26O2	-H(-)	100
389	226.035	1	3590.72	0.85172	5-(2''-Carboxyethyl)-4,6-Dihydroxypicolinate	C05655; HMDB0006794; HMDB0125157; HMDB0126635; HMDB0130466; HMDB0130477; HMDB06794	C9H9NO6	-H(-)	100
390	226.996	1	64957.3	0.976785	Thiolutin	HMDB0034228; HMDB34228	C8H8N2O2S2	-H(-)	100
391	227.001	1	79466.8	0.806528	{4-[(1E)-3-oxoprop-1-en-1-yl]phenyl}oxidanesulfonic acid	HMDB0135289; HMDB0135292; HMDB0135666	C9H8O5S	-H(-)	100
392	227.093	1	19300.6	0.972169	Propyl propane thiosulfonate	HMDB0032496; HMDB32496	C11H16O5	-H(-)	100
393	227.129	1	25667.5	0.885925	Traumatic acid	C16308; CHEBI:545687; HMDB0000933; HMDB0030994; HMDB00933; HMDB30994	C12H20O4	-H(-)	100
394	227.165	1	17481.5	0.559034	11-Hydroxy-9-tridecenoic acid	HMDB0032367; HMDB0035881; HMDB0036139; HMDB0037212; HMDB0040004; HMDB32367; HMDB35881; HMDB36139; HMDB37212; HMDB40004	C13H24O3	-H(-)	100
395	227.201	1	482229	0.942959	C14:0	C06424; C13798; CHEBI:23580; CHEBI:28875; CHEBI:43722; CHEBI:542954; CHEBI:87490; CHEBI:87570; CHEBI:90062; HMDB0000806; HMDB0002221; HMDB0031072; HMDB0032318; HMDB0032548; HMDB0033788; HMDB0034461; HMDB0036216; HMDB0037312; HMDB0037495; HMDB0038034; HMDB0038969; HMDB0059865; HMDB0061781; HMDB00806; HMDB02221; HMDB31072; HMDB32318; HMDB32548; HMDB33788; HMDB34461; HMDB36216; HMDB37312; HMDB37495;…	C14H28O2	-H(-)	100
396	228.028	1	3773.58	0.837529	5-Phosphoribosylamine	C03090; CHEBI:37737; CHEBI:58681; HMDB0001128; HMDB0002347; HMDB0062576; HMDB01128; HMDB02347; HMDB62576	C5H12NO7P	-H(-)	100
397	228.066	1	3714.81	0.804076	gamma-Fagarine	C10676; CHEBI:521306; HMDB0030195; HMDB0037614; HMDB30195; HMDB37614	C13H11NO3	-H(-)	84
398	228.098	1	6734.89	0.896045	Asparaginyl-Proline	HMDB0028739; HMDB0029012; HMDB28739; HMDB29012	C9H15N3O4	-H(-)	69
399	228.126	1	4386.9	0.881077	Butenylcarnitine	HMDB0013126; HMDB13126	C11H19NO4	-H(-)	50
400	228.161	1	8292.31	0.895608	N-Decanoylglycine	CHEBI:74430; HMDB0013267; HMDB13267	C12H23NO3	-H(-)	100
401	229.108	1	20494.8	0.95062	Dicyclohexyl disulfide	HMDB0041448; HMDB41448	C12H22S2	-H(-)	100
402	229.144	1	30601.9	0.608858	Dodecanedioic acid	C02678; C14523; CHEBI:4676; HMDB0000623; HMDB0030143; HMDB0041613; HMDB0041614; HMDB00623; HMDB30143; HMDB41613; HMDB41614	C12H22O4	-H(-)	100
403	229.156	1	16407.6	0.634001	Isoleucyl-Valine	HMDB0028920; HMDB0028942; HMDB0029130; HMDB0029131; HMDB28920; HMDB28942; HMDB29130; HMDB29131	C11H22N2O3	-H(-)	100
404	229.18	1	9373.63	0.34357	3-[[5-Methyl-2-(1-methylethyl)cyclohexyl]oxy]-1,2-propanediol	HMDB0036133; HMDB0061655; HMDB36133; HMDB61655	C13H26O3	-H(-)	100
405	230.103	1	11478.4	0.914524	Isovalerylglutamic acid	HMDB0000726; HMDB0000953; HMDB00726; HMDB00953	C10H17NO5	-H(-)	100
406	230.997	1	112509	0.970632	2,4-Dihydroxyacetophenone 5-sulfate	HMDB0041646; HMDB0041789; HMDB0125163; HMDB0128010; HMDB0132500; HMDB41646; HMDB41789	C8H8O6S	-H(-)	100
407	231.034	1	11318.3	0.902348	(4-ethyl-2-methoxyphenyl)oxidanesulfonic acid; 4,7-Dihydro-5-(4-methyl-3-pe...	HMDB0038182; HMDB0127988; HMDB38182	C10H16S3; C9H12O5S	-H(-); -H(-)	100
408	231.049	1	6946.22	0.906083	(2E,11Z)-5-[5-(Methylthio)-4-penten-2-ynyl]-2-furanacrolein	HMDB0031070; HMDB31070	C13H12O2S	-H(-)	100
409	231.087	1	14037.7	0.881417	Glycerol 1-propanoate diacetate	HMDB0031640; HMDB31640	C10H16O6	-H(-)	100
410	231.1	1	8390.28	0.899763	N2-Succinyl-L-ornithine	C03415; C15767; CHEBI:102630; CHEBI:27574; CHEBI:49260; HMDB0001199; HMDB0012161; HMDB0028766; HMDB0028873; HMDB0029062; HMDB0029123; HMDB0029393; HMDB01199; HMDB12161; HMDB28766; HMDB28873; HMDB29062; HMDB29123; HMDB29393	C9H16N2O5	-H(-)	77
411	231.136	1	9712.64	0.836651	Spermic acid 2	HMDB0013075; HMDB0028917; HMDB0028939; HMDB0029064; HMDB0029065; HMDB13075; HMDB28917; HMDB28939; HMDB29064; HMDB29065	C10H20N2O4	-H(-)	100
412	232.061	1	6620.15	0.522172	Casimiroin	C10654; HMDB0033349; HMDB33349	C12H11NO4	-H(-)	100
413	233.01	1	24914.4	0.91212	4-[2,2''-Bithiophen-5-yl]-3-butyn-1-ol	C04486; CHEBI:16887; HMDB0034453; HMDB34453	C12H10OS2	-H(-)	100
414	233.046	1	6402.36	0.641151	7-Acetoxy-6-methoxycoumarin	HMDB0034345; HMDB0040408; HMDB0129372; HMDB0136750; HMDB0136751; HMDB0136752; HMDB0136753; HMDB0136754; HMDB34345; HMDB40408	C12H10O5	-H(-)	100
415	233.079	1	7444.56	0.86522	L-beta-aspartyl-L-threonine	CHEBI:73509; HMDB0011169; HMDB0028763; HMDB0028828; HMDB0029038; HMDB0029057; HMDB0029158; HMDB11169; HMDB28763; HMDB28828; HMDB29038; HMDB29057; HMDB29158	C8H14N2O6	-H(-)	100
416	233.118	1	5526.36	0.721679	(10S,11S)-Pterosin C	HMDB0030763; HMDB0036046; HMDB0036607; HMDB0038218; HMDB0133171; HMDB0133172; HMDB0133173; HMDB0133174; HMDB0133175; HMDB0133176; HMDB0133177; HMDB30763; HMDB36046; HMDB36607; HMDB38218	C14H18O3	-H(-)	100
417	233.154	1	25606.5	0.124956	Valerenic acid	C09743; C16942; C16949; C17489; C17492; C17504; CHEBI:80811; HMDB0030016; HMDB0031349; HMDB0032081; HMDB0033252; HMDB0033253; HMDB0033960; HMDB0034562; HMDB0034742; HMDB0034956; HMDB0035202; HMDB0035407; HMDB0035408; HMDB0035413; HMDB0035639; HMDB0035794; HMDB0035869; HMDB0035889; HMDB0035935; HMDB0036035; HMDB0036390; HMDB0036392; HMDB0036427; HMDB0036449; HMDB0036466; HMDB0036647; HMDB0037038; …	C15H22O2	-H(-)	100
418	234.064	1	2685.31	0.647509	6-Succinoaminopurine	HMDB0013204; HMDB13204	C9H9N5O3	-H(-)	100
419	234.079	1	3235.94	0.747037	3-Oxo-carbofuran	HMDB0032776; HMDB32776	C12H13NO4	-H(-)	53
420	235.061	1	5493.54	0.815082	Dillapional	HMDB0030582; HMDB0030858; HMDB0033096; HMDB0040407; HMDB0128676; HMDB0137293; HMDB30582; HMDB30858; HMDB33096; HMDB40407	C12H12O5	-H(-)	100
421	235.098	1	5868.83	0.834172	Ethyl vanillin isobutyrate	CHEBI:133199; HMDB0037683; HMDB0060564; HMDB0124833; HMDB0135908; HMDB0140425; HMDB37683; HMDB60564	C13H16O4	-H(-)	100
422	235.109	1	4475.86	0.686682	Hexobarbital	C11723; CHEBI:5706; HMDB0015444; HMDB0028694; HMDB0028988; HMDB0060855; HMDB0062497; HMDB15444; HMDB28694; HMDB28988; HMDB60855; HMDB62497	C12H16N2O3	-H(-)	100
423	235.134	1	8471.86	0.700101	Heptyl 4-hydroxybenzoate	C14718; CHEBI:17879; HMDB0034462; HMDB0040778; HMDB34462; HMDB40778	C14H20O3	-H(-)	100
424	235.17	1	25954.6	0.842765	Capsidiol	C09627; C16946; C17493; CHEBI:28283; CHEBI:545749; HMDB0002352; HMDB0030891; HMDB0030916; HMDB0030920; HMDB0031348; HMDB0032048; HMDB0032292; HMDB0032681; HMDB0033083; HMDB0033104; HMDB0034714; HMDB0034722; HMDB0035032; HMDB0035040; HMDB0035127; HMDB0035147; HMDB0035301; HMDB0035648; HMDB0035827; HMDB0036446; HMDB0036549; HMDB0036668; HMDB0036680; HMDB0036687; HMDB0037393; HMDB0037906; HMDB003802…	C15H24O2	-H(-)	100
425	236.057	1	7718.14	0.32824	N-Benzoylaspartic acid	HMDB0034251; HMDB0038942; HMDB34251; HMDB38942	C11H11NO5	-H(-)	100
426	236.078	1	3628.6	0.780636	N-(1-Deoxy-1-fructosyl)glycine; 8-[(Aminomethyl)sulfanyl]-6-sulfanyloctanoi...	CHEBI:24108; HMDB0013639; HMDB0037848; HMDB0060278; HMDB13639; HMDB37848; HMDB60278	C8H15NO7; C9H19NO2S2	-H(-); -H(-)	100
427	236.093	1	8616.13	0.910166	Salsoline-1-carboxylate	HMDB0013067; HMDB0032775; HMDB0062175; HMDB0139939; HMDB13067; HMDB32775; HMDB62175	C12H15NO4	-H(-)	100
428	237.04	1	4184.77	0.831959	Benzoylmalic acid	HMDB0039494; HMDB0128679; HMDB0128680; HMDB39494	C11H10O6	-H(-)	100
429	237.126	1	4639.73	0.764207	Secobarbital	CHEBI:9073; HMDB0014562; HMDB0139940; HMDB14562	C12H18N2O3	-H(-)	44
430	237.149	1	23192.4	0.719902	Geranyl acetoacetate	HMDB0038256; HMDB0112083; HMDB38256	C14H22O3	-H(-)	100
431	237.186	1	29407.3	0.889176	Geranyl 3-methylbutanoate	C09652; C16773; C16774; HMDB0029350; HMDB0030428; HMDB0031383; HMDB0031384; HMDB0032054; HMDB0032209; HMDB0032291; HMDB0032343; HMDB0033228; HMDB0034673; HMDB0035287; HMDB0035887; HMDB0036032; HMDB0036730; HMDB0036880; HMDB0037195; HMDB0037279; HMDB0037284; HMDB0038136; HMDB0038138; HMDB0038196; HMDB0038197; HMDB0038247; HMDB0038248; HMDB0038250; HMDB0039130; HMDB0039745; HMDB0040273; HMDB0040281…	C15H26O2	-H(-)	100
432	237.221	1	4007.93	0.800286	3-Methylcyclopentadecanone	C06123; CHEBI:17585; HMDB0034181; HMDB0037544; HMDB0060482; HMDB34181; HMDB37544; HMDB60482	C16H30O	-H(-)	76
433	238.058	1	12644	0.787866	9-Carboxymethoxymethylguanine	HMDB0060805; HMDB60805	C8H9N5O4	-H(-)	100
434	238.072	1	6392.17	0.837439	2-{[(3,5-dimethoxyphenyl)(hydroxy)methylidene]amino}acetic acid	HMDB0131468	C11H13NO5	-H(-)	100
435	238.094	1	5509.57	0.642227	N-Gluconyl ethanolamine; Dihydrobiopterin	C00268; C02953; C04244; CHEBI:17248; CHEBI:64277; HMDB0000038; HMDB0002065; HMDB0002215; HMDB00038; HMDB0013031; HMDB0013642; HMDB0032293; HMDB02065; HMDB02215; HMDB13031; HMDB13642; HMDB32293	C8H17NO7; C9H13N5O3	-H(-); -H(-)	100
436	238.892	1	8152.05	0.923437	Trimetaphosphoric acid	C02466; CHEBI:16517; HMDB0059921; HMDB59921	H3O9P3	-H(-)	100
437	239.016	1	21683	0.86892	L-Cystine	C00491; CHEBI:16283; HMDB0000192; HMDB00192	C6H12N2O4S2	-H(-)	100
438	239.035	1	6386.79	0.636719	Dantron	C10312; C10370; CHEBI:3682; CHEBI:37502; HMDB0029752; HMDB0036006; HMDB29752; HMDB36006	C14H8O4	-H(-)	100
439	239.06	1	29788.5	0.712807	Propyl 1-(propylsulfinyl)propyl disulfide	HMDB0033071; HMDB33071	C9H20OS3	-H(-)	100
440	239.093	1	16111.7	0.936326	3-(3,4,5-Trimethoxyphenyl)propanoic acid	CHEBI:41254; CHEBI:583580; HMDB0030254; HMDB0038627; HMDB0041756; HMDB0061112; HMDB0062776; HMDB0125802; HMDB0125804; HMDB0127748; HMDB0127826; HMDB0128672; HMDB0128705; HMDB0128721; HMDB0142074; HMDB30254; HMDB38627; HMDB41756; HMDB61112; HMDB62776	C12H16O5	-H(-)	100
441	239.115	1	12581.7	0.454481	Anserine	C00884; C01262; CHEBI:18323; CHEBI:85981; HMDB0000194; HMDB0000745; HMDB0005769; HMDB00194; HMDB00745; HMDB05769	C10H16N4O3	-H(-)	100
442	239.165	1	20220.7	0.853207	L-Menthyl acetoacetate	HMDB0032369; HMDB32369	C14H24O3	-H(-)	100
443	239.201	1	23987.7	0.888738	C15:1	CHEBI:46643; HMDB0029765; HMDB0032347; HMDB0034455; HMDB0036426; HMDB0037190; HMDB0037211; HMDB0037229; HMDB0038954; HMDB0039715; HMDB0040997; HMDB29765; HMDB32347; HMDB34455; HMDB36426; HMDB37190; HMDB37211; HMDB37229; HMDB38954; HMDB39715; HMDB40997	C15H28O2	-H(-)	100
444	240.002	1	6183.14	0.872445	3-Mercaptolactate-cysteine disulfide	HMDB0006512; HMDB06512	C6H11NO5S2	-H(-)	39
445	240.1	1	5861.95	0.800975	5-Methyldeoxycytidine	C03592; CHEBI:27964; HMDB0002224; HMDB0060750; HMDB02224; HMDB60750	C10H15N3O4	-H(-)	100
446	241.012	1	41858.4	0.891361	Inositol cyclic phosphate	C04299; CHEBI:18426; HMDB0001125; HMDB0011748; HMDB01125; HMDB11748	C6H11O8P	-H(-)	100
447	241.083	1	13389.2	0.742381	Thymidine	C00214; CHEBI:17748; CHEBI:63624; HMDB0000273; HMDB0015394; HMDB00273; HMDB15394	C10H14N2O5	-H(-)	100
448	241.145	1	18223.6	0.719254	2-Carboxy-4-dodecanolide	HMDB0030987; HMDB0038736; HMDB30987; HMDB38736	C13H22O4	-H(-)	100
449	241.181	1	30724.5	0.882844	3-Oxotetradecanoic acid	CHEBI:37270; HMDB0010730; HMDB0030982; HMDB0032370; HMDB10730; HMDB30982; HMDB32370	C14H26O3	-H(-)	100
450	241.217	1	220269	0.859871	C15:0	C16537; CHEBI:32361; CHEBI:39250; CHEBI:42504; CHEBI:447965; HMDB0000826; HMDB0030469; HMDB0032250; HMDB0032328; HMDB0036218; HMDB0036220; HMDB0037306; HMDB0038907; HMDB0040998; HMDB0041588; HMDB0059820; HMDB0059833; HMDB0061707; HMDB00826; HMDB30469; HMDB32250; HMDB32328; HMDB36218; HMDB36220; HMDB37306; HMDB38907; HMDB40998; HMDB41588; HMDB59820; HMDB59833; HMDB61707	C15H30O2	-H(-)	100
451	242.079	1	26053.1	0.947502	Cytidine	C02961; C05711; CHEBI:10565; CHEBI:28680; HMDB0000089; HMDB00089; HMDB0015122; HMDB0030167; HMDB0060478; HMDB15122; HMDB30167; HMDB60478	C9H13N3O5	-H(-)	100
452	242.176	1	53842.5	0.888801	N-Undecanoylglycine	CHEBI:74438; HMDB0013286; HMDB13286	C13H25NO3	-H(-)	100
453	242.996	1	9701.87	0.922371	(2E)-3-[3-(sulfooxy)phenyl]prop-2-enoic acid	HMDB0124975; HMDB0125166; HMDB0127985; HMDB0128093; HMDB0134054	C9H8O6S	-H(-)	100
454	243.026	1	10614.5	0.922376	Fucose 1-phosphate	C02985; CHEBI:28319; HMDB0001265; HMDB01265	C6H13O8P	-H(-)	55
455	243.032	1	9158.8	0.740459	4-phenylbutanic acid-O-sulphate	CHEBI:88699; HMDB0059983; HMDB0133637; HMDB0133640; HMDB0133642; HMDB0133644; HMDB0133646; HMDB0133648; HMDB0133649; HMDB0133651; HMDB0133652; HMDB0133656; HMDB0133658; HMDB0133734; HMDB0133735; HMDB0133737; HMDB0133738; HMDB0133740; HMDB0133741; HMDB0133745; HMDB0133766; HMDB0133768; HMDB0133770; HMDB0133772; HMDB0133774; HMDB0135245; HMDB0135653; HMDB59983	C10H12O5S	-H(-)	100
456	243.05	1	11450.3	0.846854	1-O-Galloylglycerol	HMDB0039177; HMDB39177	C10H12O7	-H(-)	68
457	243.062	1	44026.8	0.973952	Uridine	C00299; C02067; CHEBI:16704; CHEBI:17802; HMDB0000296; HMDB0000767; HMDB0006075; HMDB00296; HMDB00767; HMDB06075	C9H12N2O6	-H(-)	100
458	243.086	1	14437.6	0.940152	threo-Syringoylglycerol	HMDB0031237; HMDB31237	C11H16O6	-H(-)	24
459	243.124	1	19985.9	0.908381	Polyethylene, oxidized	HMDB0032472; HMDB32472	C12H20O5	-H(-)	100
460	243.16	1	22896.6	0.878306	1,11-Undecanedicarboxylic acid	CHEBI:73718; HMDB0002327; HMDB0036141; HMDB0037184; HMDB02327; HMDB36141; HMDB37184	C13H24O4	-H(-)	100
461	243.174	1	13051.2	0.928238	4-Acetyl-6-tert-butyl-1,1-dimethylindane	C17447; HMDB0031867; HMDB0039588; HMDB31867; HMDB39588	C17H24O	-H(-)	48
462	243.196	1	15352.7	0.776304	2-Hydroxymyristic acid	CHEBI:42539; CHEBI:59270; CHEBI:84197; CHEBI:85148; HMDB0002261; HMDB0010731; HMDB0032417; HMDB0059850; HMDB0061656; HMDB0094672; HMDB02261; HMDB10731; HMDB32417; HMDB59850; HMDB61656; HMDB94672	C14H28O3	-H(-)	100
463	244.129	1	6672.85	0.820611	Asparaginyl-Isoleucine	HMDB0028734; HMDB0028735; HMDB0028810; HMDB0028902; HMDB0028924; HMDB0029125; HMDB0029141; HMDB28734; HMDB28735; HMDB28810; HMDB28902; HMDB28924; HMDB29125; HMDB29141	C10H19N3O4	-H(-)	33
464	245.012	1	98988.3	0.966879	3-[3-(Sulfooxy)phenyl]propanoic acid	CHEBI:64414; HMDB0094710; HMDB0125171; HMDB0128001; HMDB0130016; HMDB0134064; HMDB0134069; HMDB0134071; HMDB0134074; HMDB0134080; HMDB0134083; HMDB94710	C9H10O6S	-H(-)	100
465	245.139	1	33592.8	0.893044	3-Hydroxydodecanedioic acid	HMDB0000413; HMDB0031696; HMDB00413; HMDB31696	C12H22O5	-H(-)	100
466	246.097	1	10609.3	0.913209	Malonylcarnitine	C01594; CHEBI:16441; CHEBI:85470; CHEBI:86047; HMDB0002095; HMDB0033699; HMDB0062592; HMDB02095; HMDB33699; HMDB62592	C10H17NO6	-H(-)	100
467	246.112	1	6255.49	0.900465	Glutaminylthreonine; Terbutaline	C07129; CHEBI:9449; HMDB0015009; HMDB0028807; HMDB0029059; HMDB0029075; HMDB15009; HMDB28807; HMDB29059; HMDB29075	C12H19NO3; C9H17N3O5	.Na/H-H(-); -H(-)	20
468	246.992	1	12277.6	0.931023	Vanillic acid 4-sulfate	CHEBI:88847; HMDB0041788; HMDB0125151; HMDB0140929; HMDB41788	C8H8O7S	-H(-)	100
469	247.06	1	22361	0.873357	Coriandrone E	HMDB0029971; HMDB29971	C13H12O5	-H(-)	47
470	247.118	1	8306.24	0.856593	Prenyl glucoside	C09808; HMDB0031876; HMDB0033064; HMDB31876; HMDB33064	C11H20O6	-H(-)	100
471	247.133	1	5181.23	0.838511	(S)-Pterosin A	C09301; HMDB0030757; HMDB0030888; HMDB0030910; HMDB0031378; HMDB0031386; HMDB0031387; HMDB0031970; HMDB0032649; HMDB0033707; HMDB0034123; HMDB0035131; HMDB0035132; HMDB0035223; HMDB0035503; HMDB0035708; HMDB0035903; HMDB0036005; HMDB0036040; HMDB0036641; HMDB0036770; HMDB0036772; HMDB0037022; HMDB0037557; HMDB0037800; HMDB0038326; HMDB0038794; HMDB0039859; HMDB0134144; HMDB0134145; HMDB0134146; H…	C15H20O3	-H(-)	100
472	247.17	1	6506.55	0.678946	C16:4	HMDB0032228; HMDB0036221; HMDB0036640; HMDB0037713; HMDB0037719; HMDB32228; HMDB36221; HMDB36640; HMDB37713; HMDB37719	C16H24O2	-H(-)	100
473	248.079	1	6397	0.865359	S-Acetyldihydrolipoamide	C01136; C16255; CHEBI:16807; CHEBI:50623; HMDB0001526; HMDB0006878; HMDB0006951; HMDB01526; HMDB06878; HMDB06951	C10H19NO2S2	-H(-)	100
474	249.006	1	21954.4	0.91229	3,4-Dihydroxyphenylglycol O-sulfate	CHEBI:89623; HMDB0001474; HMDB0060000; HMDB01474; HMDB60000	C8H10O7S	-H(-)	34
475	249.054	1	9100.58	0.874962	gamma-Glutamylcysteine	C00669; CHEBI:17515; CHEBI:89701; HMDB0001049; HMDB0028774; HMDB0028816; HMDB0029146; HMDB01049; HMDB28774; HMDB28816; HMDB29146	C8H14N2O5S	-H(-)	100
476	249.067	1	39719.5	0.89033	5-Methoxycanthin-6-one	CHEBI:544162; HMDB0030227; HMDB0041064; HMDB30227; HMDB41064	C15H10N2O2	-H(-)	100
477	249.114	1	6958.83	0.855962	Ubiquinone-1	C00399; CHEBI:46234; CHEBI:82625; HMDB0002012; HMDB0032116; HMDB0038804; HMDB0094669; HMDB0133182; HMDB0134155; HMDB0135907; HMDB02012; HMDB32116; HMDB38804; HMDB94669	C14H18O4	-H(-)	100
478	249.134	1	3525.29	0.774555	Isopentyl beta-D-glucoside	HMDB0034750; HMDB34750	C11H22O6	-H(-)	100
479	249.15	1	15282.5	0.724064	Gemfibrozil	C07020; C09711; CHEBI:5296; HMDB0015371; HMDB0030917; HMDB0031901; HMDB0034721; HMDB0035117; HMDB0035137; HMDB0035148; HMDB0035358; HMDB0035760; HMDB0035798; HMDB0036036; HMDB0036037; HMDB0036550; HMDB0036563; HMDB0036664; HMDB0037064; HMDB0037529; HMDB0037559; HMDB0039156; HMDB0039635; HMDB0039644; HMDB0040754; HMDB0061839; HMDB15371; HMDB30917; HMDB31901; HMDB34721; HMDB35117; HMDB35137; HMDB35…	C15H22O3	-H(-)	100
480	249.186	1	15937	0.933664	C16:3	HMDB0035293; HMDB0037631; HMDB0037712; HMDB35293; HMDB37631; HMDB37712	C16H26O2	-H(-)	100
481	250.092	1	3908.32	0.844902	Muramic acid	C06470; CHEBI:28118; HMDB0003254; HMDB0038662; HMDB03254; HMDB38662	C9H17NO7	-H(-)	31
482	251.057	1	7591.94	0.830118	2-O-(Z-p-Hydroxycinnamoyl)-(x)-glyceric acid	HMDB0041195; HMDB0061748; HMDB0128660; HMDB0128661; HMDB0128664; HMDB0137274; HMDB41195; HMDB61748	C12H12O6	-H(-)	100
483	251.069	1	6514.4	0.93492	5-Hydroxy-N-formylkynurenine; Naproxen; 5-Hexyltetrahydro-2-oxo-3-furancarb...	C01517; C05648; C09947; C10253; C18080; CHEBI:2065; CHEBI:7476; HMDB0001923; HMDB0004086; HMDB0030984; HMDB0030985; HMDB0030986; HMDB0033184; HMDB0034130; HMDB0034212; HMDB0035993; HMDB0039097; HMDB0129921; HMDB0131063; HMDB0142155; HMDB0142156; HMDB0142157; HMDB01923; HMDB04086; HMDB30984; HMDB30985; HMDB30986; HMDB33184; HMDB34130; HMDB34212; HMDB35993; HMDB39097	C11H12N2O5; C11H18O4; C14H14O3	-H(-); .K/H-H(-); .Na/H-H(-)	20
484	251.092	1	6102.25	0.844595	1-(2,4,6-Trimethoxyphenyl)-1,3-butanedione	HMDB0030668; HMDB0038551; HMDB0125460; HMDB0137142; HMDB30668; HMDB38551	C13H16O5	-H(-)	100
485	251.113	1	5114.57	0.769596	2,3-Butanediol glucoside	HMDB0040822; HMDB40822	C10H20O7	-H(-)	100
486	251.128	1	10591.8	0.891052	2,2,4,4-Tetramethyl-6-(1-oxobutyl)-1,3,5-cyclohexanetrione	HMDB0033197; HMDB0036047; HMDB0059661; HMDB33197; HMDB36047; HMDB59661	C14H20O4	-H(-)	100
487	251.165	1	14222.2	0.462398	1-Hydroxyepiacorone	HMDB0030918; HMDB0030919; HMDB0032122; HMDB0033149; HMDB0034574; HMDB0035309; HMDB0035597; HMDB0035613; HMDB0035729; HMDB0035767; HMDB0036448; HMDB0036663; HMDB0037063; HMDB0037969; HMDB0038502; HMDB0040685; HMDB0112086; HMDB0112094; HMDB30918; HMDB30919; HMDB32122; HMDB33149; HMDB34574; HMDB35309; HMDB35597; HMDB35613; HMDB35729; HMDB35767; HMDB36448; HMDB36663; HMDB37063; HMDB37969; HMDB38502; …	C15H24O3	-H(-)	100
488	251.201	1	18226	0.907383	C16:2	CHEBI:86147; HMDB0000477; HMDB0029351; HMDB0030429; HMDB0031086; HMDB0032340; HMDB0037805; HMDB0038255; HMDB0039131; HMDB00477; HMDB29351; HMDB30429; HMDB31086; HMDB32340; HMDB37805; HMDB38255; HMDB39131	C16H28O2	-H(-)	100
489	252.087	1	6010.96	0.888808	N-Acetylvanilalanine	CHEBI:88403; HMDB0011716; HMDB0041725; HMDB0062177; HMDB11716; HMDB41725; HMDB62177	C12H15NO5	-H(-)	100
490	253.072	1	6375.36	0.934386	3-(6,7-dimethoxy-2H-1,3-benzodioxol-5-yl)-3-hydroxypropanal	HMDB0128666; HMDB0128669; HMDB0128671; HMDB0128675; HMDB0137285; HMDB0142077	C12H14O6	-H(-)	100
491	253.108	1	9345.75	0.942015	Methyl 3-(2,3-dihydroxy-3-methylbutyl)-4-hydroxybenzoate	HMDB0032796; HMDB32796	C13H18O5	-H(-)	100
492	253.182	1	16748.2	0.905567	Lubiminol	HMDB0029604; HMDB0035780; HMDB0036053; HMDB0036866; HMDB0037197; HMDB0040276; HMDB29604; HMDB35780; HMDB36053; HMDB36866; HMDB37197; HMDB40276	C15H26O3	-H(-)	100
493	253.217	1	997819	0.936901	Hypogeic acid	C08362; CHEBI:28716; CHEBI:35465; CHEBI:37252; CHEBI:59265; HMDB0002186; HMDB0003229; HMDB0010735; HMDB0012328; HMDB0031053; HMDB0031145; HMDB0031711; HMDB0032638; HMDB0033791; HMDB0035877; HMDB0037647; HMDB0038958; HMDB0041422; HMDB0060082; HMDB02186; HMDB03229; HMDB10735; HMDB12328; HMDB31053; HMDB31145; HMDB31711; HMDB32638; HMDB33791; HMDB35877; HMDB37647; HMDB38958; HMDB41422; HMDB60082	C16H30O2	-H(-)	100
494	254.982	1	131622	0.906217	Ascorbic acid-2-sulfate	HMDB0060649; HMDB60649	C6H8O9S	-H(-)	100
495	255.088	1	18984.6	0.902989	3-hydroxy-3-(3,4,5-trimethoxyphenyl)propanoic acid	HMDB0141328; HMDB0141330; HMDB0142079; HMDB0142082	C12H16O6	-H(-)	100
496	255.107	1	7177.72	0.937035	Echothiophate	C06975; CHEBI:4753; HMDB0015190; HMDB15190	C9H23NO3PS	-H(-)	100
497	255.124	1	15836.3	0.942055	1-Methoxy-1-(2,4,5-trimethoxyphenyl)-2-propanol	HMDB0031772; HMDB0040352; HMDB31772; HMDB40352	C13H20O5	-H(-)	100
498	255.233	1	8.14597e+06	0.848316	C16:0	C00249; CHEBI:15756; CHEBI:58966; CHEBI:84849; CHEBI:84890; HMDB0000220; HMDB0002396; HMDB00220; HMDB0031068; HMDB0032065; HMDB0032249; HMDB0032324; HMDB0033166; HMDB0034153; HMDB0036210; HMDB0060083; HMDB02396; HMDB31068; HMDB32065; HMDB32249; HMDB32324; HMDB33166; HMDB34153; HMDB36210; HMDB60083	C16H32O2	-H(-)	72
499	256.192	1	25267.3	0.0272913	N-Lauroylglycine	CHEBI:74441; HMDB0013272; HMDB13272	C14H27NO3	-H(-)	100
500	257.077	1	20383.9	0.922194	Ribothymidine	C05131; CHEBI:45996; CHEBI:89487; HMDB0000884; HMDB0002331; HMDB0004813; HMDB00884; HMDB02331; HMDB04813	C10H14N2O6	-H(-)	100
501	257.103	1	17383.4	0.96885	1,1''-(Tetrahydro-6a-hydroxy-2,3a,5-trimethylfuro[2,3-d]-1,3-dioxole-2,5-di...	HMDB0032527; HMDB32527	C12H18O6	-H(-)	100
502	258.097	1	4584.42	0.831193	Fumarycarnitine	HMDB0013134; HMDB0032769; HMDB13134; HMDB32769	C11H17NO6	-H(-)	34
503	258.145	1	7026.32	0.82351	Glutaminylisoleucine	HMDB0028800; HMDB0028801; HMDB0028868; HMDB0028905; HMDB0028921; HMDB0028927; HMDB0028943; HMDB0028952; HMDB28800; HMDB28801; HMDB28868; HMDB28905; HMDB28921; HMDB28927; HMDB28943; HMDB28952	C11H21N3O4	-H(-)	100
504	258.992	1	49029	0.933203	Caffeic acid 3-sulfate	CHEBI:90242; HMDB0041706; HMDB0041708; HMDB0125409; HMDB0125831; HMDB0127962; HMDB0134087; HMDB0135272; HMDB41706; HMDB41708	C9H8O7S	-H(-)	100
505	259.022	1	16382.6	0.955021	Hexose P	C00085; C00092; C00103; C00275; C00636; C01094; C01097; C01172; C01177; C02888; C03267; C03546; C03862; C04006; C05345; CHEBI:1220424; CHEBI:12350; CHEBI:15946; CHEBI:16077; CHEBI:16084; CHEBI:17719; CHEBI:18105; CHEBI:18169; CHEBI:18384; CHEBI:35374; CHEBI:38342; CHEBI:4170; CHEBI:4251; CHEBI:49728; CHEBI:64838; CHEBI:704854; HMDB0000124; HMDB0000213; HMDB0000645; HMDB0000994; HMDB0001076; HMDB0…	C6H13O9P	-H(-)	100
506	259.093	1	7047.11	0.887097	L-alpha-glutamyl-L-hydroxyproline	HMDB0011161; HMDB0028820; HMDB0028862; HMDB0029403; HMDB11161; HMDB28820; HMDB28862; HMDB29403	C10H16N2O6	-H(-)	100
507	259.119	1	18461.8	0.958838	Glycerol tripropanoate	HMDB0032857; HMDB32857	C12H20O6	-H(-)	100
508	259.13	1	36196.1	0.930504	gamma-Glutamylisoleucine	CHEBI:68433; CHEBI:68434; CHEBI:73506; HMDB0011170; HMDB0011171; HMDB0028822; HMDB0028823; HMDB0028906; HMDB0028928; HMDB0029152; HMDB0029153; HMDB11170; HMDB11171; HMDB28822; HMDB28823; HMDB28906; HMDB28928; HMDB29152; HMDB29153	C11H20N2O5	-H(-)	100
509	259.17	1	4681.49	0.725017	Falcarindiol	C08449; C17552; CHEBI:66471; HMDB0033941; HMDB0034000; HMDB0038781; HMDB0060355; HMDB33941; HMDB34000; HMDB38781; HMDB60355	C17H24O2	-H(-)	100
510	259.182	1	4748.02	0.605228	Ropinirole	C07363; C07564; CHEBI:7862; CHEBI:8888; HMDB0014413; HMDB0015070; HMDB14413; HMDB15070	C16H24N2O	-H(-)	100
511	260.089	1	4635.96	0.89299	Asparaginyl-Glutamic acid	HMDB0028730; HMDB0028751; HMDB0028767; HMDB0028793; HMDB0028814; HMDB0029144; HMDB28730; HMDB28751; HMDB28767; HMDB28793; HMDB28814; HMDB29144	C9H15N3O6	-H(-)	100
512	260.115	1	4793.05	0.858075	Methylmalonylcarnitine; Camelinin	C08334; CHEBI:85473; HMDB0013133; HMDB0033865; HMDB0034777; HMDB0039082; HMDB0061717; HMDB0062785; HMDB13133; HMDB33865; HMDB34777; HMDB39082; HMDB61717; HMDB62785	C11H19NO6; C12H23NOS2	-H(-); -H(-)	100
513	260.15	1	4297.31	0.875838	hydroxyisovaleroyl carnitine	HMDB0062555; HMDB62555	C12H23NO5	-H(-)	100
514	261.074	1	8343.61	0.921148	L-beta-aspartyl-L-glutamic acid	CHEBI:73503; HMDB0011164; HMDB0028752; HMDB0028815; HMDB0029145; HMDB0030413; HMDB0030419; HMDB11164; HMDB28752; HMDB28815; HMDB29145; HMDB30413; HMDB30419	C9H14N2O7	-H(-)	100
515	261.113	1	5289.83	0.850796	5,6-Dihydro-4-methoxy-6-[2-(4-methoxyphenyl)ethyl]-2H-pyran-2-one	HMDB0030549; HMDB0030691; HMDB0035596; HMDB0038399; HMDB0039497; HMDB0124830; HMDB30549; HMDB30691; HMDB35596; HMDB38399; HMDB39497	C15H18O4	-H(-)	100
516	261.133	1	11254.5	0.920671	Phaseolic acid	HMDB0031897; HMDB31897	C12H22O6	-H(-)	82
517	261.149	1	6609.16	0.803333	2,4-bis(3-methylbut-2-en-1-yl)benzene-1,3,5-triol	HMDB0133034; HMDB0133061	C16H22O3	-H(-)	100
518	261.17	1	3512.12	0.889789	Glyceryl 5-hydroxydecanoate	HMDB0032297; HMDB32297	C13H26O5	-H(-)	100
519	262.072	1	4347.83	0.882793	Dimethylthiambutene	CHEBI:59781; HMDB0061719; HMDB61719	C14H17NS2	-H(-)	100
520	262.145	1	2426.94	0.782132	N-(Heptan-4-yl)benzo[d][1,3]dioxole-5-carboxamide	HMDB0032305; HMDB32305	C15H21NO3	-H(-)	100
521	263.006	1	6250.3	0.910913	5,8-Dihydro-6-(4-methyl-3-pentenyl)-1,2,3,4-tetrathiocin	HMDB0038142; HMDB38142	C10H16S4	-H(-)	100
522	263.021	1	5816.2	0.876868	3-Methoxy-4-hydroxyphenylethyleneglycol sulfate	CHEBI:1091015; HMDB0000559; HMDB0001985; HMDB0003332; HMDB00559; HMDB01985; HMDB03332	C9H12O7S	-H(-)	14
523	263.093	1	9653.96	0.565682	1''-Acetoxyeugenol acetate	HMDB0036544; HMDB36544	C14H16O5	-H(-)	100
524	263.113	1	4831.51	0.776443	Ilicifolinoside A	HMDB0041186; HMDB0041187; HMDB41186; HMDB41187	C11H20O7	-H(-)	100
525	263.129	1	5697.61	0.775586	gamma-CEHC	C06082; C09600; CHEBI:18743; CHEBI:581942; CHEBI:62426; HMDB0001931; HMDB0030102; HMDB0031972; HMDB0033227; HMDB0033661; HMDB0034719; HMDB0035140; HMDB0035715; HMDB0035805; HMDB0035874; HMDB0036043; HMDB0036045; HMDB0036093; HMDB0036125; HMDB0036130; HMDB0036135; HMDB0036202; HMDB0036773; HMDB0036931; HMDB0037055; HMDB0037528; HMDB0038156; HMDB0040119; HMDB0041227; HMDB0041284; HMDB0124832; HMDB0…	C15H20O4	-H(-)	100
526	263.149	1	9506.74	0.272386	Hexyl glucoside	HMDB0031688; HMDB31688	C12H24O6	-H(-)	100
527	263.165	1	10642.7	0.8421	12-Oxo-2,3-dinor-10,15-phytodienoic acid	CHEBI:88829; HMDB0032090; HMDB0061935; HMDB32090; HMDB61935	C16H24O3	-H(-)	100
528	263.201	1	3892.59	0.829747	Cedryl acetate	CHEBI:602138; HMDB0035910; HMDB0036153; HMDB0037218; HMDB0037224; HMDB0037273; HMDB0039630; HMDB0240268; HMDB35910; HMDB36153; HMDB37218; HMDB37224; HMDB37273; HMDB39630	C17H28O2	-H(-)	100
529	265.047	1	13248.6	0.86516	Methoxybrassinin	C08506; HMDB0033351; HMDB0040790; HMDB33351; HMDB40790	C12H14N2OS2	-H(-)	100
530	265.061	1	6853.81	0.920092	Carbamazepine-O-quinone	C16606; HMDB0060566; HMDB60566	C15H10N2O3	-H(-)	100
531	265.108	1	46722.4	0.882637	3'',4'',5''-Trimethoxycinnamyl alcohol acetate	HMDB0040891; HMDB0041582; HMDB0125455; HMDB0133195; HMDB0133196; HMDB0133197; HMDB0133198; HMDB40891; HMDB41582	C14H18O5	-H(-)	100
532	265.18	1	19251.3	0.928959	4-Hydroxy-3-methoxy-2,10-bisaboladien-9-one	CHEBI:89569; HMDB0033917; HMDB0060055; HMDB0112085; HMDB0112088; HMDB0112089; HMDB0112092; HMDB0112097; HMDB33917; HMDB60055	C16H26O3	-H(-)	100
533	265.217	1	8026.71	0.82917	Methyl 2E,4Z-hexadecadienoate	HMDB0031050; HMDB31050	C17H30O2	-H(-)	100
534	265.253	1	2987.37	0.879986	9-Octadecenal	CHEBI:417823; HMDB0030965; HMDB0037517; HMDB30965; HMDB37517	C18H34O	-H(-)	100
535	266.052	1	2835.03	0.828703	2-Amino-4-oxo-6-(1'',2''-dioxoprolyl)-7,8-dihydroxypteridine	C05255; HMDB0001410; HMDB01410	C9H9N5O5	-H(-)	63
536	267.124	1	11939.1	0.933928	Kamahine C	HMDB0038935; HMDB0061643; HMDB38935; HMDB61643	C14H20O5	-H(-)	100
537	267.16	1	17153.4	0.885329	4,11,13,15-Tetrahydroridentin B	HMDB0036150; HMDB0038153; HMDB0038154; HMDB0038165; HMDB0038503; HMDB0060570; HMDB0240213; HMDB36150; HMDB38153; HMDB38154; HMDB38165; HMDB38503; HMDB60570	C15H24O4	-H(-)	100
538	267.213	1	3907	0.933136	anhydroretinol	HMDB0062447; HMDB62447	C20H28	-H(-)	47
539	267.233	1	66908.9	0.892645	Cyclohexaneundecanoic acid	C12100; C16536; CHEBI:75094; CHEBI:80550; CHEBI:84328; HMDB0030997; HMDB0031046; HMDB0040888; HMDB0060038; HMDB0061858; HMDB0062437; HMDB0062542; HMDB30997; HMDB31046; HMDB40888; HMDB60038; HMDB61858; HMDB62437; HMDB62542	C17H32O2	-H(-)	100
540	268.157	1	4124.26	0.812537	Rizatriptan	CHEBI:48273; HMDB0015088; HMDB15088	C15H19N5	-H(-)	100
541	269.088	1	86267.2	0.95905	D-erythro-L-galacto-Nonulose	HMDB0029955; HMDB29955	C9H18O9	-H(-)	100
542	269.176	1	17620.1	0.868427	Ethylene brassylate	HMDB0040459; HMDB40459	C15H26O4	-H(-)	100
543	269.212	1	60133.8	0.714872	3-Oxohexadecanoic acid	CHEBI:37251; HMDB0010733; HMDB0030972; HMDB0030973; HMDB0030978; HMDB10733; HMDB30972; HMDB30973; HMDB30978	C16H30O3	-H(-)	100
544	269.248	1	255755	0.808642	Heptadecanoic acid	C16995; CHEBI:32365; CHEBI:70838; CHEBI:84874; HMDB0002259; HMDB0031067; HMDB0034131; HMDB0037372; HMDB0040392; HMDB0040598; HMDB0059870; HMDB0061709; HMDB0061859; HMDB02259; HMDB31067; HMDB34131; HMDB37372; HMDB40392; HMDB40598; HMDB59870; HMDB61709; HMDB61859	C17H34O2	-H(-)	100
545	270.135	1	3864.86	0.736341	2-(3-Carboxy-3-(methylammonio)propyl)-L-histidine	C04692; CHEBI:16475; HMDB0011654; HMDB11654	C11H19N4O4	-H(-)	74
546	271.191	1	16101.5	0.856365	7(14)-Bisabolene-2,3,10,11-tetrol	HMDB0035918; HMDB35918	C15H28O4	-H(-)	100
547	271.227	1	47804.1	0.90743	16-Hydroxy hexadecanoic acid	C18218; CHEBI:37248; CHEBI:38247; CHEBI:55328; CHEBI:75972; HMDB0006294; HMDB0010734; HMDB0031057; HMDB0061658; HMDB0062548; HMDB0112184; HMDB0112185; HMDB0112186; HMDB0112187; HMDB0112188; HMDB0112189; HMDB0112190; HMDB0112191; HMDB0112192; HMDB06294; HMDB10734; HMDB31057; HMDB61658; HMDB62548	C16H32O3	-H(-)	100
548	273.008	1	5887.54	0.914682	Ferulic acid 4-sulfate	CHEBI:133508; HMDB0029200; HMDB0041748; HMDB0127955; HMDB0131141; HMDB29200; HMDB41748	C10H10O7S	-H(-)	100
549	273.077	1	4155.39	0.950528	Phloretin	C00774; C08929; C08948; C09320; C09952; C12128; CHEBI:17276; CHEBI:31028; CHEBI:849976; CHEBI:891043; HMDB0003306; HMDB0030377; HMDB0030541; HMDB0030634; HMDB0030635; HMDB0030744; HMDB0030754; HMDB0030822; HMDB0030823; HMDB0030949; HMDB0033017; HMDB0033333; HMDB0033590; HMDB0037232; HMDB0037760; HMDB0040828; HMDB0041654; HMDB0041685; HMDB0041695; HMDB0127723; HMDB0129330; HMDB0129349; HMDB0130499…	C15H14O5	-H(-)	100
550	273.149	1	7574.74	0.933098	1b-Furanoeudesm-4(15)-en-1-ol acetate	C17560; C18131; CHEBI:61122; HMDB0032697; HMDB0033090; HMDB0038939; HMDB0040926; HMDB0060354; HMDB0060388; HMDB32697; HMDB33090; HMDB38939; HMDB40926; HMDB60354; HMDB60388	C17H22O3	-H(-)	100
551	273.171	1	20539.3	0.862168	3-Hydroxytetradecanedioic acid	HMDB0000394; HMDB00394	C14H26O5	-H(-)	100
552	274.048	1	4838.51	0.947904	Paraoxon	C06606; CHEBI:27827; HMDB0013035; HMDB13035	C10H14NO6P	-H(-)	100
553	274.105	1	23193.6	0.918604	Norophthalmic acid	C05283; CHEBI:73707; CHEBI:73847; HMDB0005766; HMDB0011738; HMDB0028796; HMDB0028817; HMDB0028833; HMDB0029147; HMDB05766; HMDB11738; HMDB28796; HMDB28817; HMDB28833; HMDB29147	C10H17N3O6	-H(-)	100
554	274.141	1	15211.7	0.844004	Epsilon-(gamma-Glutamyl)-lysine	C04700; CHEBI:73521; CHEBI:88494; HMDB0003869; HMDB0004207; HMDB0028824; HMDB0028950; HMDB0029154; HMDB03869; HMDB04207; HMDB28824; HMDB28950; HMDB29154	C11H21N3O5	-H(-)	100
555	275.022	1	4721.68	0.919754	Dihydroferulic acid 4-sulfate	HMDB0041724; HMDB0131144; HMDB41724	C10H12O7S	-H(-)	100
556	275.038	1	9239.2	0.220564	Suprofen S-oxide	HMDB0060924; HMDB0060925; HMDB60924; HMDB60925	C14H12O4S	-H(-)	100
557	275.1	1	10031.2	0.928636	5-Amino-6-ribitylamino uracil	C04732; CHEBI:15934; HMDB0011106; HMDB11106	C9H16N4O6	-H(-)	100
558	275.165	1	6941.86	0.643502	Cyclandelate	C10494; CHEBI:3988; HMDB0015586; HMDB0031463; HMDB0038938; HMDB0038994; HMDB0040375; HMDB0041201; HMDB0137236; HMDB0137237; HMDB15586; HMDB31463; HMDB38938; HMDB38994; HMDB40375; HMDB41201	C17H24O3	-H(-)	100
559	275.202	1	6363.14	0.758448	19-Norandrosterone	C16300; CHEBI:32389; CHEBI:36412; CHEBI:529214; CHEBI:87333; HMDB0002697; HMDB0004590; HMDB0005886; HMDB0006547; HMDB0032464; HMDB0032672; HMDB0034382; HMDB0062677; HMDB02697; HMDB04590; HMDB05886; HMDB06547; HMDB32464; HMDB32672; HMDB34382; HMDB62677	C18H28O2	-H(-)	100
560	277.145	1	11195.6	0.912477	alpha-CEHC	C03343; C14214; C15205; CHEBI:17243; CHEBI:34687; CHEBI:626842; CHEBI:79053; HMDB0001518; HMDB0013248; HMDB0013835; HMDB0033244; HMDB0133045; HMDB0133047; HMDB0133048; HMDB0133084; HMDB0133085; HMDB0133086; HMDB0133087; HMDB0133088; HMDB0133089; HMDB0133090; HMDB0133091; HMDB01518; HMDB13248; HMDB13835; HMDB33244	C16H22O4	-H(-)	100
561	277.155	1	8062.58	0.865286	Leucyl-phenylalanine	C11221; CHEBI:111173; CHEBI:383437; HMDB0013243; HMDB0028914; HMDB0028936; HMDB0028998; HMDB0062483; HMDB13243; HMDB28914; HMDB28936; HMDB28998; HMDB62483	C15H22N2O3	-H(-)	100
562	277.183	1	23934.8	0.269546	2-ethyl-1,5-dimethyl-3,3-diphenylpyrrolinium (EDDP)	HMDB0060931; HMDB60931	C20H24N	-H(-)	100
563	277.218	1	109409	0.904666	Alpha-Linolenic acid	C06426; C06427; C08364; CHEBI:27432; CHEBI:28661; CHEBI:38383; CHEBI:86148; HMDB0001388; HMDB0003073; HMDB0030962; HMDB0030963; HMDB0030964; HMDB01388; HMDB03073; HMDB30962; HMDB30963; HMDB30964	C18H30O2	-H(-)	100
564	278.124	1	3835.34	0.867211	N-(1-Deoxy-1-fructosyl)valine	HMDB0037844; HMDB37844	C11H21NO7	-H(-)	100
565	279.16	1	11705	0.895375	Prehumulinic acid	HMDB0030148; HMDB0036979; HMDB0040755; HMDB0041229; HMDB30148; HMDB36979; HMDB40755; HMDB41229	C16H24O4	-H(-)	100
566	279.197	1	14993.6	0.90243	12S-HHT	C20388; CHEBI:63977; HMDB0012535; HMDB0032675; HMDB0036422; HMDB0041388; HMDB0094642; HMDB0112087; HMDB0112095; HMDB0112098; HMDB12535; HMDB32675; HMDB36422; HMDB41388; HMDB94642	C17H28O3	-H(-)	100
567	279.233	1	1.34539e+06	0.897347	C18:2	C01595; C04056; CHEBI:17351; CHEBI:32798; CHEBI:75108; CHEBI:82749; HMDB0000673; HMDB0003797; HMDB0005047; HMDB0005048; HMDB0006270; HMDB0029800; HMDB0030430; HMDB0031051; HMDB0031097; HMDB0061864; HMDB0062238; HMDB0062784; HMDB00673; HMDB03797; HMDB05047; HMDB05048; HMDB06270; HMDB29800; HMDB30430; HMDB31051; HMDB31097; HMDB61864; HMDB62238; HMDB62784	C18H32O2	-H(-)	93
568	280.104	1	4217.72	0.910808	N-(1-Deoxy-1-fructosyl)threonine	HMDB0037843; HMDB37843	C10H19NO8	-H(-)	100
569	281.09	1	8115.28	0.781931	1-Methylinosine	CHEBI:19065; HMDB0002721; HMDB02721	C11H14N4O5	-H(-)	100
570	281.104	1	12698.2	0.908328	12-Hydroxynevirapine	CHEBI:155605; HMDB0013911; HMDB0013912; HMDB0013913; HMDB0013914; HMDB13911; HMDB13912; HMDB13913; HMDB13914	C15H14N4O2	-H(-)	100
571	281.119	1	11629.8	0.717757	Isoeugenol phenylacetate	HMDB0037278; HMDB37278	C18H18O3	-H(-)	100
572	281.14	1	17511.5	0.861625	Octyl gallate	C15971; CHEBI:23758; CHEBI:83631; HMDB0033375; HMDB0034941; HMDB0034983; HMDB0035846; HMDB0038660; HMDB0038661; HMDB0038989; HMDB0039241; HMDB0041324; HMDB33375; HMDB34941; HMDB34983; HMDB35846; HMDB38660; HMDB38661; HMDB38989; HMDB39241; HMDB41324	C15H22O5	-H(-)	100
573	281.16	1	7464.75	0.737444	Hexaethylene glycol	CHEBI:49793; HMDB0061822; HMDB61822	C12H26O7	-H(-)	100
574	281.176	1	14948.9	0.893941	Lactapiperanol C	HMDB0033630; HMDB0062365; HMDB0062366; HMDB33630; HMDB62365; HMDB62366	C16H26O4	-H(-)	100
575	282.112	1	7280.99	0.924806	N-Phenylacetylphenylalanine	C01735; CHEBI:16315; CHEBI:65665; CHEBI:975589; HMDB0002372; HMDB0003563; HMDB0030191; HMDB0032845; HMDB0034669; HMDB0039521; HMDB0139467; HMDB02372; HMDB03563; HMDB30191; HMDB32845; HMDB34669; HMDB39521	C17H17NO3	-H(-)	60
576	283.083	1	61146.2	0.949141	p-Cresol glucuronide	CHEBI:87986; HMDB0011686; HMDB0034618; HMDB0038492; HMDB11686; HMDB34618; HMDB38492	C13H16O7	-H(-)	100
577	283.265	1	7.18444e+06	0.653073	C18:0	C01530; C20356; CHEBI:1305874; CHEBI:28842; CHEBI:84932; HMDB0000827; HMDB0029811; HMDB0031066; HMDB0061946; HMDB00827; HMDB29811; HMDB31066; HMDB61946	C18H36O2	-H(-)	73
578	284.089	1	22079	0.951558	N4-Acetylcytidine	CHEBI:70989; HMDB0005923; HMDB05923	C11H15N3O6	-H(-)	100
579	284.123	1	14654.4	0.91495	Isothipendyl	HMDB0015692; HMDB15692	C16H19N3S	-H(-)	100
580	284.225	1	15987.3	0.302932	Myristoylglycine	CHEBI:87142; HMDB0013250; HMDB13250	C16H31NO3	-H(-)	17
581	285.061	1	8475.79	0.920916	3''-Methoxyfukiic acid	CHEBI:88743; HMDB0029498; HMDB0041272; HMDB0059998; HMDB0124997; HMDB0125471; HMDB0135181; HMDB29498; HMDB41272; HMDB59998	C12H14O8	-H(-)	100
582	285.077	1	6914.37	0.845596	Melilotocarpan B	C09282; C09833; C10274; CHEBI:1034151; CHEBI:28927; CHEBI:67376; CHEBI:714247; HMDB0029527; HMDB0029870; HMDB0030090; HMDB0030622; HMDB0030793; HMDB0030807; HMDB0030852; HMDB0031420; HMDB0031620; HMDB0033291; HMDB0033309; HMDB0034011; HMDB0034012; HMDB0034114; HMDB0034115; HMDB0034438; HMDB0037320; HMDB0037322; HMDB0037489; HMDB0038448; HMDB0041726; HMDB0126052; HMDB0129957; HMDB0130322; HMDB0130…	C16H14O5	-H(-)	100
583	285.097	1	9703.17	0.944426	Salicin	C01451; C03351; CHEBI:17069; CHEBI:17814; HMDB0003546; HMDB0034023; HMDB0038331; HMDB0038964; HMDB03546; HMDB34023; HMDB38331; HMDB38964	C13H18O7	-H(-)	61
584	285.114	1	11097.2	0.923776	4''-Hydroxy-5,7-dimethoxyflavan	C10526; HMDB0030152; HMDB0030521; HMDB0034024; HMDB0041168; HMDB0041169; HMDB0041671; HMDB0041680; HMDB0126611; HMDB0130384; HMDB0130572; HMDB0132858; HMDB0132908; HMDB0133974; HMDB30152; HMDB30521; HMDB34024; HMDB41168; HMDB41169; HMDB41671; HMDB41680	C17H18O4	-H(-)	67
585	285.161	1	9838.83	0.901097	10-alpha-methoxy-9,10-dihydrolysergol	HMDB0060995; HMDB60995	C17H22N2O2	-H(-)	100
586	285.207	1	24323.1	0.870655	Hexadecanedioic acid	C19615; CHEBI:73722; HMDB0000672; HMDB0041287; HMDB0059777; HMDB00672; HMDB41287; HMDB59777	C16H30O4	-H(-)	100
587	285.244	1	11951.4	0.954261	Avocadene	CHEBI:582699; HMDB0031042; HMDB0061663; HMDB31042; HMDB61663	C17H34O3	-H(-)	100
588	287.165	1	8101.23	0.88876	Estriol	C05141; C05301; C14209; C17561; CHEBI:1150237; CHEBI:27974; CHEBI:28744; CHEBI:87598; CHEBI:87620; HMDB0000153; HMDB0000338; HMDB0000347; HMDB0000356; HMDB0000431; HMDB0003962; HMDB0005896; HMDB00153; HMDB00338; HMDB00347; HMDB00356; HMDB0040864; HMDB00431; HMDB0060353; HMDB0060999; HMDB0062741; HMDB03962; HMDB05896; HMDB40864; HMDB60353; HMDB60999; HMDB62741	C18H24O3	-H(-)	100
589	287.186	1	8327.75	0.725586	6-Hydroxypentadecanedioic acid	HMDB0031885; HMDB31885	C15H28O5	-H(-)	100
590	287.201	1	4308.58	0.914403	Dehydroepiandrosterone	C00674; C01227; C03772; CHEBI:15994; CHEBI:16985; CHEBI:220467; CHEBI:42534; CHEBI:87331; HMDB0000077; HMDB0000234; HMDB0000628; HMDB0000899; HMDB0003769; HMDB0005962; HMDB0006035; HMDB00077; HMDB0011608; HMDB00234; HMDB0036205; HMDB00628; HMDB00899; HMDB03769; HMDB05962; HMDB06035; HMDB11608; HMDB36205	C19H28O2	-H(-)	100
591	288.124	1	10540.9	0.70458	Benzoyl ecgonine	CHEBI:41001; HMDB0041836; HMDB0041955; HMDB41836; HMDB41955	C16H19NO4	-H(-)	100
592	289.092	1	5256.6	0.904844	Osmundalin	HMDB0031304; HMDB0032992; HMDB31304; HMDB32992	C12H18O8	-H(-)	100
593	289.143	1	6196.96	0.875947	[6]-Dehydrogingerdione	C09492; C17554; CHEBI:6390; HMDB0029474; HMDB0036771; HMDB0039949; HMDB0060380; HMDB0134973; HMDB29474; HMDB36771; HMDB39949; HMDB60380	C17H22O4	-H(-)	87
594	289.165	1	7235.48	0.849717	1-Octen-3-yl glucoside	HMDB0032959; HMDB32959	C14H26O6	-H(-)	100
595	289.181	1	6699.5	0.878206	(9Z,11E,13E,15Z)-4-Oxo-9,11,13,15-octadecatetraenoic acid	HMDB0031098; HMDB0061861; HMDB31098; HMDB61861	C18H26O3	-H(-)	100
596	291.051	1	4568.84	0.951004	Cordeauxione	HMDB0034310; HMDB34310	C14H12O7	-H(-)	100
597	291.07	1	6282.44	0.870888	(1,3-diphenylpropoxy)sulfonic acid	HMDB0135230; HMDB0135553; HMDB0135583; HMDB0135585	C15H16O4S	-H(-)	100
598	291.098	1	7554.14	0.830691	(2S,4S)-Monatin	HMDB0041309; HMDB41309	C14H16N2O5	-H(-)	100
599	291.124	1	7001.87	0.790479	11,12-Dimethoxydihydrokawain	CHEBI:110179; CHEBI:132606; HMDB0030767; HMDB0037774; HMDB0037775; HMDB0094645; HMDB30767; HMDB37774; HMDB37775; HMDB94645	C16H20O5	-H(-)	100
600	291.16	1	7959.06	0.72948	9-Acetoxyfukinanolide	C10459; HMDB0034658; HMDB0034738; HMDB0034930; HMDB0035687; HMDB0036693; HMDB0039275; HMDB0041249; HMDB0137254; HMDB0137256; HMDB34658; HMDB34738; HMDB34930; HMDB35687; HMDB36693; HMDB39275; HMDB41249	C17H24O4	-H(-)	100
601	291.232	1	4140.31	0.730711	3b,17b-Dihydroxyetiocholane	C03852; C07632; C12525; CHEBI:18329; CHEBI:27727; CHEBI:36713; CHEBI:36714; CHEBI:36715; CHEBI:428186; HMDB0000369; HMDB0000383; HMDB0000412; HMDB0000458; HMDB0000493; HMDB0000495; HMDB0000551; HMDB0000554; HMDB00369; HMDB00383; HMDB00412; HMDB00458; HMDB00493; HMDB00495; HMDB00551; HMDB00554; HMDB0060437; HMDB60437	C19H32O2	-H(-)	100
602	292.13	1	3396.49	0.819534	Glutaminylphenylalanine	HMDB0028804; HMDB0028993; HMDB0029009; HMDB28804; HMDB28993; HMDB29009	C14H19N3O4	-H(-)	100
603	292.14	1	5777	0.891105	N-(1-Deoxy-1-fructosyl)leucine	HMDB0037840; HMDB0039780; HMDB37840; HMDB39780	C12H23NO7	-H(-)	100
604	293.103	1	7465.26	0.855776	Cyclocalopin F	HMDB0039825; HMDB39825	C15H18O6	-H(-)	100
605	293.114	1	12013.2	0.919331	gamma-Glutamylphenylalanine	C11045; CHEBI:2877; CHEBI:89582; HMDB0000594; HMDB0001894; HMDB0028826; HMDB0028875; HMDB0028994; HMDB0029106; HMDB0029156; HMDB0029562; HMDB0031865; HMDB0038514; HMDB00594; HMDB01894; HMDB28826; HMDB28875; HMDB28994; HMDB29106; HMDB29156; HMDB29562; HMDB31865; HMDB38514	C14H18N2O5	-H(-)	100
606	293.139	1	8676.29	0.859542	Tocopheronic acid	CHEBI:132607; HMDB0030555; HMDB0094679; HMDB30555; HMDB94679	C16H22O5	-H(-)	100
607	293.177	1	69574.3	0.887241	Gingerol	C09709; C10462; HMDB0005783; HMDB0034779; HMDB0035722; HMDB0035754; HMDB0040646; HMDB05783; HMDB34779; HMDB35722; HMDB35754; HMDB40646	C17H26O4	-H(-)	100
608	293.212	1	13489.7	0.867138	13-OxoODE	C14765; C14766; C16346; C19827; CHEBI:60956; CHEBI:68947; CHEBI:72641; CHEBI:72842; CHEBI:80463; CHEBI:88438; CHEBI:88441; CHEBI:88460; CHEBI:88462; HMDB0004668; HMDB0004669; HMDB0010200; HMDB0010203; HMDB0010206; HMDB0010220; HMDB0010224; HMDB0011108; HMDB0029786; HMDB0029969; HMDB0030950; HMDB0030995; HMDB0031088; HMDB0031103; HMDB0031934; HMDB0034586; HMDB0036832; HMDB0039603; HMDB0061644; HMD…	C18H30O3	-H(-)	100
609	295.153	1	20988.5	0.963474	Ovalicin	C09674; HMDB0038120; HMDB0039376; HMDB0041551; HMDB38120; HMDB39376; HMDB41551	C16H24O5	-H(-)	36
610	295.191	1	11748.9	0.901802	Tanacetol B	HMDB0035075; HMDB0038798; HMDB0134775; HMDB35075; HMDB38798	C17H28O4	-H(-)	100
611	295.227	1	29477.3	0.907835	13S-hydroxyoctadecadienoic acid	C14762; C14767; C14825; C14826; CHEBI:34154; CHEBI:34494; CHEBI:34496; CHEBI:38299; CHEBI:595882; CHEBI:72651; HMDB0004667; HMDB0004670; HMDB0004701; HMDB0004702; HMDB0006939; HMDB0010223; HMDB0029796; HMDB0029978; HMDB0029998; HMDB0061708; HMDB0062652; HMDB0112194; HMDB04667; HMDB04670; HMDB04701; HMDB04702; HMDB06939; HMDB10223; HMDB29796; HMDB29978; HMDB29998; HMDB61708; HMDB62652	C18H32O3	-H(-)	100
612	295.264	1	16943.5	0.853845	10Z-Nonadecenoic acid	CHEBI:83051; HMDB0013622; HMDB0035575; HMDB0062543; HMDB0062658; HMDB13622; HMDB35575; HMDB62543; HMDB62658	C19H36O2	-H(-)	100
613	296.101	1	7333.33	0.9177	1-Methylguanosine	C04545; CHEBI:19062; CHEBI:19702; CHEBI:63612; CHEBI:70867; HMDB0001563; HMDB0005862; HMDB0006038; HMDB0015401; HMDB01563; HMDB05862; HMDB06038; HMDB15401	C11H15N5O5	-H(-)	84
614	297.087	1	7050.7	0.924636	Amlexanox	CHEBI:31205; HMDB0015160; HMDB15160	C16H14N2O4	-H(-)	61
615	297.135	1	20668.4	0.91609	Toxin T2 tetrol	HMDB0036159; HMDB0037560; HMDB36159; HMDB37560	C15H22O6	-H(-)	100
616	297.169	1	22029.8	0.941511	Artemether	CHEBI:195280; HMDB0015643; HMDB15643	C16H26O5	-H(-)	38
617	297.243	1	120947	0.848989	3-Oxooctadecanoic acid	C08365; CHEBI:50576; CHEBI:85639; CHEBI:85661; HMDB0010736; HMDB0030979; HMDB0030980; HMDB0030981; HMDB0031127; HMDB0034074; HMDB0034297; HMDB0061650; HMDB10736; HMDB30979; HMDB30980; HMDB30981; HMDB31127; HMDB34074; HMDB34297; HMDB61650	C18H34O3	-H(-)	100
618	297.279	1	57322.7	0.702426	C19:0	C16535; C16794; CHEBI:133136; CHEBI:133138; CHEBI:39246; CHEBI:51340; CHEBI:68565; CHEBI:84262; CHEBI:84875; HMDB0000772; HMDB0000795; HMDB0004085; HMDB0034154; HMDB0035474; HMDB0035674; HMDB0035675; HMDB0037397; HMDB0038070; HMDB0061710; HMDB00772; HMDB00795; HMDB04085; HMDB34154; HMDB35474; HMDB35674; HMDB35675; HMDB37397; HMDB38070; HMDB61710	C19H38O2	-H(-)	100
619	299.201	1	22228.8	0.989126	all-trans-Retinoic acid	C00777; C07058; C15493; C16683; CHEBI:15367; CHEBI:50648; CHEBI:6067; HMDB0001852; HMDB0002369; HMDB0006219; HMDB0012329; HMDB0012788; HMDB0012874; HMDB0036564; HMDB0036697; HMDB0036710; HMDB0036711; HMDB0038702; HMDB0041925; HMDB0061925; HMDB01852; HMDB02369; HMDB06219; HMDB12329; HMDB12788; HMDB12874; HMDB36564; HMDB36697; HMDB36710; HMDB36711; HMDB38702; HMDB41925; HMDB61925	C20H28O2	-H(-)	100
620	299.259	1	59608	0.845336	(R)-3-Hydroxy-Octadecanoic acid	CHEBI:136406; CHEBI:136638; CHEBI:19660; CHEBI:85208; HMDB0010737; HMDB0037396; HMDB0061661; HMDB0061662; HMDB0061706; HMDB0062549; HMDB0112180; HMDB0112181; HMDB0112182; HMDB0112183; HMDB0112193; HMDB10737; HMDB37396; HMDB61661; HMDB61662; HMDB61706; HMDB62549	C18H36O3	-H(-)	100
621	300.04	1	9037.57	0.854008	Acetylglucosamine sulfate	C04132; C16265; CHEBI:28132; HMDB0000781; HMDB0000814; HMDB0000841; HMDB00781; HMDB00814; HMDB00841	C8H15NO9S	-H(-)	100
622	300.218	1	9666.08	-0.0421676	2,6 Dimethylheptanoyl carnitine	CHEBI:84095; HMDB0006320; HMDB0013288; HMDB06320; HMDB13288	C16H31NO4	-H(-)	100
623	301.058	1	4266.73	0.867971	Pyrogallol-2-O-glucuronide	CHEBI:89612; HMDB0060017; HMDB0125508; HMDB0125509; HMDB0125510; HMDB0125511; HMDB0125512; HMDB60017	C12H14O9	-H(-)	79
624	301.127	1	11227.7	0.945843	Garcinia lactone dibutyl ester	HMDB0040462; HMDB40462	C14H22O7	-H(-)	19
625	301.165	1	17407.6	0.678025	Glycerol tributanoate	C13870; CHEBI:35020; HMDB0031094; HMDB31094	C15H26O6	-H(-)	100
626	301.217	1	51427.9	0.8966	Eicosapentaenoic acid	C02075; C06428; C07198; C09118; C12077; CHEBI:27436; CHEBI:28364; CHEBI:545914; CHEBI:6039; HMDB0001999; HMDB0003598; HMDB0015655; HMDB0035692; HMDB0036703; HMDB0036709; HMDB0036775; HMDB0036805; HMDB0036811; HMDB0036826; HMDB0038172; HMDB0038687; HMDB0039486; HMDB0041928; HMDB01999; HMDB03598; HMDB15655; HMDB35692; HMDB36703; HMDB36709; HMDB36775; HMDB36805; HMDB36811; HMDB36826; HMDB38172; HMDB…	C20H30O2	-H(-)	100
627	302.146	1	5923.51	0.842864	Arginyl-Glutamic acid	HMDB0028708; HMDB0028813; HMDB0029143; HMDB28708; HMDB28813; HMDB29143	C11H21N5O5	-H(-)	100
628	303.16	1	6819.53	0.837416	2-Polyprenyl-3-methyl-5-hydroxy-6-methoxy-1,4-benzoquinone	C17559; C17562; HMDB0060352; HMDB0060379; HMDB60352; HMDB60379	C18H24O4	-H(-)	100
629	303.233	1	213319	0.88674	Arachidonic acid	C00219; C14605; CHEBI:15843; CHEBI:34838; CHEBI:529213; CHEBI:71488; CHEBI:78259; D04947; HMDB0001043; HMDB0002177; HMDB0006036; HMDB0014996; HMDB0036702; HMDB0036721; HMDB0036754; HMDB0036829; HMDB0036830; HMDB0037824; HMDB0039687; HMDB0039702; HMDB0060102; HMDB01043; HMDB02177; HMDB06036; HMDB14996; HMDB36702; HMDB36721; HMDB36754; HMDB36829; HMDB36830; HMDB37824; HMDB39687; HMDB39702; HMDB60102	C20H32O2	-H(-)	100
630	304.13	1	3441.19	0.912402	Threoninyl-Tryptophan	HMDB0029072; HMDB0029093; HMDB29072; HMDB29093	C15H19N3O4	-H(-)	100
631	305.142	1	6344.34	0.848555	Naematolone	C09499; HMDB0035781; HMDB0036487; HMDB0036643; HMDB0134974; HMDB0134975; HMDB0134976; HMDB0134977; HMDB0134979; HMDB0134980; HMDB0134982; HMDB35781; HMDB36487; HMDB36643	C17H22O5	-H(-)	15
632	305.176	1	7767.5	0.929409	5''-Carboxy-gamma-chromanol	C20203; HMDB0012799; HMDB0034780; HMDB12799; HMDB34780	C18H26O4	-H(-)	100
633	305.248	1	51474.3	0.862174	8,11,14-Eicosatrienoic acid	C03242; C16522; CHEBI:53460; CHEBI:53486; CHEBI:72865; HMDB0002925; HMDB0006735; HMDB0010378; HMDB0031058; HMDB0036835; HMDB0060039; HMDB02925; HMDB06735; HMDB10378; HMDB31058; HMDB36835; HMDB60039	C20H34O2	-H(-)	100
634	306.076	1	21863.4	0.91544	Glutathione; Hallacridone	C02471; CHEBI:16856; CHEBI:57925; HMDB0000125; HMDB0001463; HMDB0006960; HMDB00125; HMDB0029826; HMDB0033247; HMDB0062697; HMDB01463; HMDB06960; HMDB29826; HMDB33247; HMDB62697	C10H17N3O6S; C18H13NO4	-H(-); -H(-)	100
635	306.11	1	9379.58	-0.274992	2-cyano-3-(3,4-dihydroxy-5-nitrophenyl)-N,N-diethylpropanamide	HMDB0142220	C14H17N3O5	-H(-)	100
636	307.034	1	5607.3	0.797055	dUMP	C00365; CHEBI:17622; HMDB0001409; HMDB01409	C9H13N2O8P	-H(-)	100
637	307.152	1	25224.2	0.394201	1-[(5-Amino-5-carboxypentyl)amino]-1-deoxyfructose	CHEBI:24109; HMDB0034879; HMDB34879	C12H24N2O7	-H(-)	100
638	307.191	1	14226.3	0.767037	Methylgingerol	C10373; CHEBI:65842; HMDB0029852; HMDB0031471; HMDB0032664; HMDB0033243; HMDB0034781; HMDB0040867; HMDB0062357; HMDB0062359; HMDB29852; HMDB31471; HMDB32664; HMDB33243; HMDB34781; HMDB40867; HMDB62357; HMDB62359	C18H28O4	-H(-)	100
639	307.211	1	5331.1	0.785377	1,2,3-Tris(1-ethoxyethoxy)propane	HMDB0037162; HMDB37162	C15H32O6	-H(-)	63
640	307.227	1	6791.75	0.615206	Obtusilactone A	HMDB0030960; HMDB0031091; HMDB0031379; HMDB0061646; HMDB0094643; HMDB0112070; HMDB0112090; HMDB0112096; HMDB0112100; HMDB30960; HMDB31091; HMDB31379; HMDB61646; HMDB94643	C19H32O3	-H(-)	100
641	307.264	1	26100.7	0.879386	Eicosadienoic acid	C09183; C16525; CHEBI:73731; CHEBI:78706; CHEBI:9053; HMDB0005060; HMDB0036827; HMDB0062432; HMDB05060; HMDB36827; HMDB62432	C20H36O2	-H(-)	100
642	308.079	1	9789.37	0.935186	Indoxyl glucuronide	HMDB0010319; HMDB0040830; HMDB0059804; HMDB10319; HMDB40830; HMDB59804	C14H15NO7	-H(-)	62
643	308.098	1	10389.3	0.918677	N-Acetylneuraminic acid	C19909; C19910; CHEBI:45744; CHEBI:49026; HMDB0000230; HMDB0000773; HMDB0000800; HMDB00230; HMDB00773; HMDB00800	C11H19NO9	-H(-)	100
644	308.124	1	5485.68	0.874622	Glutaminyltyrosine	HMDB0028809; HMDB0029103; HMDB0029119; HMDB28809; HMDB29103; HMDB29119	C14H19N3O5	-H(-)	100
645	309.041	1	53332.4	0.645293	De-O-methylsterigmatocystin	C03683; CHEBI:18236; HMDB0033657; HMDB0035230; HMDB33657; HMDB35230	C17H10O6	-H(-)	100
646	309.098	1	7536.32	0.940777	(E)-1-O-Cinnamoyl-beta-D-glucose	HMDB0030293; HMDB0035880; HMDB0039958; HMDB0240279; HMDB30293; HMDB35880; HMDB39958	C15H18O7	-H(-)	100
647	309.11	1	12735.4	0.93317	gamma-Glutamyltyrosine	CHEBI:73513; CHEBI:82969; HMDB0011741; HMDB0028831; HMDB0029104; HMDB0029161; HMDB0062553; HMDB11741; HMDB28831; HMDB29104; HMDB29161; HMDB62553	C14H18N2O6	-H(-)	100
648	309.207	1	15240.8	0.907621	12(13)Ep-9-KODE	CHEBI:89606; HMDB0013623; HMDB0033505; HMDB0035337; HMDB0038484; HMDB13623; HMDB33505; HMDB35337; HMDB38484	C18H30O4	-H(-)	100
649	309.243	1	5471.22	0.912064	(R)-2-Hydroxysterculic acid	HMDB0031060; HMDB31060	C19H34O3	-H(-)	100
650	309.28	1	74534	0.840172	C20:1	C03425; C16526; CHEBI:32419; CHEBI:32425; HMDB0002231; HMDB0034296; HMDB0034451; HMDB0035159; HMDB0035572; HMDB0035573; HMDB0035574; HMDB0037127; HMDB0062436; HMDB02231; HMDB34296; HMDB34451; HMDB35159; HMDB35572; HMDB35573; HMDB35574; HMDB37127; HMDB62436	C20H38O2	-H(-)	100
651	310.115	1	5995.99	0.806636	1,7-Dimethylguanosine	CHEBI:19289; HMDB0001961; HMDB0004824; HMDB01961; HMDB04824	C12H17N5O5	-H(-)	100
652	310.125	1	6481.79	0.831175	Tolazamide	CHEBI:9613; HMDB0014977; HMDB14977	C14H21N3O3S	-H(-)	50
653	311.077	1	6304.62	0.868346	6-(4-ethenyl-2-hydroxyphenoxy)-3,4,5-trihydroxyoxane-2-carboxylic acid	HMDB0124976; HMDB0124977; HMDB0126429; HMDB0126430; HMDB0128031; HMDB0140804	C14H16O8	-H(-)	100
654	311.113	1	9866.24	0.842291	Nivalenol	C06080; CHEBI:7599; HMDB0004304; HMDB0031724; HMDB0034861; HMDB0135312; HMDB04304; HMDB31724; HMDB34861	C15H20O7	-H(-)	100
655	311.168	1	182507	0.930499	N-Undecylbenzenesulfonic acid	HMDB0032549; HMDB32549	C17H28O3S	-H(-)	100
656	311.223	1	32536.2	0.920084	13-L-Hydroperoxylinoleic acid	C04717; C07338; C14827; C14831; CHEBI:15655; CHEBI:15657; CHEBI:34485; CHEBI:34498; CHEBI:88440; CHEBI:88461; CHEBI:88465; CHEBI:90823; HMDB0003871; HMDB0004706; HMDB0006940; HMDB0010201; HMDB0010208; HMDB0010221; HMDB0040900; HMDB0062281; HMDB0062434; HMDB0062637; HMDB03871; HMDB04706; HMDB06940; HMDB10201; HMDB10208; HMDB10221; HMDB40900; HMDB62281; HMDB62434; HMDB62637	C18H32O4	-H(-)	100
657	311.295	1	155510	0.660246	3D,7D,11D-Phytanic acid	C01607; C06425; CHEBI:16285; CHEBI:28822; CHEBI:84936; HMDB0000417; HMDB0000553; HMDB0000801; HMDB0002212; HMDB0031318; HMDB0034156; HMDB0035672; HMDB0035673; HMDB00417; HMDB00553; HMDB0062520; HMDB00801; HMDB02212; HMDB31318; HMDB34156; HMDB35672; HMDB35673; HMDB62520	C20H40O2	-H(-)	100
658	313.168	1	23457.3	0.944008	Lotusine	C17567; HMDB0033347; HMDB0040697; HMDB33347; HMDB40697	C19H24NO3	-H(-)	100
659	313.238	1	35595.4	0.874611	Octadecanedioic acid	C14828; C14829; CHEBI:133086; CHEBI:72663; CHEBI:72665; HMDB0000782; HMDB0004704; HMDB0004705; HMDB0031679; HMDB0041220; HMDB00782; HMDB04704; HMDB04705; HMDB31679; HMDB41220	C18H34O4	-H(-)	100
660	313.274	1	6671.81	0.923188	3-hydroxypristanic acid	HMDB0061651; HMDB61651	C19H38O3	-H(-)	100
661	315.072	1	5143.06	0.862681	3,4,5-trihydroxy-6-(2-hydroxy-3-methoxyphenoxy)oxane-2-carboxylic acid	HMDB0128036; HMDB0128037	C13H16O9	-H(-)	100
662	315.144	1	11450	0.916803	10-Hydroxy-8-nor-2-fenchanone glucoside	HMDB0033643; HMDB0035136; HMDB33643; HMDB35136	C15H24O7	-H(-)	70
663	315.158	1	6867.8	0.823173	Isopulegone caffeate	HMDB0029566; HMDB0134704; HMDB29566	C19H24O4	-H(-)	26
664	315.182	1	21359.1	0.963398	Neryl glucoside	CHEBI:89620; HMDB0029346; HMDB0029856; HMDB0030418; HMDB0040563; HMDB0060004; HMDB29346; HMDB29856; HMDB30418; HMDB40563; HMDB60004	C16H28O6	-H(-)	100
665	315.196	1	14824.6	0.958488	2-Methoxyestradiol-3-methylether	C06093; C09066; C14717; C16677; C16679; C16680; CHEBI:15610; CHEBI:34159; CHEBI:63795; CHEBI:717733; CHEBI:80657; CHEBI:80658; HMDB0000344; HMDB0005079; HMDB0005832; HMDB0006254; HMDB0012451; HMDB0012452; HMDB0031773; HMDB00344; HMDB0034630; HMDB0034631; HMDB0034691; HMDB0035710; HMDB0036147; HMDB0036725; HMDB0036747; HMDB0036750; HMDB0036762; HMDB0036812; HMDB0037233; HMDB0038885; HMDB0039442; H…	C20H28O3	-H(-)	100
666	315.253	1	8394.31	0.806307	MG(0:0/15:0/0:0)	C15988; CHEBI:49254; HMDB0011532; HMDB0011563; HMDB0031008; HMDB0059633; HMDB0072849; HMDB0072862; HMDB0072865; HMDB0072878; HMDB11532; HMDB11563; HMDB31008; HMDB59633; HMDB72849; HMDB72862; HMDB72865; HMDB72878	C18H36O4	-H(-)	100
667	316.06	1	6769.93	0.556609	3,5,6,7-tetrahydroxy-2-(4-hydroxy-3-methoxyphenyl)-8aH-chromen-8a-yl	HMDB0128108; HMDB0128109; HMDB0128110; HMDB0128111; HMDB0130415; HMDB0130434; HMDB0131422	C16H13O7	-H(-)	100
668	316.211	1	3794.66	0.834128	3-hydroxynonanoyl carnitine	HMDB0061635; HMDB61635	C16H31NO5	-H(-)	44
669	317.089	1	3824.02	0.894712	Chlorpromazine	C06906; CHEBI:3647; HMDB0014620; HMDB14620	C17H19ClN2S	-H(-)	25
670	317.174	1	6147.19	0.839543	Ubiquinone-2	C00399; CHEBI:46372; HMDB0006709; HMDB0030064; HMDB0031373; HMDB0035500; HMDB0039277; HMDB0134951; HMDB06709; HMDB30064; HMDB31373; HMDB35500; HMDB39277	C19H26O4	-H(-)	33
671	317.196	1	5397.95	0.878704	L-Citronellol glucoside	C03962; CHEBI:15411; HMDB0029850; HMDB0032368; HMDB29850; HMDB32368	C16H30O6	-H(-)	100
672	317.212	1	9202.49	0.962068	Leukotriene A4	C00909; C04577; C09110; C13843; C14665; C14732; C14807; C17498; C18177; CHEBI:15559; CHEBI:15651; CHEBI:34151; CHEBI:34903; CHEBI:52449; CHEBI:72645; CHEBI:72801; CHEBI:72853; CHEBI:81563; CHEBI:88347; CHEBI:88457; CHEBI:89570; CHEBI:91140; CHEBI:91264; HMDB0001337; HMDB0005081; HMDB0006027; HMDB0010202; HMDB0010205; HMDB0010209; HMDB0010210; HMDB0010212; HMDB0010217; HMDB0012534; HMDB0012611; HM…	C20H30O3	-H(-)	100
673	318.102	1	5001.75	0.707052	Salbutamol 4-O-sulfate	HMDB0060604; HMDB60604	C13H21NO6S	-H(-)	100
674	319.139	1	11286.4	0.891467	Valproic acid glucuronide	C03033; CHEBI:71003; HMDB0000901; HMDB0010347; HMDB00901; HMDB10347	C14H24O8	-H(-)	100
675	319.154	1	6912.71	0.87337	Bis(2-methylpropanoyloxy)-9,10-epoxy-p-mentha-1,3,5-triene	C14750; C14751; HMDB0032698; HMDB0041824; HMDB0041838; HMDB0134978; HMDB32698; HMDB41824; HMDB41838	C18H24O5	-H(-)	100
676	319.191	1	5789.72	0.873372	QH2	C00390; HMDB0001304; HMDB0012798; HMDB0037591; HMDB0037592; HMDB0039276; HMDB0039821; HMDB01304; HMDB0137380; HMDB0137386; HMDB0137387; HMDB0137400; HMDB12798; HMDB37591; HMDB37592; HMDB39276; HMDB39821	(C5H8)nC14H20O4	-H(-)	100
677	323.03	1	6093.31	0.902569	UMP	C00105; C01168; C01368; C03031; CHEBI:16695; CHEBI:18116; CHEBI:28070; CHEBI:28895; HMDB0000288; HMDB0001271; HMDB0011641; HMDB00288; HMDB0060282; HMDB01271; HMDB11641; HMDB60282	C9H13N2O9P	-H(-)	81
678	323.056	1	3688.58	0.924544	Grevilline A	C00961; CHEBI:18227; HMDB0029535; HMDB0030588; HMDB0128875; HMDB0129364; HMDB29535; HMDB30588	C18H12O6	-H(-)	100
679	323.079	1	5417.09	0.742985	Mahaleboside	HMDB0032984; HMDB0125167; HMDB0128099; HMDB0134044; HMDB0135287; HMDB0135290; HMDB32984	C15H16O8	-H(-)	61
680	323.127	1	4904.26	0.905013	DHAP(10:0)	HMDB0011675; HMDB11675	C13H25O7P	-H(-)	100
681	323.149	1	10266.9	0.79753	AF Toxin II	HMDB0033504; HMDB0034576; HMDB0035357; HMDB0035847; HMDB0035848; HMDB33504; HMDB34576; HMDB35357; HMDB35847; HMDB35848	C17H24O6	-H(-)	100
682	323.186	1	10032.9	0.872401	Lactapiperanol D	HMDB0033631; HMDB0038580; HMDB33631; HMDB38580	C18H28O5	-H(-)	100
683	324.075	1	4459.75	0.914794	Dihyroxy-1H-indole glucuronide I	CHEBI:88744; HMDB0059997; HMDB59997	C14H15NO8	-H(-)	15
684	324.094	1	6061.05	0.930747	N-Glycolylneuraminic acid	C03410; CHEBI:62084; HMDB0000833; HMDB0062502; HMDB00833; HMDB62502	C11H19NO10	-H(-)	100
685	325.035	1	15481.8	0.880578	13,14-dihydroxy-9-oxo-8,17-dioxatetracyclo[8.7.0.0²,⁷.0¹¹,¹⁶]heptadeca-1(10...	HMDB0128433; HMDB0128434; HMDB0128436; HMDB0140672; HMDB0140673; HMDB0140674	C17H10O7	-H(-)	100
686	325.071	1	5215.68	0.886888	Dihydrosterigmatocystin	HMDB0030590; HMDB0033100; HMDB0036343; HMDB0037570; HMDB0128892; HMDB0129365; HMDB30590; HMDB33100; HMDB36343; HMDB37570	C18H14O6	-H(-)	100
687	325.094	1	6454.96	0.901369	trans-o-Coumaric acid 2-glucoside	C05839; C07605; CHEBI:62251; HMDB0033581; HMDB0036735; HMDB0036936; HMDB0039167; HMDB0039169; HMDB0039509; HMDB0060077; HMDB0125172; HMDB0127979; HMDB0128020; HMDB0134046; HMDB0134047; HMDB0135256; HMDB0135294; HMDB0135296; HMDB0135298; HMDB0135300; HMDB0135302; HMDB0135305; HMDB0135308; HMDB0135655; HMDB0141878; HMDB33581; HMDB36735; HMDB36936; HMDB39167; HMDB39169; HMDB39509; HMDB60077	C15H18O8	-H(-)	100
688	325.184	1	210304	0.896906	2-Dodecylbenzenesulfonic acid	HMDB0031031; HMDB0059915; HMDB31031; HMDB59915	C18H30O3S	-H(-)	100
689	327.145	1	10257.4	0.921465	Cymorcin monoglucoside	HMDB0029777; HMDB0039385; HMDB0040465; HMDB29777; HMDB39385; HMDB40465	C16H24O7	-H(-)	100
690	327.233	1	125108	0.844736	C22:6	C06429; CHEBI:28125; CHEBI:32095; CHEBI:544843; CHEBI:77016; HMDB0002183; HMDB0030053; HMDB0030446; HMDB0035185; HMDB0038908; HMDB0062579; HMDB02183; HMDB30053; HMDB30446; HMDB35185; HMDB38908; HMDB62579	C22H32O2	-H(-)	100
691	327.29	1	6838.1	0.962822	Polyoxyethylene 40 monostearate	CHEBI:37258; CHEBI:52347; CHEBI:76992; HMDB0032477; HMDB0061659; HMDB0061664; HMDB0061665; HMDB0061666; HMDB0062566; HMDB32477; HMDB61659; HMDB61664; HMDB61665; HMDB61666; HMDB62566	C20H40O3	-H(-)	100
692	328.087	1	3685.01	0.897771	7-Hydroxyamoxapine	HMDB0060799; HMDB0060801; HMDB60799; HMDB60801	C17H16ClN3O2	-H(-)	15
693	328.214	1	10371.3	0.504436	6-Keto-decanoylcarnitine	HMDB0013202; HMDB13202	C17H31NO5	-H(-)	50
694	329.161	1	12626.4	0.935182	Picrocrocin	HMDB0005796; HMDB0031382; HMDB0033111; HMDB0033224; HMDB0033225; HMDB0033226; HMDB0034558; HMDB0038979; HMDB0039056; HMDB05796; HMDB31382; HMDB33111; HMDB33224; HMDB33225; HMDB33226; HMDB34558; HMDB38979; HMDB39056	C16H26O7	-H(-)	100
695	329.174	1	9141.19	0.908464	Carnosol	C09069; CHEBI:468005; HMDB0002121; HMDB0036749; HMDB0036753; HMDB0036755; HMDB0039613; HMDB02121; HMDB36749; HMDB36753; HMDB36755; HMDB39613	C20H26O4	-H(-)	52
696	330.202	1	4642.52	0.861902	Marimastat	CHEBI:50662; HMDB0014924; HMDB14924	C15H29N3O5	-H(-)	44
697	331.14	1	7785.88	0.899683	Glutaminyltryptophan	HMDB0028808; HMDB0029081; HMDB0029097; HMDB28808; HMDB29081; HMDB29097	C16H20N4O4	-H(-)	87
698	331.176	1	8849.68	0.872074	Unshuoside A	CHEBI:89610; HMDB0029784; HMDB0033019; HMDB0033110; HMDB0033215; HMDB0033220; HMDB0033221; HMDB0033644; HMDB0034772; HMDB0035025; HMDB0035634; HMDB0038747; HMDB0038980; HMDB0038981; HMDB0039055; HMDB0060012; HMDB29784; HMDB33019; HMDB33110; HMDB33215; HMDB33220; HMDB33221; HMDB33644; HMDB34772; HMDB35025; HMDB35634; HMDB38747; HMDB38980; HMDB38981; HMDB39055; HMDB60012	C16H28O7	-H(-)	100
699	331.191	1	10564.9	0.903231	Carnosic acid	C05498; C09081; C18175; CHEBI:81561; HMDB0002358; HMDB0004031; HMDB0012851; HMDB0013594; HMDB0030103; HMDB0030136; HMDB0031374; HMDB0031375; HMDB0035637; HMDB0036146; HMDB0036623; HMDB0036700; HMDB0036726; HMDB0036761; HMDB0038966; HMDB0062410; HMDB02358; HMDB04031; HMDB12851; HMDB13594; HMDB30103; HMDB30136; HMDB31374; HMDB31375; HMDB35637; HMDB36146; HMDB36623; HMDB36700; HMDB36726; HMDB36761; …	C20H28O4	-H(-)	100
700	331.264	1	31501.5	0.828253	C22:4	C16527; CHEBI:53487; CHEBI:77225; CHEBI:84873; HMDB0002226; HMDB0035676; HMDB0035677; HMDB0038910; HMDB0062580; HMDB0062725; HMDB02226; HMDB35676; HMDB35677; HMDB38910; HMDB62580; HMDB62725	C22H36O2	-H(-)	100
701	332.127	1	5174.3	0.915569	Glutamyltryptophan	CHEBI:133028; CHEBI:73512; HMDB0028830; HMDB0029082; HMDB0029160; HMDB0094678; HMDB28830; HMDB29082; HMDB29160; HMDB94678	C16H19N3O5	-H(-)	34
702	333.059	1	7178.33	0.927682	1-(sn-Glycero-3-phospho)-1D-myo-inositol	C01225; CHEBI:18321; HMDB0011649; HMDB11649	C9H19O11P	-H(-)	100
703	333.092	1	4353.03	0.824776	Penicillin G	C05551; CHEBI:18208; HMDB0015186; HMDB15186	C16H18N2O4S	-H(-)	100
704	333.144	1	5877.75	0.912266	3''-N''-Acetylfusarochromanone	HMDB0037499; HMDB37499	C17H22N2O5	-H(-)	26
705	333.169	1	5518.39	0.8329	3-(2-Methylpropanoyloxy)-8-(2-methylbutanoyloxy)-9,10-epoxy-p-mentha-1,3,5-...	HMDB0032699; HMDB0032700; HMDB0134962; HMDB0134963; HMDB0134964; HMDB0134965; HMDB0134966; HMDB0134967; HMDB0134968; HMDB0134969; HMDB0134970; HMDB0134971; HMDB0134972; HMDB32699; HMDB32700	C19H26O5	-H(-)	33
706	333.191	1	5184.11	0.814453	2,6-Dimethyl-7-octene-1,6-diol 8-O-glucoside	HMDB0033218; HMDB0033230; HMDB0033231; HMDB0034771; HMDB33218; HMDB33230; HMDB33231; HMDB34771	C16H30O7	-H(-)	100
707	333.206	1	10135.3	0.924609	15-Keto-13,14-dihydroprostaglandin A2	C05949; C05953; C05954; C05955; C05957; C05958; C11876; CHEBI:27485; CHEBI:27555; CHEBI:27814; CHEBI:27820; CHEBI:28099; CHEBI:28130; CHEBI:88493; CHEBI:89315; CHEBI:89568; HMDB0001244; HMDB0002710; HMDB0002752; HMDB0004234; HMDB0004236; HMDB0004238; HMDB0005073; HMDB0005078; HMDB0005086; HMDB0012824; HMDB0012825; HMDB0012850; HMDB0035286; HMDB0035878; HMDB0036760; HMDB0036763; HMDB0036828; HMDB0…	C20H30O4	-H(-)	72
708	333.243	1	3185.12	0.849346	Tetrahydrodeoxycorticosterone	C13713; CHEBI:805752; HMDB0000879; HMDB0029583; HMDB0035283; HMDB0036302; HMDB0038104; HMDB0040642; HMDB00879; HMDB29583; HMDB35283; HMDB36302; HMDB38104; HMDB40642	C21H34O3	-H(-)	100
709	334.123	1	5303	0.579953	Methionyl-Tryptophan	HMDB0028984; HMDB0029089; HMDB28984; HMDB29089	C16H21N3O3S	-H(-)	100
710	334.125	1	5250.89	0.59545	Aspartylglycosamine	C04540; CHEBI:17261; HMDB0000489; HMDB0001515; HMDB00489; HMDB01515	C12H21N3O8	-H(-)	100
711	335.223	1	9025.22	0.887304	Leukotriene B4	C00959; C04685; C04686; C04849; C04853; C05356; C05965; C05966; C14781; C14808; C14810; C14812; C14813; C14820; C14823; CHEBI:15545; CHEBI:15546; CHEBI:15626; CHEBI:15628; CHEBI:15631; CHEBI:15632; CHEBI:27624; CHEBI:34127; CHEBI:34137; CHEBI:34145; CHEBI:34160; CHEBI:34487; CHEBI:34784; CHEBI:57399; CHEBI:63981; CHEBI:72795; CHEBI:88349; CHEBI:88456; CHEBI:88459; CHEBI:90812; CHEBI:90982; CHEBI:…	C20H32O4	-H(-)	100
712	335.258	1	4162.9	0.881397	Pregnanetriol	HMDB0006070; HMDB0031005; HMDB0038105; HMDB0112067; HMDB0112072; HMDB0112076; HMDB0112079; HMDB0112101; HMDB06070; HMDB31005; HMDB38105	C21H36O3	-H(-)	99
713	337.128	1	5219.03	0.9409	15-Acetyl-4-deoxynivalenol	HMDB0033444; HMDB0036137; HMDB0039824; HMDB33444; HMDB36137; HMDB39824	C17H22O7	-H(-)	83
714	337.166	1	7736.84	0.885755	Omega-Carboxy-trinor-leukotriene B4	HMDB0013032; HMDB0062301; HMDB0136047; HMDB0136048; HMDB13032; HMDB62301	C18H26O6	-H(-)	100
715	337.193	1	24522.6	0.914758	Aspidospermatine	C09041; HMDB0030358; HMDB30358	C21H26N2O2	-H(-)	100
716	337.203	1	22252.6	0.950546	Lisuride	CHEBI:51164; HMDB0014727; HMDB14727	C20H26N4O	-H(-)	100
717	337.311	1	11519.1	0.796276	Erucic acid	C08316; CHEBI:28792; CHEBI:32428; CHEBI:82946; HMDB0002068; HMDB0002884; HMDB0031013; HMDB0032470; HMDB0035566; HMDB0035567; HMDB0035568; HMDB0035569; HMDB0062659; HMDB02068; HMDB02884; HMDB31013; HMDB32470; HMDB35566; HMDB35567; HMDB35568; HMDB35569; HMDB62659	C22H42O2	-H(-)	100
718	338.091	1	5125.59	0.905833	Topiramate	C07502; CHEBI:63631; HMDB0005034; HMDB0040829; HMDB05034; HMDB40829	C12H21NO8S	-H(-)	100
719	338.99	1	5102.15	0.912196	Hexose bisP	C00354; C00665; C01220; C01231; C03785; C04062; C04063; C04064; CHEBI:17816; CHEBI:18148; CHEBI:18156; CHEBI:18225; CHEBI:28602; CHEBI:28858; CHEBI:40595; CHEBI:4250; HMDB0000968; HMDB0001047; HMDB0001058; HMDB0003514; HMDB0003973; HMDB0006234; HMDB0006235; HMDB0006872; HMDB0060269; HMDB0060444; HMDB0062191; HMDB0062568; HMDB00968; HMDB01047; HMDB01058; HMDB03514; HMDB03973; HMDB06234; HMDB06235;…	C6H14O12P2	-H(-)	55
720	339.144	1	8140.36	0.899811	15-Deacetylneosolaniol	C02951; CHEBI:2082; HMDB0036157; HMDB0036158; HMDB0036160; HMDB36157; HMDB36158; HMDB36160	C17H24O7	-H(-)	100
721	339.182	1	16470.7	0.954286	Pentamidine	C07420; CHEBI:45081; HMDB0014876; HMDB14876	C19H24N4O2	-H(-)	100
722	339.29	1	8536.43	0.922435	Polyoxyethylene (600) monoricinoleate	HMDB0032476; HMDB32476	C21H40O3	-H(-)	100
723	339.326	1	58063.6	0.594305	C22:0	C08281; CHEBI:28941; CHEBI:85983; HMDB0000944; HMDB0035651; HMDB0035655; HMDB0035660; HMDB0035667; HMDB0040290; HMDB00944; HMDB35651; HMDB35655; HMDB35660; HMDB35667; HMDB40290	C22H44O2	-H(-)	100
724	340.125	1	4735.78	0.94043	Lactosamine	C00203; C15658; CHEBI:25001; CHEBI:44230; HMDB0006591; HMDB0011668; HMDB06591; HMDB11668	C12H23NO10	-H(-)	100
725	341.087	1	6280.03	0.846793	Glucocaffeic acid	C10433; CHEBI:89555; HMDB0034313; HMDB0036937; HMDB0060024; HMDB0124982; HMDB0124983; HMDB0125114; HMDB0125169; HMDB0125170; HMDB0127999; HMDB0128000; HMDB0128038; HMDB0128039; HMDB0128049; HMDB0128050; HMDB0130014; HMDB0130015; HMDB0134062; HMDB0134063; HMDB0134066; HMDB0134067; HMDB0134070; HMDB0134072; HMDB0134073; HMDB0134077; HMDB0134081; HMDB0134082; HMDB34313; HMDB36937; HMDB60024	C15H18O9	-H(-)	100
726	341.11	1	43483.9	0.905792	Disaccharide	C00089; C00208; C00243; C00760; C00897; C01083; C01235; C01518; C01970; C03323; C04147; C05400; C06422; C07064; C19632; C19636; CHEBI:16551; CHEBI:16751; CHEBI:17505; CHEBI:17992; CHEBI:18167; CHEBI:27554; CHEBI:28085; CHEBI:32528; CHEBI:33020; CHEBI:36217; CHEBI:36218; CHEBI:36219; CHEBI:47937; CHEBI:4808; CHEBI:6359; CHEBI:7570; HMDB0000048; HMDB0000055; HMDB0000163; HMDB0000186; HMDB0000258; H…	C12H22O11	-H(-)	100
727	341.159	1	10763.4	0.887259	Jasmolone glucoside	HMDB0032870; HMDB32870	C17H26O7	-H(-)	84
728	341.197	1	18603.5	0.946173	2,3-Dinor-6-keto-prostaglandin F1 a	CHEBI:73944; CHEBI:89991; HMDB0002277; HMDB0002904; HMDB0038940; HMDB0061154; HMDB0062618; HMDB02277; HMDB02904; HMDB38940; HMDB61154; HMDB62618	C18H30O6	-H(-)	100
729	342.206	1	5976.87	0.887914	Piperolein B	CHEBI:534866; CHEBI:70091; HMDB0030340; HMDB0033959; HMDB30340; HMDB33959	C21H29NO3	-H(-)	77
730	343.129	1	6112.26	0.932056	Tyrosyl-Tyrosine	CHEBI:60987; HMDB0029117; HMDB29117	C18H20N2O5	-H(-)	55
731	343.192	1	6336.95	0.855751	11-Dehydrocorticosterone	C05490; HMDB0004029; HMDB0004631; HMDB0012614; HMDB0030743; HMDB0031096; HMDB0062770; HMDB04029; HMDB04631; HMDB12614; HMDB30743; HMDB31096; HMDB62770	C21H28O4	-H(-)	100
732	345.171	1	5857.09	0.902022	Gibberellin A113	C11859; CHEBI:29596; HMDB0032819; HMDB0032896; HMDB0034605; HMDB0035047; HMDB0035812; HMDB0036474; HMDB0036661; HMDB0036690; HMDB0036894; HMDB0036901; HMDB0040795; HMDB0041795; HMDB32819; HMDB32896; HMDB34605; HMDB35047; HMDB35812; HMDB36474; HMDB36661; HMDB36690; HMDB36894; HMDB36901; HMDB40795; HMDB41795	C20H26O5	-H(-)	100
733	346.056	1	25861.1	0.936331	AMP	C00020; C00362; C00946; C01367; C19970; CHEBI:16027; CHEBI:16192; CHEBI:28223; CHEBI:28931; CHEBI:63211; HMDB0000045; HMDB0001044; HMDB0003540; HMDB00045; HMDB0006550; HMDB0011617; HMDB0059594; HMDB01044; HMDB03540; HMDB06550; HMDB11617; HMDB59594	C10H14N5O7P	-H(-)	100
734	349.148	1	5417.44	0.848363	Eremopetasin sulfoxide	HMDB0032003; HMDB32003	C19H26O4S	-H(-)	100
735	349.201	1	8535.5	0.941126	8-iso-15-keto-PGE2	C04707; C04758; C06439; C13802; CHEBI:134407; CHEBI:15547; CHEBI:15557; CHEBI:28031; CHEBI:34939; CHEBI:63979; CHEBI:63992; CHEBI:90826; CHEBI:91287; HMDB0002341; HMDB0002664; HMDB0003034; HMDB0003175; HMDB0010410; HMDB0012552; HMDB0012588; HMDB0012590; HMDB0012641; HMDB0013040; HMDB0036701; HMDB0037593; HMDB0038693; HMDB0060096; HMDB0062297; HMDB0062300; HMDB0062616; HMDB0062797; HMDB02341; HMDB…	C20H30O5	-H(-)	100
736	349.276	1	35684.9	0.674284	3,4-Dimethyl-5-pentyl-2-furanundecanoic acid	HMDB0031126; HMDB0112078; HMDB31126	C22H38O3	-H(-)	100
737	351.127	1	5479.52	0.897848	Estradiol-17beta 3-sulfate	C08357; CHEBI:4866; HMDB0004448; HMDB04448	C18H24O5S	-H(-)	100
738	351.144	1	4946.81	0.925197	Coriandrone D	HMDB0029972; HMDB29972	C18H24O7	-H(-)	61
739	351.181	1	6635.14	0.893659	[4]-Gingerdiol 3,5-diacetate	HMDB0039132; HMDB39132	C19H28O6	-H(-)	100
740	351.327	1	2957.19	0.730707	C23:1	HMDB0035564; HMDB0035565; HMDB35564; HMDB35565	C23H44O2	-H(-)	100
741	353.031	1	5076.49	0.831647	Cyclovariegatin	HMDB0029682; HMDB29682	C18H10O8	-H(-)	100
742	353.269	1	5793.66	0.836097	MG(0:0/18:2(9Z,12Z)/0:0)	CHEBI:75457; CHEBI:75561; HMDB0011538; HMDB0011568; HMDB11538; HMDB11568	C21H38O4	-H(-)	100
743	353.342	1	20633.4	0.396679	C23:0	CHEBI:42394; HMDB0001160; HMDB0035638; HMDB0035642; HMDB0035649; HMDB0035650; HMDB01160; HMDB35638; HMDB35642; HMDB35649; HMDB35650	C23H46O2	-H(-)	100
744	355.248	1	8961.92	0.890798	Prostaglandin F1a	C06475; CHEBI:1000694; CHEBI:28852; HMDB0002685; HMDB0002689; HMDB0004239; HMDB02685; HMDB02689; HMDB04239	C20H36O5	-H(-)	100
745	355.285	1	16675.3	0.754587	MG(0:0/18:1(11Z)/0:0)	CHEBI:73990; CHEBI:75342; CHEBI:75757; HMDB0011536; HMDB0011537; HMDB0011566; HMDB0011567; HMDB0033372; HMDB0034031; HMDB0094684; HMDB11536; HMDB11537; HMDB11566; HMDB11567; HMDB33372; HMDB34031; HMDB94684	C21H40O4	-H(-)	100
746	357.029	1	7129.42	0.887161	(2-hydroxy-2-{9-hydroxy-7-oxo-2H,3H,7H-furo[3,2-g]chromen-2-yl}propoxy)sulf...	HMDB0132923; HMDB0132925	C14H14O9S	-H(-)	100
747	357.264	1	5278.17	0.878984	13,14-Dihydro PGF-1a	CHEBI:155467; HMDB0005076; HMDB05076	C20H38O5	-H(-)	93
748	357.279	1	5435.41	0.761846	C24:5	CHEBI:77360; CHEBI:77527; HMDB0006322; HMDB0006323; HMDB0012841; HMDB0013637; HMDB0035583; HMDB06322; HMDB06323; HMDB12841; HMDB13637; HMDB35583	C24H38O2	-H(-)	100
749	359.1	1	5703.08	0.892295	3-Methoxy-4-hydroxyphenylglycol glucuronide	C03033; CHEBI:89405; HMDB0000496; HMDB0035476; HMDB00496; HMDB35476	C15H20O10	-H(-)	58
750	359.133	1	10717.1	0.928587	1-(3,4-Dimethoxyphenyl)-1,2-ethanediol 1-O-b-D-glucoside	C11647; HMDB0034626; HMDB0034627; HMDB0037028; HMDB0038381; HMDB0039473; HMDB34626; HMDB34627; HMDB37028; HMDB38381; HMDB39473	C16H24O9	-H(-)	45
751	360.129	1	17500.8	0.670932	De-O-methylsimmondsin	HMDB0041208; HMDB41208	C15H23NO9	-H(-)	100
752	361.167	1	4533.55	0.881686	Secoisolariciresinol	C02034; C09474; C11861; C18167; CHEBI:28731; CHEBI:32906; CHEBI:65004; CHEBI:88746; HMDB0013692; HMDB0032820; HMDB0034475; HMDB0036692; HMDB0036896; HMDB0036899; HMDB0036902; HMDB0037103; HMDB0040759; HMDB0041408; HMDB0041510; HMDB0059991; HMDB13692; HMDB32820; HMDB34475; HMDB36692; HMDB36896; HMDB36899; HMDB36902; HMDB37103; HMDB40759; HMDB41408; HMDB41510; HMDB59991	C20H26O6	-H(-)	44
753	361.201	1	16389.3	0.923682	Cortisol	C00735; C01124; C05469; CHEBI:16485; CHEBI:17650; CHEBI:18093; HMDB0000063; HMDB0000319; HMDB00063; HMDB0006758; HMDB0014879; HMDB0030026; HMDB0030138; HMDB00319; HMDB0032095; HMDB0034090; HMDB06758; HMDB14879; HMDB30026; HMDB30138; HMDB32095; HMDB34090	C21H30O5	-H(-)	100
754	362.051	1	6056.59	0.830184	GMP	C00144; C18239; CHEBI:17345; CHEBI:60210; HMDB0001397; HMDB0011670; HMDB0059639; HMDB01397; HMDB11670; HMDB59639	C10H14N5O8P	-H(-)	100
755	365.138	1	6530.59	0.884982	Curcumin II	HMDB0039610; HMDB0125864; HMDB39610	C22H22O5	-H(-)	84
756	365.16	1	5006.64	0.925984	Diacetoxyscirpenol	C09662; HMDB0035104; HMDB0038282; HMDB0041364; HMDB35104; HMDB38282; HMDB41364	C19H26O7	-H(-)	100
757	365.342	1	9443.29	0.726964	C24:1	C08323; CHEBI:44247; HMDB0002368; HMDB0029799; HMDB0035559; HMDB0035560; HMDB0035561; HMDB0035562; HMDB0035563; HMDB02368; HMDB29799; HMDB35559; HMDB35560; HMDB35561; HMDB35562; HMDB35563	C24H46O2	-H(-)	100
758	367.139	1	6770.04	0.878453	4-Hydroxy-3-prenylbenzoic acid glucoside	HMDB0039891; HMDB0040895; HMDB0132962; HMDB0132997; HMDB39891; HMDB40895	C18H24O8	-H(-)	80
759	367.158	1	5392.59	0.938194	Dehydroepiandrosterone sulfate	C04555; CHEBI:16814; CHEBI:84094; HMDB0001032; HMDB0002833; HMDB0013230; HMDB01032; HMDB02833; HMDB13230	C19H28O5S	-H(-)	100
760	367.264	1	29579.4	0.936049	(R)-3,4-Dihydro-2-(4,8,12-trimethyl-3,7,11-tridecatrienyl)-2H-1-benzopyran-...	HMDB0036013; HMDB0036054; HMDB0039761; HMDB36013; HMDB36054; HMDB39761	C25H36O2	-H(-)	100
761	367.358	1	50494.6	0.479381	C24:0	C08320; CHEBI:28866; HMDB0002003; HMDB0035633; HMDB0035636; HMDB0040887; HMDB02003; HMDB35633; HMDB35636; HMDB40887	C24H48O2	-H(-)	100
762	368.318	1	3063.31	0.915346	N-Stearoyl GABA	HMDB0062341; HMDB62341	C22H43NO3	-H(-)	100
763	369.191	1	6858.36	0.894738	5-Megastigmen-7-yne-3,9-diol 9-glucoside	HMDB0032841; HMDB0032842; HMDB0036822; HMDB32841; HMDB32842; HMDB36822	C19H30O7	-H(-)	95
764	369.301	1	44297.9	0.817771	Diethylhexyl adipate	C14240; CHEBI:34675; HMDB0040270; HMDB0041619; HMDB40270; HMDB41619	C22H42O4	-H(-)	100
765	371.207	1	9467.37	0.902805	Blumenol C glucoside	HMDB0040668; HMDB0040701; HMDB40668; HMDB40701	C19H32O7	-H(-)	100
766	371.28	1	7551.5	0.919826	DG(8:0/10:0/0:0)	HMDB0092901; HMDB0092902; HMDB0092959; HMDB0092960; HMDB92901; HMDB92902; HMDB92959; HMDB92960	C21H40O5	-H(-)	100
767	372.131	1	3283.78	0.735601	Prochlorperazine	C07403; CHEBI:8435; HMDB0014577; HMDB14577	C20H24ClN3S	-H(-)	25
768	373.221	1	5151.17	0.916538	Tsangane L 3-glucoside	HMDB0040824; HMDB40824	C19H34O7	-H(-)	28
769	375.291	1	11626.9	0.704377	Allolithocholic acid	C03990; C17658; CHEBI:16325; CHEBI:73676; CHEBI:81253; HMDB0000381; HMDB0000713; HMDB0000717; HMDB0000761; HMDB0002431; HMDB0002492; HMDB00381; HMDB00713; HMDB00717; HMDB00761; HMDB02431; HMDB02492	C24H40O3	-H(-)	100
770	377.197	1	7766.34	0.883313	18-Hydroxycortisol	CHEBI:89455; HMDB0000418; HMDB0030045; HMDB0030105; HMDB0032770; HMDB0032773; HMDB0036889; HMDB0040702; HMDB00418; HMDB0061033; HMDB30045; HMDB30105; HMDB32770; HMDB32773; HMDB36889; HMDB40702; HMDB61033	C21H30O6	-H(-)	100
771	377.269	1	10223	0.913743	2-Arachidonylglycerol	C13856; CHEBI:34071; CHEBI:52392; CHEBI:66735; HMDB0004666; HMDB0011548; HMDB0011549; HMDB0011578; HMDB0011579; HMDB0035273; HMDB0036356; HMDB0036568; HMDB04666; HMDB11548; HMDB11549; HMDB11578; HMDB11579; HMDB35273; HMDB36356; HMDB36568	C23H38O4	-H(-)	100
772	377.307	1	106336	0.689866	3,​4-​Dimethyl-​5-​pentyl-2-​furantridecanoic acid	HMDB0061649; HMDB0112080; HMDB61649	C24H42O3	-H(-)	100
773	378.241	1	5709.39	0.838053	Sphingosine 1-phosphate	C06124; CHEBI:37550; HMDB0000277; HMDB00277; HMDB0059630; HMDB0062531; HMDB59630; HMDB62531	C18H38NO5P	-H(-)	100
774	381.194	1	26136.6	0.951981	12-Oxo-20-trihydroxy-leukotriene B4	HMDB0012553; HMDB0035164; HMDB0035396; HMDB0036859; HMDB12553; HMDB35164; HMDB35396; HMDB36859	C20H30O7	-H(-)	20
775	381.316	1	9024.32	0.974789	5a-Cholesta-8,24-dien-3-one	C05107; CHEBI:205734; CHEBI:27910; HMDB0001093; HMDB0002394; HMDB0003896; HMDB01093; HMDB02394; HMDB03896	C27H42O	-H(-)	100
776	381.373	1	30287	0.555799	C25:0	CHEBI:39420; HMDB0002361; HMDB0035629; HMDB0035630; HMDB0035632; HMDB0036843; HMDB02361; HMDB35629; HMDB35630; HMDB35632; HMDB36843	C25H50O2	-H(-)	100
777	383.045	1	7891.85	0.47329	{3-[3-(3,4-dihydroxyphenyl)-3-oxopropyl]-6-hydroxy-2-methoxyphenyl}oxidanes...	HMDB0126065; HMDB0126066; HMDB0127767; HMDB0127819; HMDB0127829; HMDB0128073; HMDB0129104; HMDB0133862	C16H16O9S	-H(-)	87
778	383.098	1	5662.28	0.948662	Eleutheroside B1	CHEBI:88659; CHEBI:88695; HMDB0029549; HMDB0033900; HMDB0041693; HMDB0059989; HMDB0127730; HMDB0127731; HMDB0135677; HMDB0135682; HMDB0135683; HMDB0135684; HMDB0135685; HMDB0135686; HMDB0135687; HMDB0135690; HMDB0135694; HMDB29549; HMDB33900; HMDB41693; HMDB59989	C17H20O10	-H(-)	100
779	383.112	1	6020.7	0.931619	(+)-Zeylenol	HMDB0029541; HMDB0030621; HMDB0034914; HMDB0035479; HMDB0036281; HMDB0038396; HMDB0038874; HMDB0038950; HMDB0039617; HMDB0039634; HMDB0040134; HMDB0040813; HMDB0040837; HMDB0040934; HMDB0125986; HMDB0125988; HMDB0125989; HMDB0125990; HMDB0125991; HMDB0139010; HMDB29541; HMDB30621; HMDB34914; HMDB35479; HMDB36281; HMDB38396; HMDB38874; HMDB38950; HMDB39617; HMDB39634; HMDB40134; HMDB40813; HMDB408…	C21H20O7	-H(-)	42
780	383.184	1	11174.2	0.89588	(6beta,7alpha,12beta,13beta)-7-Hydroxy-11,16-dioxo-8,14-apianadien-22,6-olide	HMDB0031380; HMDB0038917; HMDB31380; HMDB38917	C23H28O5	-H(-)	22
781	383.189	1	11318	0.650444	Bortezomib	CHEBI:52717; HMDB0014334; HMDB14334	C19H25BN4O4	-H(-)	25
782	383.208	1	12127.4	0.939893	20-Trihydroxy-leukotriene-B4	HMDB0012643; HMDB0036010; HMDB12643; HMDB36010	C20H32O7	-H(-)	100
783	383.316	1	22694.5	0.729837	MG(0:0/20:1(11Z)/0:0)	HMDB0011543; HMDB0011573; HMDB0036344; HMDB11543; HMDB11573; HMDB36344	C23H44O4	-H(-)	100
784	383.352	1	6854	0.961648	Cerebronic acid	C17873; CHEBI:61302; HMDB0039540; HMDB39540	C24H48O3	-H(-)	68
785	385.165	1	43482.4	0.848709	Porson	HMDB0030810; HMDB0035404; HMDB0035405; HMDB30810; HMDB35404; HMDB35405	C22H26O6	-H(-)	100
786	385.186	1	12795.7	0.923423	Corchoionol C 9-glucoside	HMDB0029772; HMDB0030370; HMDB0035212; HMDB29772; HMDB30370; HMDB35212	C19H30O8	-H(-)	100
787	385.223	1	20138.6	0.896766	10,11-dihydro-20-trihydroxy-leukotriene B4	HMDB0012503; HMDB12503	C20H34O7	-H(-)	100
788	385.258	1	6682.57	0.887636	Glycerol trihexanoate	CHEBI:77386; HMDB0031125; HMDB0036015; HMDB0038018; HMDB31125; HMDB36015; HMDB38018	C21H38O6	-H(-)	64
789	387.203	1	9980.2	0.921606	5a,6a-Epoxy-7E-megastigmene-3a,9e-diol 3-glucoside	HMDB0031676; HMDB0036318; HMDB0036846; HMDB0038306; HMDB0040614; HMDB31676; HMDB36318; HMDB36846; HMDB38306; HMDB40614	C19H32O8	-H(-)	100
790	389.16	1	4257.96	0.918394	(2S,4S,6S)-2-[2-(4-Hydroxy-3-meyhoxyphenyl)ethyl]tetrahydro-6-(4,5-dihydrox...	HMDB0030502; HMDB0032082; HMDB0130095; HMDB0130096; HMDB0130097; HMDB0130098; HMDB30502; HMDB32082	C21H26O7	-H(-)	100
791	389.219	1	6027.43	0.821098	(3S,5R,6S,7E,9x)-7-Megastigmene-3,6,9-triol 9-glucoside	HMDB0041176; HMDB0041578; HMDB41176; HMDB41578	C19H34O8	-H(-)	91
792	391.225	1	7127.01	0.897597	CPA(16:0/0:0)	HMDB0007003; HMDB07003	C19H37O6P	-H(-)	100
793	391.285	1	13654.5	0.924479	3b,12a-Dihydroxy-5a-cholanoic acid	C02528; C04483; C07880; C15515; C17646; C17660; C17661; C17662; CHEBI:16755; CHEBI:28834; CHEBI:43419; CHEBI:52030; CHEBI:542045; CHEBI:81256; CHEBI:88098; CHEBI:88102; CHEBI:9907; HMDB0000348; HMDB0000361; HMDB0000384; HMDB0000411; HMDB0000438; HMDB0000478; HMDB0000514; HMDB0000518; HMDB0000626; HMDB0000664; HMDB0000686; HMDB0000733; HMDB0000811; HMDB0000946; HMDB0002451; HMDB0002488; HMDB000253…	C24H40O4	-H(-)	100
794	393.264	1	15592.7	0.928094	11-Hydroxyeicosatetraenoate glyceryl ester	CHEBI:132121; HMDB0012530; HMDB0013651; HMDB12530; HMDB13651	C23H38O5	-H(-)	100
795	395.007	1	7664.97	0.92082	[3-(3,5,7-trihydroxy-6-methoxy-4-oxo-4H-chromen-2-yl)phenyl]oxidanesulfonic...	HMDB0128825; HMDB0131940; HMDB0133829	C16H12O10S	-H(-)	100
796	395.187	1	6328.14	0.933292	(3''x,5''a,9''x,10''b)-O-(3-Hydroxy-6-oxo-7-drimen-11-yl)umbelliferone	HMDB0039042; HMDB0040305; HMDB0040312; HMDB39042; HMDB40305; HMDB40312	C24H28O5	-H(-)	100
797	395.206	1	5126.04	0.90242	Isopetasoside	HMDB0029622; HMDB29622	C21H32O7	-H(-)	21
798	395.389	1	17362.9	0.39264	C26:0	CHEBI:31009; HMDB0002356; HMDB0035628; HMDB0060125; HMDB02356; HMDB35628; HMDB60125	C26H52O2	-H(-)	100
799	396.277	1	3760.86	0.886801	PGF2a ethanolamide	C13828; CHEBI:53081; HMDB0013628; HMDB13628	C22H39NO5	-H(-)	72
800	399.167	1	7720.96	0.910727	Corchoionoside B	HMDB0030975; HMDB30975	C19H28O9	-H(-)	100
801	399.325	1	7771.08	0.966195	7-Ketocholesterol	C01561; C05455; CHEBI:17899; CHEBI:17933; CHEBI:31186; HMDB0000501; HMDB0001331; HMDB0001993; HMDB0003550; HMDB0005997; HMDB0006721; HMDB0006722; HMDB0015504; HMDB0034328; HMDB0035585; HMDB0036012; HMDB0039871; HMDB00501; HMDB0060131; HMDB0060132; HMDB01331; HMDB01993; HMDB03550; HMDB05997; HMDB06721; HMDB06722; HMDB15504; HMDB34328; HMDB35585; HMDB36012; HMDB39871; HMDB60131; HMDB60132	C27H44O2	-H(-)	27
802	401.087	1	7961.37	0.974733	5-Hydroxy-3,3'',7,8-tetramethoxy-4'',5''-methylenedioxyflavone	HMDB0041257; HMDB0127225; HMDB0127230; HMDB0127233; HMDB41257	C20H18O9	-H(-)	100
803	401.107	1	6766.15	0.842033	4-Hydroxy-5-(3'',4''-dihydroxyphenyl)-valeric acid-O-glucuronide	CHEBI:88688; CHEBI:88690; HMDB0059971; HMDB0059973; HMDB0127743; HMDB0127744; HMDB0127745; HMDB0128703; HMDB0128704; HMDB0128718; HMDB0128719; HMDB59971; HMDB59973	C17H22O11	-H(-)	26
804	401.16	1	4678.92	0.923356	Clusin	CHEBI:582747; HMDB0029542; HMDB0034016; HMDB29542; HMDB34016	C22H26O7	-H(-)	100
805	401.18	1	6644.98	0.921666	Methyl 7-epi-12-hydroxyjasmonate glucoside	HMDB0031763; HMDB0040729; HMDB31763; HMDB40729	C19H30O9	-H(-)	38
806	401.216	1	8807.6	0.926113	Acetyl tributyl citrate	HMDB0034159; HMDB34159	C20H34O8	-H(-)	10
807	403.103	1	4562.64	0.919672	Cassiaside	CHEBI:86971; HMDB0033913; HMDB0041711; HMDB0041713; HMDB0041782; HMDB0041783; HMDB0128510; HMDB0128511; HMDB0135191; HMDB0135193; HMDB0135195; HMDB0135198; HMDB0135203; HMDB0135206; HMDB0136121; HMDB33913; HMDB41711; HMDB41713; HMDB41782; HMDB41783	C20H20O9	-H(-)	100
808	403.195	1	7047.66	0.905626	Pisumionoside	HMDB0039947; HMDB39947	C19H32O9	-H(-)	11
809	405.172	1	994545	0.812923	Rubraflavone A	C09275; CHEBI:429966; CHEBI:582316; CHEBI:582342; HMDB0030628; HMDB0030778; HMDB0030779; HMDB0030780; HMDB0033099; HMDB0033536; HMDB0033611; HMDB0034269; HMDB0034917; HMDB0037444; HMDB0038875; HMDB0038876; HMDB30628; HMDB30778; HMDB30779; HMDB30780; HMDB33099; HMDB33536; HMDB33611; HMDB34269; HMDB34917; HMDB37444; HMDB38875; HMDB38876	C25H26O5	-H(-)	88
810	405.263	1	17500.9	0.932036	7-Ketodeoxycholic acid	CHEBI:16312; CHEBI:16390; CHEBI:88108; HMDB0000391; HMDB0000400; HMDB0000502; HMDB0033399; HMDB0035288; HMDB00391; HMDB00400; HMDB00502; HMDB0062680; HMDB33399; HMDB35288; HMDB62680	C24H38O5	-H(-)	30
811	405.373	1	6728.09	0.872055	Nervonoylacetone	HMDB0035950; HMDB35950	C27H50O2	-H(-)	100
812	407.28	1	31938.4	0.941512	Cholate	C00695; C17644; C17726; C17727; CHEBI:16359; CHEBI:36240; CHEBI:803879; CHEBI:81298; CHEBI:88105; CHEBI:89219; HMDB0000312; HMDB0000320; HMDB0000326; HMDB0000330; HMDB0000364; HMDB0000371; HMDB0000376; HMDB0000390; HMDB0000395; HMDB0000404; HMDB0000414; HMDB0000415; HMDB0000419; HMDB0000427; HMDB0000432; HMDB0000505; HMDB0000506; HMDB0000527; HMDB0000619; HMDB0000760; HMDB0000865; HMDB0000917; HM…	C24H40O5	-H(-)	100
813	408.218	1	3885.77	0.798901	Acidissiminol epoxide	HMDB0040793; HMDB40793	C25H31NO4	-H(-)	100
814	409.333	1	4204.51	0.903164	MG(0:0/22:2(13Z,16Z)/0:0)	HMDB0011553; HMDB0011583; HMDB11553; HMDB11583	C25H46O4	-H(-)	100
815	409.404	1	10216.3	0.819484	C27:0	CHEBI:78710; HMDB0002063; HMDB0035617; HMDB0035618; HMDB02063; HMDB35617; HMDB35618	C27H54O2	-H(-)	100
816	411.239	1	5714.37	0.868914	LysoPC(10:0)	HMDB0003752; HMDB03752	C18H39NO7P	-H(-)	100
817	411.347	1	22302.1	0.855339	MG(0:0/22:1(13Z)/0:0)	HMDB0011552; HMDB0011582; HMDB11552; HMDB11582	C25H48O4	-H(-)	100
818	413.217	1	6233.83	0.910449	(4R,5S,7R,11x)-11,12-Dihydroxy-1(10)-spirovetiven-2-one 12-glucoside	HMDB0030895; HMDB0033150; HMDB30895; HMDB33150	C21H34O8	-H(-)	59
819	413.305	1	5325.08	0.80401	Smilagenone	HMDB0036941; HMDB0041583; HMDB36941; HMDB41583	C27H42O3	-H(-)	44
820	413.327	1	4867.57	0.924243	DG(8:0/13:0/0:0)	HMDB0092907; HMDB0092908; HMDB0092909; HMDB0092910; HMDB0092911; HMDB0092912; HMDB0093139; HMDB0093140; HMDB0093141; HMDB0093142; HMDB0093143; HMDB0093144; HMDB92907; HMDB92908; HMDB92909; HMDB92910; HMDB92911; HMDB92912; HMDB93139; HMDB93140; HMDB93141; HMDB93142; HMDB93143; HMDB93144	C24H46O5	-H(-)	100
821	415.321	1	8443.75	0.865022	24,25-Dihydroxyvitamin D	C01673; C03963; C05457; C08127; C08913; C16819; C17331; C17332; C17333; C17336; CHEBI:15578; CHEBI:17823; CHEBI:28477; CHEBI:28933; CHEBI:48701; CHEBI:7931; CHEBI:80752; CHEBI:81013; CHEBI:86115; CHEBI:87476; CHEBI:89079; CHEBI:89324; HMDB0000430; HMDB0001420; HMDB0001903; HMDB0002197; HMDB0006226; HMDB0006720; HMDB0012453; HMDB0012457; HMDB0012459; HMDB0015046; HMDB0030024; HMDB0030047; HMDB0030…	C27H44O3	-H(-)	82
822	416.22	1	2712.77	0.875169	Cilazapril	CHEBI:553655; HMDB0015433; HMDB15433	C22H31N3O5	-H(-)	100
823	417.241	1	5198.76	0.841104	CPA(18:1(11Z)/0:0)	CHEBI:1293375; HMDB0007005; HMDB0007006; HMDB07005; HMDB07006	C21H39O6P	-H(-)	100
824	417.285	1	7046.4	0.854333	Palmitoyl glucuronide	C03033; HMDB0010331; HMDB10331	C22H42O7	-H(-)	100
825	417.337	1	8781.83	0.890438	7-a,25-Dihydroxycholesterol	C05445; C05453; C05458; C05499; C05501; C06341; C15518; C15520; CHEBI:1294; CHEBI:18431; CHEBI:2288; CHEBI:27428; CHEBI:37623; CHEBI:37640; CHEBI:48698; CHEBI:48778; CHEBI:783; CHEBI:85779; CHEBI:86087; CHEBI:86113; HMDB0006280; HMDB0006281; HMDB0006763; HMDB0006764; HMDB0006886; HMDB0006887; HMDB0006894; HMDB0011644; HMDB0060136; HMDB0062419; HMDB0062420; HMDB0062607; HMDB0062664; HMDB0062675; H…	C27H46O3	-H(-)	100
826	419.185	1	4658.29	0.896679	Kanzonol F	HMDB0040608; HMDB40608	C26H28O5	-H(-)	99
827	419.256	1	6022.68	0.806928	CPA(18:0/0:0)	HMDB0007004; HMDB07004	C21H41O6P	-H(-)	100
828	421.226	1	9109.12	0.963906	2-Methylacetophenone	C07874; HMDB0032386; HMDB32386	C20H38O7S	-H(-)	100
829	423.42	1	16706.1	0.749947	C28:0	CHEBI:31001; HMDB0002348; HMDB0033784; HMDB0040885; HMDB02348; HMDB33784; HMDB40885	C28H56O2	-H(-)	100
830	424.38	1	5174.03	0.94838	Tetracosanoylglycine	CHEBI:87767; HMDB0013310; HMDB13310	C26H51NO3	-H(-)	100
831	425.081	1	32420.6	0.85121	Cysteineglutathione disulfide	HMDB0000656; HMDB00656	C13H22N4O8S2	-H(-)	100
832	426.022	1	8007.17	0.879987	ADP	C00008; C00054; C00361; CHEBI:16761; CHEBI:17985; CHEBI:28862; HMDB0000061; HMDB0000960; HMDB0001341; HMDB0001468; HMDB00061; HMDB00960; HMDB01341; HMDB01468	C10H15N5O10P2	-H(-)	100
833	427.197	1	6510.95	0.906532	Taraxacolide 1-O-b-D-glucopyranoside	HMDB0035610; HMDB35610	C21H32O9	-H(-)	100
834	427.213	1	5396.97	0.801829	Austalide L	HMDB0030158; HMDB30158	C25H32O6	-H(-)	100
835	427.307	1	4785.14	0.888504	Sorbitan oleate	HMDB0029886; HMDB0032298; HMDB29886; HMDB32298	C24H44O6	-H(-)	100
836	427.357	1	3880.14	0.854776	Cholesteryl acetate	C02530; CHEBI:87046; CHEBI:87289; HMDB0003822; HMDB0012168; HMDB0012170; HMDB0034422; HMDB0036018; HMDB0039498; HMDB0039822; HMDB0041112; HMDB0059643; HMDB0062388; HMDB0062390; HMDB03822; HMDB12168; HMDB12170; HMDB34422; HMDB36018; HMDB39498; HMDB39822; HMDB41112; HMDB59643; HMDB62388; HMDB62390	C29H48O2	-H(-)	90
837	433.166	1	4880.29	0.901384	Cycloartocarpin	HMDB0041166; HMDB41166	C26H26O6	-H(-)	100
838	433.332	1	20081.2	0.893929	3alpha,7alpha-Dihydroxycoprostanic acid	C01301; CHEBI:16466; CHEBI:16577; CHEBI:63848; HMDB0000359; HMDB0001974; HMDB0003533; HMDB0006263; HMDB00359; HMDB0062208; HMDB01974; HMDB03533; HMDB06263; HMDB62208	C27H46O4	-H(-)	100
839	435.003	1	12536.7	0.81353	{2,6-dihydroxy-4-[4-hydroxy-7-(hydroxymethyl)-11-oxo-2,8-dioxatricyclo[7.3....	HMDB0124760	C18H12O11S	-H(-)	100
840	435.251	1	27100.3	0.912634	LysoPA(0:0/18:1(9Z))	C03805; CHEBI:36476; HMDB0000443; HMDB0007851; HMDB0007855; HMDB0011133; HMDB00443; HMDB07851; HMDB07855; HMDB11133	C21H41O7P	-H(-)	100
841	437.14	1	5554.08	0.907342	3-(3-hydroxyphenyl)-2-(4-hydroxyphenyl)-4-[(E)-2-(4-hydroxyphenyl)ethenyl]-...	HMDB0129155; HMDB0129156; HMDB0129157; HMDB0129165; HMDB0129166; HMDB0129167; HMDB0129172; HMDB0129173; HMDB0129174; HMDB0129178; HMDB0129182; HMDB0129183; HMDB0129184; HMDB0129189; HMDB0129190; HMDB0129191; HMDB0129195; HMDB0129199; HMDB0135817; HMDB0135818; HMDB0135819; HMDB0135824; HMDB0135825; HMDB0135826; HMDB0135831; HMDB0135832; HMDB0135833	C28H22O5	-H(-)	94
842	437.326	1	5015.73	0.885639	27-Nor-5b-cholestane-3a,7a,12a,24,25-pentol	HMDB0002126; HMDB02126	C26H46O5	-H(-)	91
843	437.435	1	3008.42	0.909466	C29:0	CHEBI:84867; HMDB0002230; HMDB02230	C29H58O2	-H(-)	73
844	439.343	1	7500.05	0.877947	Momordol	HMDB0029804; HMDB29804	C26H48O5	-H(-)	100
845	439.357	1	5633.77	0.956554	4,4-Dimethyl-14a-formyl-5a-cholesta-8,24-dien-3b-ol	C17422; HMDB0001421; HMDB0033257; HMDB0034506; HMDB0034511; HMDB0035314; HMDB0035355; HMDB0036774; HMDB0036800; HMDB0037033; HMDB0039642; HMDB0062378; HMDB01421; HMDB33257; HMDB34506; HMDB34511; HMDB35314; HMDB35355; HMDB36774; HMDB36800; HMDB37033; HMDB39642; HMDB62378	C30H48O2	-H(-)	100
846	439.378	1	19362.2	0.797363	MG(0:0/24:1(15Z)/0:0)	HMDB0011559; HMDB0011589; HMDB11559; HMDB11589	C27H52O4	-H(-)	100
847	441.156	1	5122.19	0.894326	1-hydroxy-2-{9-[(3-methylbut-2-enoyl)oxy]-2-oxo-2H,8H,9H-furo[2,3-h]chromen...	HMDB0128914	C24H26O8	-H(-)	100
848	441.321	1	4568.51	0.869033	2,3-Diacetoxypropyl stearate	HMDB0059931; HMDB59931	C25H46O6	-H(-)	55
849	441.357	1	3570.61	0.929051	DG(8:0/15:0/0:0)	HMDB0092917; HMDB0092918; HMDB0092919; HMDB0092920; HMDB0092921; HMDB0092922; HMDB0092967; HMDB0092968; HMDB0092969; HMDB0092970; HMDB0092971; HMDB0092972; HMDB0093145; HMDB0093146; HMDB0093147; HMDB0093148; HMDB0093149; HMDB0093150; HMDB0093427; HMDB0093428; HMDB0093429; HMDB0093430; HMDB0093431; HMDB0093432; HMDB92917; HMDB92918; HMDB92919; HMDB92920; HMDB92921; HMDB92922; HMDB92967; HMDB92968;…	C26H50O5	-H(-)	64
850	443.171	1	8174.34	0.483789	6-[(3,3-dimethyloxiran-2-yl)methyl]-5-hydroxy-7-methoxy-2-(3,4,5-trimethoxy...	HMDB0132661	C24H28O8	-H(-)	100
851	443.301	1	7817.35	0.921232	Stearyl citrate	HMDB0032521; HMDB0039225; HMDB32521; HMDB39225	C24H44O7	-H(-)	100
852	445.186	1	6038.05	0.867749	Estrone glucuronide	C11133; CHEBI:28919; HMDB0004483; HMDB0032728; HMDB0035859; HMDB04483; HMDB32728; HMDB35859	C24H30O8	-H(-)	72
853	445.297	1	7067.27	0.801765	Cepagenin	HMDB0030913; HMDB0031079; HMDB0032680; HMDB0033583; HMDB0034189; HMDB0034424; HMDB0060129; HMDB30913; HMDB31079; HMDB32680; HMDB33583; HMDB34189; HMDB34424; HMDB60129	C27H42O5	-H(-)	100
854	447.347	1	16466.5	0.871149	6-Deoxodolichosterone	C15793; HMDB0034332; HMDB0034423; HMDB34332; HMDB34423	C28H48O4	-H(-)	100
855	448.197	1	4897.84	0.346006	Thesinine 4''-O-glucoside	HMDB0039900; HMDB39900	C23H31NO8	-H(-)	90
856	448.307	1	2310.6	0.931345	Deoxycholic acid glycine conjugate	C05462; C05464; C05466; CHEBI:27471; CHEBI:89929; HMDB0000631; HMDB0000637; HMDB0000708; HMDB0004012; HMDB0004013; HMDB0006898; HMDB00631; HMDB00637; HMDB00708; HMDB04012; HMDB04013; HMDB06898	C26H43NO5	-H(-)	100
857	449.269	1	4920.38	0.847559	Celastrol	CHEBI:63959; HMDB0002385; HMDB02385	C29H38O4	-H(-)	100
858	449.326	1	8323.63	0.908566	Coprocholic acid	CHEBI:18402; CHEBI:63849; CHEBI:85674; HMDB0000601; HMDB0003873; HMDB00601; HMDB0060137; HMDB0062206; HMDB0062207; HMDB03873; HMDB60137; HMDB62206; HMDB62207	C27H46O5	-H(-)	52
859	449.363	1	15233.4	0.862417	6-Deoxocastasterone	C15802; CHEBI:20712; HMDB0033984; HMDB33984	C28H50O4	-H(-)	100
860	450.264	1	4008.55	0.859635	LysoPE(0:0/16:1(9Z))	HMDB0011474; HMDB0011504; HMDB11474; HMDB11504	C21H42NO7P	-H(-)	100
861	451.342	1	6793.29	0.900024	5b-Cholestane-3a,7a,12a,23S,25-pentol	CHEBI:63835; HMDB0000483; HMDB0000513; HMDB0000519; HMDB0000556; HMDB0000558; HMDB0000587; HMDB0002180; HMDB0002208; HMDB00483; HMDB00513; HMDB00519; HMDB00556; HMDB00558; HMDB00587; HMDB0062416; HMDB0062421; HMDB02180; HMDB02208; HMDB62416; HMDB62421	C27H48O5	-H(-)	100
862	451.451	1	7135.67	0.973705	C30:0	CHEBI:31003; HMDB0029987; HMDB0030925; HMDB29987; HMDB30925	C30H60O2	-H(-)	100
863	452.278	1	42111.9	0.903832	LysoPE(0:0/16:0)	CHEBI:73004; HMDB0011473; HMDB0011503; HMDB11473; HMDB11503	C21H44NO7P	-H(-)	100
864	452.41	1	6041.21	0.960382	N-hexacosanoylglycine	CHEBI:87768; HMDB0062678; HMDB62678	C28H55NO3	-H(-)	100
865	453.2	1	7161.51	0.879475	Butyl (S)-3-hydroxybutyrate [arabinosyl-(1->6)-glucoside]	HMDB0039214; HMDB39214	C19H34O12	-H(-)	29
866	459.183	1	4412.92	0.882848	N-Desmethyl sildenafil (UK-103,320)	HMDB0060932; HMDB60932	C21H28N6O4S	-H(-)	100
867	459.251	1	14868.7	0.875997	1-(8Z,11Z,14Z-eicosatrienoyl)-glycero-3-phosphate	HMDB0062313; HMDB0114747; HMDB0114759; HMDB62313	C23H41O7P	-H(-)	100
868	461.266	1	10950.8	0.891677	1-(11Z,14Z-eicosadienoyl)-glycero-3-phosphate	HMDB0062303; HMDB0114758; HMDB62303	C23H43O7P	-H(-)	100
869	463.212	1	4811.37	0.892169	Dulciol B	HMDB0029989; HMDB0029990; HMDB0033316; HMDB29989; HMDB29990; HMDB33316	C28H32O6	-H(-)	100
870	464.304	1	5145.88	0.956612	Cholylglycine	C01921; CHEBI:29746; HMDB0000138; HMDB0000331; HMDB00138; HMDB0032596; HMDB00331; HMDB32596	C26H43NO6	-H(-)	22
871	464.338	1	8689.92	0.782171	LysoSM(d18:1)	C03640; CHEBI:52897; HMDB0006482; HMDB0012083; HMDB06482; HMDB12083	C23H50N2O5P	-H(-)	100
872	465.227	1	5793.75	0.932993	Dolichyl b-D-glucosyl phosphate	C01246; CHEBI:15812; HMDB0001054; HMDB01054	C21H39O9P	-H(-)	78
873	465.304	1	128488	0.914867	Cholesterol sulfate	C18043; CHEBI:41321; HMDB0000653; HMDB00653	C27H46O4S	-H(-)	100
874	465.467	1	11100.8	0.974639	C31:0	HMDB0032682; HMDB32682	C31H62O2	-H(-)	100
875	466.307	1	40108.5	0.913233	Tiropramide	HMDB0042042; HMDB42042	C28H41N3O3	-H(-)	100
876	469.284	1	5952.15	0.776244	Ceanothine C	HMDB0029340; HMDB29340	C26H38N4O4	-H(-)	41
877	469.352	1	4368.06	0.861872	TG(8:0/8:0/8:0)	C13044; CHEBI:76978; HMDB0011187; HMDB0059930; HMDB11187; HMDB59930	C27H50O6	-H(-)	72
878	473.363	1	14519.8	0.865419	Soyasapogenol A	C17419; HMDB0034505; HMDB0034528; HMDB0034644; HMDB0034683; HMDB0035326; HMDB0039692; HMDB34505; HMDB34528; HMDB34644; HMDB34683; HMDB35326; HMDB39692	C30H50O4	-H(-)	100
879	473.956	1	4634.48	0.909743	Adenylylselenate	C05686; CHEBI:2485; HMDB0004112; HMDB0011109; HMDB04112; HMDB11109	C10H14N5O10PSe	-H(-)	25
880	474.285	1	24403.1	0.959227	Hydrocortamate	CHEBI:50851; HMDB0014907; HMDB14907	C27H41NO6	-H(-)	100
881	475.175	1	3791.74	0.835838	1-(2H-1,3-Benzodioxol-5-yl)-2-[2,6-dimethoxy-4-(prop-2-en-1-yl)phenoxy]prop...	HMDB0039249; HMDB39249	C28H28O7	-H(-)	49
882	475.378	1	13582.6	0.86208	Panaxatriol	HMDB0038244; HMDB38244	C30H52O4	-H(-)	100
883	476.278	1	22638.7	0.892403	LysoPE(0:0/18:2(9Z,12Z))	CHEBI:76090; CHEBI:83058; HMDB0011477; HMDB0011507; HMDB11477; HMDB11507	C23H44NO7P	-H(-)	100
884	477.199	1	4796.61	0.854526	Suspensolide F	HMDB0031918; HMDB31918	C21H34O12	-H(-)	36
885	477.287	1	26194.1	0.662838	Erinacine D	HMDB0031896; HMDB0041365; HMDB31896; HMDB41365	C27H42O7	-H(-)	82
886	478.199	1	3117.63	0.853539	Nicardipine	C07264; CHEBI:507549; HMDB0014760; HMDB14760	C26H29N3O6	-H(-)	100
887	478.293	1	40877.5	0.881679	LysoPE(0:0/18:1(11Z))	CHEBI:74971; CHEBI:76088; HMDB0011475; HMDB0011476; HMDB0011505; HMDB0011506; HMDB11475; HMDB11476; HMDB11505; HMDB11506	C23H46NO7P	-H(-)	100
888	480.309	1	451956	0.943865	LysoPC(15:0)	C04230; CHEBI:133144; CHEBI:580912; CHEBI:75036; HMDB0010381; HMDB0011129; HMDB0011130; HMDB10381; HMDB11129; HMDB11130	C23H48NO7P	-H(-)	100
889	483.222	1	4301.33	0.856154	Plantaricin BN	HMDB0038238; HMDB38238	C24H36O10	-H(-)	78
890	483.251	1	8889.87	0.871134	LysoPA(22:5(4Z,7Z,10Z,13Z,16Z)/0:0)	HMDB0114753; HMDB0114754	C25H41O7P	-H(-)	100
891	491.192	1	8294.24	0.955091	Isolariciresinol 9''-O-alpha-L-arabinofuranoside	HMDB0032906; HMDB32906	C25H32O10	-H(-)	100
892	492.309	1	5754.09	0.865728	LysoPC(16:1(9Z)/0:0)	C04230; CHEBI:73851; HMDB0010383; HMDB10383	C24H48NO7P	-H(-)	100
893	493.209	1	9206.27	0.927505	Gibberellin A20 13-glucoside	HMDB0033412; HMDB0037084; HMDB0038610; HMDB33412; HMDB37084; HMDB38610	C25H34O10	-H(-)	43
894	493.498	1	4757.19	0.949557	18-Hydroxy-16-tritriacontanone	HMDB0039537; HMDB39537	C33H66O2	-H(-)	74
895	494.325	1	14584.8	0.906519	LysoPC(16:0)	C04230; CHEBI:72998; HMDB0010382; HMDB0240262; HMDB10382	C24H50NO7P	-H(-)	100
896	495.226	1	6193.6	0.886013	Glaucarubin	C08760; HMDB0035626; HMDB35626	C25H36O10	-H(-)	10
897	498.261	1	3451.15	0.843969	LysoPE(0:0/20:5(5Z,8Z,11Z,14Z,17Z))	HMDB0011489; HMDB0011519; HMDB11489; HMDB11519	C25H42NO7P	-H(-)	53
898	498.29	1	6941.11	0.885192	Tauroursodeoxycholic acid	C05463; C05465; CHEBI:16525; CHEBI:9410; HMDB0000874; HMDB0000896; HMDB0000951; HMDB0004011; HMDB00874; HMDB00896; HMDB00951; HMDB04011	C26H45NO6S	-H(-)	100
899	499.289	1	6058.26	0.873052	Mupirocin	C11758; CHEBI:7025; HMDB0014554; HMDB14554	C26H44O9	-H(-)	18
900	500.278	1	41816.4	0.899948	LysoPE(0:0/20:4(5Z,8Z,11Z,14Z))	CHEBI:64395; CHEBI:72741; CHEBI:72742; CHEBI:72746; HMDB0011487; HMDB0011488; HMDB0011517; HMDB0011518; HMDB11487; HMDB11488; HMDB11517; HMDB11518	C25H44NO7P	-H(-)	100
901	503.162	1	4245.52	0.93163	Trisaccharide	C00420; C00492; C00713; C00721; C01355; C01835; C03661; C05404; C07283; C08243; C08251; CHEBI:16885; CHEBI:27931; CHEBI:397485; CHEBI:61771; CHEBI:6731; CHEBI:7912; CHEBI:9859; HMDB0001262; HMDB0003213; HMDB0003539; HMDB0006599; HMDB0006857; HMDB0011729; HMDB0011730; HMDB0029910; HMDB0029921; HMDB0029922; HMDB0029929; HMDB0029930; HMDB0029937; HMDB0033673; HMDB0033748; HMDB0034072; HMDB0035322; H…	C18H32O16	-H(-)	100
902	504.309	1	160228	0.951542	LysoPE(0:0/20:2(11Z,14Z))	HMDB0011483; HMDB0011513; HMDB11483; HMDB11513	C25H48NO7P	-H(-)	100
903	506.325	1	138206	0.947632	LysoPE(0:0/20:1(11Z))	HMDB0011482; HMDB0011512; HMDB11482; HMDB11512	C25H50NO7P	-H(-)	100
904	507.514	1	8934.67	0.968346	Grewinol	HMDB0030954; HMDB0035278; HMDB30954; HMDB35278	C34H68O2	-H(-)	100
905	508.34	1	153185	0.946187	LysoPE(0:0/20:0)	C04230; CHEBI:74340; HMDB0011481; HMDB0011511; HMDB0012108; HMDB11481; HMDB11511; HMDB12108	C25H52NO7P	-H(-)	100
906	509.42	1	4570.78	0.927112	DG(14:0/14:1(9Z)/0:0)	HMDB0007009; HMDB0007037; HMDB0055959; HMDB07009; HMDB07037; HMDB55959	C31H58O5	-H(-)	100
907	509.457	1	6583.86	0.894462	Gallamine Triethiodide; Propylene glycol mono- and diesters of fats and fat...	HMDB0014626; HMDB0032494; HMDB0112110; HMDB0112114; HMDB0112115; HMDB0112123; HMDB0112124; HMDB0112125; HMDB0112126; HMDB0112127; HMDB0112178; HMDB14626; HMDB32494	C30H60N3O3; C32H62O4	-H(-); -H(-)	100
908	512.269	1	6433.36	0.884042	Sulfolithocholylglycine	C11301; CHEBI:60007; HMDB0002639; HMDB0062801; HMDB02639; HMDB62801	C26H43NO7S	-H(-)	100
909	514.284	1	37225.7	0.91439	Taurocholic acid	C05122; C15516; CHEBI:28865; HMDB0000036; HMDB0000889; HMDB0000922; HMDB0000932; HMDB00036; HMDB0011637; HMDB00889; HMDB00922; HMDB00932; HMDB11637	C26H45NO7S	-H(-)	100
910	517.211	1	4511	0.89844	NPC	C16543; HMDB0060499; HMDB60499	C28H30N4O6	-H(-)	28
911	517.389	1	7504.12	0.870867	Ganoderiol C	HMDB0037781; HMDB37781	C32H54O5	-H(-)	100
912	518.324	1	5096.16	0.886697	LysoPC(18:2(9Z,12Z))	CHEBI:28733; CHEBI:76084; HMDB0010386; HMDB0062711; HMDB10386; HMDB62711	C26H50NO7P	-H(-)	100
913	522.356	1	7070.4	0.87235	LysoPC(18:0)	C04230; CHEBI:44811; CHEBI:73858; CHEBI:76076; HMDB0010384; HMDB0011128; HMDB0062195; HMDB10384; HMDB11128; HMDB62195	C26H54NO7P	-H(-)	100
914	524.277	1	34250.8	0.908926	LysoPE(0:0/22:6(4Z,7Z,10Z,13Z,16Z,19Z))	CHEBI:72747; CHEBI:72749; HMDB0011496; HMDB0011526; HMDB11496; HMDB11526	C27H44NO7P	-H(-)	100
915	525.281	1	13442.3	0.899185	Desmosine	CHEBI:37628; CHEBI:64366; HMDB0000572; HMDB0000739; HMDB00572; HMDB00739	C24H40N5O8	-H(-)	100
916	528.309	1	73287.3	0.951456	LysoPE(0:0/22:4(7Z,10Z,13Z,16Z))	HMDB0011493; HMDB0011523; HMDB11493; HMDB11523	C27H48NO7P	-H(-)	100
917	533.347	1	11897.3	0.443394	1-Linoleoylglycerophosphocholine	HMDB0061692; HMDB0061700; HMDB61692; HMDB61700	C27H53NO7P	-H(-)	26
918	535.34	1	76814.4	0.718092	PA(8:0/16:0)	HMDB0115487; HMDB0115613; HMDB0115689; HMDB0115781	C27H53O8P	-H(-)	100
919	541.265	1	5139.73	0.888387	Cortolone-3-glucuronide	CHEBI:88773; HMDB0010320; HMDB10320	C27H42O11	-H(-)	100
920	542.328	1	8133.7	0.881581	LysoPC(20:4(5Z,8Z,11Z,14Z))	C04230; CHEBI:74344; CHEBI:86259; HMDB0010395; HMDB0010396; HMDB10395; HMDB10396	C28H50NO7P	-H(-)	10
921	545.258	1	4264.71	0.886645	Canavalioside	HMDB0036317; HMDB36317	C26H42O12	-H(-)	11
922	547.073	1	4303.54	0.943479	Deoxythymidine diphosphate-l-rhamnose	C03319; CHEBI:35452; HMDB0006354; HMDB06354	C16H26N2O15P2	-H(-)	100
923	549.103	1	2986.04	0.961886	BL II	HMDB0039565; HMDB39565	C28H22O12	-H(-)	100
924	552.309	1	19205.8	0.938457	LysoPE(0:0/24:6(6Z,9Z,12Z,15Z,18Z,21Z))	HMDB0011499; HMDB0011529; HMDB11499; HMDB11529	C29H48NO7P	-H(-)	100
925	553.923	1	5205.03	0.845221	3-Phosphoadenylylselenate	C05696; CHEBI:28450; HMDB0011104; HMDB11104	C10H15N5O13P2Se	-H(-)	25
926	563.371	1	37572.7	0.739086	PA(8:0/18:0)	HMDB0115489; HMDB0115615; HMDB0115691; HMDB0115698; HMDB0115704; HMDB0115783; HMDB0115794; HMDB0115800; HMDB0115814	C29H57O8P	-H(-)	100
927	565.048	1	4299.73	0.926513	UDP-hexose	C00029; C00052; CHEBI:58439; CHEBI:67119; HMDB0000286; HMDB0000302; HMDB00286; HMDB00302; HMDB0060079; HMDB0062573; HMDB60079; HMDB62573	C15H24N2O17P2	-H(-)	100
928	567.461	1	4186.49	0.82854	TG(10:0/13:0/8:0)	HMDB0071165; HMDB0071222; HMDB0071443; HMDB0071663; HMDB0071676; HMDB0071685; HMDB0071738; HMDB0071968; HMDB0072206; HMDB0072245; HMDB0072333; HMDB0072338; HMDB0072529; HMDB0072531; HMDB0072546; HMDB0096562; HMDB0096563; HMDB0096564; HMDB0096649; HMDB0096650; HMDB0096651; HMDB0100884; HMDB0100885; HMDB0100886; HMDB71165; HMDB71222; HMDB71443; HMDB71663; HMDB71676; HMDB71685; HMDB71738; HMDB71968;…	C34H64O6	-H(-)	31
929	569.434	1	3657.04	0.858751	cis-5,6-Dihydro-5,6-dihydroxy-carotene	C20332; CHEBI:67228; HMDB0002746; HMDB0034902; HMDB0036915; HMDB0060340; HMDB02746; HMDB34902; HMDB36915; HMDB60340	C40H58O2	-H(-)	23
930	573.451	1	10696.3	0.864636	DG(15:0/18:4(6Z,9Z,12Z,15Z)/0:0)	HMDB0007077; HMDB0007329; HMDB0056004; HMDB07077; HMDB07329; HMDB56004	C36H62O5	-H(-)	45
931	575.467	1	19237.8	0.868736	DG(15:0/18:3(6Z,9Z,12Z)/0:0)	HMDB0007075; HMDB0007076; HMDB0007271; HMDB0007300; HMDB0055996; HMDB0056003; HMDB0056142; HMDB07075; HMDB07076; HMDB07271; HMDB07300; HMDB55996; HMDB56003; HMDB56142	C36H64O5	-H(-)	100
932	577.374	1	14572.4	-0.0800406	Asparagoside A	HMDB0030046; HMDB30046	C33H54O8	-H(-)	100
933	579.304	1	23760.4	0.901314	Hordatine B	C08308; HMDB0030459; HMDB30459	C29H40N8O5	-H(-)	100
934	579.498	1	16868.5	0.852098	DG(15:0/18:1(11Z)/0:0)	HMDB0007072; HMDB0007073; HMDB0007184; HMDB0007213; HMDB0055989; HMDB0055990; HMDB07072; HMDB07073; HMDB07184; HMDB07213; HMDB55989; HMDB55990	C36H68O5	-H(-)	49
935	583.256	1	9628.03	0.7775	Bilirubin	CHEBI:72719; HMDB0000054; HMDB0000488; HMDB00054; HMDB00488	C33H36N4O6	-H(-)	100
936	593.129	1	4629.26	0.959848	Epicatechin-(4beta->8)-gallocatechin	CHEBI:75666; HMDB0036303; HMDB0037345; HMDB0037348; HMDB0037651; HMDB0037653; HMDB0038766; HMDB0040473; HMDB0040477; HMDB0040689; HMDB0127484; HMDB36303; HMDB37345; HMDB37348; HMDB37651; HMDB37653; HMDB38766; HMDB40473; HMDB40477; HMDB40689	C30H26O13	-H(-)	100
937	593.364	1	5542.01	0.955106	7,8-Dehydroastaxanthianthin	HMDB0036872; HMDB36872	C40H50O4	-H(-)	100
938	599.319	1	15757.7	0.955033	1-Stearoylglycerophosphoinositol	CHEBI:83054; HMDB0061696; HMDB0061704; HMDB0062777; HMDB0240261; HMDB61696; HMDB61704; HMDB62777	C27H53O12P	-H(-)	100
939	603.441	1	5760.84	0.971533	Cycloartanyl ferulate	HMDB0036295; HMDB36295	C40H60O4	-H(-)	100
940	606.075	1	2215.57	0.91259	UDP-acetyl-hexosamine	C00043; C00203; C01170; CHEBI:16264; CHEBI:16287; CHEBI:57705; CHEBI:67168; HMDB0000290; HMDB0000304; HMDB0013112; HMDB00290; HMDB00304; HMDB0060522; HMDB0062760; HMDB13112; HMDB60522; HMDB62760	C17H27N3O17P2	-H(-)	100
941	611.144	1	7527.64	0.789783	Oxidized glutathione	C00127; CHEBI:17858; HMDB0003337; HMDB03337	C20H32N6O12S2	-H(-)	100
942	619.289	1	25459	0.949275	1-Arachidonoylglycerophosphoinositol	CHEBI:83053; HMDB0061690; HMDB0062722; HMDB61690; HMDB62722	C29H49O12P	-H(-)	100
943	621.296	1	9900.38	0.946216	Isotetrandrine	C17060; CHEBI:397244; HMDB0030174; HMDB30174	C38H42N2O6	-H(-)	100
944	627.298	1	4317.3	0.888349	Gambogic acid	C10062; HMDB0034095; HMDB34095	C38H44O8	-H(-)	22
945	627.499	1	50553.7	0.821958	DG(15:0/22:5(4Z,7Z,10Z,13Z,16Z)/0:0)	HMDB0007090; HMDB0007091; HMDB0007706; HMDB0007735; HMDB0056002; HMDB0056007; HMDB0056283; HMDB0056290; HMDB07090; HMDB07091; HMDB07706; HMDB07735; HMDB56002; HMDB56007; HMDB56283; HMDB56290	C40H68O5	-H(-)	100
946	637.388	1	4858.67	0.942561	PA(14:1(9Z)/18:4(6Z,9Z,12Z,15Z))	HMDB0114799; HMDB0115028	C35H59O8P	-H(-)	100
947	637.54	1	4958.55	0.938785	TG(12:0/12:0/12:0)	CHEBI:77389; HMDB0011188; HMDB0063783; HMDB0064269; HMDB0071110; HMDB0071114; HMDB0071131; HMDB0071162; HMDB0071254; HMDB0071305; HMDB0071315; HMDB0071320; HMDB0071342; HMDB0071389; HMDB0071390; HMDB0071397; HMDB0071444; HMDB0071467; HMDB0071477; HMDB0071482; HMDB0071551; HMDB0071563; HMDB0071607; HMDB0071608; HMDB0071617; HMDB0071622; HMDB0071640; HMDB0071718; HMDB0071778; HMDB0071784; HMDB00719…	C39H74O6	-H(-)	100
948	641.158	1	3822.79	0.939983	6-({4,5-dihydroxy-2-[hydroxy({2,3,4-trihydroxy-6-oxo-3-[3,4,5-trihydroxy-6-...	HMDB0128268; HMDB0128269; HMDB0128270; HMDB0128271; HMDB0128272; HMDB0128273; HMDB0128274; HMDB0128275; HMDB0128276	C24H34O20	-H(-)	100
949	653.514	1	6650.91	0.875386	DG(18:2n6/0:0/20:4n6)	HMDB0056286; HMDB0056292; HMDB56286; HMDB56292	C42H70O5	-H(-)	91
950	660.459	1	4004.6	0.947916	PE(14:0/16:1(9Z))	HMDB0008825; HMDB0008857; HMDB0008921; HMDB0008953; HMDB0112938; HMDB0113018; HMDB0113839; HMDB0113899; HMDB08825; HMDB08857; HMDB08921; HMDB08953	C35H68NO8P	-H(-)	22
951	662.101	1	2917.19	0.943	NAD (ox)	HMDB0039421; HMDB39421	C21H27N7O14P2	-H(-)	100
952	665.215	1	3913.54	0.889009	Glycogen	C00182; C00464; C01613; C02052; C08248; CHEBI:17164; CHEBI:28087; CHEBI:28808; CHEBI:61988; HMDB0000757; HMDB0001296; HMDB0003553; HMDB0029931; HMDB0035323; HMDB0038490; HMDB0038870; HMDB0038871; HMDB0039173; HMDB0039174; HMDB0039176; HMDB0040182; HMDB00757; HMDB01296; HMDB03553; HMDB29931; HMDB35323; HMDB38490; HMDB38870; HMDB38871; HMDB39173; HMDB39174; HMDB39176; HMDB40182	C24H42O21	-H(-)	100
953	673.48	1	5969.7	0.858975	PA(16:0/18:1(11Z))	C00416; CHEBI:64844; CHEBI:89530; HMDB0007858; HMDB0007859; HMDB0031130; HMDB0114877; HMDB0114899; HMDB0114924; HMDB0115062; HMDB0115091; HMDB07858; HMDB07859; HMDB31130	C37H71O8P	-H(-)	35
954	674.514	1	5643.13	0.669121	PE(14:0/P-18:0)	C04756; CHEBI:72743; HMDB0008851; HMDB0008949; HMDB0011158; HMDB0011338; HMDB0011368; HMDB08851; HMDB08949; HMDB11158; HMDB11338; HMDB11368	C37H74NO7P	-H(-)	73
955	678.435	1	4921.76	0.968045	PS(14:0/14:0)	HMDB0012330; HMDB12330	C34H66NO10P	-H(-)	100
956	686.476	1	2882.38	0.951208	PE(14:0/18:2(9Z,12Z))	HMDB0005342; HMDB0008829; HMDB0008860; HMDB0008861; HMDB0008957; HMDB0009020; HMDB0009053; HMDB0009085; HMDB0113844; HMDB0113963; HMDB05342; HMDB08829; HMDB08860; HMDB08861; HMDB08957; HMDB09020; HMDB09053; HMDB09085	C37H70NO8P	-H(-)	100
957	688.491	1	31140.6	0.98806	PC(14:1(9Z)/15:0)	CHEBI:73999; CHEBI:78814; CHEBI:84300; HMDB0007901; HMDB0007933; HMDB0008827; HMDB0008828; HMDB0008859; HMDB0008924; HMDB0008956; HMDB0008987; HMDB0009019; HMDB0009052; HMDB0112945; HMDB0113063; HMDB0113842; HMDB0113843; HMDB0113941; HMDB0113962; HMDB07901; HMDB07933; HMDB08827; HMDB08828; HMDB08859; HMDB08924; HMDB08956; HMDB08987; HMDB09019; HMDB09052	C37H72NO8P	-H(-)	100
958	690.435	1	4175.33	0.959786	PS(14:1(9Z)/15:0)	HMDB0112275; HMDB0112321	C35H66NO10P	-H(-)	100
959	694.481	1	4138.61	0.617781	PE(18:4(6Z,9Z,12Z,15Z)/P-16:0)	HMDB0009213; HMDB0011346; HMDB09213; HMDB11346	C39H70NO7P	-H(-)	96
960	697.481	1	14501.4	0.798741	PA(14:1(9Z)/22:2(13Z,16Z))	HMDB0114805; HMDB0114840; HMDB0114878; HMDB0114879; HMDB0114902; HMDB0114927; HMDB0114952; HMDB0114953; HMDB0114978; HMDB0115005; HMDB0115121; HMDB0115297; HMDB0115511; HMDB0115512; HMDB0115536; HMDB0115564	C39H71O8P	-H(-)	100
961	698.557	1	5113.61	0.878081	Glucosylceramide (d18:1/16:0)	C01190; C02686; CHEBI:84716; HMDB0004971; HMDB0010708; HMDB04971; HMDB10708	C40H77NO8	-H(-)	86
962	700.527	1	5460.39	0.841883	PE(16:0/P-18:1(11Z))	C00350; CHEBI:84533; CHEBI:85019; HMDB0008951; HMDB0008952; HMDB0008983; HMDB0009048; HMDB0009081; HMDB0011341; HMDB0011342; HMDB0011372; HMDB0011404; HMDB0011437; HMDB08951; HMDB08952; HMDB08983; HMDB09048; HMDB09081; HMDB11341; HMDB11342; HMDB11372; HMDB11404; HMDB11437	C39H76NO7P	-H(-)	23
963	702.507	1	21370.1	0.984059	PC(14:0/16:1(9Z))	C00157; CHEBI:84578; HMDB0007870; HMDB0007902; HMDB0007966; HMDB0007998; HMDB0008893; HMDB0008894; HMDB0009021; HMDB0009054; HMDB0112949; HMDB0112950; HMDB0112951; HMDB0112952; HMDB0113064; HMDB0113085; HMDB0113110; HMDB0113137; HMDB0113846; HMDB0113964; HMDB07870; HMDB07902; HMDB07966; HMDB07998; HMDB08893; HMDB08894; HMDB09021; HMDB09054	C38H74NO8P	-H(-)	100
964	704.451	1	5227.91	0.951633	PS(14:0/16:1(9Z))	HMDB0012333; HMDB0012343; HMDB0012353; HMDB0012363; HMDB12333; HMDB12343; HMDB12353; HMDB12363	C36H68NO10P	-H(-)	100
965	714.507	1	15552.2	0.880211	PE(14:0/20:2(11Z,14Z))	CHEBI:73008; CHEBI:78810; HMDB0005322; HMDB0008835; HMDB0008867; HMDB0008928; HMDB0008959; HMDB0008960; HMDB0009023; HMDB0009056; HMDB0009088; HMDB0009251; HMDB0009283; HMDB0113020; HMDB0113166; HMDB0113847; HMDB0113848; HMDB0113849; HMDB0113879; HMDB0114012; HMDB0114039; HMDB0114065; HMDB05322; HMDB08835; HMDB08867; HMDB08928; HMDB08959; HMDB08960; HMDB09023; HMDB09056; HMDB09088; HMDB09251; HMD…	C39H74NO8P	-H(-)	100
966	717.473	1	4756.66	0.943586	PG(16:1(9Z)/16:1(9Z))	HMDB0010586; HMDB10586	C38H71O10P	-H(-)	21
967	718.538	1	10228.3	0.924214	PC(15:0/16:0)	C00157; CHEBI:73006; HMDB0005315; HMDB0005318; HMDB0005326; HMDB0005335; HMDB0007935; HMDB0007967; HMDB0008833; HMDB0008925; HMDB0008989; HMDB0009217; HMDB0010566; HMDB0113019; HMDB0113086; HMDB0113860; HMDB0113985; HMDB05315; HMDB05318; HMDB05326; HMDB05335; HMDB07935; HMDB07967; HMDB08833; HMDB08925; HMDB08989; HMDB09217; HMDB10566	C39H78NO8P	-H(-)	35
968	719.486	1	14750.2	0.980737	PG(16:0/16:1(9Z))	HMDB0010571; HMDB0010585; HMDB10571; HMDB10585	C38H73O10P	-H(-)	100
969	720.498	1	7678.26	0.737256	PE(18:4(6Z,9Z,12Z,15Z)/P-18:1(11Z))	HMDB0009215; HMDB0009216; HMDB0009477; HMDB0011354; HMDB0011412; HMDB0011445; HMDB09215; HMDB09216; HMDB09477; HMDB11354; HMDB11412; HMDB11445	C41H72NO7P	-H(-)	100
970	721.481	1	11039.8	0.809426	PA(16:0/22:5(4Z,7Z,10Z,13Z,16Z))	HMDB0114847; HMDB0114848; HMDB0114867; HMDB0114886; HMDB0114909; HMDB0114910; HMDB0114934; HMDB0114935; HMDB0114960; HMDB0115040; HMDB0115102; HMDB0115126; HMDB0115150; HMDB0115151; HMDB0115177; HMDB0115178; HMDB0115327; HMDB0115352; HMDB0115378; HMDB0115495; HMDB0115521; HMDB0115522; HMDB0115524; HMDB0115540; HMDB0115541; HMDB0116704	C41H71O8P	-H(-)	100
971	725.514	1	8233.4	0.881912	PA(16:1(9Z)/22:2(13Z,16Z))	HMDB0114866; HMDB0114883; HMDB0114959; HMDB0114985; HMDB0115012; HMDB0115071; HMDB0115072; HMDB0115099; HMDB0115123; HMDB0115300; HMDB0115515; HMDB0115516; HMDB0115518; HMDB0115538; HMDB0115539; HMDB0115566	C41H75O8P	-H(-)	45
972	726.581	1	5400.14	0.677031	C24:1 CerP	HMDB0010705; HMDB0011234; HMDB0011235; HMDB0011298; HMDB0011331; HMDB10705; HMDB11234; HMDB11235; HMDB11298; HMDB11331	C42H82NO6P	-H(-)	100
973	727.292	1	5002.79	0.925685	Licoagrodin	HMDB0035372; HMDB35372	C45H44O9	-H(-)	100
974	727.553	1	6423.36	0.864724	DG(11D3/11D5/0:0)	HMDB0116370; HMDB0116378; HMDB0116385; HMDB0116392; HMDB0116399; HMDB0116411; HMDB0116416; HMDB0116421; HMDB0116426; HMDB0116432; HMDB0116445	C45H76O7	-H(-)	38
975	728.523	1	6921.61	0.944346	PC(14:0/18:2(9Z,12Z))	C00157; CHEBI:83717; CHEBI:86094; HMDB0007874; HMDB0007905; HMDB0007906; HMDB0008002; HMDB0008065; HMDB0008098; HMDB0008130; HMDB0008901; HMDB0009285; HMDB0112955; HMDB0112956; HMDB0112957; HMDB0112984; HMDB0113042; HMDB0113114; HMDB0113141; HMDB0113167; HMDB0113309; HMDB0113337; HMDB0113920; HMDB0114067; HMDB07874; HMDB07905; HMDB07906; HMDB08002; HMDB08065; HMDB08098; HMDB08130; HMDB08901; HMDB…	C40H76NO8P	-H(-)	100
976	732.483	1	5137.47	0.949367	PS(14:0/18:1(9Z))	CHEBI:89824; CHEBI:89829; CHEBI:89837; CHEBI:90021; CHEBI:90028; CHEBI:90034; HMDB0012335; HMDB0012345; HMDB0012355; HMDB0012365; HMDB0012375; HMDB0012385; HMDB0112266; HMDB0112269; HMDB12335; HMDB12345; HMDB12355; HMDB12365; HMDB12375; HMDB12385	C38H72NO10P	-H(-)	59
977	740.525	1	27829.7	0.911362	PC(15:0/18:3(6Z,9Z,12Z))	C00350; CHEBI:74977; HMDB0005349; HMDB0007941; HMDB0007942; HMDB0008165; HMDB0008198; HMDB0008876; HMDB0008935; HMDB0008936; HMDB0008967; HMDB0008995; HMDB0008996; HMDB0009027; HMDB0009060; HMDB0009091; HMDB0009092; HMDB0009123; HMDB0009156; HMDB0009287; HMDB0009319; HMDB0009352; HMDB0009548; HMDB0113026; HMDB0113027; HMDB0113368; HMDB0113396; HMDB0113885; HMDB0113886; HMDB0113904; HMDB0113944; H…	C41H76NO8P	-H(-)	93
978	742.539	1	226814	0.885081	PC(15:0/18:2(9Z,12Z))	C00157; C00350; CHEBI:74986; HMDB0005332; HMDB0005343; HMDB0005347; HMDB0007940; HMDB0008132; HMDB0008843; HMDB0008875; HMDB0008934; HMDB0008966; HMDB0008994; HMDB0009025; HMDB0009026; HMDB0009058; HMDB0009059; HMDB0009090; HMDB0009254; HMDB0009286; HMDB0009515; HMDB0009547; HMDB0113025; HMDB0113339; HMDB0113856; HMDB0113857; HMDB0113858; HMDB0113884; HMDB0113943; HMDB0114015; HMDB0114042; HMDB01…	C41H78NO8P	-H(-)	100
979	745.483	1	8156.16	0.859676	PA(18:1(11Z)/22:6(4Z,7Z,10Z,13Z,16Z,19Z))	HMDB0114918; HMDB0114943; HMDB0114968; HMDB0114969; HMDB0114994; HMDB0115021; HMDB0115133; HMDB0115134; HMDB0115158; HMDB0115185; HMDB0115332; HMDB0115357; HMDB0115383; HMDB0115407; HMDB0115408; HMDB0115499; HMDB0115501; HMDB0115550; HMDB0115575; HMDB0115576; HMDB0115587; HMDB0116707	C43H71O8P	-H(-)	29
980	746.512	1	20899.1	0.916447	PE(O-16:1(1Z)/22:6(4Z,7Z,10Z,13Z,16Z,19Z))	C00350; CHEBI:90479; HMDB0005780; HMDB0009479; HMDB0009480; HMDB0009708; HMDB0011361; HMDB0011420; HMDB0011453; HMDB05780; HMDB09479; HMDB09480; HMDB09708; HMDB11361; HMDB11420; HMDB11453	C43H74NO7P	-H(-)	100
981	753.308	1	4458.07	0.901152	Phomopsin B	HMDB0038884; HMDB38884	C36H46N6O12	-H(-)	22
982	753.48	1	4782.43	0.758193	Chikusetsusaponin Ia	C17544; CHEBI:77491; HMDB0034994; HMDB0062593; HMDB34994; HMDB62593	C41H70O12	-H(-)	100
983	754.541	1	5787.33	0.914598	PC(14:0/20:3(5Z,8Z,11Z))	C00157; CHEBI:84567; CHEBI:84786; CHEBI:84789; CHEBI:88918; CHEBI:89096; CHEBI:89119; CHEBI:89184; CHEBI:89513; CHEBI:89517; CHEBI:89532; CHEBI:89545; CHEBI:89601; HMDB0007881; HMDB0007882; HMDB0007913; HMDB0007974; HMDB0007975; HMDB0008006; HMDB0008134; HMDB0008166; HMDB0008199; HMDB0008329; HMDB0008361; HMDB0008394; HMDB0113011; HMDB0113048; HMDB0113049; HMDB0113069; HMDB0113090; HMDB0113091; H…	C42H78NO8P	-H(-)	16
984	756.212	1	6966.73	0.883556	Pelargonidin 3-sophoroside 5-glucoside	HMDB0033687; HMDB0037988; HMDB0041765; HMDB33687; HMDB37988; HMDB41765	C33H41O20	-H(-)	100
985	756.554	1	11178.2	0.910745	PC(14:0/20:2(11Z,14Z))	C00157; CHEBI:73002; CHEBI:84810; CHEBI:84811; CHEBI:85679; CHEBI:86099; CHEBI:86100; CHEBI:88919; CHEBI:89095; CHEBI:89403; CHEBI:89518; CHEBI:89678; HMDB0007880; HMDB0007912; HMDB0007973; HMDB0008004; HMDB0008005; HMDB0008068; HMDB0008101; HMDB0008133; HMDB0008296; HMDB0008328; HMDB0008909; HMDB0009549; HMDB0010565; HMDB0112966; HMDB0112967; HMDB0112968; HMDB0112969; HMDB0112992; HMDB0113010; H…	C42H80NO8P	-H(-)	100
986	758.569	1	6350.59	0.911285	PC(14:0/20:1(11Z))	C00157; CHEBI:73001; CHEBI:74667; CHEBI:84570; CHEBI:85037; CHEBI:86097; CHEBI:88928; CHEBI:89354; CHEBI:89399; CHEBI:89520; CHEBI:89677; HMDB0007879; HMDB0007911; HMDB0007971; HMDB0007972; HMDB0008003; HMDB0008035; HMDB0008067; HMDB0008100; HMDB0008263; HMDB0008295; HMDB0008908; HMDB0009516; HMDB0112970; HMDB0112971; HMDB0112972; HMDB0112973; HMDB0112974; HMDB0112991; HMDB0113115; HMDB0113142; H…	C42H82NO8P	-H(-)	79
987	760.515	1	5239.96	0.878474	PS(16:0/18:1(9Z))	CHEBI:34086; CHEBI:75106; CHEBI:90033; CHEBI:90036; HMDB0012357; HMDB0012367; HMDB0012377; HMDB0012387; HMDB0112267; HMDB0112270; HMDB0112274; HMDB0112277; HMDB0112512; HMDB0112540; HMDB12357; HMDB12367; HMDB12377; HMDB12387	C40H76NO10P	-H(-)	22
988	762.508	1	39083.5	0.832024	PE(16:0/22:6(4Z,7Z,10Z,13Z,16Z,19Z))	C00350; CHEBI:78261; HMDB0005324; HMDB0008946; HMDB0008977; HMDB0008978; HMDB0009038; HMDB0009071; HMDB0009102; HMDB0009103; HMDB0009133; HMDB0009134; HMDB0009166; HMDB0009167; HMDB0009198; HMDB0009294; HMDB0009325; HMDB0009326; HMDB0009358; HMDB0009359; HMDB0009390; HMDB0009423; HMDB0009454; HMDB0009455; HMDB0009617; HMDB0009650; HMDB0009682; HMDB0113036; HMDB0113675; HMDB0113896; HMDB0113913; H…	C43H74NO8P	-H(-)	100
989	764.523	1	38405.4	0.820454	PC(15:0/20:5(5Z,8Z,11Z,14Z,17Z))	C00350; CHEBI:74975; HMDB0007951; HMDB0008494; HMDB0008944; HMDB0008945; HMDB0008976; HMDB0009005; HMDB0009036; HMDB0009037; HMDB0009069; HMDB0009070; HMDB0009100; HMDB0009101; HMDB0009132; HMDB0009165; HMDB0009197; HMDB0009261; HMDB0009292; HMDB0009293; HMDB0009324; HMDB0009357; HMDB0009388; HMDB0009389; HMDB0009421; HMDB0009422; HMDB0009453; HMDB0009584; HMDB0009616; HMDB0009649; HMDB0112978; H…	C43H76NO8P	-H(-)	100
990	773.533	1	7737.23	0.823362	PG(18:0/18:2(9Z,12Z))	CHEBI:75385; CHEBI:89266; CHEBI:89273; CHEBI:89275; CHEBI:89353; CHEBI:89410; HMDB0010605; HMDB0010618; HMDB0010619; HMDB0010633; HMDB0010634; HMDB0010647; HMDB10605; HMDB10618; HMDB10619; HMDB10633; HMDB10634; HMDB10647	C42H79O10P	-H(-)	100
991	774.544	1	23439.9	0.817338	PE(22:5(4Z,7Z,10Z,13Z,16Z)/P-18:1(11Z))	CHEBI:78263; HMDB0009644; HMDB0009645; HMDB0009677; HMDB0009678; HMDB0009709; HMDB0011394; HMDB0011425; HMDB0011426; HMDB0011458; HMDB0011459; HMDB09644; HMDB09645; HMDB09677; HMDB09678; HMDB09709; HMDB11394; HMDB11425; HMDB11426; HMDB11458; HMDB11459	C45H78NO7P	-H(-)	100
992	776.561	1	260312	0.725053	PE(22:4(7Z,10Z,13Z,16Z)/P-18:1(11Z))	CHEBI:90485; HMDB0009611; HMDB0009612; HMDB0009643; HMDB0009676; HMDB0011392; HMDB0011393; HMDB0011424; HMDB0011457; HMDB09611; HMDB09612; HMDB09643; HMDB09676; HMDB11392; HMDB11393; HMDB11424; HMDB11457	C45H80NO7P	-H(-)	100
993	778.575	1	143615	0.725154	PE(22:4(7Z,10Z,13Z,16Z)/P-18:0)	HMDB0009610; HMDB0011391; HMDB09610; HMDB11391	C45H82NO7P	-H(-)	97
994	780.556	1	16868.8	0.915127	PC(14:0/22:4(7Z,10Z,13Z,16Z))	C00157; CHEBI:42027; CHEBI:73003; CHEBI:77694; CHEBI:86123; CHEBI:86127; CHEBI:86133; CHEBI:86134; CHEBI:88864; CHEBI:88909; CHEBI:88990; CHEBI:89125; CHEBI:89179; CHEBI:89420; CHEBI:89437; CHEBI:89514; CHEBI:89547; CHEBI:89692; CHEBI:89693; CHEBI:89735; CHEBI:89740; HMDB0007889; HMDB0007982; HMDB0007983; HMDB0008013; HMDB0008014; HMDB0008042; HMDB0008073; HMDB0008074; HMDB0008106; HMDB0008107; H…	C44H80NO8P	-H(-)	58
995	786.528	1	6608.74	0.946915	PS(18:0/18:2(9Z,12Z))	CHEBI:60568; CHEBI:84513; CHEBI:88485; HMDB0012380; HMDB0012390; HMDB0012400; HMDB0112272; HMDB0112288; HMDB0112290; HMDB0112291; HMDB0112302; HMDB0112314; HMDB0112346; HMDB0112544; HMDB0112570; HMDB0112737; HMDB0112761; HMDB12380; HMDB12390; HMDB12400	C42H78NO10P	-H(-)	100
996	812.656	1	4886.71	0.900618	PE(24:0/P-18:1(11Z))	C00350; HMDB0009743; HMDB0009744; HMDB0009775; HMDB0011396; HMDB0011428; HMDB0011461; HMDB09743; HMDB09744; HMDB09775; HMDB11396; HMDB11428; HMDB11461	C47H92NO7P	-H(-)	18
997	814.56	1	9863.52	0.961971	PS(14:1(9Z)/24:1(15Z))	HMDB0112292; HMDB0112351; HMDB0112365; HMDB0112376; HMDB0112393; HMDB0112412; HMDB0112429; HMDB0112519; HMDB0112546; HMDB0112547; HMDB0112572; HMDB0112740; HMDB0112764; HMDB0112911	C44H82NO10P	-H(-)	100
998	825.566	1	58327.1	0.76339	PG(18:0/22:4(7Z,10Z,13Z,16Z))	CHEBI:89278; HMDB0010611; HMDB10611	C46H83O10P	-H(-)	100
999	826.54	1	13694.4	0.950083	PC(18:3(6Z,9Z,12Z)/22:6(4Z,7Z,10Z,13Z,16Z,19Z))	C00157; HMDB0008189; HMDB0008222; HMDB0008253; HMDB0008254; HMDB0008445; HMDB0008478; HMDB0008509; HMDB0008510; HMDB0008667; HMDB0008700; HMDB0008731; HMDB0008732; HMDB0113419; HMDB0113445; HMDB0113446; HMDB0113474; HMDB0113475; HMDB0113502; HMDB0113611; HMDB0113636; HMDB0113662; HMDB0113663; HMDB0113688; HMDB0113689; HMDB0116727; HMDB0116734; HMDB08189; HMDB08222; HMDB08253; HMDB08254; HMDB08445…	C48H78NO8P	-H(-)	100
1000	832.513	1	6587.62	0.924428	PS(18:1(9Z)/22:6(4Z,7Z,10Z,13Z,16Z,19Z))	CHEBI:88444; CHEBI:88513; CHEBI:88531; CHEBI:90025; HMDB0012395; HMDB0012427; HMDB0012437; HMDB0012445; HMDB0112406; HMDB0112439; HMDB0112440; HMDB0112463; HMDB0112480; HMDB0112610; HMDB0112611; HMDB0112629; HMDB0112643; HMDB0112668; HMDB0112669; HMDB0112692; HMDB0112797; HMDB0112798; HMDB0112822; HMDB0112847; HMDB0112865; HMDB0116764; HMDB12395; HMDB12427; HMDB12437; HMDB12445	C46H76NO10P	-H(-)	100
1001	833.518	1	23551.6	0.83014	PI(16:0/18:2(9Z,12Z))	C00626; CHEBI:88558; CHEBI:88561; CHEBI:88562; CHEBI:88563; CHEBI:88605; CHEBI:88626; CHEBI:88640; HMDB0009784; HMDB0009800; HMDB0009801; HMDB0009803; HMDB0009807; HMDB0009823; HMDB0009835; HMDB0009846; HMDB0062653; HMDB09784; HMDB09800; HMDB09801; HMDB09803; HMDB09807; HMDB09823; HMDB09835; HMDB09846; HMDB62653	C43H79O13P	-H(-)	100
1002	833.605	1	8215.27	0.919166	PA(22:4(7Z,10Z,13Z,16Z)/24:1(15Z))	HMDB0115348; HMDB0115374; HMDB0115399; HMDB0115450; HMDB0115451; HMDB0115476	C49H87O8P	-H(-)	22
1003	834.579	1	16264.6	0.932594	3-O-Sulfogalactosylceramide (d18:1/20:0); PC(20:1(11Z)/P-18:1(11Z))	C06125; CHEBI:89852; CHEBI:89865; HMDB0008326; HMDB0008327; HMDB0008358; HMDB0008619; HMDB0011225; HMDB0011250; HMDB0011282; HMDB0011315; HMDB0012315; HMDB0013439; HMDB0013440; HMDB08326; HMDB08327; HMDB08358; HMDB08619; HMDB11225; HMDB11250; HMDB11282; HMDB11315; HMDB12315; HMDB13439; HMDB13440	C44H85NO11S; C46H88NO7P	-H(-); .K/H-H(-)	20
1004	852.684	1	11342.5	0.866186	PC(24:1(15Z)/P-18:1(11Z))	CHEBI:86451; CHEBI:89367; CHEBI:89427; CHEBI:89477; CHEBI:89909; CHEBI:89994; HMDB0008819; HMDB0008820; HMDB0011297; HMDB0011330; HMDB0013458; HMDB0013459; HMDB08819; HMDB08820; HMDB11297; HMDB11330; HMDB13458; HMDB13459	C50H96NO7P	-H(-)	41
1005	857.518	1	87422.7	0.797107	PI(16:0/20:4(5Z,8Z,11Z,14Z))	C00626; CHEBI:88415; CHEBI:88596; CHEBI:88599; CHEBI:88613; CHEBI:88645; CHEBI:88647; CHEBI:88671; CHEBI:88673; CHEBI:88676; CHEBI:89112; CHEBI:89121; HMDB0009789; HMDB0009790; HMDB0009827; HMDB0009828; HMDB0009839; HMDB0009840; HMDB0009850; HMDB0009859; HMDB0009860; HMDB0009863; HMDB0009864; HMDB0009893; HMDB0009899; HMDB0062771; HMDB09789; HMDB09790; HMDB09827; HMDB09828; HMDB09839; HMDB09840; …	C45H79O13P	-H(-)	100
1006	883.533	1	63878	0.838864	PI(16:0/22:5(4Z,7Z,10Z,13Z,16Z))	C00626; CHEBI:88418; CHEBI:88424; CHEBI:88559; CHEBI:88624; CHEBI:88630; CHEBI:88642; CHEBI:88658; CHEBI:88660; CHEBI:89117; CHEBI:89126; CHEBI:89128; CHEBI:89134; CHEBI:89252; CHEBI:89299; CHEBI:89305; HMDB0009795; HMDB0009796; HMDB0009804; HMDB0009832; HMDB0009833; HMDB0009844; HMDB0009845; HMDB0009854; HMDB0009855; HMDB0009883; HMDB0009890; HMDB0009895; HMDB0009896; HMDB0009901; HMDB0009902; H…	C47H81O13P	-H(-)	73
1007	885.549	1	486530	0.792735	PI(16:0/22:4(10Z,13Z,16Z,19Z))	C00626; CHEBI:88417; CHEBI:88421; CHEBI:88572; CHEBI:88628; CHEBI:88629; CHEBI:88643; CHEBI:88644; CHEBI:88657; CHEBI:89110; CHEBI:89131; CHEBI:89135; CHEBI:89141; CHEBI:89142; CHEBI:89156; CHEBI:89298; CHEBI:89303; HMDB0009793; HMDB0009794; HMDB0009815; HMDB0009816; HMDB0009830; HMDB0009831; HMDB0009842; HMDB0009843; HMDB0009853; HMDB0009877; HMDB0009881; HMDB0009882; HMDB0009888; HMDB0009889; H…	C47H83O13P	-H(-)	100
1008	887.807	1	6453.19	0.780189	TG(16:0/18:0/20:1(11Z))	C00422; HMDB0005368; HMDB0005381; HMDB0005395; HMDB0005422; HMDB0010433; HMDB0030970; HMDB0034386; HMDB0042135; HMDB0042164; HMDB0042192; HMDB0042220; HMDB0042221; HMDB0042249; HMDB0042307; HMDB0042336; HMDB0042366; HMDB0042395; HMDB0042454; HMDB0042483; HMDB0043002; HMDB0043366; HMDB0043841; HMDB0043896; HMDB0043948; HMDB0043949; HMDB0043975; HMDB0044002; HMDB0044029; HMDB0044056; HMDB0044083; H…	C57H108O6	-H(-)	100
1009	924.165	1	4159.87	0.890413	3-Hydroxypimelyl-CoA	C06714; CHEBI:15485; HMDB0012155; HMDB12155	C28H46N7O20P3S	-H(-)	100
1010	925.519	1	9469.04	0.962911	Saponin D	HMDB0040468; HMDB0040860; HMDB40468; HMDB40860	C48H78O17	-H(-)	19
1011	934.46	1	11438.3	0.820568	CDP-DG(a-13:0/18:2(9Z,11Z))	HMDB0116045; HMDB0116047; HMDB0116053; HMDB0116169	C43H75N3O15P2	-H(-)	100
1012	963.499	1	7186.55	0.939459	PIP(16:0/22:5(4Z,7Z,10Z,13Z,16Z))	C00626; HMDB0009937; HMDB0009938; HMDB0009945; HMDB0009967; HMDB0009968; HMDB0009980; HMDB0009981; HMDB0009991; HMDB0009992; HMDB0010009; HMDB0010014; HMDB0010017; HMDB0010018; HMDB0010021; HMDB0010022; HMDB0010024; HMDB0010029; HMDB0010030; HMDB09937; HMDB09938; HMDB09945; HMDB09967; HMDB09968; HMDB09980; HMDB09981; HMDB09991; HMDB09992; HMDB10009; HMDB10014; HMDB10017; HMDB10018; HMDB10021; HMD…	C47H82O16P2	-H(-)	88

## Sheet: annotation
ionIdx	ionMz	ionActive	ionQualTIC	ionAverageInt	mz delta	formula	ion	score	label (bona fide)		HMDB ids	KEGG ids	other ids
1	57.0343	TRUE	0.827606	15428.1	0.000321463	C3H6O	-H(-)	100	Acetone		HMDB0001659; HMDB0003366; HMDB0031558; HMDB0031652; HMDB01659; HMDB03366; HMDB31558; HMDB31652	C00207; C00479; C02001; C15508	CHEBI:15347; CHEBI:16605; CHEBI:17153; CHEBI:38685
2	59.0135	TRUE	0.947481	140358	0.000303069	C2H4O2	-H(-)	100	Acetatic acid		HMDB0000042; HMDB0002165; HMDB0003344; HMDB00042; HMDB02165; HMDB03344	C00033; C00266	CHEBI:15366; CHEBI:17071
3	67.0187	TRUE	0.740356	4812.84	0.000241454	C4H4O	-H(-)	100	Butynal		HMDB0006853; HMDB0006945; HMDB0013785; HMDB06853; HMDB06945; HMDB13785	C06145; C14275	CHEBI:28180; CHEBI:35559
4	69.0346	TRUE	0.134125	6461.18	3.5546e-05	C4H6O	-H(-)	100	Butynol		HMDB0034233; HMDB0061873; HMDB0061874; HMDB34233; HMDB61873; HMDB61874		; CHEBI:48058
5	71.0137	TRUE	0.908859	81406.3	0.000133774	C3H4O2	-H(-)	100	Propenoic acid C3:1		HMDB0001167; HMDB0006112; HMDB0031647; HMDB01167; HMDB06112; HMDB31647	C00546; C19440; C19501	CHEBI:17158; CHEBI:18308; CHEBI:566274
6	71.0503	TRUE	0.640274	2491.69	-9.09652e-05	C4H8O	-H(-)	100	Butanal		HMDB0000246; HMDB0000474; HMDB0003543; HMDB00246; HMDB0031243; HMDB0031324; HMDB0033858; HMDB0034431; HMDB00474; HMDB03543; HMDB31243; HMDB31324; HMDB33858; HMDB34431	C01412; C02845; C03219	; CHEBI:15743; CHEBI:26911; CHEBI:28398; CHEBI:48943
7	72.9931	TRUE	0.798891	4648.05	-1.02197e-05	C2H2O3	-H(-)	100	Glyoxylic acid		HMDB0000119; HMDB00119	C00048	CHEBI:16891
8	73.0112	TRUE	-0.0393816	3393.87	0.000519359	C3H6S	-H(-)	100	2-Propene-1-thiol		HMDB0031635; HMDB0040345; HMDB31635; HMDB40345
9	73.0293	TRUE	0.275918	33850.2	0.000221595	C3H6O2	-H(-)	100	C3:0 (Propionic acid)		HMDB0000237; HMDB0003052; HMDB0003453; HMDB0006458; HMDB0006949; HMDB0006961; HMDB00237; HMDB0031229; HMDB0031523; HMDB03052; HMDB03453; HMDB06458; HMDB06949; HMDB06961; HMDB31229; HMDB31523	C00163; C00424; C00937; C00969; C05235; C17530	; CHEBI:17167; CHEBI:17871; CHEBI:18041; CHEBI:27957; CHEBI:30768; CHEBI:52342; CHEBI:77700
10	74.0245	TRUE	0.831071	17659.6	0.000233852	C2H5NO2	-H(-)	100	Glycine		HMDB0000123; HMDB00123; HMDB0014691; HMDB0031239; HMDB14691; HMDB31239	C00037; C06808	; CHEBI:15428; CHEBI:27777
11	75.0084	TRUE	0.535868	6153.04	0.000334878	C2H4O3	-H(-)	100	Glycolate		HMDB0000115; HMDB0003035; HMDB00115; HMDB0031608; HMDB03035; HMDB31608	C03547	; CHEBI:17497
12	80.965	TRUE	0.708611	2964.72	0.000235353	H2O3S	-H(-)	100	Sulfite		HMDB0000240; HMDB0001033; HMDB0003008; HMDB00240; HMDB0034829; HMDB01033; HMDB03008; HMDB34829	C00094	CHEBI:48854
12	80.965	TRUE	0.708611	2964.72	-0.000932871	CH4S2	-H(-) [+2]	60	Methanedithiol		HMDB0040184; HMDB40184
13	81.0345	TRUE	0.653236	2642.17	7.82561e-05	C5H6O	-H(-)	100	2-Methylfuran		HMDB0013749; HMDB0031597; HMDB13749; HMDB31597		; CHEBI:969439
14	83.0136	TRUE	0.589169	9938.24	0.000209009	C4H4O2	-H(-)	100	Hydroxybutynal		HMDB0032330; HMDB0094691; HMDB32330; HMDB94691	C17601	; CHEBI:38118; CHEBI:38120
15	83.0503	TRUE	0.750873	4123.02	-3.32441e-05	C5H8O	-H(-)	100	Methyl propenyl ketone		HMDB0001184; HMDB0012157; HMDB0031407; HMDB0031512; HMDB0031530; HMDB0031601; HMDB0031606; HMDB0031607; HMDB0032458; HMDB0037788; HMDB0040584; HMDB01184; HMDB12157; HMDB31407; HMDB31512; HMDB31530; HMDB31601; HMDB31606; HMDB31607; HMDB32458; HMDB37788; HMDB40584	C00557; C15604	; CHEBI:15825; CHEBI:16486; CHEBI:51678; CHEBI:51679; CHEBI:87508; CHEBI:88419; CHEBI:89540
16	85.0296	TRUE	0.918178	37921.2	-7.32116e-05	C4H6O2	-H(-)	100	Succinic aldehyde		HMDB0000549; HMDB0002523; HMDB0003407; HMDB0010720; HMDB0031209; HMDB0033977; HMDB0034439; HMDB00549; HMDB02523; HMDB03407; HMDB10720; HMDB31209; HMDB33977; HMDB34439	C00741; C01770; C01771; C19309; C19443	; CHEBI:16583; CHEBI:36253; CHEBI:41131; CHEBI:42639; CHEBI:46916
17	87.0088	TRUE	0.830365	115471	-4.24831e-05	C3H4O3	-H(-)	100	Pyruvate		HMDB0000243; HMDB0011111; HMDB0011666; HMDB00243; HMDB0040261; HMDB0062676; HMDB11111; HMDB11666; HMDB40261; HMDB62676	C00022; C00222	; CHEBI:17960; CHEBI:32816; CHEBI:86354
18	88.0405	TRUE	0.790787	18941.2	-0.000135969	C3H7NO2	-H(-)	100	Alanine		HMDB0000056; HMDB0000161; HMDB0000271; HMDB0001310; HMDB00056; HMDB00161; HMDB00271; HMDB0031219; HMDB0062251; HMDB01310; HMDB31219; HMDB62251	C00041; C00099; C00133; C00213; C01401; C01537	CHEBI:15570; CHEBI:15611; CHEBI:16449; CHEBI:16958; CHEBI:16977; CHEBI:17967
19	89.0246	TRUE	0.92433	132502	-0.000145676	C3H6O3	-H(-)	100	Lactate		HMDB0000171; HMDB0000190; HMDB0000700; HMDB0001051; HMDB0001311; HMDB0001882; HMDB0003328; HMDB00171; HMDB00190; HMDB0029580; HMDB0031232; HMDB0041929; HMDB0062492; HMDB00700; HMDB01051; HMDB01311; HMDB0144295; HMDB01882; HMDB03328; HMDB29580; HMDB31232; HMDB41929; HMDB62492	C00184; C00256; C01013; C02154	; CHEBI:132098; CHEBI:16016; CHEBI:33404; CHEBI:36596; CHEBI:42111; CHEBI:50849; CHEBI:5445
20	91.0222	TRUE	0.139778	2983.37	0.000111949	C3H8OS	-H(-)	100	Cibulins		HMDB0030299; HMDB0032425; HMDB30299; HMDB32425		; CHEBI:63861; CHEBI:91018
21	91.0556	TRUE	0.610927	2483.98	-0.000263088	C7H8	-H(-)	100	Toluene		HMDB0034168; HMDB34168	C01455	CHEBI:17578
21	91.0556	TRUE	0.610927	2483.98	0.000879712	C4H8O	.F(-)	40	Butanal		HMDB0000246; HMDB0000474; HMDB0003543; HMDB00246; HMDB0031243; HMDB0031324; HMDB0033858; HMDB0034431; HMDB00474; HMDB03543; HMDB31243; HMDB31324; HMDB33858; HMDB34431	C01412; C02845; C03219	; CHEBI:15743; CHEBI:26911; CHEBI:28398; CHEBI:48943
22	92.0507	TRUE	0.792501	2660.4	-0.000148481	C6H7N	-H(-)	100	Aniline		HMDB0003012; HMDB0061887; HMDB0061888; HMDB03012; HMDB61887; HMDB61888	C00292; C14447	; CHEBI:17296; CHEBI:39922; CHEBI:50415
22	92.0507	TRUE	0.792501	2660.4	0.000994319	C3H7NO	.F(-)	40	Aminoacetone		HMDB0001106; HMDB0001888; HMDB0002134; HMDB0060177; HMDB01106; HMDB0142435; HMDB01888; HMDB02134; HMDB60177	C01888; C03134; C05665	; CHEBI:17741; CHEBI:17906; CHEBI:18090
23	93.0347	TRUE	0.621608	391498	-8.78272e-05	C6H6O	-H(-)	100	Phenol		HMDB0000228; HMDB00228	C15584	CHEBI:15882
24	93.0455	TRUE	0.932766	66746.9	0.000344677	C5H6N2	-H(-)	100	Methylpyrazine		HMDB0033112; HMDB33112
25	94.0301	TRUE	0.0544235	34539.8	-0.000216864	C5H5NO	-H(-)	100	Hydroxypyridine		HMDB0013751; HMDB0036057; HMDB13751; HMDB36057	C02502	; CHEBI:16540; CHEBI:59978
25	94.0301	TRUE	0.0544235	34539.8	0.000925936	C2H5NO2	.F(-)	40	Glycine		HMDB0000123; HMDB00123; HMDB0014691; HMDB0031239; HMDB14691; HMDB31239	C00037; C06808	; CHEBI:15428; CHEBI:27777
26	94.9811	TRUE	0.881835	20030.8	-0.00024876	CH4O3S	-H(-)	100	Mesylate		HMDB0240280
27	95.0139	TRUE	0.192387	26604.5	-1.11567e-05	C5H4O2	-H(-)	100	Furfural		HMDB0032914; HMDB0060503; HMDB32914; HMDB60503	C07090; C14279	CHEBI:28906; CHEBI:34768
28	95.0504	TRUE	0.747273	5764.96	-0.000121991	C6H8O	-H(-)	100	Cyclohexenone		HMDB0031545; HMDB0031546; HMDB0032965; HMDB0033182; HMDB0034729; HMDB0040587; HMDB0040588; HMDB31545; HMDB31546; HMDB32965; HMDB33182; HMDB34729; HMDB40587; HMDB40588
29	96.0454	TRUE	0.65969	3419.6	0.000101189	C5H7NO	-H(-)	100	1-Cyano-2-hydroxy-3-butene		HMDB0031339; HMDB0032968; HMDB0032969; HMDB0032970; HMDB31339; HMDB32968; HMDB32969; HMDB32970		; CHEBI:1178473
30	96.9603	TRUE	0.571754	3.03335e+06	-0.000153885	H2O4S	-H(-)	100	Sulfate		HMDB0001448; HMDB01448	C00059	CHEBI:26836
31	97.0293	TRUE	-0.418769	64956.9	0.000206236	C5H6O2	-H(-)	100	C5:2		HMDB0013742; HMDB0029609; HMDB0034245; HMDB0040145; HMDB13742; HMDB29609; HMDB34245; HMDB40145	C20441	; CHEBI:207496; CHEBI:36436
32	97.0655	TRUE	-0.0192414	15128.5	0.000379227	C6H10O	-H(-)	100	Cyclohexanone		HMDB0003315; HMDB0030332; HMDB0031196; HMDB0031496; HMDB0031497; HMDB0031498; HMDB0031563; HMDB0031564; HMDB0033549; HMDB0033714; HMDB0035239; HMDB0040264; HMDB0040271; HMDB03315; HMDB30332; HMDB31196; HMDB31496; HMDB31497; HMDB31498; HMDB31563; HMDB31564; HMDB33549; HMDB33714; HMDB35239; HMDB40264; HMDB40271	C00414; C08497; C16310	; CHEBI:17854; CHEBI:19591; CHEBI:20030; CHEBI:23292
33	98.0069	TRUE	0.709116	2735.81	6.7247e-05	C4H5NS	-H(-)	100	Allyl isothiocyanate		HMDB0005843; HMDB0029755; HMDB0033116; HMDB0033117; HMDB0038624; HMDB0061872; HMDB05843; HMDB29755; HMDB33116; HMDB33117; HMDB38624; HMDB61872	C19317	; CHEBI:35626; CHEBI:73224
34	98.0246	TRUE	0.208557	14642.6	0.000104214	C4H5NO2	-H(-)	100	Succinimide		HMDB0030276; HMDB30276
35	99.0088	TRUE	0.84304	52171.3	-1.38643e-05	C4H4O3	-H(-)	100	Succinic anhydride		HMDB0032523; HMDB32523	C19524	CHEBI:36595
36	99.0279	TRUE	0.610591	3084.14	-0.000458913	C5H8S	-H(-)	100	2,3-Dihydro-2-methylthiophene		HMDB0033564; HMDB0033565; HMDB33564; HMDB33565
37	99.0451	TRUE	0.301941	14537	9.02017e-05	C5H8O2	-H(-)	100	Valerolactone		HMDB0000509; HMDB0001470; HMDB0001862; HMDB0002167; HMDB0029599; HMDB0029608; HMDB0031178; HMDB0031598; HMDB0031602; HMDB0031648; HMDB0032351; HMDB0032385; HMDB0032459; HMDB0033840; HMDB0033978; HMDB0035143; HMDB00509; HMDB0129418; HMDB0130837; HMDB0132474; HMDB01470; HMDB0170858; HMDB01862; HMDB02167; HMDB29599; HMDB29608; HMDB31178; HMDB31598; HMDB31602; HMDB31648; HMDB32351; HMDB32385; HMDB324…	C08279; C12518; C15499; C19238; C19504	; CHEBI:14750; CHEBI:34840; CHEBI:35936; CHEBI:37127; CHEBI:38366; CHEBI:48569; CHEBI:52774; CHEBI:64276; CHEBI:84978; CHEBI:9592
38	99.0815	TRUE	0.562381	2542.14	3.87083e-05	C6H12O	-H(-)	100	Cyclohexanol		HMDB0000753; HMDB0001318; HMDB0002939; HMDB0005842; HMDB0005846; HMDB0005994; HMDB0030003; HMDB0030952; HMDB0031220; HMDB0031502; HMDB0031503; HMDB0031578; HMDB0061882; HMDB0062792; HMDB00753; HMDB01318; HMDB02939; HMDB05842; HMDB05846; HMDB05994; HMDB30003; HMDB30952; HMDB31220; HMDB31502; HMDB31503; HMDB31578; HMDB61882; HMDB62792	C02373; C08492; C19263	; CHEBI:121338; CHEBI:121474; CHEBI:142806; CHEBI:17998; CHEBI:28857; CHEBI:421633; CHEBI:84216; CHEBI:88375
39	100.04	TRUE	0.528952	3811.03	0.000131275	C4H7NO2	-H(-)	100	Homoserine lactone		HMDB0029387; HMDB0029615; HMDB0036458; HMDB29387; HMDB29615; HMDB36458	C01234; C02926	; CHEBI:17289; CHEBI:18053; CHEBI:38108
40	101.024	TRUE	0.186712	136029	9.93994e-05	C4H6O3	-H(-)	100	Oxobutanoic acid		HMDB0000005; HMDB0000060; HMDB00005; HMDB0001172; HMDB0001259; HMDB0002217; HMDB0003381; HMDB00060; HMDB0006544; HMDB0031646; HMDB01172; HMDB01259; HMDB02217; HMDB03381; HMDB06544; HMDB31646	C00109; C00164; C00232; C00349; C06002	; CHEBI:15344; CHEBI:16256; CHEBI:16265; CHEBI:27821; CHEBI:30831; CHEBI:36610; CHEBI:553775
41	102.056	TRUE	0.890528	32082	0.000208351	C4H9NO2	-H(-)	100	Aminobutanoic acid (ABA)		HMDB0000092; HMDB0000112; HMDB0000452; HMDB0000485; HMDB0000581; HMDB0000650; HMDB0001906; HMDB0002166; HMDB0002299; HMDB0003911; HMDB0005815; HMDB00092; HMDB00112; HMDB0031329; HMDB0031654; HMDB0038394; HMDB0041945; HMDB00452; HMDB00485; HMDB00581; HMDB00650; HMDB0094692; HMDB0094693; HMDB01906; HMDB02166; HMDB02299; HMDB03911; HMDB05815; HMDB31329; HMDB31654; HMDB38394; HMDB41945; HMDB94692; HM…	C00334; C01026; C01205; C02261; C02356; C03284; C03665; C05145; C11735	; CHEBI:15620; CHEBI:16320; CHEBI:16865; CHEBI:17519; CHEBI:17724; CHEBI:27389; CHEBI:27971; CHEBI:28797; CHEBI:33094; CHEBI:35619; CHEBI:37081; CHEBI:87997
42	103.003	TRUE	0.75879	5271.79	0.000264299	C3H4O4	-H(-)	100	Hydroxypyruvate		HMDB0000691; HMDB0001352; HMDB0006781; HMDB0006938; HMDB00691; HMDB01352; HMDB06781; HMDB06938	C00168; C01146; C04025	CHEBI:16992; CHEBI:30794; CHEBI:30841
43	103.04	TRUE	0.966679	62598.3	-3.87749e-06	C4H8O3	-H(-)	100	Hydroxybutanoic acid		HMDB0000008; HMDB0000011; HMDB0000023; HMDB0000336; HMDB0000357; HMDB0000435; HMDB0000442; HMDB0000710; HMDB0000729; HMDB0000758; HMDB00008; HMDB00011; HMDB00023; HMDB0011597; HMDB0015507; HMDB0031212; HMDB00336; HMDB00357; HMDB00435; HMDB00442; HMDB0059748; HMDB0062640; HMDB00710; HMDB00729; HMDB00758; HMDB0126088; HMDB11597; HMDB15507; HMDB31212; HMDB59748; HMDB62640	C01089; C01991; C03197; C05984; C06001	; CHEBI:1148; CHEBI:11805; CHEBI:17066; CHEBI:17290; CHEBI:20067; CHEBI:30830; CHEBI:37373; CHEBI:50129; CHEBI:741468
44	104.035	TRUE	0.835658	41220.4	-2.82014e-05	C3H7NO3	-H(-)	100	Serine		HMDB0000187; HMDB0000589; HMDB0003406; HMDB00187; HMDB00589; HMDB0062263; HMDB03406; HMDB62263	C00065; C00716; C00740	CHEBI:16523; CHEBI:17115; CHEBI:17822
45	105.019	TRUE	0.711881	6610.82	-5.34123e-05	C3H6O4	-H(-)	100	D-Glyceric acid		HMDB0000139; HMDB0006372; HMDB00139; HMDB0031818; HMDB06372; HMDB31818	C00258	; CHEBI:32398; CHEBI:74324
46	105.038	TRUE	0.664547	2213.27	-0.000414059	C4H10OS	-H(-)	100	3-(Methylthio)-1-propanol		HMDB0031716; HMDB0040185; HMDB0041475; HMDB31716; HMDB40185; HMDB41475		; CHEBI:49019
46	105.038	TRUE	0.664547	2213.27	-0.000279292	C3H7NO3	-H(-) [+1]	71	Serine		HMDB0000187; HMDB0000589; HMDB0003406; HMDB00187; HMDB00589; HMDB0062263; HMDB03406; HMDB62263	C00065; C00716; C00740	CHEBI:16523; CHEBI:17115; CHEBI:17822
47	107.035	TRUE	0.6363	6974.39	-0.000480095	C3H8O4	-H(-)	100	2,2-Dihydroperoxypropane		HMDB0034260; HMDB34260
47	107.035	TRUE	0.6363	6974.39	-0.000862691	C4H10OS	-H(-) [+2]	57	3-(Methylthio)-1-propanol		HMDB0031716; HMDB0040185; HMDB0041475; HMDB31716; HMDB40185; HMDB41475		; CHEBI:49019
48	107.05	TRUE	0.865553	130536	0.000167456	C7H8O	-H(-)	100	Benzyl alcohol		HMDB0001858; HMDB0002048; HMDB0002055; HMDB0003119; HMDB0013762; HMDB0033895; HMDB01858; HMDB02048; HMDB02055; HMDB03119; HMDB13762; HMDB33895	C01403; C01467; C01468; C01542; C03485	CHEBI:16579; CHEBI:17231; CHEBI:17847; CHEBI:17987; CHEBI:28054
49	108.013	TRUE	0.595602	1809.7	-9.07709e-05	C2H7NO2S	-H(-)	100	Hypotaurine		HMDB0000965; HMDB00965	C00519	CHEBI:16668
50	108.045	TRUE	-0.317082	29925.5	4.03463e-05	C6H7NO	-H(-)	100	Aminophenol		HMDB0001169; HMDB0035882; HMDB0040582; HMDB01169; HMDB35882; HMDB40582	C02372	; CHEBI:17602; CHEBI:59981
51	109.012	TRUE	0.353579	8446.42	-3.20416e-06	C6H6S	-H(-)	100	2-Vinylthiophene		HMDB0029726; HMDB0033746; HMDB29726; HMDB33746		; CHEBI:48498
52	109.03	TRUE	0.878045	25691.2	-8.2039e-05	C6H6O2	-H(-)	100	Catechol		HMDB0000957; HMDB0002434; HMDB0031180; HMDB0032037; HMDB0033002; HMDB0033127; HMDB00957; HMDB02434; HMDB31180; HMDB32037; HMDB33002; HMDB33127	C00530; C01751; C11115; C15571	; CHEBI:17594; CHEBI:18135; CHEBI:27810; CHEBI:59983
53	109.041	TRUE	0.837291	16289.6	-5.0082e-05	C5H6N2O	-H(-)	100	N-Acetylimidazole		HMDB0003905; HMDB0006237; HMDB0033156; HMDB0060741; HMDB03905; HMDB06237; HMDB33156; HMDB60741	C05130	; CHEBI:27398
54	109.066	TRUE	0.295741	6403.95	0.000287827	C7H10O	-H(-)	100	2,3,5-Trimethylfuran		HMDB0029721; HMDB0029728; HMDB0031541; HMDB0040277; HMDB0040278; HMDB0061891; HMDB29721; HMDB29728; HMDB31541; HMDB40277; HMDB40278; HMDB61891
55	110.025	TRUE	0.218091	8267.67	0.000101683	C5H5NO2	-H(-)	100	Pyrrole-2-carboxylic acid		HMDB0003094; HMDB0004230; HMDB0038175; HMDB03094; HMDB04230; HMDB38175	C05942	; CHEBI:36751
56	110.072	TRUE	0.47981	9047.49	7.91098e-05	C5H9N3	-H(-)	100	Histamine		HMDB0000870; HMDB0014417; HMDB0060263; HMDB00870; HMDB14417; HMDB60263	C00388	; CHEBI:18295; CHEBI:59170
57	111.009	TRUE	0.805196	168738	-6.54476e-05	C5H4O3	-H(-)	100	Furoic acid		HMDB0000444; HMDB0000617; HMDB0032994; HMDB0039437; HMDB00444; HMDB00617; HMDB32994; HMDB39437	C01546	; CHEBI:30845; CHEBI:30846
58	111.02	TRUE	0.898167	58022.5	-0.000155035	C4H4N2O2	-H(-)	100	Uracil		HMDB0000300; HMDB00300; HMDB0060760; HMDB60760	C00106	; CHEBI:17568
59	112.023	TRUE	0.8924	2964.98	-0.00050551	C5H7NS	-H(-)	100	2,4-Dimethylthiazole		HMDB0032974; HMDB0032975; HMDB0032976; HMDB0033867; HMDB0038460; HMDB0040036; HMDB32974; HMDB32975; HMDB32976; HMDB33867; HMDB38460; HMDB40036
59	112.023	TRUE	0.8924	2964.98	-0.000680143	C4H4N2O2	-H(-) [+1]	92	Uracil		HMDB0000300; HMDB00300; HMDB0060760; HMDB60760	C00106	; CHEBI:17568
60	112.04	TRUE	0.454005	7381.44	0.000165516	C5H7NO2	-H(-)	100	Pyrroline carboxylic acid		HMDB0001301; HMDB0002240; HMDB0006875; HMDB01301; HMDB02240; HMDB06875	C03564; C04322	CHEBI:1372; CHEBI:36761
61	112.937	TRUE	0.794547	6924.49	5.54437e-05	H2O3S2	-H(-)	100	Thiosulfate		HMDB0000257; HMDB00257; HMDB0060293; HMDB60293	C05529	CHEBI:5587
62	113	TRUE	-0.309129	30269.8	-0.000268297	C3H2N2O3	-H(-)	100	Parabanic Acid		HMDB0062802; HMDB62802		; CHEBI:74661
63	113.007	TRUE	0.298044	12216.8	1.48691e-05	C5H6OS	-H(-)	100	2-Furanmethanethiol		HMDB0032915; HMDB0032993; HMDB0036611; HMDB0039798; HMDB0041504; HMDB32915; HMDB32993; HMDB36611; HMDB39798; HMDB41504
64	113.024	TRUE	0.890921	163695	0.000118971	C5H6O3	-H(-)	100	2-Hydroxy-2,4-pentadienoic acid		HMDB0031859; HMDB0060461; HMDB31859; HMDB60461	C07091	; CHEBI:28993; CHEBI:74456
65	113.035	TRUE	0.915344	38730.2	0.00053209	C4H6N2O2	-H(-)	100	Dihydrouracil		HMDB0000076; HMDB0003646; HMDB00076; HMDB0060245; HMDB03646; HMDB60245	C00429; C02512; C02565	CHEBI:15901; CHEBI:16354; CHEBI:16934
66	113.061	TRUE	0.0425351	13019.9	0.000245816	C6H10O2	-H(-)	100	Delta-Hexanolactone		HMDB0000453; HMDB0003843; HMDB0010719; HMDB0029487; HMDB0031158; HMDB0031491; HMDB0031492; HMDB0031501; HMDB0031559; HMDB0031560; HMDB0031561; HMDB0031562; HMDB0032490; HMDB0033568; HMDB0039581; HMDB0040328; HMDB00453; HMDB0060476; HMDB0061929; HMDB03843; HMDB10719; HMDB29487; HMDB31158; HMDB31491; HMDB31492; HMDB31501; HMDB31559; HMDB31560; HMDB31561; HMDB31562; HMDB32490; HMDB33568; HMDB39581; …	C01880	; CHEBI:17915; CHEBI:49284; CHEBI:589927; CHEBI:85235; CHEBI:87583; CHEBI:87721
67	114.056	TRUE	0.889193	168112	-0.000171961	C5H9NO2	-H(-)	100	Proline		HMDB0000162; HMDB0003411; HMDB0012880; HMDB00162; HMDB0030409; HMDB0034208; HMDB03411; HMDB12880; HMDB30409; HMDB34208	C00148; C00763; C18170	; CHEBI:16313; CHEBI:17203; CHEBI:30322
68	115.004	TRUE	0.876268	315605	-0.000346563	C4H4O4	-H(-)	100	Fumarate		HMDB0000134; HMDB0000176; HMDB00134; HMDB00176	C00122	CHEBI:18012
69	115.04	TRUE	0.916906	28238	6.1165e-05	C5H8O3	-H(-)	100	Ketovaline		HMDB0000019; HMDB0000310; HMDB0000720; HMDB0001865; HMDB00019; HMDB0003771; HMDB0004260; HMDB0012233; HMDB0029172; HMDB00310; HMDB0031643; HMDB0034466; HMDB00720; HMDB0128916; HMDB0128917; HMDB0128943; HMDB0129096; HMDB0129097; HMDB0129098; HMDB0132477; HMDB01865; HMDB03771; HMDB04260; HMDB12233; HMDB29172; HMDB31643; HMDB34466	C00141; C03273; C06255	; CHEBI:16530; CHEBI:33033; CHEBI:37079; CHEBI:39153; CHEBI:45630
70	116.051	TRUE	0.900975	53020.6	6.39044e-05	C8H7N	-H(-)	100	Indole		HMDB0000738; HMDB0034171; HMDB00738; HMDB34171	C00463; C16074	CHEBI:16881; CHEBI:25979
71	116.072	TRUE	0.873243	717449	-0.000275502	C5H11NO2	-H(-)	100	Valine; Betaine		HMDB0000043; HMDB0000883; HMDB0001382; HMDB0002141; HMDB0003355; HMDB00043; HMDB0013716; HMDB0015550; HMDB0034366; HMDB00883; HMDB01382; HMDB02141; HMDB03355; HMDB13716; HMDB15550; HMDB34366	C00183; C00431; C00719; C01799; C07457	; CHEBI:15887; CHEBI:16414; CHEBI:17750; CHEBI:2691; CHEBI:28804; CHEBI:55344
72	117.019	TRUE	0.849429	38494.5	-4.59165e-05	C4H6O4	-H(-)	100	Succinate		HMDB0000202; HMDB0000254; HMDB0000349; HMDB0000940; HMDB0002475; HMDB00202; HMDB00254; HMDB0031204; HMDB00349; HMDB0039324; HMDB00940; HMDB0130020; HMDB02475; HMDB31204; HMDB39324	C00042; C02170	; CHEBI:15741; CHEBI:30860; CHEBI:71176; CHEBI:87625
73	117.046	TRUE	0.427649	4665.2	0.000225766	C7H6N2	-H(-)	100	7-Azaindolizine		HMDB0033576; HMDB0040040; HMDB33576; HMDB40040
74	117.056	TRUE	0.936446	40820	0.000184497	C5H10O3	-H(-)	100	5-Hydroxypentanoic acid		HMDB0000351; HMDB0000354; HMDB0000396; HMDB0000407; HMDB0000410; HMDB0000420; HMDB0000531; HMDB0000605; HMDB0000642; HMDB0000754; HMDB0001863; HMDB0001987; HMDB0002011; HMDB0002187; HMDB0002321; HMDB00351; HMDB00354; HMDB00396; HMDB00407; HMDB0040735; HMDB00410; HMDB0041603; HMDB00420; HMDB00531; HMDB0059844; HMDB00605; HMDB0061927; HMDB0062584; HMDB00642; HMDB00754; HMDB0130836; HMDB01863; HMDB0…	C02804	; CHEBI:37051; CHEBI:37084; CHEBI:384411; CHEBI:45564; CHEBI:60645; CHEBI:60647; CHEBI:68454; CHEBI:78321; CHEBI:82956; CHEBI:89628
75	118.03	TRUE	0.587043	5745.59	-0.000243906	C7H5NO	-H(-)	100	1,2-Diacylglycerol-LD-PI-pool		HMDB0062270; HMDB62270		; CHEBI:53806
75	118.03	TRUE	0.587043	5745.59	0.000898894	C4H5NO2	.F(-)	40	Succinimide		HMDB0030276; HMDB30276
76	118.051	TRUE	0.7672	118610	-0.000174965	C4H9NO3	-H(-)	100	Threonine		HMDB0000167; HMDB0000719; HMDB0004041; HMDB00167; HMDB0060587; HMDB0061148; HMDB0061877; HMDB00719; HMDB04041; HMDB60587; HMDB61148; HMDB61877	C00188; C00263; C05519	; CHEBI:15699; CHEBI:16080; CHEBI:16857; CHEBI:28718
77	119.05	TRUE	0.976616	72210.7	5.06013e-05	C8H8O	-H(-)	100	Phenylacetaldehyde		HMDB0004072; HMDB0006236; HMDB0013815; HMDB0029636; HMDB0029637; HMDB0029638; HMDB0033910; HMDB0038997; HMDB0062765; HMDB0124943; HMDB04072; HMDB06236; HMDB13815; HMDB29636; HMDB29637; HMDB29638; HMDB33910; HMDB38997; HMDB62765	C00601; C02083; C05627; C06758; C07113; C07209; C07214	; CHEBI:16424; CHEBI:17907; CHEBI:1883; CHEBI:27434; CHEBI:27632; CHEBI:28476; CHEBI:28617; CHEBI:87607
78	120.013	TRUE	0.452682	4339.12	-4.33434e-05	C3H7NO2S	-H(-)	100	Cys		HMDB0000574; HMDB0003417; HMDB00574; HMDB03417	C00097; C00793	CHEBI:16375; CHEBI:17561
79	120.045	TRUE	0.586755	8053.6	0.000109308	C7H7NO	-H(-)	100	Benzamide		HMDB0004461; HMDB0033131; HMDB0035281; HMDB04461; HMDB33131; HMDB35281	C09815	; CHEBI:28179
80	121.029	TRUE	0.399464	48066	0.000154563	C7H6O2	-H(-)	100	Benzoate		HMDB0001870; HMDB0011718; HMDB0032918; HMDB0034170; HMDB01870; HMDB11718; HMDB32918; HMDB34170	C00539; C00633; C06202	; CHEBI:16008; CHEBI:17597; CHEBI:30746
81	122.035	TRUE	0.0912559	10135.1	0.00108868	C5H5N3O	-H(-)	87	Pyrazinamide		HMDB0014483; HMDB14483	C01956	CHEBI:45285
81	122.035	TRUE	0.0912559	10135.1	0.00074811	C4H10O2S	-H(-) [+1]	60	Thiodiglycol		HMDB0042033; HMDB42033		; CHEBI:75184
82	122.061	TRUE	0.614783	3167.42	0.000212857	C7H9NO	-H(-)	100	Anisidine		HMDB0029300; HMDB0032492; HMDB0032578; HMDB0036058; HMDB0040360; HMDB29300; HMDB32492; HMDB32578; HMDB36058; HMDB40360	C19326	; CHEBI:163384; CHEBI:59982
83	123.045	TRUE	0.831886	10714.9	-7.61439e-05	C7H8O2	-H(-)	100	Orcinol		HMDB0000873; HMDB0001398; HMDB0011724; HMDB0029696; HMDB0032917; HMDB0034877; HMDB0035226; HMDB0038963; HMDB0040280; HMDB0059709; HMDB0059712; HMDB00873; HMDB0135619; HMDB01398; HMDB11724; HMDB29696; HMDB32917; HMDB34877; HMDB35226; HMDB38963; HMDB40280; HMDB59709; HMDB59712	C02323; C03351; C06730; C15572; C17467	; CHEBI:16464; CHEBI:17069; CHEBI:17254; CHEBI:28591; CHEBI:562752; CHEBI:67410
84	123.056	TRUE	0.0901495	3825.2	0.000375188	C6H8N2O	-H(-)	100	1-(1-Oxopropyl)-1H-imidazole		HMDB0004181; HMDB0031852; HMDB0040141; HMDB0040143; HMDB04181; HMDB31852; HMDB40141; HMDB40143	C05827	; CHEBI:28104
85	124.007	TRUE	0.961511	1.58456e+06	-3.37132e-05	C2H7NO3S	-H(-)	94	Taurine		HMDB0000251; HMDB00251	C00245	CHEBI:15891
86	124.991	TRUE	0.929373	31474.6	0.000221199	C2H6O4S	-H(-)	100	2-Hydroxyethanesulfonate		HMDB0003903; HMDB0031233; HMDB03903; HMDB31233	C05123	; CHEBI:1157
87	125.008	TRUE	0.857859	36012.2	-0.000843386	C6H6OS	-H(-)	100	5-Methyl-2-thiophenecarboxaldehyde		HMDB0032431; HMDB0033133; HMDB0033134; HMDB32431; HMDB33133; HMDB33134
87	125.008	TRUE	0.857859	36012.2	0.000299414	C3H6O2S	.F(-)	40	Methylthioglycolic acid		HMDB0031520; HMDB0041604; HMDB31520; HMDB41604		; CHEBI:44111; CHEBI:47872
88	126.056	TRUE	0.347013	6226.52	5.7539e-05	C6H9NO2	-H(-)	100	(S)-2,3,4,5-Tetrahydropyridine-2-carboxylate		HMDB0001084; HMDB0012130; HMDB0029434; HMDB0059657; HMDB0062589; HMDB0062778; HMDB01084; HMDB12130; HMDB29434; HMDB59657; HMDB62589; HMDB62778	C00450; C04092	; CHEBI:16187; CHEBI:16987; CHEBI:30912; CHEBI:49014; CHEBI:49015
89	126.905	TRUE	0.706703	25957.7	-0.000295038	HI	-H(-)	25	I(-)		HMDB0059634; HMDB59634	C05590	CHEBI:43451
90	127.004	TRUE	0.777838	12278.8	-0.000500966	C5H4O4	-H(-)	100	5-Hydroxy-2-furoic acid		HMDB0059784; HMDB59784		; CHEBI:86395
90	127.004	TRUE	0.777838	12278.8	0.000265071	C5H5NOS	-H(-) [+1]	60	2-Acetylthiazole		HMDB0032964; HMDB32964
90	127.004	TRUE	0.777838	12278.8	-0.000795415	C6H6OS	-H(-) [+2]	58	5-Methyl-2-thiophenecarboxaldehyde		HMDB0032431; HMDB0033133; HMDB0033134; HMDB32431; HMDB33133; HMDB33134
91	127.014	TRUE	0.598766	3163.99	0.000634438	C4H4N2O3	-H(-)	100	Barbiturate		HMDB0041833; HMDB41833	C00813	CHEBI:16294
91	127.014	TRUE	0.598766	3163.99	-9.78172e-05	C5H6N2S	-H(-) [+2]	69	2-(Methylthio)pyrazine		HMDB0033152; HMDB0036186; HMDB33152; HMDB36186
92	127.04	TRUE	0.659506	14042.1	1.412e-05	C6H8O3	-H(-)	100	Dihydro-4,4-dimethyl-2,3-furandione		HMDB0031303; HMDB0031306; HMDB0031847; HMDB0033285; HMDB0033517; HMDB0038072; HMDB0040594; HMDB0040732; HMDB31303; HMDB31306; HMDB31847; HMDB33285; HMDB33517; HMDB38072; HMDB40594; HMDB40732		; CHEBI:76247
93	127.052	TRUE	0.951886	92861.1	-0.000272247	C5H8N2O2	-H(-)	100	Dihydrothymine		HMDB0000079; HMDB00079; HMDB0029874; HMDB0031547; HMDB0062558; HMDB29874; HMDB31547; HMDB62558	C00906	; CHEBI:133469; CHEBI:27468; CHEBI:565546
94	127.076	TRUE	0.119026	17852.5	0.000245155	C7H12O2	-H(-)	100	Ethyl tiglate		HMDB0029165; HMDB0029314; HMDB0030330; HMDB0031174; HMDB0031342; HMDB0031351; HMDB0031476; HMDB0031477; HMDB0031484; HMDB0031500; HMDB0031504; HMDB0031593; HMDB0031603; HMDB0031681; HMDB0032391; HMDB0032460; HMDB0033793; HMDB0038271; HMDB0038962; HMDB0039819; HMDB0040214; HMDB0040591; HMDB0059876; HMDB29165; HMDB29314; HMDB30330; HMDB31174; HMDB31342; HMDB31351; HMDB31476; HMDB31477; HMDB31484; H…	C08487; C09822	; CHEBI:36096; CHEBI:38364
95	127.113	TRUE	0.75844	3304.78	3.06444e-05	C8H16O	-H(-)	100	1-Octanal		HMDB0001140; HMDB0029574; HMDB0030030; HMDB0031294; HMDB0031295; HMDB0031296; HMDB0031298; HMDB0031299; HMDB0031300; HMDB0032402; HMDB0032450; HMDB0035231; HMDB0035768; HMDB0037181; HMDB0061912; HMDB0061913; HMDB01140; HMDB29574; HMDB30030; HMDB31294; HMDB31295; HMDB31296; HMDB31298; HMDB31299; HMDB31300; HMDB32402; HMDB32450; HMDB35231; HMDB35768; HMDB37181; HMDB61912; HMDB61913	C01545; C07288; C14272; C17145	; CHEBI:15833; CHEBI:17935; CHEBI:34118; CHEBI:87586; CHEBI:88852
96	128.035	TRUE	0.936113	221532	0.000116805	C5H7NO3	-H(-)	100	Oxoproline		HMDB0000267; HMDB0000805; HMDB0001369; HMDB0001843; HMDB0002234; HMDB00267; HMDB0060262; HMDB0061093; HMDB0062585; HMDB00805; HMDB01369; HMDB01843; HMDB02234; HMDB60262; HMDB61093; HMDB62585	C01879; C02237; C04281; C04282	; CHEBI:16010; CHEBI:16352; CHEBI:18183; CHEBI:27391; CHEBI:6151
97	129.019	TRUE	0.909648	49683.3	-3.166e-05	C5H6O4	-H(-)	100	Itaconate		HMDB0000620; HMDB0000634; HMDB0000749; HMDB0001657; HMDB0002092; HMDB0013233; HMDB0033809; HMDB0059743; HMDB0060365; HMDB0061185; HMDB00620; HMDB00634; HMDB00749; HMDB01657; HMDB02092; HMDB13233; HMDB33809; HMDB59743; HMDB60365; HMDB61185	C00433; C00490; C02214; C02226; C02800	; CHEBI:15670; CHEBI:17204; CHEBI:17415; CHEBI:17626; CHEBI:30838; CHEBI:74524
98	129.039	TRUE	0.780943	14923.1	-0.000797674	C6H10OS	-H(-)	100	2-[(Methylthio)methyl]-2-butenal		HMDB0031370; HMDB0037493; HMDB0040238; HMDB31370; HMDB37493; HMDB40238
98	129.039	TRUE	0.780943	14923.1	-0.000456913	C5H7NO3	-H(-) [+1]	68	Oxoproline		HMDB0000267; HMDB0000805; HMDB0001369; HMDB0001843; HMDB0002234; HMDB00267; HMDB0060262; HMDB0061093; HMDB0062585; HMDB00805; HMDB01369; HMDB01843; HMDB02234; HMDB60262; HMDB61093; HMDB62585	C01879; C02237; C04281; C04282	; CHEBI:16010; CHEBI:16352; CHEBI:18183; CHEBI:27391; CHEBI:6151
99	129.056	TRUE	0.969364	53628	-0.000188383	C6H10O3	-H(-)	100	4-Methyl-2-oxopentanoate		HMDB0000408; HMDB0000491; HMDB0000695; HMDB0000762; HMDB0001864; HMDB0001962; HMDB0002254; HMDB0003736; HMDB0004750; HMDB0006024; HMDB0010717; HMDB0011647; HMDB0012882; HMDB0031214; HMDB0031216; HMDB0031218; HMDB0033286; HMDB0033302; HMDB0033698; HMDB00408; HMDB0041602; HMDB00491; HMDB0061881; HMDB00695; HMDB00762; HMDB01864; HMDB01962; HMDB02254; HMDB03736; HMDB04750; HMDB06024; HMDB10717; HMDB1…	C00233; C00902; C02122; C02129; C03465; C03500; C06102	; CHEBI:15888; CHEBI:17308; CHEBI:2490; CHEBI:28422; CHEBI:35932; CHEBI:48430; CHEBI:86365
100	129.103	TRUE	0.206335	4285.72	0.000676007	C6H14N2O	-H(-)	100	N-Acetylputrescine		HMDB0002064; HMDB0060268; HMDB02064; HMDB60268	C02714	CHEBI:17768
101	130.051	TRUE	0.901257	22835.5	-0.000136889	C5H9NO3	-H(-)	100	5-Aminolevulinic acid		HMDB0000725; HMDB0000766; HMDB0000783; HMDB0001149; HMDB0002104; HMDB0002113; HMDB0006055; HMDB0006272; HMDB0036576; HMDB0059659; HMDB0060460; HMDB0061880; HMDB00725; HMDB00766; HMDB00783; HMDB01149; HMDB02104; HMDB02113; HMDB0240251; HMDB06055; HMDB06272; HMDB36576; HMDB59659; HMDB60460; HMDB61880	C00430; C01073; C01110; C01157; C01165; C03440; C04397; C05147	; CHEBI:16231; CHEBI:16682; CHEBI:16889; CHEBI:17232; CHEBI:17549; CHEBI:18095; CHEBI:28397; CHEBI:40992; CHEBI:49268; CHEBI:87840; CHEBI:89836
102	130.062	TRUE	0.889005	22796.7	0.000592025	C4H9N3O2	-H(-)	100	Creatine		HMDB0000064; HMDB00064; HMDB0013222; HMDB13222	C00300; C03065	CHEBI:15968; CHEBI:16919
103	130.087	TRUE	0.93388	1.82088e+06	4.68959e-05	C6H13NO2	-H(-)	100	(Iso)Leucine		HMDB0000172; HMDB0000557; HMDB0000687; HMDB0001645; HMDB0001901; HMDB0002002; HMDB0002291; HMDB0003640; HMDB0013773; HMDB00172; HMDB0029168; HMDB0033923; HMDB0036382; HMDB00557; HMDB0060650; HMDB0061716; HMDB0062203; HMDB00687; HMDB01645; HMDB01901; HMDB02002; HMDB02291; HMDB03640; HMDB13773; HMDB29168; HMDB33923; HMDB36382; HMDB60650; HMDB61716; HMDB62203	C00123; C00407; C01570; C01933; C02378; C02486; C16439	; CHEBI:15603; CHEBI:16586; CHEBI:17191; CHEBI:18347; CHEBI:25017; CHEBI:28225; CHEBI:43433; CHEBI:44212; CHEBI:67144; CHEBI:86261
104	131.013	TRUE	0.879432	7957.62	0.000913303	C8H4O2	-H(-)	100	2,4,6-Octatriynoic acid		HMDB0030967; HMDB30967
105	131.035	TRUE	0.802687	31404.6	-0.000229701	C5H8O4	-H(-)	100	Glutarate		HMDB0000576; HMDB0000622; HMDB0000661; HMDB0001844; HMDB0002001; HMDB0006833; HMDB0006855; HMDB0029884; HMDB0033958; HMDB0040531; HMDB00576; HMDB0061879; HMDB00622; HMDB00661; HMDB01844; HMDB02001; HMDB06833; HMDB06855; HMDB29884; HMDB33958; HMDB40531; HMDB61879	C00489; C00900; C06010; C08645	; CHEBI:111517; CHEBI:16444; CHEBI:17859; CHEBI:18409; CHEBI:741548; CHEBI:75146; CHEBI:91315
105	131.035	TRUE	0.802687	31404.6	-0.000375785	C6H10OS	-H(-) [+2]	32	2-[(Methylthio)methyl]-2-butenal		HMDB0031370; HMDB0037493; HMDB0040238; HMDB31370; HMDB37493; HMDB40238
106	131.047	TRUE	0.927594	35723.2	-0.000319264	C4H8N2O3	-H(-)	100	Asparagine		HMDB0000026; HMDB0000168; HMDB00026; HMDB0011733; HMDB0012265; HMDB00168; HMDB0033780; HMDB0062812; HMDB11733; HMDB12265; HMDB33780; HMDB62812	C00152; C01043; C01905; C02037; C02642	; CHEBI:11892; CHEBI:15737; CHEBI:17196; CHEBI:17201; CHEBI:18261; CHEBI:28159
107	131.071	TRUE	0.915747	33295.9	2.48354e-05	C6H12O3	-H(-)	100	D-2-Hydroxyisocaproate		HMDB0000317; HMDB0000409; HMDB0000525; HMDB0000624; HMDB0000665; HMDB0000746; HMDB0001624; HMDB0001975; HMDB0010718; HMDB0012843; HMDB0029166; HMDB00317; HMDB0032158; HMDB0032456; HMDB0033851; HMDB0040409; HMDB00409; HMDB0041844; HMDB00525; HMDB0059770; HMDB0061652; HMDB00624; HMDB00665; HMDB00746; HMDB01624; HMDB01975; HMDB10718; HMDB12843; HMDB29166; HMDB32158; HMDB32456; HMDB33851; HMDB40409; …	C03264; C06103; C07834	; CHEBI:131434; CHEBI:17869; CHEBI:27909; CHEBI:37035; CHEBI:44510; CHEBI:55534; CHEBI:59783; CHEBI:78842; CHEBI:86542; CHEBI:87685; CHEBI:89228
108	131.083	TRUE	0.573609	259281	-0.000189396	C5H12N2O2	-H(-)	100	Ornithine		HMDB0000214; HMDB0000818; HMDB0003374; HMDB0004984; HMDB00214; HMDB00818; HMDB03374; HMDB04984	C00077; C00515	CHEBI:15729; CHEBI:16176
109	132.031	TRUE	0.919136	17347.7	-0.000294372	C4H7NO4	-H(-)	100	Aspartate		HMDB0000191; HMDB0006483; HMDB0011753; HMDB00191; HMDB0062186; HMDB0062501; HMDB06483; HMDB11753; HMDB62186; HMDB62501	C00049; C00402; C16433; C19911	; CHEBI:17053; CHEBI:17364; CHEBI:22660; CHEBI:24786; CHEBI:29995
110	132.046	TRUE	0.860895	7028.26	-0.000278114	C8H7NO	-H(-)	100	Mandelonitrile		HMDB0004094; HMDB0029757; HMDB0032390; HMDB0034666; HMDB0059805; HMDB0060486; HMDB0061918; HMDB04094; HMDB29757; HMDB32390; HMDB34666; HMDB59805; HMDB60486; HMDB61918	C00561; C03766; C05658; C12312	; CHEBI:16667; CHEBI:16910; CHEBI:17840; CHEBI:18450; CHEBI:31697; CHEBI:51603
110	132.046	TRUE	0.860895	7028.26	0.000864686	C5H7NO2	.F(-)	40	Pyrroline carboxylic acid		HMDB0001301; HMDB0002240; HMDB0006875; HMDB01301; HMDB02240; HMDB06875	C03564; C04322	CHEBI:1372; CHEBI:36761
111	132.067	TRUE	0.734521	7313.01	-0.000235728	C5H11NO3	-H(-)	100	Hydroxy-valine		HMDB0031658; HMDB0032356; HMDB0039499; HMDB31658; HMDB32356; HMDB39499
111	132.067	TRUE	0.734521	7313.01	-0.000567848	C6H13NS	-H(-) [+2]	42	(±)-2-Propylthiazolidine		HMDB0040058; HMDB40058
112	133.014	TRUE	0.936552	206292	-0.00019254	C4H6O5	-H(-)	100	Malate		HMDB0000156; HMDB0000744; HMDB00156; HMDB0031518; HMDB0032872; HMDB00744; HMDB31518; HMDB32872	C00149; C00497; C03668	; CHEBI:30796; CHEBI:30797; CHEBI:6650
112	133.014	TRUE	0.936552	206292	0.00067586	C5H10S2	-H(-)	81	3,3-Dimethyl-1,2-dithiolane		HMDB0038974; HMDB0039789; HMDB0039790; HMDB38974; HMDB39789; HMDB39790
113	133.051	TRUE	0.793271	25104.1	-2.06399e-05	C5H10O4	-H(-)	100	Deoxyribose		HMDB0000421; HMDB0001292; HMDB0003224; HMDB0012141; HMDB0012485; HMDB0029576; HMDB00421; HMDB0127615; HMDB01292; HMDB03224; HMDB12141; HMDB12485; HMDB29576	C01801; C04272; C06257	; CHEBI:15684; CHEBI:28816
114	133.066	TRUE	0.662626	9759.44	0.000378037	C9H10O	-H(-)	100	Indan-1-ol		HMDB0029639; HMDB0029697; HMDB0029698; HMDB0030839; HMDB0031626; HMDB0032024; HMDB0032142; HMDB0032608; HMDB0032623; HMDB0033716; HMDB0034107; HMDB0034563; HMDB0036441; HMDB0059601; HMDB0059895; HMDB29639; HMDB29697; HMDB29698; HMDB30839; HMDB31626; HMDB32024; HMDB32142; HMDB32608; HMDB32623; HMDB33716; HMDB34107; HMDB34563; HMDB36441; HMDB59601; HMDB59895	C01710; C02394; C16930	; CHEBI:16697; CHEBI:17177; CHEBI:33227; CHEBI:425902; CHEBI:50158
115	134.007	TRUE	0.879376	3577.05	0.000102717	C7H5NS	-H(-)	100	Benzothiazole		HMDB0032930; HMDB32930		; CHEBI:45993
116	134.025	TRUE	0.673319	5750.69	6.40024e-06	C7H5NO2	-H(-)	100	2-Benzoxazolol		HMDB0032931; HMDB32931
117	134.047	TRUE	0.645309	77005.5	-0.000264622	C5H5N5	-H(-)	100	Adenine		HMDB0000034; HMDB00034	C00147	CHEBI:16708
118	134.06	TRUE	0.713533	13027.4	0.00082534	C8H9NO	-H(-)	100	2-Phenylacetamide		HMDB0001250; HMDB0010715; HMDB0032628; HMDB0032630; HMDB0037071; HMDB0037072; HMDB0040008; HMDB0040013; HMDB0040222; HMDB0040223; HMDB0040224; HMDB01250; HMDB10715; HMDB32628; HMDB32630; HMDB37071; HMDB37072; HMDB40008; HMDB40013; HMDB40222; HMDB40223; HMDB40224	C02505; C07565	; CHEBI:16562; CHEBI:28884
119	135.03	TRUE	0.93743	41872.6	-0.000460646	C4H8O5	-H(-)	100	Threonate		HMDB0000613; HMDB0000943; HMDB00613; HMDB0062620; HMDB00943; HMDB62620	C01620	; CHEBI:15908; CHEBI:37655; CHEBI:49059
119	135.03	TRUE	0.93743	41872.6	0.000407754	C5H12S2	-H(-)	100	1-Pentanesulfenothioic acid		HMDB0031160; HMDB0033053; HMDB0033054; HMDB31160; HMDB33053; HMDB33054
119	135.03	TRUE	0.93743	41872.6	0.000876954	C5H4N4O	-H(-)	100	Hypoxanthine		HMDB0000157; HMDB0014581; HMDB00157; HMDB14581	C00262	; CHEBI:17368; CHEBI:40279
120	135.045	TRUE	0.967229	70604.9	-1.39281e-05	C8H8O2	-H(-)	100	Phenyl acetate		HMDB0000209; HMDB0001326; HMDB0002340; HMDB0003767; HMDB00209; HMDB0029635; HMDB0029686; HMDB0031459; HMDB0032400; HMDB0032568; HMDB0032603; HMDB0033128; HMDB0033766; HMDB0033968; HMDB0038176; HMDB0040638; HMDB0040733; HMDB0041485; HMDB0062810; HMDB0124942; HMDB0125535; HMDB0126385; HMDB01326; HMDB02340; HMDB03767; HMDB29635; HMDB29686; HMDB31459; HMDB32400; HMDB32568; HMDB32603; HMDB33128; HMDB3…	C01454; C03765; C05613; C07086; C07211; C07215; C10761; C15583	; CHEBI:10589; CHEBI:15621; CHEBI:30745; CHEBI:36632; CHEBI:36635; CHEBI:366673; CHEBI:72775; CHEBI:8082
121	135.081	TRUE	0.642668	6599.69	0.000135688	C9H12O	-H(-)	100	4-Propylphenol		HMDB0029667; HMDB0031312; HMDB0031446; HMDB0031627; HMDB0031628; HMDB0032029; HMDB0032149; HMDB0032441; HMDB0032544; HMDB0032621; HMDB0032624; HMDB0032625; HMDB0033962; HMDB0034378; HMDB0038984; HMDB0038985; HMDB0038986; HMDB0038987; HMDB0038988; HMDB0039782; HMDB0059896; HMDB0125105; HMDB29667; HMDB31312; HMDB31446; HMDB31627; HMDB31628; HMDB32029; HMDB32149; HMDB32441; HMDB32544; HMDB32621; HMD…	C14311	; CHEBI:38506
122	136.04	TRUE	0.564847	7190.47	0.000140233	C7H7NO2	-H(-)	100	Anthranilate		HMDB0000875; HMDB0001123; HMDB0001392; HMDB0001538; HMDB0001891; HMDB0002129; HMDB0015687; HMDB0029806; HMDB0060722; HMDB00875; HMDB01123; HMDB01392; HMDB01538; HMDB01891; HMDB02129; HMDB15687; HMDB29806; HMDB60722	C00108; C00568; C01004	; CHEBI:18123; CHEBI:30753; CHEBI:30754; CHEBI:32114; CHEBI:42682; CHEBI:451700; CHEBI:86390
123	136.077	TRUE	0.362714	3051.01	0.000255859	C8H11NO	-H(-)	100	Tyramine		HMDB0000306; HMDB0001065; HMDB0001466; HMDB0004989; HMDB0029759; HMDB00306; HMDB0039657; HMDB0040059; HMDB0060681; HMDB01065; HMDB01466; HMDB04989; HMDB29759; HMDB39657; HMDB40059; HMDB60681	C00483; C01183; C02735; C16570	; CHEBI:15760; CHEBI:16343; CHEBI:17735; CHEBI:341165; CHEBI:55545
124	137.001	TRUE	0.207066	4830.45	-0.000485917	C3H7O4P	-H(-)	100	Fosfomycin		HMDB0014966; HMDB14966	C06454	CHEBI:28915
125	137.024	TRUE	0.447854	34329.2	1.46807e-05	C7H6O3	-H(-)	100	4-Hydroxybenzoate		HMDB0000500; HMDB0001895; HMDB0002466; HMDB0004062; HMDB0015470; HMDB0032576; HMDB0032920; HMDB0033812; HMDB00500; HMDB0059965; HMDB0062484; HMDB01895; HMDB02466; HMDB04062; HMDB15470; HMDB32576; HMDB32920; HMDB33812; HMDB59965; HMDB62484	C00156; C00587; C00805; C05585; C10832; C16700	; CHEBI:16914; CHEBI:28508; CHEBI:30763; CHEBI:30764; CHEBI:50198; CHEBI:50205
126	137.036	TRUE	0.562973	36254.1	-0.000142189	C6H6N2O2	-H(-)	100	Urocanate		HMDB0000301; HMDB0002280; HMDB0002730; HMDB00301; HMDB0031338; HMDB0034174; HMDB0061680; HMDB0062562; HMDB02280; HMDB02730; HMDB31338; HMDB34174; HMDB61680; HMDB62562	C00785	; CHEBI:17771; CHEBI:30817; CHEBI:68572
127	137.061	TRUE	0.409326	10281.6	0.000157198	C8H10O2	-H(-)	100	3-Methoxybenzyl alcohol		HMDB0004284; HMDB0029563; HMDB0029671; HMDB0029672; HMDB0032036; HMDB0032136; HMDB0032137; HMDB0032139; HMDB0032159; HMDB0032290; HMDB0034241; HMDB0039802; HMDB0040174; HMDB0040177; HMDB0041607; HMDB0125590; HMDB0126388; HMDB04284; HMDB29563; HMDB29671; HMDB29672; HMDB32036; HMDB32136; HMDB32137; HMDB32139; HMDB32159; HMDB32290; HMDB34241; HMDB39802; HMDB40174; HMDB40177; HMDB41607	C06044; C06728	; CHEBI:1167379; CHEBI:16572; CHEBI:1879; CHEBI:59114; CHEBI:64275
128	137.072	TRUE	-0.368434	3434.25	0.000463097	C7H10N2O	-H(-)	100	4-Hydroxymethylphenylhydrazine		HMDB0031850; HMDB0040054; HMDB0040142; HMDB0040144; HMDB0040911; HMDB31850; HMDB40054; HMDB40142; HMDB40144; HMDB40911
129	137.097	TRUE	0.741889	5802.82	0.000136799	C9H14O	-H(-)	100	Isophorone		HMDB0013824; HMDB0031084; HMDB0031152; HMDB0031195; HMDB0031261; HMDB0031685; HMDB0033434; HMDB0033857; HMDB0035229; HMDB0035929; HMDB0036069; HMDB0036091; HMDB0036092; HMDB0040338; HMDB13824; HMDB31084; HMDB31152; HMDB31195; HMDB31261; HMDB31685; HMDB33434; HMDB33857; HMDB35229; HMDB35929; HMDB36069; HMDB36091; HMDB36092; HMDB40338	C08499; C14743; C16323	; CHEBI:34800; CHEBI:7610
130	139.113	TRUE	0.512961	7906.68	-9.08734e-05	C9H16O	-H(-)	100	(3Z,6Z)-3,6-Nonadien-1-ol		HMDB0030957; HMDB0030958; HMDB0031262; HMDB0031269; HMDB0031834; HMDB0032535; HMDB0033554; HMDB0033794; HMDB0034758; HMDB0034761; HMDB0034764; HMDB0034845; HMDB0035916; HMDB0035926; HMDB0035927; HMDB0037001; HMDB0037150; HMDB0037170; HMDB0038067; HMDB0038400; HMDB0039461; HMDB0059828; HMDB0062671; HMDB30957; HMDB30958; HMDB31262; HMDB31269; HMDB31834; HMDB32535; HMDB33554; HMDB33794; HMDB34758; H…		; CHEBI:84226
131	139.976	TRUE	0.735213	6481.1	-0.000713755	CH4NO5P	-H(-)	100	Carbamoyl phosphate		HMDB0001096; HMDB01096	C00169	CHEBI:17672
132	139.994	TRUE	0.551755	4454.31	-0.000102396	C2H8NO2PS	-H(-)	100	Methamidophos		HMDB0031803; HMDB31803	C18667	CHEBI:38721
133	140.072	TRUE	0.258836	3841.01	0.000135473	C7H11NO2	-H(-)	100	Ethosuximide		HMDB0014731; HMDB0029427; HMDB0030352; HMDB14731; HMDB29427; HMDB30352	C07505; C08287; C10128	; CHEBI:226311; CHEBI:4887
134	141.002	TRUE	-0.350331	26335.2	-0.000787888	C6H6O2S	-H(-)	100	Thien-2-ylacetate		HMDB0029719; HMDB0037731; HMDB0037762; HMDB29719; HMDB37731; HMDB37762
134	141.002	TRUE	-0.350331	26335.2	0.000354912	C3H6O3S	.F(-)	40	3-Mercaptolactate		HMDB0002127; HMDB02127	C05823
135	141.02	TRUE	-0.328184	47886.3	-0.000376488	C6H6O4	-H(-)	100	2-Hydroxymuconate semialdehyde		HMDB0002349; HMDB0002432; HMDB0006331; HMDB0029188; HMDB0032923; HMDB0032988; HMDB0059762; HMDB0062661; HMDB0062704; HMDB0125218; HMDB0134002; HMDB02349; HMDB02432; HMDB06331; HMDB29188; HMDB32923; HMDB32988; HMDB59762; HMDB62661; HMDB62704	C02480; C14516; C20448	; CHEBI:16508; CHEBI:27031; CHEBI:36502; CHEBI:43572; CHEBI:89118
135	141.02	TRUE	-0.328184	47886.3	-0.000451796	C7H8OS	-H(-) [+2]	49	2-Methoxybenzenethiol		HMDB0032571; HMDB0032922; HMDB0033130; HMDB0033159; HMDB0041281; HMDB0041502; HMDB32571; HMDB32922; HMDB33130; HMDB33159; HMDB41281; HMDB41502
136	141.092	TRUE	-0.209912	16323.7	0.000178991	C8H14O2	-H(-)	100	Cycloheptanecarboxylic acid		HMDB0000392; HMDB0001568; HMDB0010723; HMDB0013897; HMDB0013902; HMDB0013903; HMDB0013904; HMDB0029761; HMDB0031293; HMDB0031343; HMDB0031352; HMDB0031403; HMDB0032164; HMDB0032207; HMDB0032266; HMDB0032267; HMDB0032268; HMDB0032278; HMDB0032533; HMDB0035422; HMDB0036212; HMDB0036236; HMDB0037622; HMDB0037624; HMDB0037630; HMDB0038036; HMDB0038310; HMDB00392; HMDB0039793; HMDB0039872; HMDB0040212…	C12297; C16648; C16653; C16654; C19318; C19757	; CHEBI:288752; CHEBI:37277; CHEBI:37316; CHEBI:410867; CHEBI:61316; CHEBI:80640
137	142.051	TRUE	0.770048	13100.3	-0.000339393	C6H9NO3	-H(-)	100	2-Hydroxymethylclavam		HMDB0000894; HMDB0006723; HMDB0006724; HMDB0014491; HMDB0061082; HMDB0061705; HMDB00894; HMDB06723; HMDB06724; HMDB14491; HMDB61082; HMDB61705		; CHEBI:131804; CHEBI:74435; CHEBI:87998
138	142.066	TRUE	0.900936	19984.4	-0.000101188	C10H9N	-H(-)	100	6-Methylquinoline		HMDB0033115; HMDB0041802; HMDB0042004; HMDB33115; HMDB41802; HMDB42004	C02227	; CHEBI:132813; CHEBI:27878
139	142.087	TRUE	0.511024	3275.68	0.000232945	C7H13NO2	-H(-)	100	(E)-4-(Trimethylammonio)but-2-enoate		HMDB0004827; HMDB0030410; HMDB0038949; HMDB04827; HMDB30410; HMDB38949	C10172	; CHEBI:35280
140	142.999	TRUE	0.812971	107810	0.000646526	C6H8S2	-H(-)	100	3-(Methylthio)methylthiophene		HMDB0032429; HMDB0034901; HMDB0040259; HMDB32429; HMDB34901; HMDB40259
141	143.035	TRUE	0.571665	55583.7	0.000133596	C6H8O4	-H(-)	100	2,3-Dimethylmaleate		HMDB0000393; HMDB0000522; HMDB0002266; HMDB0003520; HMDB0013311; HMDB0029171; HMDB0031257; HMDB0036232; HMDB00393; HMDB0040207; HMDB00522; HMDB02266; HMDB03520; HMDB13311; HMDB29171; HMDB31257; HMDB36232; HMDB40207	C00922	; CHEBI:23812; CHEBI:35460; CHEBI:37245; CHEBI:49296; CHEBI:86952
142	143.046	TRUE	0.56938	8948.86	-0.000193401	C5H8N2O3	-H(-)	100	N-Nitrosoproline		HMDB0041946; HMDB41946	C19485
143	143.071	TRUE	0.211716	20439.3	-4.73585e-05	C7H12O3	-H(-)	100	trans-4-Hydroxycyclohexanecarboxylate		HMDB0001988; HMDB0031176; HMDB0036594; HMDB0037114; HMDB0040433; HMDB01988; HMDB31176; HMDB36594; HMDB37114; HMDB40433		; CHEBI:16817
144	143.082	TRUE	0.536712	4633.84	0.000459362	C6H12N2O2	-H(-)	100	4-Amino-1-piperidinecarboxylic acid		HMDB0060385; HMDB60385	C16837
145	143.107	TRUE	-0.408591	59571	0.000259991	C8H16O2	-H(-)	100	Octanoic acid		HMDB0000482; HMDB0001877; HMDB0029980; HMDB0030368; HMDB0031230; HMDB0031290; HMDB0031478; HMDB0031579; HMDB0031587; HMDB0031588; HMDB0031596; HMDB0031638; HMDB0031703; HMDB0032046; HMDB0032047; HMDB0032203; HMDB0032225; HMDB0032272; HMDB0032335; HMDB0032551; HMDB0034161; HMDB0034164; HMDB0034234; HMDB0034459; HMDB0035457; HMDB0036165; HMDB0039217; HMDB0039620; HMDB0040209; HMDB0040251; HMDB00402…	C06423; C07185	; CHEBI:25646; CHEBI:28837; CHEBI:39867; CHEBI:744024; CHEBI:86055; CHEBI:87373; CHEBI:87419; CHEBI:87510; CHEBI:87683; CHEBI:88826
146	144.029	TRUE	0.72795	2508.02	0.000988091	C5H7NO4	-H(-)	100	2-Oxoglutaramate		HMDB0001552; HMDB01552	C00940	CHEBI:30882
146	144.029	TRUE	0.72795	2508.02	-0.000371409	C6H7NS	.F(-)	40	4-Methyl-5-vinylthiazole		HMDB0031858; HMDB0041346; HMDB31858; HMDB41346
146	144.029	TRUE	0.72795	2508.02	0.000817006	C6H9NOS	-H(-) [+2]	34	5-(2-Hydroxyethyl)-4-methylthiazole		HMDB0032493; HMDB0032985; HMDB0034882; HMDB0038439; HMDB0041084; HMDB32493; HMDB32985; HMDB34882; HMDB38439; HMDB41084	C04294	; CHEBI:17957
146	144.029	TRUE	0.72795	2508.02	-0.000388439	C5H4N2O2	.F(-) [+1]	32	Pyrazinoic acid		HMDB0059734; HMDB0060645; HMDB59734; HMDB60645	C19915	CHEBI:71311
147	144.046	TRUE	0.953596	37705.5	-4.34783e-05	C9H7NO	-H(-)	100	3-Methyleneoxindole		HMDB0029737; HMDB29737	C08493	CHEBI:343043
148	144.067	TRUE	0.88679	17336.9	7.48678e-05	C6H11NO3	-H(-)	100	4-Acetamidobutanoate		HMDB0000730; HMDB0000808; HMDB0001263; HMDB0003681; HMDB0006238; HMDB0012131; HMDB0012151; HMDB0015127; HMDB0029425; HMDB0029426; HMDB0059595; HMDB0060265; HMDB0061156; HMDB00730; HMDB00808; HMDB0094698; HMDB01263; HMDB03681; HMDB06238; HMDB12131; HMDB12151; HMDB15127; HMDB29425; HMDB29426; HMDB59595; HMDB60265; HMDB61156; HMDB94698	C01475; C02946; C03239; C03656; C04076	; CHEBI:17027; CHEBI:17534; CHEBI:17645; CHEBI:17917; CHEBI:27713; CHEBI:70979; CHEBI:724125; CHEBI:74048; CHEBI:89963
148	144.067	TRUE	0.88679	17336.9	-0.000104665	C7H13NS	-H(-) [+2]	47	2-Ethyl-2,5-dihydro-4,5-dimethylthiazole		HMDB0037176; HMDB0038432; HMDB0038435; HMDB37176; HMDB38432; HMDB38435
149	145.051	TRUE	0.968116	47499	-0.000303162	C6H10O4	-H(-)	100	2-Methylglutaric acid		HMDB0000422; HMDB0000448; HMDB0000752; HMDB0000858; HMDB0002074; HMDB0002173; HMDB0004862; HMDB0006854; HMDB0006900; HMDB0033837; HMDB00422; HMDB00448; HMDB0061930; HMDB00752; HMDB00858; HMDB02074; HMDB02173; HMDB04862; HMDB06854; HMDB06900; HMDB33837; HMDB61930	C06006; C06104	; CHEBI:27681; CHEBI:30832; CHEBI:68566; CHEBI:68567; CHEBI:86396; CHEBI:86537; CHEBI:89760
150	145.062	TRUE	0.961966	500291	-0.0001829	C5H10N2O3	-H(-)	100	Glutamine		HMDB0000641; HMDB0002031; HMDB0003423; HMDB0006899; HMDB0028687; HMDB00641; HMDB02031; HMDB03423; HMDB06899; HMDB28687	C00064; C00819; C05100	; CHEBI:1670; CHEBI:17061; CHEBI:18050; CHEBI:185249
151	145.098	TRUE	-0.438439	1.06055e+06	5.10727e-05	C6H14N2O2	-H(-)	100	Lysine		HMDB0000182; HMDB0003405; HMDB0012114; HMDB0012115; HMDB00182; HMDB0142894; HMDB03405; HMDB12114; HMDB12115	C00047; C01142; C01186	; CHEBI:15613; CHEBI:15616; CHEBI:18019
152	146.025	TRUE	0.451914	18417	-0.000144862	C8H5NO2	-H(-)	100	Indole-5,6-quinone		HMDB0006779; HMDB0030481; HMDB0061933; HMDB06779; HMDB30481; HMDB61933	C05579; C11129	; CHEBI:27406; CHEBI:27539
152	146.025	TRUE	0.451914	18417	0.000997938	C5H5NO3	.F(-)	40	2,3,6-Trihydroxypyridine		HMDB0034368; HMDB34368
153	146.046	TRUE	0.973826	63671.3	-0.000325753	C5H9NO4	-H(-)	100	Glutamate		HMDB0000148; HMDB0002393; HMDB0002931; HMDB0003011; HMDB0003339; HMDB0006556; HMDB00148; HMDB0033550; HMDB0060475; HMDB0062183; HMDB02393; HMDB02931; HMDB03011; HMDB03339; HMDB06556; HMDB33550; HMDB60475; HMDB62183	C00025; C00217; C00302; C00979; C05938; C12269	; CHEBI:15966; CHEBI:16015; CHEBI:17981; CHEBI:18237; CHEBI:27809; CHEBI:31882; CHEBI:45441
153	146.046	TRUE	0.973826	63671.3	0.000149548	C5H10N2OS	-H(-) [+1]	33	2-methyl-1,3-thiazolidine-2-carboxamide		HMDB0062599; HMDB62599		; CHEBI:84282
154	146.082	TRUE	0.924964	23368.4	-7.70589e-05	C6H13NO3	-H(-)	100	(2R,3R,4R)-2-Amino-4-hydroxy-3-methylpentanoic acid		HMDB0029449; HMDB0033453; HMDB0061157; HMDB0142963; HMDB29449; HMDB33453; HMDB61157	C10144	; CHEBI:435538; CHEBI:4969
155	147.03	TRUE	0.944704	39357.9	-0.000306735	C5H8O5	-H(-)	100	Hydroxyglutarate		HMDB0000426; HMDB0000428; HMDB0000606; HMDB0000694; HMDB0001900; HMDB0002323; HMDB0011676; HMDB00426; HMDB00428; HMDB0059655; HMDB00606; HMDB0062739; HMDB00694; HMDB01900; HMDB02323; HMDB11676; HMDB59655; HMDB62739	C00815; C01087; C02266; C02630; C02674; C03196	; CHEBI:15584; CHEBI:15867; CHEBI:17084; CHEBI:32796; CHEBI:32797; CHEBI:74168; CHEBI:87810
155	147.03	TRUE	0.944704	39357.9	0.000561665	C6H12S2	-H(-)	100	2-Propenyl propyl disulfide		HMDB0033912; HMDB0038890; HMDB0041392; HMDB33912; HMDB38890; HMDB41392
156	147.066	TRUE	0.777155	29150.1	-0.000120101	C6H12O4	-H(-)	100	Mevalonate		HMDB0000227; HMDB0012140; HMDB00227; HMDB0031639; HMDB0059629; HMDB0059705; HMDB12140; HMDB31639; HMDB59629; HMDB59705	C00418; C06007	; CHEBI:25351; CHEBI:27512; CHEBI:67255
157	147.081	TRUE	0.84282	6354.7	0.000194428	C10H12O	-H(-)	100	Cuminaldehyde		HMDB0002214; HMDB0030837; HMDB0031616; HMDB0032014; HMDB0032015; HMDB0032016; HMDB0032017; HMDB0032140; HMDB0033382; HMDB0034121; HMDB0059845; HMDB0133593; HMDB0133746; HMDB02214; HMDB30837; HMDB31616; HMDB32014; HMDB32015; HMDB32016; HMDB32017; HMDB32140; HMDB33382; HMDB34121; HMDB59845	C06577; C10452	; CHEBI:28671; CHEBI:992716
158	148.044	TRUE	0.836617	44082.8	0.000227108	C5H11NO2S	-H(-)	100	Methionine		HMDB0000696; HMDB0014997; HMDB0033951; HMDB00696; HMDB14997; HMDB33951	C00073; C01733; C07418	CHEBI:16643; CHEBI:16811; CHEBI:50868
158	148.044	TRUE	0.836617	44082.8	7.95861e-05	C4H8N2O4	-H(-) [+1]	59	Carbamoyl-Ser		HMDB0032332; HMDB32332	C03124	CHEBI:52794
159	149.009	TRUE	0.808202	32449.6	-0.000232327	C4H6O6	-H(-)	100	Tartaric acid		HMDB0000956; HMDB0029878; HMDB0059916; HMDB0062642; HMDB00956; HMDB29878; HMDB59916; HMDB62642	C00898; C02107	; CHEBI:15671; CHEBI:15672; CHEBI:48929
159	149.009	TRUE	0.808202	32449.6	0.000636073	C5H10OS2	-H(-)	100	2-Methyl-2-(methyldithio)propanal		HMDB0038889; HMDB38889
160	149.024	TRUE	0.265149	11441.9	0.000423296	C8H6O3	-H(-)	100	Phenylglyoxylic acid		HMDB0001587; HMDB0031515; HMDB0032598; HMDB0032612; HMDB0040528; HMDB01587; HMDB31515; HMDB32598; HMDB32612; HMDB40528	C02137; C10812	; CHEBI:18280; CHEBI:8240
161	149.046	TRUE	0.902976	17746.1	-0.000402272	C5H10O5	-H(-)	100	Pentose		HMDB0000098; HMDB0000283; HMDB0000366; HMDB0000487; HMDB0000621; HMDB0000646; HMDB0000654; HMDB0000751; HMDB0001644; HMDB0002245; HMDB0003371; HMDB0003763; HMDB00098; HMDB0012194; HMDB0012325; HMDB00283; HMDB0029941; HMDB0029942; HMDB00366; HMDB00487; HMDB0059753; HMDB0060254; HMDB00621; HMDB00646; HMDB00654; HMDB00751; HMDB0094694; HMDB0127617; HMDB01644; HMDB02245; HMDB03371; HMDB03763; HMDB121…	C00121; C00181; C00259; C00309; C00310; C00312; C01488; C06115	; CHEBI:16880; CHEBI:17140; CHEBI:17173; CHEBI:17399; CHEBI:17535; CHEBI:27672; CHEBI:28272; CHEBI:46983; CHEBI:47013; CHEBI:53455; CHEBI:6178; CHEBI:86350; CHEBI:89890
161	149.046	TRUE	0.902976	17746.1	0.000466128	C6H14S2	-H(-)	100	Diisopropyl disulfide		HMDB0029578; HMDB0031161; HMDB0031472; HMDB0031709; HMDB0032180; HMDB0032408; HMDB0040056; HMDB29578; HMDB31161; HMDB31472; HMDB31709; HMDB32180; HMDB32408; HMDB40056	C08373	; CHEBI:45758
161	149.046	TRUE	0.902976	17746.1	0.000935328	C6H6N4O	-H(-)	100	7-Methylhypoxanthine		HMDB0003162; HMDB0013141; HMDB03162; HMDB13141		; CHEBI:73959
161	149.046	TRUE	0.902976	17746.1	0.000376912	C5H11NO2S	-H(-) [+1]	63	Methionine		HMDB0000696; HMDB0014997; HMDB0033951; HMDB00696; HMDB14997; HMDB33951	C00073; C01733; C07418	CHEBI:16643; CHEBI:16811; CHEBI:50868
161	149.046	TRUE	0.902976	17746.1	-0.000187663	C6H12O2S	-H(-) [+2]	62	3-(Methylthio)propyl acetate		HMDB0031717; HMDB0032271; HMDB0032410; HMDB0032495; HMDB0036193; HMDB0037619; HMDB0038299; HMDB0039653; HMDB0040413; HMDB0041306; HMDB31717; HMDB32271; HMDB32410; HMDB32495; HMDB36193; HMDB37619; HMDB38299; HMDB39653; HMDB40413; HMDB41306		; CHEBI:26308; CHEBI:87281; CHEBI:87503
161	149.046	TRUE	0.902976	17746.1	-3.50752e-05	C4H8N2O4	-H(-) [+2]	40	Carbamoyl-Ser		HMDB0032332; HMDB32332	C03124	CHEBI:52794
162	149.061	TRUE	0.40114	17551	0.000119926	C9H10O2	-H(-)	100	Hydrocinnamic acid		HMDB0000764; HMDB0002097; HMDB0002222; HMDB0002237; HMDB0003654; HMDB0011743; HMDB0013744; HMDB0031310; HMDB0032073; HMDB0032075; HMDB0032569; HMDB0032570; HMDB0032592; HMDB0032617; HMDB0033967; HMDB0033970; HMDB0037715; HMDB0038355; HMDB0040428; HMDB0040925; HMDB0059824; HMDB0062349; HMDB00764; HMDB0125532; HMDB0134026; HMDB0134027; HMDB0135239; HMDB0135276; HMDB0135277; HMDB0135278; HMDB0135279…	C01839; C01963; C02646; C05629; C15513; C17883	; CHEBI:262555; CHEBI:28631; CHEBI:32807; CHEBI:389009; CHEBI:42438; CHEBI:48526; CHEBI:52051; CHEBI:64555; CHEBI:64818; CHEBI:87417; CHEBI:88356
163	149.071	TRUE	0.252463	4654.98	0.00057644	C8H10N2O	-H(-)	100	6-Methylnicotinamide		HMDB0013704; HMDB0029410; HMDB0038513; HMDB0039998; HMDB0039999; HMDB13704; HMDB29410; HMDB38513; HMDB39998; HMDB39999		; CHEBI:88954
164	149.108	TRUE	0.252347	2310.17	0.000699843	C9H14N2	-H(-)	100	2,5-Dimethyl-3-propylpyrazine		HMDB0031841; HMDB0032946; HMDB0036132; HMDB0036174; HMDB0039995; HMDB0039996; HMDB0041345; HMDB31841; HMDB32946; HMDB36132; HMDB36174; HMDB39995; HMDB39996; HMDB41345
165	150.002	TRUE	0.105836	5519.44	0.000264588	C7H5NOS	-H(-)	100	1,2-Benzisothiazol-3(2H)-one		HMDB0034413; HMDB0040578; HMDB34413; HMDB40578		; CHEBI:167099
166	150.056	TRUE	0.697188	9429.92	-0.000243624	C8H9NO2	-H(-)	100	Acetaminophen		HMDB0001859; HMDB0002210; HMDB0012219; HMDB0012992; HMDB0029703; HMDB0032609; HMDB0033903; HMDB0059846; HMDB0060680; HMDB0061919; HMDB01859; HMDB02210; HMDB12219; HMDB12992; HMDB29703; HMDB32609; HMDB33903; HMDB59846; HMDB60680; HMDB61919	C03005; C06804; C16571; C17755; C17756	; CHEBI:16394; CHEBI:46195; CHEBI:55484; CHEBI:73244; CHEBI:74683; CHEBI:74684
166	150.056	TRUE	0.697188	9429.92	0.000899176	C5H9NO3	.F(-)	40	5-Aminolevulinic acid		HMDB0000725; HMDB0000766; HMDB0000783; HMDB0001149; HMDB0002104; HMDB0002113; HMDB0006055; HMDB0006272; HMDB0036576; HMDB0059659; HMDB0060460; HMDB0061880; HMDB00725; HMDB00766; HMDB00783; HMDB01149; HMDB02104; HMDB02113; HMDB0240251; HMDB06055; HMDB06272; HMDB36576; HMDB59659; HMDB60460; HMDB61880	C00430; C01073; C01110; C01157; C01165; C03440; C04397; C05147	; CHEBI:16231; CHEBI:16682; CHEBI:16889; CHEBI:17232; CHEBI:17549; CHEBI:18095; CHEBI:28397; CHEBI:40992; CHEBI:49268; CHEBI:87840; CHEBI:89836
167	151.026	TRUE	0.942118	14243.3	-2.80373e-05	C5H4N4O2	-H(-)	100	Xanthine		HMDB0000292; HMDB0000786; HMDB0001182; HMDB00292; HMDB00786; HMDB01182	C00385; C07599	; CHEBI:17712; CHEBI:28315
168	151.04	TRUE	0.871139	29991.7	-7.53236e-05	C8H8O3	-H(-)	100	p-Hydroxyphenylacetic acid		HMDB0000020; HMDB0000440; HMDB0000669; HMDB0000703; HMDB0001101; HMDB00020; HMDB0002390; HMDB0003791; HMDB0004815; HMDB0006256; HMDB0006778; HMDB0012308; HMDB0029657; HMDB0029658; HMDB0029659; HMDB0029660; HMDB0029661; HMDB0029662; HMDB0031609; HMDB0032399; HMDB0032572; HMDB0032594; HMDB0032604; HMDB0032606; HMDB0032629; HMDB0032919; HMDB0033003; HMDB0034172; HMDB0036907; HMDB0041283; HMDB00440; …	C00642; C00755; C01983; C01984; C02181; C02519; C03663; C04043; C05593; C05852; C10675; C10804; C12305; C13635; C13636; C14088	; CHEBI:17445; CHEBI:17656; CHEBI:18101; CHEBI:18346; CHEBI:18414; CHEBI:19868; CHEBI:20141; CHEBI:27978; CHEBI:28478; CHEBI:31128; CHEBI:31832; CHEBI:31835; CHEBI:32800; CHEBI:35164; CHEBI:40813; CHEBI:421840; CHEBI:559127; CHEBI:574890; CHEBI:8075; CHEBI:85239
169	151.061	TRUE	0.615028	3806.24	0.000649241	C5H12O5	-H(-)	100	Ribitol		HMDB0000199; HMDB0000508; HMDB0000568; HMDB0001851; HMDB0002917; HMDB00199; HMDB0033730; HMDB00508; HMDB00568; HMDB01851; HMDB02917; HMDB33730	C00379; C00474; C00532; C01904	; CHEBI:1305691; CHEBI:15963; CHEBI:18333; CHEBI:18403; CHEBI:48310
169	151.061	TRUE	0.615028	3806.24	-0.000710259	C6H12OS	.F(-)	40	4-Mercapto-4-methyl-2-pentanone		HMDB0031519; HMDB0032237; HMDB0032430; HMDB0035176; HMDB0039843; HMDB31519; HMDB32237; HMDB32430; HMDB35176; HMDB39843		; CHEBI:77856
170	151.076	TRUE	0.47762	9990.43	0.00020807	C9H12O2	-H(-)	100	2-Isopropyl-1,4-benzenediol		HMDB0032132; HMDB0032599; HMDB0036169; HMDB0036227; HMDB0039801; HMDB0039956; HMDB0040175; HMDB0040216; HMDB0040449; HMDB0041326; HMDB0041804; HMDB0059853; HMDB0125537; HMDB32132; HMDB32599; HMDB36169; HMDB36227; HMDB39801; HMDB39956; HMDB40175; HMDB40216; HMDB40449; HMDB41326; HMDB41804; HMDB59853		; CHEBI:38547
171	151.088	TRUE	-0.166698	3148.46	1.72829e-05	C8H12N2O	-H(-)	100	2-Methoxy-(3 or 5 or 6)-isopropylpyrazine		HMDB0032381; HMDB0040052; HMDB0040053; HMDB0040340; HMDB32381; HMDB40052; HMDB40053; HMDB40340
171	151.088	TRUE	-0.166698	3148.46	0.00116008	C5H12N2O2	.F(-)	31	Ornithine		HMDB0000214; HMDB0000818; HMDB0003374; HMDB0004984; HMDB00214; HMDB00818; HMDB03374; HMDB04984	C00077; C00515	CHEBI:15729; CHEBI:16176
172	151.113	TRUE	-0.449927	7919.93	-7.50718e-06	C10H16O	-H(-)	100	(-)-trans-Carveol		HMDB0003450; HMDB0003634; HMDB0003667; HMDB0006291; HMDB0006410; HMDB0030892; HMDB0030893; HMDB0031854; HMDB0032120; HMDB0032242; HMDB0032536; HMDB0034715; HMDB0034916; HMDB0034973; HMDB0034974; HMDB0034975; HMDB0034985; HMDB0035054; HMDB0035077; HMDB0035078; HMDB0035092; HMDB0035100; HMDB0035120; HMDB0035125; HMDB0035158; HMDB0035203; HMDB0035241; HMDB0035277; HMDB0035280; HMDB0035600; HMDB00356…	C00964; C01499; C02452; C02759; C07271; C09885; C09893; C09906; C11387; C11395; C11408; C11415; C11938; C11941; C18018; C20260; C20425	; CHEBI:15389; CHEBI:15396; CHEBI:15420; CHEBI:16431; CHEBI:168; CHEBI:16980; CHEBI:227; CHEBI:23046; CHEBI:232; CHEBI:23733; CHEBI:26137; CHEBI:29060; CHEBI:35596; CHEBI:37046; CHEBI:41; CHEBI:48697; CHEBI:48933; CHEBI:4999; CHEBI:50040; CHEBI:50045; CHEBI:50046; CHEBI:53177; CHEBI:89872; CHEBI:9577
173	152.002	TRUE	0.840024	4538.05	-0.000161117	C3H7NO4S	-H(-)	100	3-Sulfinoalanine		HMDB0000996; HMDB0060179; HMDB00996; HMDB60179	C00606	CHEBI:16345; CHEBI:41721
174	152.058	TRUE	0.53794	3376.18	-0.000550428	C5H7N5O	-H(-)	100	FAPy-adenine		HMDB0004816; HMDB04816	C06502	CHEBI:27983
175	152.071	TRUE	-0.38206	24549.2	0.000219832	C8H11NO2	-H(-)	100	Dopamine		HMDB0000073; HMDB0004825; HMDB00073; HMDB0012309; HMDB04825; HMDB12309	C03758; C04227; C16666	CHEBI:18243; CHEBI:44715; CHEBI:46958
176	153.019	TRUE	0.932387	38275.5	0.000519523	C7H6O4	-H(-)	100	Gentisic acid		HMDB0000152; HMDB0000397; HMDB0001856; HMDB0013676; HMDB0013677; HMDB00152; HMDB0029666; HMDB0034299; HMDB00397; HMDB0125090; HMDB01856; HMDB13676; HMDB13677; HMDB29666; HMDB34299	C00196; C00230; C00628; C16748	; CHEBI:17189; CHEBI:18026; CHEBI:248101; CHEBI:36062; CHEBI:39912; CHEBI:68465; CHEBI:74926
177	153.038	TRUE	0.722378	9534.19	-0.000147706	C8H10OS	-H(-)	100	1-(2-Thienyl)-1-butanone		HMDB0032935; HMDB0040231; HMDB0040589; HMDB32935; HMDB40231; HMDB40589
177	153.038	TRUE	0.722378	9534.19	0.000995094	C5H10O2S	.F(-)	40	S,S-Dimethyl-beta-propiothetin		HMDB0031521; HMDB0032409; HMDB0034377; HMDB0040263; HMDB0040410; HMDB31521; HMDB32409; HMDB34377; HMDB40263; HMDB40410
178	153.056	TRUE	0.60724	8606.64	0.00011814	C8H10O3	-H(-)	100	Hydroxytyrosol		HMDB0005784; HMDB0030570; HMDB0032012; HMDB0034158; HMDB0037724; HMDB0037728; HMDB0059966; HMDB0125534; HMDB0126617; HMDB0131231; HMDB0131232; HMDB0131479; HMDB0135785; HMDB05784; HMDB30570; HMDB32012; HMDB34158; HMDB37724; HMDB37728; HMDB59966	C06317; C10787	; CHEBI:18353; CHEBI:68889; CHEBI:955
179	153.075	TRUE	0.328593	3661.14	-0.000387294	C9H14S	-H(-)	100	2-Pentylthiophene		HMDB0040240; HMDB40240
179	153.075	TRUE	0.328593	3661.14	8.23483e-05	C8H11NO2	-H(-) [+1]	61	Dopamine		HMDB0000073; HMDB0004825; HMDB00073; HMDB0012309; HMDB04825; HMDB12309	C03758; C04227; C16666	CHEBI:18243; CHEBI:44715; CHEBI:46958
179	153.075	TRUE	0.328593	3661.14	0.000755506	C6H14OS	.F(-)	40	(+/-)-3-(Ethylthio)butanol		HMDB0032277; HMDB0032374; HMDB0032375; HMDB0034878; HMDB0036194; HMDB0040152; HMDB32277; HMDB32374; HMDB32375; HMDB34878; HMDB36194; HMDB40152		; CHEBI:77690
180	153.092	TRUE	-0.47478	19654	0.000127461	C9H14O2	-H(-)	100	C9:2		HMDB0031302; HMDB0032314; HMDB0032442; HMDB0035135; HMDB0036177; HMDB0036239; HMDB0037276; HMDB0038268; HMDB0038697; HMDB0040285; HMDB0060285; HMDB31302; HMDB32314; HMDB32442; HMDB35135; HMDB36177; HMDB36239; HMDB37276; HMDB38268; HMDB38697; HMDB40285; HMDB60285		; CHEBI:58972
181	153.129	TRUE	0.78179	2296.7	-6.60344e-05	C10H18O	-H(-)	100	Alpha-Terpineol		HMDB0002267; HMDB0004043; HMDB0004472; HMDB0005804; HMDB0005812; HMDB0030999; HMDB0031410; HMDB0032118; HMDB0032530; HMDB0034848; HMDB0034932; HMDB0034969; HMDB0034972; HMDB0034976; HMDB0035155; HMDB0035162; HMDB0035272; HMDB0035614; HMDB0035783; HMDB0035815; HMDB0035818; HMDB0035819; HMDB0035820; HMDB0035823; HMDB0035825; HMDB0035833; HMDB0035838; HMDB0035841; HMDB0035842; HMDB0035861; HMDB00359…	C00843; C01411; C01500; C02344; C03985; C09844; C09848; C09871; C09902; C11389; C11390; C11396; C16909; C17073; C17125; C17384; C17517; C17518	; CHEBI:149; CHEBI:15394; CHEBI:15410; CHEBI:17447; CHEBI:17580; CHEBI:29452; CHEBI:299; CHEBI:300; CHEBI:31; CHEBI:36496; CHEBI:47856; CHEBI:50281; CHEBI:546198; CHEBI:584235; CHEBI:78884; CHEBI:90075; CHEBI:98
182	154.062	TRUE	0.688594	259164	-0.000261625	C6H9N3O2	-H(-)	100	Histidine		HMDB0000177; HMDB0003412; HMDB00177; HMDB0034267; HMDB03412; HMDB34267	C00135	; CHEBI:15971
183	154.998	TRUE	0.784276	10585.2	0.000950256	C6H4O5	-H(-)	100	2,5-Furandicarboxylic acid		HMDB0000578; HMDB0004812; HMDB00578; HMDB04812	C20450	CHEBI:84212
184	155.01	TRUE	0.907951	7199.42	-0.000271043	C5H4N2O4	-H(-)	100	Orotate		HMDB0000226; HMDB00226	C00295	CHEBI:16742
185	155.034	TRUE	0.774134	6283.52	0.000573188	C7H8O4	-H(-)	100	Ascladiol		HMDB0029610; HMDB0059731; HMDB0125064; HMDB0125077; HMDB0140890; HMDB0140891; HMDB29610; HMDB59731		; CHEBI:89910
185	155.034	TRUE	0.774134	6283.52	-0.000786312	C8H8S	.F(-)	40	Phenyl vinyl sulfide		HMDB0031825; HMDB31825
186	155.047	TRUE	0.83789	9202.17	-0.00045022	C6H8N2O3	-H(-)	100	5-Hydroxymethyl-4-methyluracil		HMDB0000544; HMDB0001014; HMDB0002320; HMDB00544; HMDB0062719; HMDB01014; HMDB02320; HMDB62719	C03680; C05132	; CHEBI:27384; CHEBI:70808
187	155.071	TRUE	0.946184	24287.9	0.00036643	C8H12O3	-H(-)	100	8-Hydroxy-5,6-octadienoic acid		HMDB0031101; HMDB0032232; HMDB31101; HMDB32232
188	155.108	TRUE	0.878528	20764.7	2.3015e-05	C9H16O2	-H(-)	100	C9:1		HMDB0004362; HMDB0031263; HMDB0031271; HMDB0031514; HMDB0031531; HMDB0032265; HMDB0032307; HMDB0032413; HMDB0032491; HMDB0033167; HMDB0034716; HMDB0035307; HMDB0036208; HMDB0036222; HMDB0037023; HMDB0037496; HMDB0037618; HMDB0037629; HMDB0038272; HMDB0038275; HMDB0039736; HMDB0039794; HMDB0040210; HMDB0059728; HMDB0059817; HMDB0059840; HMDB0059894; HMDB0060286; HMDB04362; HMDB31263; HMDB31271; HM…		; CHEBI:206353; CHEBI:58968
189	155.144	TRUE	0.557498	2611.85	1.08622e-05	C10H20O	-H(-)	100	Menthol		HMDB0003352; HMDB0011623; HMDB0013810; HMDB0031409; HMDB0032206; HMDB0032212; HMDB0032241; HMDB0032274; HMDB0032532; HMDB0034717; HMDB0035093; HMDB0035094; HMDB0035726; HMDB0035763; HMDB0035764; HMDB0035765; HMDB0037020; HMDB0037171; HMDB0037223; HMDB0037806; HMDB0039854; HMDB0041628; HMDB0059861; HMDB03352; HMDB11623; HMDB13810; HMDB31409; HMDB32206; HMDB32212; HMDB32241; HMDB32274; HMDB32532; H…	C00400; C00553; C09849; C12307	; CHEBI:10360; CHEBI:15402; CHEBI:15409; CHEBI:18451; CHEBI:25187; CHEBI:31457; CHEBI:77929; CHEBI:89175
190	156.03	TRUE	0.804761	4616.64	0.000543372	C6H7NO4	-H(-)	100	2-Aminomuconic acid		HMDB0001241; HMDB0002018; HMDB01241; HMDB02018	C02220	CHEBI:15745
190	156.03	TRUE	0.804761	4616.64	-0.000816128	C7H7NS	.F(-)	40	1H-Pyrrolo[2,1-c][1,4]thiazine		HMDB0040229; HMDB40229
191	156.067	TRUE	0.659377	7715.17	-0.000147161	C7H11NO3	-H(-)	100	3-Methylcrotonylglycine		HMDB0000459; HMDB0000959; HMDB0014755; HMDB00459; HMDB0094701; HMDB00959; HMDB14755; HMDB94701	C07411	; CHEBI:21560; CHEBI:250989; CHEBI:68499; CHEBI:73018
191	156.067	TRUE	0.659377	7715.17	-0.000158847	C8H13NS	-H(-) [+2]	80	7-Isothiocyanato-1-heptene		HMDB0038434; HMDB0040035; HMDB0040063; HMDB0040064; HMDB0040071; HMDB0040072; HMDB0040073; HMDB0040074; HMDB0040075; HMDB0040102; HMDB0040103; HMDB0040104; HMDB0040105; HMDB38434; HMDB40035; HMDB40063; HMDB40064; HMDB40071; HMDB40072; HMDB40073; HMDB40074; HMDB40075; HMDB40102; HMDB40103; HMDB40104; HMDB40105
191	156.067	TRUE	0.659377	7715.17	0.00063461	C6H9N3O2	-H(-) [+2]	41	Histidine		HMDB0000177; HMDB0003412; HMDB00177; HMDB0034267; HMDB03412; HMDB34267	C00135	; CHEBI:15971
192	156.103	TRUE	0.598468	3098.85	8.20064e-05	C8H15NO2	-H(-)	100	Tranexamic Acid		HMDB0014447; HMDB0033433; HMDB14447; HMDB33433	C08283; C12535	; CHEBI:48669
193	157.014	TRUE	0.868457	13270.4	0.000204754	C6H6O5	-H(-)	100	Zymonic acid		HMDB0031210; HMDB0037759; HMDB0060348; HMDB0137818; HMDB31210; HMDB37759; HMDB60348	C02222; C06035	; CHEBI:1184; CHEBI:1898
194	157.025	TRUE	0.943233	5377.14	0.000167977	C5H6N2O4	-H(-)	100	Dihydroorotate		HMDB0000528; HMDB0003349; HMDB0011746; HMDB00528; HMDB03349; HMDB11746	C00337	CHEBI:17025; CHEBI:30865
195	157.037	TRUE	0.95875	21732.5	0.000138116	C4H6N4O3	-H(-)	100	Allantoin		HMDB0000462; HMDB00462	C01551	CHEBI:15676
196	157.051	TRUE	0.774751	12156.4	5.00103e-05	C7H10O4	-H(-)	100	Isopropylmaleate		HMDB0000635; HMDB0012241; HMDB0036380; HMDB0059815; HMDB00635; HMDB12241; HMDB36380; HMDB59815	C02631	; CHEBI:17275; CHEBI:87897
197	157.087	TRUE	-0.138174	29295.5	0.000435759	C8H14O3	-H(-)	100	cis-4-Hydroxycyclohexylacetic acid		HMDB0000451; HMDB0000909; HMDB0010721; HMDB0013211; HMDB0030303; HMDB0031177; HMDB0031307; HMDB0036230; HMDB0036395; HMDB0038305; HMDB0040447; HMDB0041616; HMDB00451; HMDB0059938; HMDB0059939; HMDB0060683; HMDB0060685; HMDB0062788; HMDB00909; HMDB10721; HMDB13211; HMDB30303; HMDB31177; HMDB31307; HMDB36230; HMDB36395; HMDB38305; HMDB40447; HMDB41616; HMDB59938; HMDB59939; HMDB60683; HMDB60685; HM…	C02975; C16652; C16655	; CHEBI:18119; CHEBI:44680; CHEBI:80638; CHEBI:84261; CHEBI:88508; CHEBI:89344
198	158.082	TRUE	0.848023	32452.2	2.7607e-05	C7H13NO3	-H(-)	100	2-Methylbutyrylglycine		HMDB0000339; HMDB0000678; HMDB0000927; HMDB0011757; HMDB0012154; HMDB0012175; HMDB0029230; HMDB0029409; HMDB0029412; HMDB0031345; HMDB00339; HMDB0036384; HMDB0038593; HMDB0038625; HMDB0061678; HMDB00678; HMDB00927; HMDB11757; HMDB12154; HMDB12175; HMDB29230; HMDB29409; HMDB29412; HMDB31345; HMDB36384; HMDB38593; HMDB38625; HMDB61678	C02636; C03087; C08269	; CHEBI:2024; CHEBI:57885; CHEBI:70830; CHEBI:70984; CHEBI:85534; CHEBI:86366
199	159.03	TRUE	0.423129	61050.2	9.25545e-05	C6H8O5	-H(-)	100	Oxoadipate		HMDB0000225; HMDB0000398; HMDB00225; HMDB0039447; HMDB00398; HMDB39447	C00322; C00846	; CHEBI:15753; CHEBI:37440
200	159.077	TRUE	0.636566	8471.18	0.00022694	C6H12N2O3	-H(-)	100	Ala-Ala		HMDB0003459; HMDB0028680; HMDB0031411; HMDB03459; HMDB28680; HMDB31411	C00993; C06442	CHEBI:16576; CHEBI:58929
201	159.092	TRUE	0.70613	5232.05	0.000424654	C10H12N2	-H(-)	100	Tryptamine		HMDB0000303; HMDB0004476; HMDB0014935; HMDB00303; HMDB0038456; HMDB0060064; HMDB04476; HMDB14935; HMDB38456; HMDB60064	C00398; C07147; C10126	; CHEBI:16765; CHEBI:2705; CHEBI:28502
202	159.102	TRUE	0.455938	13696.8	0.000169351	C8H16O3	-H(-)	100	Propylhydroxypentanoic acid		HMDB0000486; HMDB0000711; HMDB0001954; HMDB0002264; HMDB0010722; HMDB0013898; HMDB0013899; HMDB0013900; HMDB0031509; HMDB0032270; HMDB0032827; HMDB00486; HMDB0059825; HMDB0059867; HMDB0061914; HMDB0062596; HMDB00711; HMDB01954; HMDB02264; HMDB10722; HMDB13898; HMDB13899; HMDB13900; HMDB31509; HMDB32270; HMDB32827; HMDB59825; HMDB59867; HMDB61914; HMDB62596	C16649; C16650; C16651	; CHEBI:23997; CHEBI:37098; CHEBI:37099; CHEBI:78949; CHEBI:80635; CHEBI:80636; CHEBI:80637; CHEBI:86543; CHEBI:87534
203	159.114	TRUE	-0.285176	22336.8	-6.77401e-05	C7H16N2O2	-H(-)	100	Methyl-Lys		HMDB0002038; HMDB0006009; HMDB02038; HMDB06009	C02728	; CHEBI:17604
204	160.04	TRUE	0.938571	21595.6	0.000666986	C9H7NO2	-H(-)	100	2-Indolecarboxylic acid		HMDB0002285; HMDB0003320; HMDB0004077; HMDB0031172; HMDB0060289; HMDB02285; HMDB03320; HMDB04077; HMDB31172; HMDB60289	C05637; C05639; C19837	; CHEBI:130363; CHEBI:24809; CHEBI:28799; CHEBI:28883; CHEBI:563251
205	160.062	TRUE	0.937695	36730.7	-8.61235e-05	C6H11NO4	-H(-)	100	Aminoadipate		HMDB0000510; HMDB0029423; HMDB0033747; HMDB00510; HMDB0061715; HMDB0062557; HMDB0062660; HMDB0094716; HMDB29423; HMDB33747; HMDB61715; HMDB62557; HMDB62660; HMDB94716	C00956; C01046; C03210	; CHEBI:16440; CHEBI:37024; CHEBI:45826; CHEBI:7671; CHEBI:857
206	161.097	TRUE	0.718299	5177.97	1.93433e-05	C11H14O	-H(-)	100	1-Phenyl-1-pentanone		HMDB0031208; HMDB0031856; HMDB0032025; HMDB0032415; HMDB0033562; HMDB0036183; HMDB0039803; HMDB0040245; HMDB0041493; HMDB0133676; HMDB31208; HMDB31856; HMDB32025; HMDB32415; HMDB33562; HMDB36183; HMDB39803; HMDB40245; HMDB41493		; CHEBI:36812
206	161.097	TRUE	0.718299	5177.97	0.00116214	C8H14O2	.F(-)	31	Cycloheptanecarboxylic acid		HMDB0000392; HMDB0001568; HMDB0010723; HMDB0013897; HMDB0013902; HMDB0013903; HMDB0013904; HMDB0029761; HMDB0031293; HMDB0031343; HMDB0031352; HMDB0031403; HMDB0032164; HMDB0032207; HMDB0032266; HMDB0032267; HMDB0032268; HMDB0032278; HMDB0032533; HMDB0035422; HMDB0036212; HMDB0036236; HMDB0037622; HMDB0037624; HMDB0037630; HMDB0038036; HMDB0038310; HMDB00392; HMDB0039793; HMDB0039872; HMDB0040212…	C12297; C16648; C16653; C16654; C19318; C19757	; CHEBI:288752; CHEBI:37277; CHEBI:37316; CHEBI:410867; CHEBI:61316; CHEBI:80640
207	162.056	TRUE	0.911998	21502.6	0.000339683	C9H9NO2	-H(-)	100	3-Methyldioxyindole		HMDB0001424; HMDB0004186; HMDB0062406; HMDB01424; HMDB04186; HMDB62406	C05834; C19567	; CHEBI:28254; CHEBI:66879
208	162.077	TRUE	0.85446	5177.04	0.000342958	C6H13NO4	-H(-)	100	Amino-dideoxy-hexose		HMDB0011727; HMDB0032862; HMDB0035359; HMDB11727; HMDB32862; HMDB35359	C16843	; CHEBI:39066
208	162.077	TRUE	0.85446	5177.04	-0.00101654	C7H13NS	.F(-)	39	2-Ethyl-2,5-dihydro-4,5-dimethylthiazole		HMDB0037176; HMDB0038432; HMDB0038435; HMDB37176; HMDB38432; HMDB38435
209	162.893	TRUE	0.602748	2536.31	0.00060283	H2MoO4	-H(-)	25	Molybdate		HMDB0012260; HMDB12260	C06232	CHEBI:25371
210	163.04	TRUE	0.857868	25203.2	-0.000252996	C9H8O3	-H(-)	100	Coumarate		HMDB0000205; HMDB0001237; HMDB0001713; HMDB0002035; HMDB0002641; HMDB0012225; HMDB00205; HMDB0030677; HMDB0031629; HMDB0041592; HMDB0062605; HMDB0062655; HMDB0062774; HMDB01237; HMDB0125104; HMDB0126545; HMDB0128076; HMDB0129375; HMDB0134028; HMDB0134029; HMDB0134030; HMDB0134031; HMDB0141767; HMDB0141768; HMDB01713; HMDB02035; HMDB02641; HMDB12225; HMDB30677; HMDB31629; HMDB41592; HMDB62605; HMD…	C00166; C00811; C01772; C02763; C05838; C06738; C12621	; CHEBI:16815; CHEBI:17450; CHEBI:18125; CHEBI:28873; CHEBI:30851; CHEBI:32357; CHEBI:32374; CHEBI:47921; CHEBI:47928; CHEBI:84256
210	163.04	TRUE	0.857868	25203.2	0.000889804	C6H8O4	.F(-)	40	2,3-Dimethylmaleate		HMDB0000393; HMDB0000522; HMDB0002266; HMDB0003520; HMDB0013311; HMDB0029171; HMDB0031257; HMDB0036232; HMDB00393; HMDB0040207; HMDB00522; HMDB02266; HMDB03520; HMDB13311; HMDB29171; HMDB31257; HMDB36232; HMDB40207	C00922	; CHEBI:23812; CHEBI:35460; CHEBI:37245; CHEBI:49296; CHEBI:86952
211	163.061	TRUE	0.745427	139963	6.62357e-05	C6H12O5	-H(-)	100	Deoxyhexose		HMDB0000174; HMDB0000849; HMDB0002712; HMDB0003081; HMDB0005876; HMDB0010207; HMDB0011726; HMDB0011736; HMDB0012327; HMDB00174; HMDB0029196; HMDB0033821; HMDB0059624; HMDB0059625; HMDB0060267; HMDB0062477; HMDB0062489; HMDB00849; HMDB0124735; HMDB02712; HMDB03081; HMDB05876; HMDB10207; HMDB11726; HMDB11736; HMDB12327; HMDB29196; HMDB33821; HMDB59624; HMDB59625; HMDB60267; HMDB62477; HMDB62489	C00507; C00861; C01018; C01721; C02095; C02781; C07326	; CHEBI:16070; CHEBI:17617; CHEBI:17897; CHEBI:27442; CHEBI:42564; CHEBI:42589; CHEBI:48204; CHEBI:62346; CHEBI:90759
211	163.061	TRUE	0.745427	139963	0.000934636	C7H16S2	-H(-)	100	Butyl isopropyl disulfide		HMDB0033050; HMDB0033051; HMDB0039783; HMDB33050; HMDB33051; HMDB39783
212	163.112	TRUE	0.452328	7519.6	0.000479647	C11H16O	-H(-)	100	1-(1-Methoxy-1-methylethyl)-4-methylbenzene		HMDB0029653; HMDB0031311; HMDB0031454; HMDB0031624; HMDB0031625; HMDB0031866; HMDB0032060; HMDB0035601; HMDB0035989; HMDB0036719; HMDB0036814; HMDB0036816; HMDB0037294; HMDB29653; HMDB31311; HMDB31454; HMDB31624; HMDB31625; HMDB31866; HMDB32060; HMDB35601; HMDB35989; HMDB36719; HMDB36814; HMDB36816; HMDB37294	C08490
213	164.038	TRUE	0.81708	14773	0.000822741	C5H11NO3S	-H(-)	100	Met-oxide		HMDB0002005; HMDB0037057; HMDB02005; HMDB37057		; CHEBI:49033
214	164.072	TRUE	0.906228	318920	0.000163231	C9H11NO2	-H(-)	100	Phenylalanine		HMDB0000159; HMDB0000612; HMDB0001007; HMDB0004992; HMDB0006044; HMDB00159; HMDB0033485; HMDB0033589; HMDB0034169; HMDB0059934; HMDB00612; HMDB0062402; HMDB0062407; HMDB01007; HMDB04992; HMDB06044; HMDB33485; HMDB33589; HMDB34169; HMDB59934; HMDB62402; HMDB62407	C00079; C07527; C19565; C19578	; CHEBI:110006; CHEBI:116735; CHEBI:17295; CHEBI:82572
215	165.019	TRUE	0.599827	18788.4	-6.92818e-05	C8H6O4	-H(-)	100	Phthalate		HMDB0002107; HMDB0002334; HMDB0002428; HMDB0032613; HMDB0061917; HMDB02107; HMDB02334; HMDB02428; HMDB32613; HMDB61917	C01606; C06337	; CHEBI:15702; CHEBI:29069; CHEBI:30043
216	165.04	TRUE	0.319261	50165.3	0.000130702	C5H10O6	-H(-)	100	Pentonic acid		HMDB0000539; HMDB0000867; HMDB00539; HMDB0059750; HMDB0060255; HMDB0060256; HMDB00867; HMDB59750; HMDB60255; HMDB60256	C00502; C00878; C01685; C05411	CHEBI:20912; CHEBI:21077; CHEBI:48092; CHEBI:6268
216	165.04	TRUE	0.319261	50165.3	0.000999102	C6H14OS2	-H(-)	100	S-Propyl 1-propanesulfinothioate		HMDB0034394; HMDB34394		; CHEBI:91021
217	165.056	TRUE	0.871385	23217.3	0.00017028	C9H10O3	-H(-)	100	3-(3-Hydroxyphenyl)propanoic acid		HMDB0000375; HMDB0000475; HMDB0000563; HMDB0000748; HMDB0000779; HMDB0002072; HMDB0002199; HMDB0002229; HMDB0005175; HMDB0029665; HMDB0029817; HMDB0031132; HMDB0032030; HMDB0032138; HMDB0032573; HMDB0032605; HMDB0032639; HMDB0033752; HMDB0034243; HMDB0034993; HMDB00375; HMDB0040645; HMDB0041611; HMDB0041683; HMDB00475; HMDB00563; HMDB0059969; HMDB0061145; HMDB0062348; HMDB0062590; HMDB00748; HMDB…	C01198; C01456; C01479; C01744; C02201; C03080; C05581; C05607; C11457	; CHEBI:1427; CHEBI:16104; CHEBI:17098; CHEBI:25998; CHEBI:28111; CHEBI:30765; CHEBI:32978; CHEBI:32980; CHEBI:43065; CHEBI:48408; CHEBI:55501
218	165.075	TRUE	0.876888	32586.9	-0.000732701	C10H14S	-H(-)	100	3-(4-Methyl-3-pentenyl)thiophene		HMDB0038183; HMDB38183
218	165.075	TRUE	0.876888	32586.9	-0.000232541	C9H11NO2	-H(-) [+1]	91	Phenylalanine		HMDB0000159; HMDB0000612; HMDB0001007; HMDB0004992; HMDB0006044; HMDB00159; HMDB0033485; HMDB0033589; HMDB0034169; HMDB0059934; HMDB00612; HMDB0062402; HMDB0062407; HMDB01007; HMDB04992; HMDB06044; HMDB33485; HMDB33589; HMDB34169; HMDB59934; HMDB62402; HMDB62407	C00079; C07527; C19565; C19578	; CHEBI:110006; CHEBI:116735; CHEBI:17295; CHEBI:82572
218	165.075	TRUE	0.876888	32586.9	0.000410099	C7H14OS	.F(-)	40	4-Methyl-4-(methylthio)-2-pentanone		HMDB0037621; HMDB0039465; HMDB0039468; HMDB0040186; HMDB37621; HMDB39465; HMDB39468; HMDB40186
219	165.091	TRUE	0.701088	10139.7	0.00100697	C10H14O2	-H(-)	99	C10:3		HMDB0004586; HMDB0006539; HMDB0029691; HMDB0031085; HMDB0032062; HMDB0032135; HMDB0032462; HMDB0032615; HMDB0034922; HMDB0035063; HMDB0035235; HMDB0035328; HMDB0036042; HMDB0036084; HMDB0036878; HMDB0036879; HMDB0037011; HMDB0037012; HMDB0037044; HMDB0039382; HMDB0040176; HMDB0041000; HMDB0041584; HMDB0062603; HMDB0127496; HMDB0135742; HMDB04586; HMDB06539; HMDB29691; HMDB31085; HMDB32062; HMDB32…	C02088; C11924	; CHEBI:36999; CHEBI:66729; CHEBI:78886; CHEBI:84225; CHEBI:9642
219	165.091	TRUE	0.701088	10139.7	-0.00167823	C6H10N6	-H(-)	34	Cyromazine		HMDB0029862; HMDB29862	C14147	CHEBI:30260
220	165.103	TRUE	-0.0493592	3971.33	0.000781359	C9H14N2O	-H(-)	100	3-Isopropyl-2-methoxy-5-methylpyrazine		HMDB0029742; HMDB0031860; HMDB0032933; HMDB29742; HMDB31860; HMDB32933		; CHEBI:256036
221	165.128	TRUE	0.786637	3127.14	0.000430535	C11H18O	-H(-)	100	(-)-Nopol		HMDB0030002; HMDB0030252; HMDB0031359; HMDB0031565; HMDB0031728; HMDB0032540; HMDB0033546; HMDB0036190; HMDB0036815; HMDB30002; HMDB30252; HMDB31359; HMDB31565; HMDB31728; HMDB32540; HMDB33546; HMDB36190; HMDB36815		; CHEBI:525644
222	165.979	TRUE	0.776274	2445.13	0.000116775	C7H5NS2	-H(-)	100	2(3H)-Benzothiazolethione		HMDB0030524; HMDB30524	C14437	CHEBI:34292
223	166.018	TRUE	0.93869	21176.1	-9.30713e-05	C4H9NO4S	-H(-)	100	Homocysteinesulfinic acid		HMDB0006462; HMDB0240253; HMDB06462		; CHEBI:84415
224	166.05	TRUE	0.069395	11679	0.000559964	C8H9NO3	-H(-)	100	Pyridoxal		HMDB0001545; HMDB0004290; HMDB0034887; HMDB0034889; HMDB0060374; HMDB01545; HMDB04290; HMDB34887; HMDB34889; HMDB60374	C00250; C05831; C06051	; CHEBI:17310; CHEBI:17889; CHEBI:27440
225	167.021	TRUE	0.963756	284812	-4.49882e-05	C5H4N4O3	-H(-)	100	Urate		HMDB0000289; HMDB00289	C00366	CHEBI:17775
226	167.107	TRUE	0.805404	17650.5	0.000312945	C10H16O2	-H(-)	100	C10:2		HMDB0013105; HMDB0031156; HMDB0031273; HMDB0032219; HMDB0032312; HMDB0032313; HMDB0032319; HMDB0032434; HMDB0033700; HMDB0034452; HMDB0034670; HMDB0035714; HMDB0035766; HMDB0035829; HMDB0036067; HMDB0036103; HMDB0037014; HMDB0037175; HMDB0037821; HMDB0040639; HMDB13105; HMDB31156; HMDB31273; HMDB32219; HMDB32312; HMDB32313; HMDB32319; HMDB32434; HMDB33700; HMDB34452; HMDB34670; HMDB35714; HMDB357…	C02108; C09836; C16461	; CHEBI:25038; CHEBI:2866; CHEBI:488; CHEBI:51749
227	167.144	TRUE	0.557257	4290.22	0.000453999	C11H20O	-H(-)	100	10-Undecenal		HMDB0031128; HMDB0032238; HMDB0033577; HMDB0035417; HMDB0037807; HMDB0040247; HMDB31128; HMDB32238; HMDB33577; HMDB35417; HMDB37807; HMDB40247		; CHEBI:132843
228	168.066	TRUE	0.611344	5925.6	0.000249502	C8H11NO3	-H(-)	100	Pyridoxine		HMDB0000216; HMDB0000239; HMDB0001537; HMDB0002075; HMDB0004817; HMDB00216; HMDB00239; HMDB0035178; HMDB0037685; HMDB01537; HMDB02075; HMDB04817; HMDB35178; HMDB37685	C00314; C00547	; CHEBI:144646; CHEBI:16709; CHEBI:18357; CHEBI:78741
229	168.078	TRUE	0.585308	21678.5	-0.000120812	C7H11N3O2	-H(-)	100	Methyl-His		HMDB0000001; HMDB00001; HMDB0000479; HMDB0004935; HMDB0006703; HMDB0006704; HMDB00479; HMDB04935; HMDB06703; HMDB06704	C01152	CHEBI:27596; CHEBI:50599
230	168.103	TRUE	0.783311	3382.24	1.6145e-05	C9H15NO2	-H(-)	100	Homoarecoline		HMDB0038321; HMDB38321
231	169.05	TRUE	0.801098	9054.59	0.000909548	C8H10O4	-H(-)	100	3,4-Dihydroxyphenylglycol		HMDB0000318; HMDB0005870; HMDB00318; HMDB0032966; HMDB0038760; HMDB0038761; HMDB0059756; HMDB0132906; HMDB0132907; HMDB0133971; HMDB0133972; HMDB0133982; HMDB05870; HMDB32966; HMDB38760; HMDB38761; HMDB59756	C05576	; CHEBI:1387; CHEBI:89898
232	169.065	TRUE	0.865391	7341.22	0.000905399	C12H10O	-H(-)	100	Methyl beta-naphthyl ketone		HMDB0032412; HMDB0032582; HMDB0034446; HMDB32412; HMDB32582; HMDB34446	C02499; C07733	; CHEBI:17043; CHEBI:39258; CHEBI:52364
233	169.086	TRUE	-0.245056	20334.1	0.000535159	C9H14O3	-H(-)	100	1,4-Ipomeadiol		HMDB0030471; HMDB0038276; HMDB30471; HMDB38276
234	169.097	TRUE	0.828319	4087.97	0.000952101	C8H14N2O2	-H(-)	100	Levetiracetam		HMDB0015333; HMDB0033926; HMDB15333; HMDB33926	C07841	; CHEBI:352567
235	169.123	TRUE	0.804856	12593.4	0.000428781	C10H18O2	-H(-)	100	C10:1		HMDB0004980; HMDB0010726; HMDB0012183; HMDB0029358; HMDB0029859; HMDB0030031; HMDB0031002; HMDB0031003; HMDB0031297; HMDB0031362; HMDB0031440; HMDB0031441; HMDB0032119; HMDB0032275; HMDB0032393; HMDB0032452; HMDB0033203; HMDB0033377; HMDB0034427; HMDB0034581; HMDB0034880; HMDB0035122; HMDB0035365; HMDB0035837; HMDB0035839; HMDB0035907; HMDB0036099; HMDB0036211; HMDB0036990; HMDB0036992; HMDB00370…	C03246; C16462; C18066; C18202; C20326	; CHEBI:132839; CHEBI:16271; CHEBI:32381; CHEBI:37463; CHEBI:50243; CHEBI:50467; CHEBI:81581; CHEBI:87327
236	170.027	TRUE	0.885651	3648.39	0.000750364	C7H9NO2S	-H(-)	100	2-(4-Methyl-5-thiazolyl)ethyl formate		HMDB0032420; HMDB32420
237	170.058	TRUE	0.689457	3267.35	-0.00067736	C6H9N3O3	-H(-)	100	Metronidazole		HMDB0015052; HMDB15052	C07203	CHEBI:6909
238	170.119	TRUE	0.922199	2100.53	2.89578e-06	C9H17NO2	-H(-)	100	Gabapentin		HMDB0005015; HMDB05015		; CHEBI:42797
239	170.944	TRUE	-0.343492	3635.25	0.000667466	C6H5BrO	-H(-)	25	4-Bromophenol		HMDB0032059; HMDB0060446; HMDB0060448; HMDB0062397; HMDB32059; HMDB60446; HMDB60448; HMDB62397	C14453; C14839; C14840; C14841	; CHEBI:34587; CHEBI:34589; CHEBI:47248
240	171.006	TRUE	0.94036	16984.5	-2.35223e-05	C3H9O6P	-H(-)	100	Glycerol 3-phosphate		HMDB0000126; HMDB0002520; HMDB0002722; HMDB00126; HMDB02520; HMDB02722	C00093; C02979	CHEBI:15978; CHEBI:17270
240	171.006	TRUE	0.94036	16984.5	0.000216451	C4H11O3PS	-H(-) [+2]	42	Diethylthiophosphate		HMDB0001460; HMDB01460	C06607	CHEBI:28006
241	171.066	TRUE	0.861135	25478.3	-1.00697e-05	C8H12O4	-H(-)	100	2-Octenedioic acid		HMDB0000341; HMDB0004982; HMDB0013312; HMDB0032352; HMDB00341; HMDB0034851; HMDB0038601; HMDB04982; HMDB13312; HMDB32352; HMDB34851; HMDB38601		; CHEBI:68508; CHEBI:89192; CHEBI:89625
242	171.078	TRUE	0.787367	9979.23	-0.000131667	C7H12N2O3	-H(-)	100	Glycylproline		HMDB0000721; HMDB0011178; HMDB00721; HMDB11178		; CHEBI:356660
243	171.102	TRUE	0.574119	70754.4	0.000327829	C9H16O3	-H(-)	100	Tetrahydrofurfuryl butyrate		HMDB0036188; HMDB0036213; HMDB0036396; HMDB0037146; HMDB0040165; HMDB0040202; HMDB0040203; HMDB0059936; HMDB0059937; HMDB0060287; HMDB0094711; HMDB36188; HMDB36213; HMDB36396; HMDB37146; HMDB40165; HMDB40202; HMDB40203; HMDB59936; HMDB59937; HMDB60287; HMDB94711		; CHEBI:78700
244	171.139	TRUE	0.722448	86302.6	0.000355129	C10H20O2	-H(-)	100	Decanoic acid (FA10:0)		HMDB0000511; HMDB0029760; HMDB0030029; HMDB0031264; HMDB0031739; HMDB0032045; HMDB0032070; HMDB0032155; HMDB0032264; HMDB0032302; HMDB0032315; HMDB0033620; HMDB0034457; HMDB0034849; HMDB0035595; HMDB0035723; HMDB0036136; HMDB0036145; HMDB0036228; HMDB0037387; HMDB0037849; HMDB0038038; HMDB0038602; HMDB0038783; HMDB0039218; HMDB0040157; HMDB0040167; HMDB0040195; HMDB0040211; HMDB0040529; HMDB00412…	C01571; C12289; C12292	; CHEBI:120941; CHEBI:30813; CHEBI:44499; CHEBI:48250; CHEBI:53459; CHEBI:606526; CHEBI:87421; CHEBI:87426; CHEBI:87559; CHEBI:88553
245	172.04	TRUE	0.795202	4731.44	0.000224541	C10H7NO2	-H(-)	100	2-Quinolinecarboxylic acid		HMDB0000842; HMDB0062188; HMDB00842; HMDB62188	C06325; C14040	CHEBI:18386; CHEBI:34104
246	172.098	TRUE	0.906939	78500.2	0.000257401	C8H15NO3	-H(-)	100	Acetyl-Leu		HMDB0000701; HMDB0000747; HMDB0002087; HMDB0011756; HMDB0061684; HMDB00701; HMDB00747; HMDB02087; HMDB11756; HMDB61684	C02710	; CHEBI:17786; CHEBI:64390; CHEBI:84056
247	172.991	TRUE	0.93986	1.18449e+06	-4.2129e-05	C6H6O4S	-H(-)	98	Phenol sulfate		HMDB0060015; HMDB60015	C02180	CHEBI:27905
248	173.082	TRUE	0.953282	51983.4	0.000307797	C8H14O4	-H(-)	100	Suberic acid		HMDB0000837; HMDB0000893; HMDB0002023; HMDB0033838; HMDB0041606; HMDB0059727; HMDB0059757; HMDB0060684; HMDB00837; HMDB00893; HMDB02023; HMDB33838; HMDB41606; HMDB59727; HMDB59757; HMDB60684	C08278; C14570; C16658	; CHEBI:80644; CHEBI:89933; CHEBI:9300
249	174.041	TRUE	0.94914	39252.7	5.53607e-05	C6H9NO5	-H(-)	100	Acetyl-Asp		HMDB0000812; HMDB0003470; HMDB0039163; HMDB0060273; HMDB00812; HMDB03470; HMDB39163; HMDB60273	C01042; C01045; C05520	; CHEBI:21547; CHEBI:28095; CHEBI:48309
249	174.041	TRUE	0.94914	39252.7	0.000923761	C7H13NS2	-H(-)	100	Berteroin		HMDB0031577; HMDB31577
250	174.055	TRUE	0.930179	12878.6	0.00108701	C10H9NO2	-H(-)	87	Indole-3-acetate		HMDB0000197; HMDB0004073; HMDB00197; HMDB0038628; HMDB0040972; HMDB04073; HMDB38628; HMDB40972	C00954; C05634	; CHEBI:16411; CHEBI:50157
251	174.089	TRUE	0.923027	33820.3	-0.00016706	C6H13N3O3	-H(-)	100	Citrulline		HMDB0000904; HMDB0003148; HMDB00904; HMDB03148	C00327	; CHEBI:16349
252	175.025	TRUE	0.878952	4.33105e+06	-0.000248047	C6H8O6	-H(-)	100	Hexuronic acid; Ascorbate		HMDB0000044; HMDB00044; HMDB0006355; HMDB0014273; HMDB0029945; HMDB0031193; HMDB06355; HMDB14273; HMDB29945; HMDB31193	C01041; C02670; C19806	CHEBI:18268; CHEBI:29073; CHEBI:45969
253	176.936	TRUE	0.916465	2892.88	-7.45486e-05	H4O7P2	-H(-)	100	Pyrophosphate		HMDB0000250; HMDB00250	C00013	CHEBI:29888
254	177.04	TRUE	0.811708	18936.9	0.000324878	C6H10O6	-H(-)	100	Glucono-lactone		HMDB0000150; HMDB0001353; HMDB0001385; HMDB0002541; HMDB0003466; HMDB00150; HMDB0029932; HMDB01353; HMDB01385; HMDB02541; HMDB03466; HMDB29932	C00198; C01040; C01216; C03383; C05394	; CHEBI:15895; CHEBI:16217; CHEBI:17028; CHEBI:17587; CHEBI:27453; CHEBI:52417
254	177.04	TRUE	0.811708	18936.9	0.000925179	C7H12O3S	-H(-) [+2]	63	2-Oxo-6-methylthiohexanoic acid		HMDB0040003; HMDB40003
254	177.04	TRUE	0.811708	18936.9	0.000665779	C5H8N2O5	-H(-) [+2]	40	Carbamoyl-Asp		HMDB0000828; HMDB0029402; HMDB0038668; HMDB00828; HMDB29402; HMDB38668	C00438; C04209	; CHEBI:15859
255	177.055	TRUE	0.938532	13174.4	0.00097841	C10H10O3	-H(-)	100	4-Methoxycinnamic acid		HMDB0002040; HMDB0030903; HMDB0031055; HMDB0033248; HMDB0038712; HMDB0038965; HMDB0039471; HMDB0062273; HMDB0062729; HMDB0125103; HMDB0125518; HMDB0131168; HMDB0133457; HMDB0133611; HMDB0133612; HMDB0133613; HMDB0133614; HMDB0133615; HMDB0134055; HMDB0135647; HMDB0135649; HMDB0135650; HMDB0135651; HMDB0141076; HMDB0141077; HMDB0141078; HMDB0141782; HMDB02040; HMDB30903; HMDB31055; HMDB33248; HMDB…	C14784	; CHEBI:260249; CHEBI:34048; CHEBI:84260
256	177.076	TRUE	0.836468	3812.06	0.000609974	C7H14O5	-H(-)	100	Digitalose		HMDB0033789; HMDB33789
256	177.076	TRUE	0.836468	3812.06	0.00147837	C8H18S2	-H(-)	46	Dibutyl disulfide		HMDB0029569; HMDB0040348; HMDB29569; HMDB40348
256	177.076	TRUE	0.836468	3812.06	-0.000749526	C8H14OS	.F(-)	40	S-Isopropyl 3-methylbut-2-enethioate		HMDB0032354; HMDB32354		; CHEBI:152031
256	177.076	TRUE	0.836468	3812.06	0.00120183	C8H16O2S	-H(-) [+2]	34	Methionyl butyrate		HMDB0032378; HMDB0038300; HMDB0038920; HMDB32378; HMDB38300; HMDB38920		; CHEBI:37902; CHEBI:77818
257	177.092	TRUE	0.726403	10889.3	0.000288094	C11H14O2	-H(-)	100	5-Phenylvaleric acid		HMDB0002043; HMDB0031250; HMDB0031864; HMDB0033376; HMDB0033386; HMDB0033597; HMDB0035013; HMDB0036235; HMDB0036385; HMDB0037680; HMDB0037708; HMDB0038179; HMDB0040287; HMDB0040356; HMDB0040411; HMDB0040425; HMDB0040426; HMDB0040583; HMDB0040800; HMDB0041553; HMDB0126149; HMDB0126449; HMDB0132981; HMDB0133181; HMDB0133469; HMDB0133682; HMDB0133683; HMDB0133684; HMDB0133685; HMDB0133686; HMDB01336…	C10454; C10478; C17663	; CHEBI:40131; CHEBI:4918; CHEBI:50550
258	177.128	TRUE	0.811636	2493.48	0.000428336	C12H18O	-H(-)	100	Propofol		HMDB0014956; HMDB0031194; HMDB0031568; HMDB0031731; HMDB0032579; HMDB0035055; HMDB0036681; HMDB0037272; HMDB0038107; HMDB0038194; HMDB14956; HMDB31194; HMDB31568; HMDB31731; HMDB32579; HMDB35055; HMDB36681; HMDB37272; HMDB38107; HMDB38194	C07523	; CHEBI:44915
259	178.033	TRUE	0.846604	5753.83	0.000540167	C9H9NOS	-H(-)	100	1-(Isothiocyanatomethyl)-4-methoxybenzene		HMDB0032581; HMDB32581
260	178.051	TRUE	0.940055	11180.2	-1.48436e-05	C9H9NO3	-H(-)	100	Hippurate		HMDB0000714; HMDB0000992; HMDB0012884; HMDB0032398; HMDB0032595; HMDB0062583; HMDB00714; HMDB00992; HMDB12884; HMDB32398; HMDB32595; HMDB62583	C01586; C19569	; CHEBI:18089; CHEBI:606565; CHEBI:66951; CHEBI:838058
261	178.088	TRUE	-0.407915	9968	-0.000194585	C10H13NO2	-H(-)	100	2(N)-Methyl-norsalsolinol		HMDB0001189; HMDB0005199; HMDB0029223; HMDB0029224; HMDB0030372; HMDB0031811; HMDB0033763; HMDB0039655; HMDB0040021; HMDB0041931; HMDB0042012; HMDB01189; HMDB05199; HMDB29223; HMDB29224; HMDB30372; HMDB31811; HMDB33763; HMDB39655; HMDB40021; HMDB41931; HMDB42012	C07577; C09642; C18771	; CHEBI:113; CHEBI:123715; CHEBI:1391; CHEBI:38571; CHEBI:767276
261	178.088	TRUE	-0.407915	9968	0.000948215	C7H13NO3	.F(-)	40	2-Methylbutyrylglycine		HMDB0000339; HMDB0000678; HMDB0000927; HMDB0011757; HMDB0012154; HMDB0012175; HMDB0029230; HMDB0029409; HMDB0029412; HMDB0031345; HMDB00339; HMDB0036384; HMDB0038593; HMDB0038625; HMDB0061678; HMDB00678; HMDB00927; HMDB11757; HMDB12154; HMDB12175; HMDB29230; HMDB29409; HMDB29412; HMDB31345; HMDB36384; HMDB38593; HMDB38625; HMDB61678	C02636; C03087; C08269	; CHEBI:2024; CHEBI:57885; CHEBI:70830; CHEBI:70984; CHEBI:85534; CHEBI:86366
262	179.035	TRUE	0.914973	22716.2	-2.23987e-05	C9H8O4	-H(-)	100	4-Hydroxyphenylpyruvic acid		HMDB0000707; HMDB0001879; HMDB0001964; HMDB0002130; HMDB0003501; HMDB0006494; HMDB0006915; HMDB0011663; HMDB0032057; HMDB0032131; HMDB00707; HMDB0125102; HMDB0125527; HMDB0125589; HMDB0125805; HMDB0126377; HMDB0132508; HMDB0134040; HMDB0134041; HMDB0140954; HMDB0140955; HMDB0140956; HMDB01879; HMDB01964; HMDB02130; HMDB03501; HMDB06494; HMDB06915; HMDB11663; HMDB32057; HMDB32131	C01179; C01405; C01481; C05350; C12623	; CHEBI:15365; CHEBI:15999; CHEBI:17395; CHEBI:27683; CHEBI:48681; CHEBI:491486
263	179.056	TRUE	0.81115	346590	8.5015e-05	C6H12O6	-H(-)	100	Hexose		HMDB0000122; HMDB0000143; HMDB0000160; HMDB0000169; HMDB0000211; HMDB0000346; HMDB0000516; HMDB0000660; HMDB0001151; HMDB0001266; HMDB0002256; HMDB0003340; HMDB0003345; HMDB0003418; HMDB0003449; HMDB0005762; HMDB0006088; HMDB0006564; HMDB00122; HMDB0012326; HMDB00143; HMDB00160; HMDB00169; HMDB00211; HMDB0032222; HMDB0033704; HMDB0034220; HMDB00346; HMDB00516; HMDB0061922; HMDB0062138; HMDB006217…	C00031; C00137; C00159; C00221; C00267; C00738; C00795; C00962; C00984; C01487; C06150; C06152; C06153; C10906; C15923	; CHEBI:10642; CHEBI:15903; CHEBI:17268; CHEBI:17925; CHEBI:22357; CHEBI:23311; CHEBI:23927; CHEBI:25492; CHEBI:27372; CHEBI:27374; CHEBI:27667; CHEBI:27987; CHEBI:28061; CHEBI:37675; CHEBI:37704; CHEBI:37741; CHEBI:37744; CHEBI:4167; CHEBI:4208; CHEBI:47693; CHEBI:48095
264	179.107	TRUE	0.718653	6340.54	0.000469554	C11H16O2	-H(-)	100	2,2,7,7-Tetramethyl-1,6-dioxaspiro[4.4]nona-3,8-diene		HMDB0030007; HMDB0030039; HMDB0032468; HMDB0035240; HMDB0036669; HMDB0036817; HMDB0039159; HMDB0039957; HMDB0059925; HMDB0059926; HMDB30007; HMDB30039; HMDB32468; HMDB35240; HMDB36669; HMDB36817; HMDB39159; HMDB39957; HMDB59925; HMDB59926		; CHEBI:76357; CHEBI:76358
265	180.066	TRUE	0.888677	351629	0.000517625	C9H11NO3	-H(-)	100	Tyrosine		HMDB0000158; HMDB0000647; HMDB0001119; HMDB0002184; HMDB0003831; HMDB0006050; HMDB00158; HMDB0059720; HMDB0060280; HMDB00647; HMDB01119; HMDB02184; HMDB03831; HMDB06050; HMDB59720; HMDB60280	C00082; C04368; C19579	; CHEBI:16939; CHEBI:17895; CHEBI:44303; CHEBI:82573; CHEBI:91038
266	181.013	TRUE	0.785999	15343.3	0.000990758	C8H6O5	-H(-)	100	6-hydroxy-2H-1,3-benzodioxole-5-carboxylic acid		HMDB0129371; HMDB0137133
267	181.086	TRUE	0.870439	16236	0.00134121	C10H14O3	-H(-)	58	Amyl 2-furoate		HMDB0029456; HMDB0032607; HMDB0033394; HMDB0036522; HMDB0037641; HMDB0037727; HMDB0038181; HMDB0038354; HMDB0039874; HMDB0059891; HMDB29456; HMDB32607; HMDB33394; HMDB36522; HMDB37641; HMDB37727; HMDB38181; HMDB38354; HMDB39874; HMDB59891
267	181.086	TRUE	0.870439	16236	-0.00134399	C6H10N6O	-H(-)	57	Dacarbazine		HMDB0014989; HMDB14989		; CHEBI:4305
267	181.086	TRUE	0.870439	16236	0.000425312	C6H16N4	.K/H-H(-)	20	Homoagmatine		HMDB0031505; HMDB0039252; HMDB31505; HMDB39252
267	181.086	TRUE	0.870439	16236	-0.00106409	C8H16O3	.Na/H-H(-)	18	Propylhydroxypentanoic acid		HMDB0000486; HMDB0000711; HMDB0001954; HMDB0002264; HMDB0010722; HMDB0013898; HMDB0013899; HMDB0013900; HMDB0031509; HMDB0032270; HMDB0032827; HMDB00486; HMDB0059825; HMDB0059867; HMDB0061914; HMDB0062596; HMDB00711; HMDB01954; HMDB02264; HMDB10722; HMDB13898; HMDB13899; HMDB13900; HMDB31509; HMDB32270; HMDB32827; HMDB59825; HMDB59867; HMDB61914; HMDB62596	C16649; C16650; C16651	; CHEBI:23997; CHEBI:37098; CHEBI:37099; CHEBI:78949; CHEBI:80635; CHEBI:80636; CHEBI:80637; CHEBI:86543; CHEBI:87534
268	181.123	TRUE	0.650655	5552.33	0.000151529	C11H18O2	-H(-)	100	Geranyl formate		HMDB0030006; HMDB0030424; HMDB0032050; HMDB0032463; HMDB0034708; HMDB0034730; HMDB0035156; HMDB0036191; HMDB0036215; HMDB0037388; HMDB0037829; HMDB0038005; HMDB0038068; HMDB0038079; HMDB0038245; HMDB0038279; HMDB0040595; HMDB0059816; HMDB30006; HMDB30424; HMDB32050; HMDB32463; HMDB34708; HMDB34730; HMDB35156; HMDB36191; HMDB36215; HMDB37388; HMDB37829; HMDB38005; HMDB38068; HMDB38079; HMDB38245; …	C12294	; CHEBI:31648
269	181.16	TRUE	0.328289	5469.14	0.000248462	C12H22O	-H(-)	100	Geosmin		HMDB0031020; HMDB0031102; HMDB0031341; HMDB0032279; HMDB0032542; HMDB0036461; HMDB0038972; HMDB31020; HMDB31102; HMDB31341; HMDB32279; HMDB32542; HMDB36461; HMDB38972	C16286	; CHEBI:46702
270	182.072	TRUE	0.577713	9625.96	0.000479864	C11H9N3	-H(-)	100	2-Amino-a-carboline		HMDB0033141; HMDB33141	C19186
270	182.072	TRUE	0.577713	9625.96	0.000420766	C9H11NO3	-H(-) [+2]	71	Tyrosine		HMDB0000158; HMDB0000647; HMDB0001119; HMDB0002184; HMDB0003831; HMDB0006050; HMDB00158; HMDB0059720; HMDB0060280; HMDB00647; HMDB01119; HMDB02184; HMDB03831; HMDB06050; HMDB59720; HMDB60280	C00082; C04368; C19579	; CHEBI:16939; CHEBI:17895; CHEBI:44303; CHEBI:82573; CHEBI:91038
271	182.082	TRUE	0.382331	5960.84	0.000211094	C9H13NO3	-H(-)	100	L-Adrenaline		HMDB0000068; HMDB0000615; HMDB0000819; HMDB0002832; HMDB00068; HMDB0015652; HMDB0029455; HMDB00615; HMDB0061679; HMDB0062515; HMDB00819; HMDB02832; HMDB15652; HMDB29455; HMDB61679; HMDB62515	C00788; C05589; C11768; C17925	; CHEBI:128939; CHEBI:142891; CHEBI:144308; CHEBI:28918; CHEBI:33568; CHEBI:71172; CHEBI:714289
272	183.066	TRUE	0.374103	11427.7	-3.21851e-06	C9H12O4	-H(-)	100	7-Methyl-2-hydroxy-6-oxoocta-2,4-dienoate		HMDB0001490; HMDB0002909; HMDB0006775; HMDB0035056; HMDB0036072; HMDB0039650; HMDB0040603; HMDB0059730; HMDB0125593; HMDB0125597; HMDB0126618; HMDB0126619; HMDB0126620; HMDB0131233; HMDB01490; HMDB02909; HMDB06775; HMDB35056; HMDB36072; HMDB39650; HMDB40603; HMDB59730	C05594	; CHEBI:125412; CHEBI:846276; CHEBI:89913
272	183.066	TRUE	0.374103	11427.7	0.000307281	C5H15NO4P	-H(-)	100	Choline-P		HMDB0000284; HMDB0001565; HMDB00284; HMDB01565	C00588	CHEBI:18132
273	183.102	TRUE	0.00767961	18852.2	0.000427655	C10H16O3	-H(-)	100	5-exo-Hydroxy-1,2-campholide		HMDB0036117; HMDB0036998; HMDB0039052; HMDB0039710; HMDB0040883; HMDB36117; HMDB36998; HMDB39052; HMDB39710; HMDB40883
274	183.139	TRUE	0.842505	12168.6	-5.18079e-05	C11H20O2	-H(-)	100	Citronellyl formate		HMDB0031062; HMDB0031063; HMDB0031087; HMDB0031272; HMDB0031406; HMDB0031691; HMDB0031843; HMDB0032308; HMDB0032320; HMDB0032396; HMDB0032404; HMDB0032453; HMDB0032461; HMDB0032489; HMDB0032534; HMDB0033371; HMDB0033724; HMDB0034428; HMDB0034429; HMDB0036140; HMDB0036784; HMDB0037106; HMDB0037185; HMDB0037225; HMDB0037309; HMDB0038273; HMDB0038274; HMDB0038277; HMDB0038278; HMDB0038311; HMDB00389…	C12295; C13422; C13910	; CHEBI:31676; CHEBI:35045; CHEBI:48944
275	184.002	TRUE	0.838365	2408.3	-0.000464624	C3H8NO6P	-H(-)	100	Phosphoserine		HMDB0000272; HMDB0001721; HMDB00272; HMDB01721	C01005	CHEBI:15811; CHEBI:37712
276	184.073	TRUE	0.475981	3051.22	0.000127451	C7H11N3O3	-H(-)	100	(S)-N-(4,5-Dihydro-1-methyl-4-oxo-1H-imidazol-2-yl)alanine		HMDB0034912; HMDB34912
277	184.097	TRUE	0.866086	6068.93	0.000444267	C9H15NO3	-H(-)	100	Pseudoecgonine		HMDB0006348; HMDB0006548; HMDB0094728; HMDB0094729; HMDB0094730; HMDB0094731; HMDB06348; HMDB06548; HMDB94728; HMDB94729; HMDB94730; HMDB94731	C10858; C12449	; CHEBI:32072; CHEBI:708641
278	184.985	TRUE	0.423325	13577.3	0.000346048	C3H7O7P	-H(-)	100	Phosphoglycerate		HMDB0000362; HMDB0000807; HMDB0003391; HMDB00362; HMDB0060180; HMDB0062707; HMDB00807; HMDB03391; HMDB60180; HMDB62707	C00197; C00597; C00631	; CHEBI:17050; CHEBI:17794; CHEBI:17835; CHEBI:24344; CHEBI:58289
279	185.057	TRUE	0.840824	6669.83	-0.000350236	C7H10N2O4	-H(-)	100	Pyroglutamylglycine		HMDB0061890; HMDB61890
280	185.07	TRUE	0.27747	4440	0.00193682	C11H10N2O	-H(-)	22	1-Methoxy-1H-indole-3-acetonitrile		HMDB0040973; HMDB40973
280	185.07	TRUE	0.27747	4440	-0.000468484	C9H12N2O	.Na/H-H(-)	20	Fenuron		HMDB0012246; HMDB0034900; HMDB12246; HMDB34900		; CHEBI:73472
281	185.082	TRUE	-0.461541	37198.4	-0.000152251	C9H14O4	-H(-)	100	5-(2-Methylpropyl)tetrahydro-2-oxo-3-furancarboxylic acid		HMDB0030988; HMDB0030992; HMDB30988; HMDB30992
281	185.082	TRUE	-0.461541	37198.4	0.000990549	C6H14O5	.F(-)	40	1-Deoxy-D-glucitol		HMDB0041500; HMDB41500
282	185.093	TRUE	0.326372	10026.5	0.000163304	C8H14N2O3	-H(-)	100	Alanyl-Proline		HMDB0028695; HMDB0029010; HMDB28695; HMDB29010
283	185.118	TRUE	0.627584	25860.3	0.000158107	C10H18O3	-H(-)	100	3-Oxodecanoic acid		HMDB0010724; HMDB0030367; HMDB0030369; HMDB0033010; HMDB0038692; HMDB0038978; HMDB0039533; HMDB0039582; HMDB0039587; HMDB0040204; HMDB0040205; HMDB0041376; HMDB0041545; HMDB10724; HMDB30367; HMDB30369; HMDB33010; HMDB38692; HMDB38978; HMDB39533; HMDB39582; HMDB39587; HMDB40204; HMDB40205; HMDB41376; HMDB41545	C17620	; CHEBI:37157; CHEBI:81225
284	185.13	TRUE	0.409459	6383.61	-0.000120223	C9H18N2O2	-H(-)	100	3-[(3-Methylbutyl)nitrosoamino]-2-butanone		HMDB0033553; HMDB33553
285	185.154	TRUE	-0.487696	28688.2	0.000261484	C11H22O2	-H(-)	100	Undecanoic acid		HMDB0000947; HMDB0002373; HMDB0032044; HMDB0032325; HMDB0032448; HMDB0033618; HMDB0033848; HMDB0034134; HMDB0034456; HMDB0034458; HMDB0034460; HMDB0036034; HMDB0036229; HMDB0038237; HMDB0038267; HMDB0039215; HMDB0040171; HMDB0040193; HMDB0040266; HMDB0041559; HMDB0059831; HMDB0059860; HMDB0062119; HMDB0094659; HMDB00947; HMDB02373; HMDB32044; HMDB32325; HMDB32448; HMDB33618; HMDB33848; HMDB34134;…	C17715	; CHEBI:32368; CHEBI:63864; CHEBI:87511; CHEBI:87542
286	186.056	TRUE	0.817775	4397.18	0.000208297	C11H9NO2	-H(-)	100	Indoleacrylic acid		HMDB0000734; HMDB00734		; CHEBI:90333
287	186.077	TRUE	0.52302	5699.82	5.2263e-05	C8H13NO4	-H(-)	100	2-Keto-6-acetamidocaproate		HMDB0012150; HMDB12150	C05548	CHEBI:28376
288	186.114	TRUE	0.908088	10313.6	-8.87646e-05	C9H17NO3	-H(-)	100	N-Heptanoylglycine		HMDB0013010; HMDB13010		; CHEBI:74433
289	187.098	TRUE	0.996493	198242	-8.7591e-05	C9H16O4	-H(-)	100	Azelaic acid		HMDB0000784; HMDB0011717; HMDB0032200; HMDB0032258; HMDB0032387; HMDB0036233; HMDB0059760; HMDB0059783; HMDB0059814; HMDB0059879; HMDB00784; HMDB11717; HMDB32200; HMDB32258; HMDB32387; HMDB36233; HMDB59760; HMDB59783; HMDB59814; HMDB59879	C08261	; CHEBI:48131; CHEBI:87319; CHEBI:88404; CHEBI:89874
290	187.134	TRUE	0.762099	22807.1	0.00032185	C10H20O3	-H(-)	100	3-Hydroxycapric acid		HMDB0002203; HMDB0010725; HMDB0033201; HMDB0033574; HMDB0033640; HMDB0034783; HMDB0038186; HMDB0039470; HMDB0039668; HMDB0039669; HMDB0039893; HMDB0040329; HMDB0041600; HMDB0094656; HMDB02203; HMDB10725; HMDB33201; HMDB33574; HMDB33640; HMDB34783; HMDB38186; HMDB39470; HMDB39668; HMDB39669; HMDB39893; HMDB40329; HMDB41600; HMDB94656		; CHEBI:132983; CHEBI:133174
291	188.056	TRUE	0.909958	103297	0.000137387	C7H11NO5	-H(-)	100	Acetyl-Glu		HMDB0000590; HMDB0001138; HMDB00590; HMDB01138	C00624	; CHEBI:12575
291	188.056	TRUE	0.909958	103297	0.00100579	C8H15NS2	-H(-)	99	1-Isothiocyanato-6-(methylthio)hexane		HMDB0031574; HMDB0032499; HMDB31574; HMDB32499
292	188.986	TRUE	0.911696	63691.8	4.08586e-05	C6H6O5S	-H(-)	100	Pyrocatechol sulfate		HMDB0059724; HMDB0061713; HMDB0240263; HMDB59724; HMDB61713		; CHEBI:68505
293	189.018	TRUE	0.555843	9818.59	0.00103383	C10H6O4	-H(-)	95	Coumarin-4-carboxylic acid		HMDB0032944; HMDB0039045; HMDB0039147; HMDB0128616; HMDB0128617; HMDB0128618; HMDB0128619; HMDB32944; HMDB39045; HMDB39147
294	189.041	TRUE	0.929547	39570.3	-0.000251162	C7H10O6	-H(-)	100	3-Dehydroquinate		HMDB0012710; HMDB0059927; HMDB0240294; HMDB12710; HMDB59927	C00944	; CHEBI:17947
294	189.041	TRUE	0.929547	39570.3	0.000617238	C8H14OS2	-H(-)	100	5-(Methylthio)-2-[(methylthio)methyl]-2-pentenal		HMDB0037815; HMDB37815
295	189.058	TRUE	0.891856	13668.8	0.000794274	C8H14O3S	-H(-)	100	Ethyl 4-(acetylthio)butyrate		HMDB0032259; HMDB32259
295	189.058	TRUE	0.891856	13668.8	0.00124607	C7H11NO5	-H(-) [+1]	35	Acetyl-Glu		HMDB0000590; HMDB0001138; HMDB00590; HMDB01138	C00624	; CHEBI:12575
296	189.077	TRUE	0.907749	12881.1	0.000275639	C8H14O5	-H(-)	100	3-Hydroxysuberic acid		HMDB0000325; HMDB00325; HMDB0040220; HMDB0061681; HMDB40220; HMDB61681		; CHEBI:70766; CHEBI:84086; CHEBI:87368
297	189.089	TRUE	0.835029	7327.21	-0.00109571	C7H14N2O4	-H(-)	86	Diaminopimelate		HMDB0001370; HMDB0028697; HMDB0029054; HMDB0031412; HMDB0039222; HMDB01370; HMDB28697; HMDB29054; HMDB31412; HMDB39222	C00666	; CHEBI:16026
298	189.102	TRUE	0.897131	5270.59	0.000908252	C11H14N2O	-H(-)	100	5-Methoxytryptamine		HMDB0004095; HMDB0004369; HMDB0030533; HMDB04095; HMDB04369; HMDB30533	C05659; C06212	; CHEBI:2089; CHEBI:48294
299	190.054	TRUE	0.840539	36391.2	0.000712624	C7H13NO3S	-H(-)	100	Acetyl-Met		HMDB0011745; HMDB11745	C02712	CHEBI:165927
299	190.054	TRUE	0.840539	36391.2	0.000834242	C6H10N2O5	-H(-) [+1]	61	Carbamyl-Glu		HMDB0011165; HMDB0015673; HMDB0028753; HMDB0028837; HMDB0062795; HMDB11165; HMDB15673; HMDB28753; HMDB28837; HMDB62795	C05829	; CHEBI:71028; CHEBI:86349
299	190.054	TRUE	0.840539	36391.2	0.000208632	C8H15NS2	-H(-) [+2]	41	1-Isothiocyanato-6-(methylthio)hexane		HMDB0031574; HMDB0032499; HMDB31574; HMDB32499
300	191.02	TRUE	0.751325	715570	-0.000157714	C6H8O7	-H(-)	100	(Iso)Citrate		HMDB0000094; HMDB0000193; HMDB0001874; HMDB0005971; HMDB0006511; HMDB00094; HMDB00193; HMDB0033717; HMDB0041862; HMDB0062803; HMDB01874; HMDB05971; HMDB06511; HMDB33717; HMDB41862; HMDB62803	C00158; C00311; C00451; C04575; C04617	; CHEBI:151; CHEBI:15622; CHEBI:160; CHEBI:30769; CHEBI:30887; CHEBI:57441; CHEBI:85805
301	191.108	TRUE	0.833505	5906.96	-8.14432e-05	C12H16O2	-H(-)	100	C12:4		HMDB0031571; HMDB0031614; HMDB0031618; HMDB0032043; HMDB0033380; HMDB0035010; HMDB0035014; HMDB0035015; HMDB0035447; HMDB0036388; HMDB0036734; HMDB0037165; HMDB0037709; HMDB0037716; HMDB0037717; HMDB0037792; HMDB0038180; HMDB0039496; HMDB0039643; HMDB0039841; HMDB0040427; HMDB0132942; HMDB0132971; HMDB0132979; HMDB31571; HMDB31614; HMDB31618; HMDB32043; HMDB33380; HMDB35010; HMDB35014; HMDB35015;…		; CHEBI:87409; CHEBI:87413
302	192.067	TRUE	0.920572	30129.7	-9.62468e-05	C10H11NO3	-H(-)	100	Phenylacetylglycine		HMDB0000821; HMDB0000859; HMDB0011723; HMDB0013245; HMDB0013292; HMDB0032388; HMDB0034250; HMDB0060366; HMDB0060389; HMDB0060758; HMDB00821; HMDB00859; HMDB11723; HMDB13245; HMDB13292; HMDB32388; HMDB34250; HMDB60366; HMDB60389; HMDB60758	C01586; C05598; C06332; C16587; C16595	; CHEBI:16803; CHEBI:27480; CHEBI:68455; CHEBI:68500; CHEBI:68552; CHEBI:70869; CHEBI:80586
303	193.015	TRUE	0.802359	4640.19	-0.000553339	C9H6O5	-H(-)	100	2-(2H-1,3-benzodioxol-5-yl)-2-oxoacetic acid		HMDB0129377; HMDB0132253; HMDB0132254; HMDB0136659; HMDB0136660; HMDB0136661
303	193.015	TRUE	0.802359	4640.19	0.000169033	C10H8O2S	-H(-) [+2]	80	(Z)-5-[(5-Methyl-2-thienyl)methylene]-2(5H)-furanone		HMDB0033845; HMDB33845
303	193.015	TRUE	0.802359	4640.19	0.000589461	C6H6O6	.F(-)	40	Aconitate		HMDB0000072; HMDB0000461; HMDB0000958; HMDB0001264; HMDB00072; HMDB00461; HMDB0062706; HMDB00958; HMDB01264; HMDB62706	C00417; C00425; C02341	; CHEBI:17242; CHEBI:32805; CHEBI:32806
304	193.035	TRUE	0.897075	12571.7	0.000178303	C6H10O7	-H(-)	100	Hexuronate		HMDB0000127; HMDB0002545; HMDB0002704; HMDB0003348; HMDB0003363; HMDB0003402; HMDB0006334; HMDB0011731; HMDB0011732; HMDB00127; HMDB0038491; HMDB0062783; HMDB0127846; HMDB02545; HMDB02704; HMDB03348; HMDB03363; HMDB03402; HMDB06334; HMDB11731; HMDB11732; HMDB38491; HMDB62783	C00191; C00470; C00618; C01062; C03342; C06472; C08348	; CHEBI:16142; CHEBI:21338; CHEBI:24769; CHEBI:33885; CHEBI:42717; CHEBI:47954; CHEBI:47962; CHEBI:88378
305	193.05	TRUE	0.864731	7563.28	0.000756699	C10H10O4	-H(-)	100	trans-Ferulic acid		HMDB0000537; HMDB0000954; HMDB0000955; HMDB0002120; HMDB0029663; HMDB0030765; HMDB0032614; HMDB0032652; HMDB0037644; HMDB0039606; HMDB00537; HMDB0059721; HMDB0061686; HMDB00954; HMDB00955; HMDB0125096; HMDB0125524; HMDB0125588; HMDB0127500; HMDB0131137; HMDB0131171; HMDB0131172; HMDB0131173; HMDB0134088; HMDB0135741; HMDB0137510; HMDB0140957; HMDB0141263; HMDB0141265; HMDB0142175; HMDB02120; HMDB…	C01494; C10470	; CHEBI:17620; CHEBI:27794; CHEBI:70973; CHEBI:84089; CHEBI:84093
306	193.071	TRUE	0.879565	14109	0.000459074	C7H14O6	-H(-)	100	D-4-O-Methyl-myo-inositol		HMDB0029915; HMDB0029916; HMDB0029965; HMDB0031437; HMDB0031449; HMDB0033816; HMDB0034219; HMDB0034221; HMDB0034222; HMDB0062564; HMDB29915; HMDB29916; HMDB29965; HMDB31437; HMDB31449; HMDB33816; HMDB34219; HMDB34221; HMDB34222; HMDB62564	C03365; C03659; C03844; C06353; C08257	; CHEBI:111; CHEBI:113524; CHEBI:15975; CHEBI:18427; CHEBI:28548; CHEBI:28762
306	193.071	TRUE	0.879565	14109	-0.000900426	C8H14O2S	.F(-)	40	4,4''-Thiobis-2-butanone		HMDB0037155; HMDB37155
307	193.088	TRUE	0.798526	13967.4	-0.00077924	C11H14O3	-H(-)	100	(R)-3-Hydroxy-5-phenylpentanoic acid		HMDB0031517; HMDB0031984; HMDB0032575; HMDB0032590; HMDB0034206; HMDB0034990; HMDB0036432; HMDB0037271; HMDB0040730; HMDB0041194; HMDB0041505; HMDB0041506; HMDB0041666; HMDB0059898; HMDB0059940; HMDB0059941; HMDB0059942; HMDB0059943; HMDB0059944; HMDB0059945; HMDB0124918; HMDB0126161; HMDB0126162; HMDB0126163; HMDB0126262; HMDB0126462; HMDB0126463; HMDB0126464; HMDB0126465; HMDB0126466; HMDB01322…	C17497	; CHEBI:68657
307	193.088	TRUE	0.798526	13967.4	0.00036356	C8H14O4	.F(-)	40	Suberic acid		HMDB0000837; HMDB0000893; HMDB0002023; HMDB0033838; HMDB0041606; HMDB0059727; HMDB0059757; HMDB0060684; HMDB00837; HMDB00893; HMDB02023; HMDB33838; HMDB41606; HMDB59727; HMDB59757; HMDB60684	C08278; C14570; C16658	; CHEBI:80644; CHEBI:89933; CHEBI:9300
308	193.123	TRUE	0.776575	3616.12	0.000375722	C12H18O2	-H(-)	100	4-Hydroxypropofol		HMDB0014018; HMDB0031840; HMDB0032567; HMDB0034450; HMDB0035126; HMDB0035375; HMDB0035376; HMDB0035801; HMDB0037018; HMDB0037231; HMDB0037389; HMDB0038046; HMDB0038292; HMDB0039685; HMDB0040439; HMDB0041497; HMDB0041610; HMDB0132986; HMDB14018; HMDB31840; HMDB32567; HMDB34450; HMDB35126; HMDB35375; HMDB35376; HMDB35801; HMDB37018; HMDB37231; HMDB37389; HMDB38046; HMDB38292; HMDB39685; HMDB40439; …	C17002
309	193.16	TRUE	0.691813	4100.14	0.000216534	C13H22O	-H(-)	100	Geranylacetone		HMDB0031846; HMDB0032355; HMDB0032913; HMDB0036026; HMDB0036184; HMDB0036820; HMDB0036823; HMDB0038026; HMDB0038216; HMDB0038731; HMDB0038897; HMDB0041629; HMDB31846; HMDB32355; HMDB32913; HMDB36026; HMDB36184; HMDB36820; HMDB36823; HMDB38026; HMDB38216; HMDB38731; HMDB38897; HMDB41629	C03527; C09704; C13297	; CHEBI:18015; CHEBI:59958
310	194.046	TRUE	0.809628	5627.71	-0.000578648	C9H9NO4	-H(-)	100	Salicyluric acid		HMDB0000840; HMDB0001229; HMDB0002016; HMDB0002404; HMDB0004067; HMDB0006116; HMDB0006340; HMDB0013678; HMDB0030726; HMDB0038055; HMDB0039119; HMDB0060602; HMDB00840; HMDB01229; HMDB02016; HMDB02404; HMDB04067; HMDB06116; HMDB06340; HMDB13678; HMDB30726; HMDB38055; HMDB39119; HMDB60602	C00822; C05604; C07588	; CHEBI:16852; CHEBI:242989; CHEBI:60872; CHEBI:68451; CHEBI:70824; CHEBI:71018; CHEBI:9008
310	194.046	TRUE	0.809628	5627.71	0.000564152	C6H9NO5	.F(-)	40	Acetyl-Asp		HMDB0000812; HMDB0003470; HMDB0039163; HMDB0060273; HMDB00812; HMDB03470; HMDB39163; HMDB60273	C01042; C01045; C05520	; CHEBI:21547; CHEBI:28095; CHEBI:48309
311	194.082	TRUE	0.390455	6070.08	-5.00052e-05	C10H13NO3	-H(-)	100	Methyl-Tyr		HMDB0014903; HMDB0029217; HMDB0041943; HMDB0060065; HMDB0060351; HMDB14903; HMDB29217; HMDB41943; HMDB60065; HMDB60351	C03404; C07921; C16586	; CHEBI:17215; CHEBI:6912; CHEBI:80585
311	194.082	TRUE	0.390455	6070.08	0.00109279	C7H13NO4	.F(-)	34	Calystegin B2		HMDB0002201; HMDB0034252; HMDB0036383; HMDB0038594; HMDB0094717; HMDB02201; HMDB34252; HMDB36383; HMDB38594; HMDB94717	C10851	; CHEBI:64305
312	194.093	TRUE	0.815964	3867.69	0.000635935	C9H13N3O2	-H(-)	100	alpha-[3-(Nitrosoamino)propyl]-3-pyridinemethanol		HMDB0062443; HMDB62443	C19581	CHEBI:82575
313	195.031	TRUE	0.854976	9204.99	-0.000644439	C9H8O5	-H(-)	100	3-Methoxy-4,5-methylenedioxybenzoic acid		HMDB0030800; HMDB0059809; HMDB0125373; HMDB0125523; HMDB0125584; HMDB0126031; HMDB0126041; HMDB0131758; HMDB0132449; HMDB0132521; HMDB0137120; HMDB0137166; HMDB30800; HMDB59809		; CHEBI:89654
313	195.031	TRUE	0.854976	9204.99	0.000129227	C10H10O2S	-H(-) [+2]	42	Bis(2-furanylmethyl) sulfide		HMDB0041503; HMDB41503
313	195.031	TRUE	0.854976	9204.99	0.000498361	C6H8O6	.F(-)	40	Hexuronic acid; Ascorbate		HMDB0000044; HMDB00044; HMDB0006355; HMDB0014273; HMDB0029945; HMDB0031193; HMDB06355; HMDB14273; HMDB29945; HMDB31193	C01041; C02670; C19806	CHEBI:18268; CHEBI:29073; CHEBI:45969
314	195.051	TRUE	0.893588	149876	-7.15189e-05	C6H12O7	-H(-)	100	Hexonic acid		HMDB0000565; HMDB0000625; HMDB0003290; HMDB0003373; HMDB00565; HMDB00625; HMDB03290; HMDB03373	C00257; C00800; C00880	CHEBI:16534; CHEBI:33198; CHEBI:87753
315	195.102	TRUE	0.130779	12640.3	0.000322874	C11H16O3	-H(-)	100	2,6-Dimethoxy-4-propylphenol		HMDB0036226; HMDB0037725; HMDB0037734; HMDB0135672; HMDB36226; HMDB37725; HMDB37734
316	195.139	TRUE	-0.0402998	24006.7	-5.91058e-05	C12H20O2	-H(-)	100	Dihydro-5-(2-octenyl)-2(3H)-furanone		HMDB0030867; HMDB0030945; HMDB0031030; HMDB0031692; HMDB0032051; HMDB0032193; HMDB0032331; HMDB0032901; HMDB0034903; HMDB0035157; HMDB0036048; HMDB0036599; HMDB0037301; HMDB0038270; HMDB0038280; HMDB0039522; HMDB0040206; HMDB0040227; HMDB0040397; HMDB0040725; HMDB0041469; HMDB0041494; HMDB0061816; HMDB30867; HMDB30945; HMDB31030; HMDB31692; HMDB32051; HMDB32193; HMDB32331; HMDB32901; HMDB34903; H…	C03107; C08486; C09861; C09863; C11338; C12300; C12306	; CHEBI:16165; CHEBI:78333
317	196.061	TRUE	0.675685	11889.2	3.98643e-05	C9H11NO4	-H(-)	100	Dihydroxy-Phe		HMDB0000181; HMDB0000609; HMDB00181; HMDB0038336; HMDB0038750; HMDB00609; HMDB38336; HMDB38750	C00355	; CHEBI:15765; CHEBI:28089; CHEBI:49168
318	197.045	TRUE	0.748508	7345.48	0.00060328	C9H10O5	-H(-)	100	Vanillylmandelic acid		HMDB0000291; HMDB0002085; HMDB0003503; HMDB00291; HMDB0029170; HMDB0033836; HMDB0041662; HMDB0125024; HMDB0125529; HMDB0126478; HMDB0126489; HMDB0130476; HMDB0131426; HMDB0133489; HMDB0137136; HMDB0137823; HMDB0140947; HMDB0142084; HMDB0142087; HMDB02085; HMDB03503; HMDB29170; HMDB33836; HMDB41662	C01207; C05584; C10833	; CHEBI:1127735; CHEBI:17807; CHEBI:68329; CHEBI:87247
319	197.057	TRUE	0.804528	6746.15	7.78832e-05	C8H10N2O4	-H(-)	100	Mimosine		HMDB0015188; HMDB15188	C04771	CHEBI:29063
319	197.057	TRUE	0.804528	6746.15	-0.000641226	C6H12O7	-H(-) [+2]	46	Hexonic acid		HMDB0000565; HMDB0000625; HMDB0003290; HMDB0003373; HMDB00565; HMDB00625; HMDB03290; HMDB03373	C00257; C00800; C00880	CHEBI:16534; CHEBI:33198; CHEBI:87753
319	197.057	TRUE	0.804528	6746.15	0.000472666	C7H8N4O3	-H(-) [+2]	44	1,3-Dimethyluric acid		HMDB0001857; HMDB0001982; HMDB0002026; HMDB0004308; HMDB0011103; HMDB0059704; HMDB01857; HMDB01982; HMDB02026; HMDB04308; HMDB11103; HMDB59704	C16356; C16360	; CHEBI:68447; CHEBI:68449; CHEBI:68531
320	197.082	TRUE	0.795697	12825	0.000264202	C10H14O4	-H(-)	100	Guaifenesin		HMDB0004998; HMDB0030991; HMDB0033093; HMDB0034099; HMDB0059768; HMDB0059779; HMDB0131265; HMDB0135755; HMDB04998; HMDB30991; HMDB33093; HMDB34099; HMDB59768; HMDB59779		; CHEBI:125366; CHEBI:200157; CHEBI:89869; CHEBI:89887
321	197.095	TRUE	0.58596	5221.58	-0.00168839	C9H14N2O3	-H(-)	33	Metharbital		HMDB0014606; HMDB14606		; CHEBI:102408
321	197.095	TRUE	0.58596	5221.58	-7.08947e-05	C12H16O	.Na/H-H(-)	20	4-Methyl-1-phenyl-2-pentanone		HMDB0031569; HMDB0034177; HMDB0036021; HMDB0036171; HMDB0094661; HMDB31569; HMDB34177; HMDB36021; HMDB36171; HMDB94661
321	197.095	TRUE	0.58596	5221.58	8.09053e-05	C9H20O2	.K/H-H(-)	20	xi-1-Ethoxy-1-pentyloxyethane		HMDB0037634; HMDB0038393; HMDB0040432; HMDB37634; HMDB38393; HMDB40432		; CHEBI:87272
322	197.155	TRUE	0.918195	19950.5	-0.000105409	C12H22O2	-H(-)	100	C12:1		HMDB0000529; HMDB0010729; HMDB0029585; HMDB0029763; HMDB0031683; HMDB0032214; HMDB0032235; HMDB0032248; HMDB0033378; HMDB0034160; HMDB0034844; HMDB0036182; HMDB0037186; HMDB0037305; HMDB0037329; HMDB0037498; HMDB0037742; HMDB0037813; HMDB0038081; HMDB0038269; HMDB0038895; HMDB0038924; HMDB0039220; HMDB0040158; HMDB0040163; HMDB0040361; HMDB0041264; HMDB0041449; HMDB00529; HMDB10729; HMDB29585; HM…	C09870; C12298	; CHEBI:1030421; CHEBI:1115857; CHEBI:37162; CHEBI:38381; CHEBI:86595
323	198.018	TRUE	0.711817	2767.37	-0.000264715	C4H10NO6P	-H(-)	100	P-homoserine		HMDB0003484; HMDB0006495; HMDB0011185; HMDB0060483; HMDB0062692; HMDB03484; HMDB06495; HMDB11185; HMDB60483; HMDB62692	C01102; C12147; C12215	; CHEBI:15961; CHEBI:37525; CHEBI:57590
324	198.04	TRUE	0.891444	3783.05	0.000728447	C8H9NO5	-H(-)	100	Clavulanate		HMDB0014904; HMDB0029414; HMDB14904; HMDB29414	C06662	; CHEBI:48947
324	198.04	TRUE	0.891444	3783.05	-0.000631053	C9H9NOS	.F(-)	40	1-(Isothiocyanatomethyl)-4-methoxybenzene		HMDB0032581; HMDB32581
325	199.007	TRUE	0.927361	55698.9	7.43742e-05	C8H8O4S	-H(-)	100	4-Vinylphenol sulfate		HMDB0062775; HMDB0124988; HMDB62775		; CHEBI:82931
326	199.063	TRUE	0.466768	20652.8	-0.000528613	C10H16S2	-H(-)	100	3,6-Dihydro-4-(4-methyl-3-pentenyl)-1,2-dithiin		HMDB0030009; HMDB30009
326	199.063	TRUE	0.466768	20652.8	-0.000307136	C9H13NO2S	-H(-) [+1]	61	2-(4-Methyl-5-thiazolyl)ethyl propionate		HMDB0032424; HMDB32424
326	199.063	TRUE	0.466768	20652.8	-0.000254213	C6H12O6	.F(-)	40	Hexose		HMDB0000122; HMDB0000143; HMDB0000160; HMDB0000169; HMDB0000211; HMDB0000346; HMDB0000516; HMDB0000660; HMDB0001151; HMDB0001266; HMDB0002256; HMDB0003340; HMDB0003345; HMDB0003418; HMDB0003449; HMDB0005762; HMDB0006088; HMDB0006564; HMDB00122; HMDB0012326; HMDB00143; HMDB00160; HMDB00169; HMDB00211; HMDB0032222; HMDB0033704; HMDB0034220; HMDB00346; HMDB00516; HMDB0061922; HMDB0062138; HMDB006217…	C00031; C00137; C00159; C00221; C00267; C00738; C00795; C00962; C00984; C01487; C06150; C06152; C06153; C10906; C15923	; CHEBI:10642; CHEBI:15903; CHEBI:17268; CHEBI:17925; CHEBI:22357; CHEBI:23311; CHEBI:23927; CHEBI:25492; CHEBI:27372; CHEBI:27374; CHEBI:27667; CHEBI:27987; CHEBI:28061; CHEBI:37675; CHEBI:37704; CHEBI:37741; CHEBI:37744; CHEBI:4167; CHEBI:4208; CHEBI:47693; CHEBI:48095
327	199.097	TRUE	0.609073	23793.3	0.000120675	C10H16O4	-H(-)	100	cis-4-Decenedioic acid		HMDB0000603; HMDB0013227; HMDB0030989; HMDB0030990; HMDB0034491; HMDB0034971; HMDB0036715; HMDB00603; HMDB13227; HMDB30989; HMDB30990; HMDB34491; HMDB34971; HMDB36715		; CHEBI:89730
328	199.134	TRUE	-0.284198	24752.9	-3.02556e-05	C11H20O3	-H(-)	100	(S)-9-Hydroxy-10-undecenoic acid		HMDB0032662; HMDB0036029; HMDB0037179; HMDB32662; HMDB36029; HMDB37179		; CHEBI:132854
329	199.97	TRUE	0.93362	8262.95	-0.000490951	C3H7NO5S2	-H(-)	100	Sulfo-Cys		HMDB0000731; HMDB00731	C05824	CHEBI:27891
330	200.129	TRUE	0.880675	12017	-0.000141073	C10H19NO3	-H(-)	100	Capryloylglycine		HMDB0000832; HMDB0013116; HMDB0041540; HMDB0059745; HMDB00832; HMDB13116; HMDB41540; HMDB59745		; CHEBI:74099; CHEBI:89901
331	201.022	TRUE	0.898234	6717.88	0.00117411	C8H10O4S	-H(-)	76	4-ethylphenylsulfate		HMDB0062551; HMDB0062721; HMDB62551; HMDB62721		; CHEBI:82932; CHEBI:82935
331	201.022	TRUE	0.898234	6717.88	-0.00105379	C8H6O5	.F(-)	37	6-hydroxy-2H-1,3-benzodioxole-5-carboxylic acid		HMDB0129371; HMDB0137133
332	201.077	TRUE	0.712978	18000.8	0.000246025	C9H14O5	-H(-)	100	Diethyl oxalpropionate		HMDB0032306; HMDB0033092; HMDB32306; HMDB33092	C04067	; CHEBI:16879
333	201.089	TRUE	0.819067	7095.06	-0.000577274	C8H14N2O4	-H(-)	100	Alanyl-Hydroxyproline		HMDB0028688; HMDB0028856; HMDB0029026; HMDB0029047; HMDB0034266; HMDB28688; HMDB28856; HMDB29026; HMDB29047; HMDB34266	C08271
334	201.113	TRUE	0.924674	49523.3	-1.00476e-05	C10H18O4	-H(-)	100	Sebacic acid		HMDB0000792; HMDB0031510; HMDB0040196; HMDB0059708; HMDB0059719; HMDB0059754; HMDB0062180; HMDB00792; HMDB31510; HMDB40196; HMDB59708; HMDB59719; HMDB59754; HMDB62180	C08277	; CHEBI:41865; CHEBI:68453; CHEBI:70747; CHEBI:89889
335	201.15	TRUE	0.299424	8824.96	-5.86013e-05	C11H22O3	-H(-)	100	3-Hydroxynonyl acetate		HMDB0032443; HMDB0059736; HMDB0061654; HMDB32443; HMDB59736; HMDB61654
336	203.083	TRUE	0.855459	404590	-2.23931e-05	C11H12N2O2	-H(-)	100	Tryptophan		HMDB0000929; HMDB0013609; HMDB0013840; HMDB0014892; HMDB0030396; HMDB0060533; HMDB0060878; HMDB0060967; HMDB00929; HMDB13609; HMDB13840; HMDB14892; HMDB30396; HMDB60533; HMDB60878; HMDB60967	C00078; C00525; C00806; C07839	; CHEBI:16296; CHEBI:16828; CHEBI:27897; CHEBI:4888
337	204.03	TRUE	0.872095	12252.9	4.18988e-05	C10H7NO4	-H(-)	100	Xanthurenic acid		HMDB0000881; HMDB0032963; HMDB0033528; HMDB00881; HMDB32963; HMDB33528	C02470; C08480	; CHEBI:10072
337	204.03	TRUE	0.872095	12252.9	0.000999964	C10H8N2OS	-H(-) [+1]	68	Sinalexin		HMDB0032026; HMDB32026
338	204.066	TRUE	0.949868	32032.3	0.000307023	C11H11NO3	-H(-)	100	Indolelactic acid		HMDB0000671; HMDB0004096; HMDB0011621; HMDB0030179; HMDB0032755; HMDB0059765; HMDB00671; HMDB04096; HMDB11621; HMDB30179; HMDB32755; HMDB59765	C02043; C05660	; CHEBI:24813; CHEBI:28281; CHEBI:68616; CHEBI:89877
339	204.124	TRUE	0.897619	3491.04	-0.000295207	C9H19NO4	-H(-)	100	Pantothenol		HMDB0004231; HMDB04231	C05944	CHEBI:895821
339	204.124	TRUE	0.897619	3491.04	0.00104239	C10H15N5	-H(-)	93	Phenformin		HMDB0015050; HMDB15050	C07673	CHEBI:8064
340	204.965	TRUE	0.895351	4007.08	0.00231456	C2H8O7P2	-H(-)	12	Etidronic acid		HMDB0015210; HMDB15210	C07736	CHEBI:4907
341	205.035	TRUE	0.911431	19718.1	0.000182077	C7H10O7	-H(-)	100	2-Methylcitric acid		HMDB0000379; HMDB0003518; HMDB0003610; HMDB0006471; HMDB00379; HMDB0059932; HMDB03518; HMDB03610; HMDB06471; HMDB59932	C01251; C04593	; CHEBI:15607; CHEBI:30835; CHEBI:52222
341	205.035	TRUE	0.911431	19718.1	0.00105048	C8H14O2S2	-H(-)	92	Lipoate		HMDB0001451; HMDB0014312; HMDB01451; HMDB14312	C16241	CHEBI:30314
342	205.123	TRUE	0.809246	5193.3	-3.52721e-05	C13H18O2	-H(-)	100	Ibuprofen		HMDB0001872; HMDB0001925; HMDB0029669; HMDB0032176; HMDB0033196; HMDB0034469; HMDB0034470; HMDB0034472; HMDB0034556; HMDB0035008; HMDB0035016; HMDB0035017; HMDB0035181; HMDB0036025; HMDB0036240; HMDB0036386; HMDB0036391; HMDB0037194; HMDB0037604; HMDB0037623; HMDB0037720; HMDB0038605; HMDB0039101; HMDB0040431; HMDB0132932; HMDB0132940; HMDB01872; HMDB01925; HMDB29669; HMDB32176; HMDB33196; HMDB34…	C01588; C02008; C14716	; CHEBI:17099; CHEBI:5855; CHEBI:70079; CHEBI:87323
343	205.16	TRUE	0.66395	85265.3	-0.000291213	C14H22O	-H(-)	100	4-(1,1,3,3-Tetramethylbutyl)-phenol		HMDB0013825; HMDB0031737; HMDB0031738; HMDB0032397; HMDB0032528; HMDB0035245; HMDB0035631; HMDB0036023; HMDB0036024; HMDB0038130; HMDB0061831; HMDB0133179; HMDB13825; HMDB31737; HMDB31738; HMDB32397; HMDB32528; HMDB35245; HMDB35631; HMDB36023; HMDB36024; HMDB38130; HMDB61831	C09690; C14205	; CHEBI:10284; CHEBI:88618; CHEBI:88921
343	205.16	TRUE	0.66395	85265.3	0.000851587	C11H22O2	.F(-)	40	Undecanoic acid		HMDB0000947; HMDB0002373; HMDB0032044; HMDB0032325; HMDB0032448; HMDB0033618; HMDB0033848; HMDB0034134; HMDB0034456; HMDB0034458; HMDB0034460; HMDB0036034; HMDB0036229; HMDB0038237; HMDB0038267; HMDB0039215; HMDB0040171; HMDB0040193; HMDB0040266; HMDB0041559; HMDB0059831; HMDB0059860; HMDB0062119; HMDB0094659; HMDB00947; HMDB02373; HMDB32044; HMDB32325; HMDB32448; HMDB33618; HMDB33848; HMDB34134;…	C17715	; CHEBI:32368; CHEBI:63864; CHEBI:87511; CHEBI:87542
344	206.082	TRUE	0.873011	22449.9	0.000282294	C11H13NO3	-H(-)	100	Acetyl-Phe		HMDB0000512; HMDB0000860; HMDB0002042; HMDB00512; HMDB0060608; HMDB0061682; HMDB00860; HMDB02042; HMDB60608; HMDB61682	C03519	; CHEBI:16259; CHEBI:266653; CHEBI:84085
345	207.03	TRUE	0.783596	3769.26	-0.000214598	C10H8O5	-H(-)	100	3-(2H-1,3-benzodioxol-5-yl)-3-oxopropanoic acid		HMDB0129376; HMDB0130546
345	207.03	TRUE	0.783596	3769.26	0.000928202	C7H8O6	.F(-)	40	cis-2-Methylaconitate		HMDB0006357; HMDB0060320; HMDB06357; HMDB60320	C04002; C04225	CHEBI:16717; CHEBI:17516
346	207.049	TRUE	0.909286	11318.1	-0.000904395	C11H12O2S	-H(-)	100	Methyl 5-(1-Propynyl)-2-thiophenepropanoate		HMDB0034759; HMDB34759
346	207.049	TRUE	0.909286	11318.1	-0.000386046	C10H9NO4	-H(-) [+1]	58	4-(2-Aminophenyl)-2,4-dioxobutanoic acid		HMDB0000978; HMDB0060328; HMDB00978; HMDB60328	C01252; C14801	CHEBI:17442; CHEBI:34099
347	207.065	TRUE	0.7552	12823.5	0.00113044	C11H12O4	-H(-)	81	(R)-2-Benzylsuccinate		HMDB0012127; HMDB0029185; HMDB0034315; HMDB0036055; HMDB0037308; HMDB0038510; HMDB0040892; HMDB0041461; HMDB0041692; HMDB0127491; HMDB0131169; HMDB0133456; HMDB0133458; HMDB0133459; HMDB0133460; HMDB0133461; HMDB0133462; HMDB0133474; HMDB0138526; HMDB0142179; HMDB12127; HMDB29185; HMDB34315; HMDB36055; HMDB37308; HMDB38510; HMDB40892; HMDB41461; HMDB41692	C02381; C09816	; CHEBI:1220624; CHEBI:16252; CHEBI:400905; CHEBI:86549
347	207.065	TRUE	0.7552	12823.5	-0.000805148	C14H9NO	-H(-) [+1]	46	Carbamazepine iminoquinone		HMDB0060675; HMDB60675	C16605
347	207.065	TRUE	0.7552	12823.5	-0.000229062	C12H12S	.F(-)	40	(Z)-1-(Methylthio)-5-phenyl-1-penten-3-yne		HMDB0032688; HMDB32688
348	207.086	TRUE	0.750235	8610.9	0.00120895	C8H16O6	-H(-)	71	Ethyl beta-D-glucopyranoside		HMDB0029968; HMDB0033942; HMDB29968; HMDB33942
348	207.086	TRUE	0.750235	8610.9	-0.000752926	C11H13NO3	-H(-) [+1]	67	Acetyl-Phe		HMDB0000512; HMDB0000860; HMDB0002042; HMDB00512; HMDB0060608; HMDB0061682; HMDB00860; HMDB02042; HMDB60608; HMDB61682	C03519	; CHEBI:16259; CHEBI:266653; CHEBI:84085
349	207.102	TRUE	0.665203	7236.47	0.000549687	C12H16O3	-H(-)	100	Isoelemicin		HMDB0029867; HMDB0029872; HMDB0030150; HMDB0030197; HMDB0030681; HMDB0031469; HMDB0033778; HMDB0034991; HMDB0035224; HMDB0038604; HMDB0040218; HMDB0040225; HMDB0041411; HMDB0124910; HMDB0126246; HMDB0132980; HMDB0132982; HMDB0132984; HMDB0132985; HMDB0133263; HMDB29867; HMDB29872; HMDB30150; HMDB30197; HMDB30681; HMDB31469; HMDB33778; HMDB34991; HMDB35224; HMDB38604; HMDB40218; HMDB40225; HMDB414…	C10451; C16975; C17821; C17846	; CHEBI:78309; CHEBI:80837
350	207.139	TRUE	0.838781	16596.8	-0.000148287	C13H20O2	-H(-)	100	Eremopetasinorol		HMDB0029668; HMDB0031869; HMDB0034672; HMDB0034984; HMDB0035228; HMDB0036686; HMDB0036821; HMDB0036824; HMDB0037776; HMDB0038047; HMDB0038529; HMDB0040233; HMDB0041636; HMDB0132947; HMDB29668; HMDB31869; HMDB34672; HMDB34984; HMDB35228; HMDB36686; HMDB36821; HMDB36824; HMDB37776; HMDB38047; HMDB38529; HMDB40233; HMDB41636
350	207.139	TRUE	0.838781	16596.8	0.000994513	C10H20O3	.F(-)	40	3-Hydroxycapric acid		HMDB0002203; HMDB0010725; HMDB0033201; HMDB0033574; HMDB0033640; HMDB0034783; HMDB0038186; HMDB0039470; HMDB0039668; HMDB0039669; HMDB0039893; HMDB0040329; HMDB0041600; HMDB0094656; HMDB02203; HMDB10725; HMDB33201; HMDB33574; HMDB33640; HMDB34783; HMDB38186; HMDB39470; HMDB39668; HMDB39669; HMDB39893; HMDB40329; HMDB41600; HMDB94656		; CHEBI:132983; CHEBI:133174
351	208.061	TRUE	0.792667	5993.95	0.000111749	C10H11NO4	-H(-)	100	Hydroxyphenylacetylglycine		HMDB0000735; HMDB0060367; HMDB00735; HMDB0126552; HMDB0127991; HMDB0131190; HMDB60367	C05596; C16591	; CHEBI:28595; CHEBI:80589
352	209.045	TRUE	0.97484	19892.4	0.000302121	C10H10O5	-H(-)	100	Vanilpyruvic acid		HMDB0011714; HMDB0035484; HMDB0125514; HMDB0125515; HMDB0125516; HMDB0127490; HMDB0127946; HMDB0127947; HMDB0132221; HMDB0132228; HMDB0140909; HMDB0141258; HMDB0141331; HMDB0142176; HMDB0142177; HMDB0142178; HMDB0142180; HMDB0142181; HMDB11714; HMDB35484	C05619	; CHEBI:2069
353	209.094	TRUE	0.956485	9543.03	-0.000502672	C10H14N2O3	-H(-)	100	Aprobarbital		HMDB0015441; HMDB15441	C07826	CHEBI:2791
353	209.094	TRUE	0.956485	9543.03	0.000640128	C7H14N2O4	.F(-)	40	Diaminopimelate		HMDB0001370; HMDB0028697; HMDB0029054; HMDB0031412; HMDB0039222; HMDB01370; HMDB28697; HMDB29054; HMDB31412; HMDB39222	C00666	; CHEBI:16026
354	209.118	TRUE	0.717213	10339.6	0.000274776	C12H18O3	-H(-)	100	Jasmonic acid		HMDB0032797; HMDB0032871; HMDB0033102; HMDB0037104; HMDB0037135; HMDB0037642; HMDB0037735; HMDB0037816; HMDB0041573; HMDB32797; HMDB32871; HMDB33102; HMDB37104; HMDB37135; HMDB37642; HMDB37735; HMDB37816; HMDB41573	C08491	; CHEBI:18292
355	209.155	TRUE	0.46961	12184.2	-0.000101223	C13H22O2	-H(-)	100	C13:2		HMDB0030425; HMDB0031014; HMDB0032052; HMDB0032098; HMDB0037286; HMDB0037307; HMDB0037390; HMDB0038249; HMDB0038258; HMDB0038291; HMDB0040232; HMDB0041554; HMDB30425; HMDB31014; HMDB32052; HMDB32098; HMDB37286; HMDB37307; HMDB37390; HMDB38249; HMDB38258; HMDB38291; HMDB40232; HMDB41554
356	210.088	TRUE	0.698793	4809.82	0.000349096	C9H13N3O3	-H(-)	100	Zalcitabine		HMDB0015078; HMDB15078	C07207	CHEBI:10101
356	210.088	TRUE	0.698793	4809.82	0.000283185	C8H18O4S	-H(-) [+1]	58	2-Ethyl-1-hexanol sulfate		HMDB0033373; HMDB33373		; CHEBI:88117
357	211.06	TRUE	0.795676	6660.25	0.000734316	C10H12O5	-H(-)	100	Vanillactic acid		HMDB0000913; HMDB0031704; HMDB0033835; HMDB0033839; HMDB0034493; HMDB0041286; HMDB0041661; HMDB0041663; HMDB0041665; HMDB0060557; HMDB00913; HMDB0125013; HMDB0125520; HMDB0125526; HMDB0125540; HMDB0129354; HMDB0131424; HMDB0133486; HMDB0142083; HMDB31704; HMDB33835; HMDB33839; HMDB34493; HMDB41286; HMDB41661; HMDB41663; HMDB41665; HMDB60557	C09801; C10674; C11155	; CHEBI:1240674; CHEBI:4316; CHEBI:454991
357	211.06	TRUE	0.795676	6660.25	-0.000625184	C11H12OS	.F(-)	40	2-(Methylthiomethyl)-3-phenyl-2-propenal		HMDB0037166; HMDB37166
358	211.098	TRUE	0.528542	26487.7	-5.93761e-05	C11H16O4	-H(-)	100	3,4-Methyleneazelaic acid		HMDB0059744; HMDB59744		; CHEBI:89902
359	211.134	TRUE	0.50217	19616.3	0.000308617	C12H20O3	-H(-)	100	Cucurbic acid		HMDB0029388; HMDB0033601; HMDB0035085; HMDB0037326; HMDB0041572; HMDB29388; HMDB33601; HMDB35085; HMDB37326; HMDB41572	C16309	; CHEBI:19144
360	211.171	TRUE	0.759541	9170.28	-0.000229324	C13H24O2	-H(-)	100	10-Undecenyl acetate		HMDB0031017; HMDB0031028; HMDB0031741; HMDB0032792; HMDB0034286; HMDB0037187; HMDB0037226; HMDB0037626; HMDB0037907; HMDB0038078; HMDB0039805; HMDB0040451; HMDB31017; HMDB31028; HMDB31741; HMDB32792; HMDB34286; HMDB37187; HMDB37226; HMDB37626; HMDB37907; HMDB38078; HMDB39805; HMDB40451
361	212.002	TRUE	0.977272	589088	4.64734e-05	C8H7NO4S	-H(-)	100	Indoxyl sulfate		HMDB0000682; HMDB0003309; HMDB00682; HMDB03309		; CHEBI:43355
362	212.075	TRUE	0.957857	33250.6	7.78742e-05	C10H15NO2S	-H(-)	100	2-(4-Methyl-5-thiazolyl)ethyl butanoate		HMDB0032418; HMDB0032422; HMDB32418; HMDB32422		; CHEBI:10979
363	213.018	TRUE	0.862855	18562.8	-0.000917749	C5H11O7P	-H(-)	100	Deoxyribose 5-phosphate		HMDB0001031; HMDB0001213; HMDB0001351; HMDB0059654; HMDB0060393; HMDB01031; HMDB01213; HMDB01351; HMDB59654; HMDB60393	C00672; C00673; C11437; C16637	; CHEBI:16132; CHEBI:16493; CHEBI:28542; CHEBI:48462
364	213.055	TRUE	0.798242	5624.62	0.00110158	C13H10O3	-H(-)	85	Phenyl salicylate		HMDB0032018; HMDB0032583; HMDB0041807; HMDB0130049; HMDB32018; HMDB32583; HMDB41807	C14163	; CHEBI:34918; CHEBI:72631
364	213.055	TRUE	0.798242	5624.62	-0.000440817	C6H6N6O2	.F(-)	40	Temozolomide		HMDB0014991; HMDB14991		; CHEBI:72564
365	213.113	TRUE	0.726221	16862.5	0.000296725	C11H18O4	-H(-)	100	5-Hexyltetrahydro-2-oxo-3-furancarboxylic acid		HMDB0030984; HMDB0030985; HMDB0030986; HMDB30984; HMDB30985; HMDB30986
366	213.126	TRUE	0.806723	8113.48	-0.00135903	C10H18N2O3	-H(-)	56	Dethiobiotin		HMDB0003581; HMDB0029030; HMDB0029135; HMDB03581; HMDB29030; HMDB29135	C01909	; CHEBI:42280
366	213.126	TRUE	0.806723	8113.48	0.000258471	C13H20O	.Na/H-H(-)	20	2,6-Diisopropyl-3-methylphenol		HMDB0029820; HMDB0029821; HMDB0029822; HMDB0029823; HMDB0029824; HMDB0029825; HMDB0031733; HMDB0032498; HMDB0032541; HMDB0033545; HMDB0034671; HMDB0034959; HMDB0034979; HMDB0035682; HMDB0035753; HMDB0036022; HMDB0036027; HMDB0036144; HMDB0036565; HMDB0036684; HMDB0036818; HMDB0037139; HMDB0041615; HMDB0059883; HMDB29820; HMDB29821; HMDB29822; HMDB29823; HMDB29824; HMDB29825; HMDB31733; HMDB32498;…	C12286; C12287	; CHEBI:138017; CHEBI:32319; CHEBI:32325; CHEBI:49250; CHEBI:67207
367	214.049	TRUE	0.842035	11603.9	-0.00030884	C5H14NO6P	-H(-)	100	Glycerylphosphorylethanolamine		HMDB0000114; HMDB00114; HMDB0059660; HMDB59660	C01233	; CHEBI:16929
368	214.108	TRUE	0.776036	3750.57	7.17694e-05	C10H17NO4	-H(-)	100	Propenoylcarnitine		HMDB0013124; HMDB0094732; HMDB0094733; HMDB0094734; HMDB0094735; HMDB0094736; HMDB0094737; HMDB0094738; HMDB0094739; HMDB0094740; HMDB0094741; HMDB0094742; HMDB0094743; HMDB0094744; HMDB0094745; HMDB0094746; HMDB0094747; HMDB0094748; HMDB0094749; HMDB0094750; HMDB0094751; HMDB0094752; HMDB0094753; HMDB0094754; HMDB0094755; HMDB0094756; HMDB0094757; HMDB0094758; HMDB0094759; HMDB0094760; HMDB00947…
369	215.129	TRUE	0.962394	44362.8	-0.000179037	C11H20O4	-H(-)	100	Undecanedioic acid		HMDB0000888; HMDB0037137; HMDB00888; HMDB37137		; CHEBI:73713
370	216.983	TRUE	0.941247	6838.4	-0.00143515	C7H6O6S	-H(-)	50	5-Sulfosalicylic acid		HMDB0011725; HMDB0059968; HMDB0059982; HMDB11725; HMDB59968; HMDB59982	C16199	; CHEBI:68555; CHEBI:88700; CHEBI:88717
370	216.983	TRUE	0.941247	6838.4	-0.000292347	C4H6O7S	.F(-)	40	(±)-Sulfobutanedioic acid		HMDB0040585; HMDB40585
371	217.108	TRUE	0.966359	32715.1	0.000297286	C10H18O5	-H(-)	100	3-Hydroxysebacic acid		HMDB0000350; HMDB0000424; HMDB0002534; HMDB0029189; HMDB00350; HMDB00424; HMDB02534; HMDB29189		; CHEBI:89182; CHEBI:89312
371	217.108	TRUE	0.966359	32715.1	-0.00106221	C11H18OS	.F(-)	36	1-[2-Methyl-3-(methylthio) allyl]cyclohex-2-enol		HMDB0094658; HMDB94658
372	218.103	TRUE	0.944881	160092	1.61957e-05	C9H17NO5	-H(-)	100	Pantothenic acid		HMDB0000210; HMDB00210; HMDB0062717; HMDB62717	C00864	CHEBI:46905
373	219.078	TRUE	0.841929	6471.47	-0.000544851	C11H12N2O3	-H(-)	100	5-Hydroxy-L-tryptophan		HMDB0000472; HMDB0000504; HMDB0015571; HMDB00472; HMDB00504; HMDB0061174; HMDB15571; HMDB61174	C00643	; CHEBI:17780
373	219.078	TRUE	0.841929	6471.47	0.00030899	C11H13N3S	-H(-) [+1]	58	ID11614		HMDB0060827; HMDB0061056; HMDB60827; HMDB61056
374	220.082	TRUE	0.829424	5522.79	0.000834282	C8H15NO6	-H(-)	100	N-Acetylgalactosamine		HMDB0000212; HMDB0000215; HMDB0000533; HMDB0000803; HMDB0000835; HMDB0000853; HMDB0001129; HMDB0014288; HMDB00212; HMDB00215; HMDB0038751; HMDB00533; HMDB0062641; HMDB0062724; HMDB00803; HMDB00835; HMDB00853; HMDB01129; HMDB14288; HMDB38751; HMDB62641; HMDB62724	C00140; C00645; C01074; C03878; C05021	; CHEBI:17411; CHEBI:28009; CHEBI:28497; CHEBI:38156; CHEBI:40356; CHEBI:506227; CHEBI:63154
375	221.045	TRUE	0.834033	14962.2	0.000890105	C11H10O5	-H(-)	100	3-(6-hydroxy-7-methoxy-2H-1,3-benzodioxol-5-yl)prop-2-enal		HMDB0128662; HMDB0128663; HMDB0132247; HMDB0132248; HMDB0136673
376	221.066	TRUE	0.873354	11549.5	0.000717502	C8H14O7	-H(-)	100	Ethyl glucuronide		HMDB0010325; HMDB0125202; HMDB0131286; HMDB10325		; CHEBI:87248
377	221.083	TRUE	0.658552	11820.7	-0.00119071	C12H14O4	-H(-)	74	Monoisobutyl phthalic acid		HMDB0002056; HMDB0013247; HMDB0029226; HMDB0029470; HMDB0030725; HMDB0031668; HMDB0033776; HMDB0034056; HMDB0037130; HMDB0037681; HMDB0038563; HMDB0041379; HMDB0094660; HMDB0127824; HMDB0131283; HMDB0131284; HMDB0131285; HMDB0135689; HMDB0135900; HMDB0135904; HMDB0135906; HMDB02056; HMDB13247; HMDB29226; HMDB29470; HMDB30725; HMDB31668; HMDB33776; HMDB34056; HMDB37130; HMDB37681; HMDB38563; HMDB4…	C10429; C10449	; CHEBI:1156602; CHEBI:34698; CHEBI:544678; CHEBI:90038
377	221.083	TRUE	0.658552	11820.7	-4.79108e-05	C9H14O5	.F(-)	40	Diethyl oxalpropionate		HMDB0032306; HMDB0033092; HMDB32306; HMDB33092	C04067	; CHEBI:16879
377	221.083	TRUE	0.658552	11820.7	0.00128969	C10H10N4O	.F(-)	25	2-Amino-1,6-dimethylfuro[3,2-e]imidazo[4,5-b]pyridine		HMDB0035175; HMDB35175
378	222.077	TRUE	0.910377	10866.9	0.000513394	C11H13NO4	-H(-)	100	N-Acetyl-L-tyrosine		HMDB0000866; HMDB0013068; HMDB00866; HMDB0094723; HMDB0094724; HMDB0094725; HMDB0094726; HMDB0094727; HMDB13068; HMDB94723; HMDB94724; HMDB94725; HMDB94726; HMDB94727	C01657	; CHEBI:21563
379	223.06	TRUE	0.797946	7624.5	0.00105869	C11H12O5	-H(-)	91	Elenolide		HMDB0030018; HMDB0032616; HMDB0034069; HMDB0041691; HMDB0127488; HMDB0128183; HMDB0128665; HMDB0128667; HMDB0128668; HMDB0128673; HMDB0128674; HMDB0140920; HMDB0141325; HMDB0142075; HMDB0142169; HMDB0142170; HMDB0142171; HMDB0142172; HMDB0142173; HMDB0142174; HMDB30018; HMDB32616; HMDB34069; HMDB41691	C00482; C09506	; CHEBI:15714; CHEBI:76350
380	223.076	TRUE	0.724228	5598.08	0.000254063	C15H12O2	-H(-)	100	4-Hydroxychalcone		HMDB0032584; HMDB0135404; HMDB0135599; HMDB0135600; HMDB0135602; HMDB0135603; HMDB0135604; HMDB0135607; HMDB0141385; HMDB0141386; HMDB0141387; HMDB32584	C14231
381	223.098	TRUE	0.904265	12197.3	-0.000486309	C12H16O4	-H(-)	100	Diplosporin		HMDB0030680; HMDB0030703; HMDB0032552; HMDB0032663; HMDB0036203; HMDB0040629; HMDB0040890; HMDB0124917; HMDB0124919; HMDB0124920; HMDB0125801; HMDB0127761; HMDB0127765; HMDB0135709; HMDB30680; HMDB30703; HMDB32552; HMDB32663; HMDB36203; HMDB40629; HMDB40890
381	223.098	TRUE	0.904265	12197.3	0.000851291	C13H12N4	-H(-)	100	1-Methyl-6-phenyl-1H-imidazo[4,5-b]pyridin-2-amine		HMDB0041008; HMDB41008	C16038	CHEBI:76290
382	223.107	TRUE	-0.038356	10586.4	0.00158633	C11H16N2O3	-H(-)	39	Butalbital		HMDB0014386; HMDB14386		; CHEBI:102524
382	223.107	TRUE	-0.038356	10586.4	-0.000818971	C9H18N2O3	.Na/H-H(-)	20	Alanyl-Isoleucine		HMDB0028690; HMDB0028691; HMDB0028900; HMDB0028922; HMDB0094713; HMDB28690; HMDB28691; HMDB28900; HMDB28922; HMDB94713
383	223.134	TRUE	0.467017	12105.5	0.000159102	C13H20O3	-H(-)	100	Epoxyeremopetasinorol		HMDB0029670; HMDB0032679; HMDB0032689; HMDB0034564; HMDB0036583; HMDB0037244; HMDB0037726; HMDB0037730; HMDB0037736; HMDB0112084; HMDB29670; HMDB32679; HMDB32689; HMDB34564; HMDB36583; HMDB37244; HMDB37726; HMDB37730; HMDB37736	C11512	; CHEBI:15929
384	223.17	TRUE	0.889193	20474.9	0.000224688	C14H24O2	-H(-)	100	Goshuyic acid		HMDB0000560; HMDB0030426; HMDB0030427; HMDB0031015; HMDB0032053; HMDB0032342; HMDB0032524; HMDB0036424; HMDB0037814; HMDB0038246; HMDB0038259; HMDB0038260; HMDB0039129; HMDB00560; HMDB30426; HMDB30427; HMDB31015; HMDB32053; HMDB32342; HMDB32524; HMDB36424; HMDB37814; HMDB38246; HMDB38259; HMDB38260; HMDB39129		; CHEBI:70719
385	224.03	TRUE	0.90378	22721.4	0.00158428	C8H7N3O5	-H(-)	39	Furazolidone		HMDB0014752; HMDB0029753; HMDB0032558; HMDB14752; HMDB29753; HMDB32558	C07999	; CHEBI:5195
386	225.113	TRUE	0.868317	16396.6	0.000386824	C12H18O4	-H(-)	100	Allixin		HMDB0040705; HMDB0059729; HMDB40705; HMDB59729		; CHEBI:89935
387	225.149	TRUE	0.830811	12244.7	0.00021406	C13H22O3	-H(-)	100	Methyl dihydrojasmonate		HMDB0031740; HMDB0037562; HMDB0040615; HMDB31740; HMDB37562; HMDB40615		; CHEBI:89741
388	225.186	TRUE	0.955711	53799.9	9.97685e-05	C14H26O2	-H(-)	100	C14:1		HMDB0000499; HMDB0000521; HMDB0002000; HMDB0005051; HMDB0010732; HMDB0030921; HMDB0031029; HMDB0031073; HMDB0032152; HMDB0032321; HMDB0034561; HMDB0037188; HMDB0037189; HMDB0037227; HMDB0037228; HMDB0037369; HMDB0037633; HMDB0038056; HMDB0040228; HMDB00499; HMDB00521; HMDB0062243; HMDB0062248; HMDB0094671; HMDB02000; HMDB05051; HMDB10732; HMDB30921; HMDB31029; HMDB31073; HMDB32152; HMDB32321; HMD…	C08322; C16947	; CHEBI:131381; CHEBI:27781; CHEBI:37271; CHEBI:53206; CHEBI:70716
389	226.035	TRUE	0.85172	3590.72	0.000713065	C9H9NO6	-H(-)	100	5-(2''-Carboxyethyl)-4,6-Dihydroxypicolinate		HMDB0006794; HMDB0125157; HMDB0126635; HMDB0130466; HMDB0130477; HMDB06794	C05655
389	226.035	TRUE	0.85172	3590.72	0.00109	C8H7N3O5	-H(-) [+2]	31	Furazolidone		HMDB0014752; HMDB0029753; HMDB0032558; HMDB14752; HMDB29753; HMDB32558	C07999	; CHEBI:5195
390	226.996	TRUE	0.976785	64957.3	-0.000410231	C8H8N2O2S2	-H(-)	100	Thiolutin		HMDB0034228; HMDB34228
391	227.001	TRUE	0.806528	79466.8	0.000689363	C9H8O5S	-H(-)	100	{4-[(1E)-3-oxoprop-1-en-1-yl]phenyl}oxidanesulfonic acid		HMDB0135289; HMDB0135292; HMDB0135666
392	227.093	TRUE	0.972169	19300.6	-0.000252698	C11H16O5	-H(-)	100	Propyl propane thiosulfonate		HMDB0032496; HMDB32496
392	227.093	TRUE	0.972169	19300.6	0.000890102	C8H16O6	.F(-)	40	Ethyl beta-D-glucopyranoside		HMDB0029968; HMDB0033942; HMDB29968; HMDB33942
393	227.129	TRUE	0.885925	25667.5	0.000191282	C12H20O4	-H(-)	100	Traumatic acid		HMDB0000933; HMDB0030994; HMDB00933; HMDB30994	C16308	; CHEBI:545687
394	227.165	TRUE	0.559034	17481.5	0.000158986	C13H24O3	-H(-)	100	11-Hydroxy-9-tridecenoic acid		HMDB0032367; HMDB0035881; HMDB0036139; HMDB0037212; HMDB0040004; HMDB32367; HMDB35881; HMDB36139; HMDB37212; HMDB40004
395	227.201	TRUE	0.942959	482229	0.000238621	C14H28O2	-H(-)	100	C14:0		HMDB0000806; HMDB0002221; HMDB0031072; HMDB0032318; HMDB0032548; HMDB0033788; HMDB0034461; HMDB0036216; HMDB0037312; HMDB0037495; HMDB0038034; HMDB0038969; HMDB0059865; HMDB0061781; HMDB00806; HMDB02221; HMDB31072; HMDB32318; HMDB32548; HMDB33788; HMDB34461; HMDB36216; HMDB37312; HMDB37495; HMDB38034; HMDB38969; HMDB59865; HMDB61781	C06424; C13798	; CHEBI:23580; CHEBI:28875; CHEBI:43722; CHEBI:542954; CHEBI:87490; CHEBI:87570; CHEBI:90062
396	228.028	TRUE	0.837529	3773.58	6.32186e-05	C5H12NO7P	-H(-)	100	5-Phosphoribosylamine		HMDB0001128; HMDB0002347; HMDB0062576; HMDB01128; HMDB02347; HMDB62576	C03090	; CHEBI:37737; CHEBI:58681
397	228.066	TRUE	0.804076	3714.81	0.00110904	C13H11NO3	-H(-)	84	gamma-Fagarine		HMDB0030195; HMDB0037614; HMDB30195; HMDB37614	C10676	; CHEBI:521306
398	228.098	TRUE	0.896045	6734.89	0.0012329	C9H15N3O4	-H(-)	69	Asparaginyl-Proline		HMDB0028739; HMDB0029012; HMDB28739; HMDB29012
399	228.126	TRUE	0.881077	4386.9	-0.00142991	C11H19NO4	-H(-)	50	Butenylcarnitine		HMDB0013126; HMDB13126
399	228.126	TRUE	0.881077	4386.9	0.00105049	C9H15N5O	.F(-)	37	Minoxidil		HMDB0014494; HMDB14494		; CHEBI:6942
400	228.161	TRUE	0.895608	8292.31	-0.000421087	C12H23NO3	-H(-)	100	N-Decanoylglycine		HMDB0013267; HMDB13267		; CHEBI:74430
401	229.108	TRUE	0.95062	20494.8	0.000765111	C12H22S2	-H(-)	100	Dicyclohexyl disulfide		HMDB0041448; HMDB41448
402	229.144	TRUE	0.608858	30601.9	0.000260736	C12H22O4	-H(-)	100	Dodecanedioic acid		HMDB0000623; HMDB0030143; HMDB0041613; HMDB0041614; HMDB00623; HMDB30143; HMDB41613; HMDB41614	C02678; C14523	; CHEBI:4676
403	229.156	TRUE	0.634001	16407.6	-0.000414239	C11H22N2O3	-H(-)	100	Isoleucyl-Valine		HMDB0028920; HMDB0028942; HMDB0029130; HMDB0029131; HMDB28920; HMDB28942; HMDB29130; HMDB29131
404	229.18	TRUE	0.34357	9373.63	0.000621896	C13H26O3	-H(-)	100	3-[[5-Methyl-2-(1-methylethyl)cyclohexyl]oxy]-1,2-propanediol		HMDB0036133; HMDB0061655; HMDB36133; HMDB61655
405	230.103	TRUE	0.914524	11478.4	-8.20652e-05	C10H17NO5	-H(-)	100	Isovalerylglutamic acid		HMDB0000726; HMDB0000953; HMDB00726; HMDB00953
406	230.997	TRUE	0.970632	112509	0.000215659	C8H8O6S	-H(-)	100	2,4-Dihydroxyacetophenone 5-sulfate		HMDB0041646; HMDB0041789; HMDB0125163; HMDB0128010; HMDB0132500; HMDB41646; HMDB41789
407	231.034	TRUE	0.902348	11318.3	-0.000838479	C9H12O5S	-H(-)	100	(4-ethyl-2-methoxyphenyl)oxidanesulfonic acid		HMDB0127988
407	231.034	TRUE	0.902348	11318.3	2.99212e-05	C10H16S3	-H(-)	100	4,7-Dihydro-5-(4-methyl-3-pentenyl)-1,2,3-trithiepin		HMDB0038182; HMDB38182
407	231.034	TRUE	0.902348	11318.3	-0.00082626	C10H14O2S2	-H(-) [+2]	62	3,3''-Dithiobis[4,5-dihydro-2-methylfuran]		HMDB0039670; HMDB39670
408	231.049	TRUE	0.906083	6946.22	-0.000532687	C13H12O2S	-H(-)	100	(2E,11Z)-5-[5-(Methylthio)-4-penten-2-ynyl]-2-furanacrolein		HMDB0031070; HMDB31070
409	231.087	TRUE	0.881417	14037.7	0.00039159	C10H16O6	-H(-)	100	Glycerol 1-propanoate diacetate		HMDB0031640; HMDB31640
409	231.087	TRUE	0.881417	14037.7	-0.00096791	C11H16O2S	.F(-)	40	S-2,5-Dimethyl-3-furanyl 3-methylbutanethioate		HMDB0037153; HMDB37153
410	231.1	TRUE	0.899763	8390.28	-0.00116504	C9H16N2O5	-H(-)	77	N2-Succinyl-L-ornithine		HMDB0001199; HMDB0012161; HMDB0028766; HMDB0028873; HMDB0029062; HMDB0029123; HMDB0029393; HMDB01199; HMDB12161; HMDB28766; HMDB28873; HMDB29062; HMDB29123; HMDB29393	C03415; C15767	; CHEBI:102630; CHEBI:27574; CHEBI:49260
411	231.136	TRUE	0.836651	9712.64	-0.000905622	C10H20N2O4	-H(-)	100	Spermic acid 2		HMDB0013075; HMDB0028917; HMDB0028939; HMDB0029064; HMDB0029065; HMDB13075; HMDB28917; HMDB28939; HMDB29064; HMDB29065
412	232.061	TRUE	0.522172	6620.15	0.00065008	C12H11NO4	-H(-)	100	Casimiroin		HMDB0033349; HMDB33349	C10654
413	233.01	TRUE	0.91212	24914.4	-3.5278e-05	C12H10OS2	-H(-)	100	4-[2,2''-Bithiophen-5-yl]-3-butyn-1-ol		HMDB0034453; HMDB34453	C04486	CHEBI:16887
414	233.046	TRUE	0.641151	6402.36	-0.00079249	C12H10O5	-H(-)	100	7-Acetoxy-6-methoxycoumarin		HMDB0034345; HMDB0040408; HMDB0129372; HMDB0136750; HMDB0136751; HMDB0136752; HMDB0136753; HMDB0136754; HMDB34345; HMDB40408
414	233.046	TRUE	0.641151	6402.36	0.000413939	C12H11NO2S	-H(-) [+1]	58	Brassicanal B		HMDB0038592; HMDB38592
414	233.046	TRUE	0.641151	6402.36	0.00035031	C9H10O6	.F(-)	40	2-hydroxy-3-(2,4,5-trihydroxyphenyl)propanoic acid		HMDB0128186; HMDB0135756; HMDB0141548
415	233.079	TRUE	0.86522	7444.56	-0.000717536	C8H14N2O6	-H(-)	100	L-beta-aspartyl-L-threonine		HMDB0011169; HMDB0028763; HMDB0028828; HMDB0029038; HMDB0029057; HMDB0029158; HMDB11169; HMDB28763; HMDB28828; HMDB29038; HMDB29057; HMDB29158		; CHEBI:73509
416	233.118	TRUE	0.721679	5526.36	0.000696686	C14H18O3	-H(-)	100	(10S,11S)-Pterosin C		HMDB0030763; HMDB0036046; HMDB0036607; HMDB0038218; HMDB0133171; HMDB0133172; HMDB0133173; HMDB0133174; HMDB0133175; HMDB0133176; HMDB0133177; HMDB30763; HMDB36046; HMDB36607; HMDB38218
417	233.154	TRUE	0.124956	25606.5	0.00030032	C15H22O2	-H(-)	100	Valerenic acid		HMDB0030016; HMDB0031349; HMDB0032081; HMDB0033252; HMDB0033253; HMDB0033960; HMDB0034562; HMDB0034742; HMDB0034956; HMDB0035202; HMDB0035407; HMDB0035408; HMDB0035413; HMDB0035639; HMDB0035794; HMDB0035869; HMDB0035889; HMDB0035935; HMDB0036035; HMDB0036390; HMDB0036392; HMDB0036427; HMDB0036449; HMDB0036466; HMDB0036647; HMDB0037038; HMDB0037391; HMDB0037640; HMDB0037710; HMDB0037739; HMDB00381…	C09743; C16942; C16949; C17489; C17492; C17504	; CHEBI:80811
418	234.064	TRUE	0.647509	2685.31	-0.000811052	C9H9N5O3	-H(-)	100	6-Succinoaminopurine		HMDB0013204; HMDB13204
419	234.079	TRUE	0.747037	3235.94	-0.00139886	C12H13NO4	-H(-)	53	3-Oxo-carbofuran		HMDB0032776; HMDB32776
419	234.079	TRUE	0.747037	3235.94	0.00108154	C10H9N5O	.F(-)	35	Kinetin		HMDB0012245; HMDB12245	C08272	CHEBI:27407
420	235.061	TRUE	0.815082	5493.54	0.000459218	C12H12O5	-H(-)	100	Dillapional		HMDB0030582; HMDB0030858; HMDB0033096; HMDB0040407; HMDB0128676; HMDB0137293; HMDB30582; HMDB30858; HMDB33096; HMDB40407
421	235.098	TRUE	0.834172	5868.83	7.81716e-05	C13H16O4	-H(-)	100	Ethyl vanillin isobutyrate		HMDB0037683; HMDB0060564; HMDB0124833; HMDB0135908; HMDB0140425; HMDB37683; HMDB60564		; CHEBI:133199
422	235.109	TRUE	0.686682	4475.86	-0.000141289	C12H16N2O3	-H(-)	100	Hexobarbital		HMDB0015444; HMDB0028694; HMDB0028988; HMDB0060855; HMDB0062497; HMDB15444; HMDB28694; HMDB28988; HMDB60855; HMDB62497	C11723	; CHEBI:5706
422	235.109	TRUE	0.686682	4475.86	0.00100151	C9H16N2O4	.F(-)	40	Prolyl-Threonine		HMDB0029027; HMDB0029069; HMDB0038239; HMDB29027; HMDB29069; HMDB38239
423	235.134	TRUE	0.700101	8471.86	0.000457694	C14H20O3	-H(-)	100	Heptyl 4-hydroxybenzoate		HMDB0034462; HMDB0040778; HMDB34462; HMDB40778	C14718	; CHEBI:17879
424	235.17	TRUE	0.842765	25954.6	0.0001748	C15H24O2	-H(-)	100	Capsidiol		HMDB0002352; HMDB0030891; HMDB0030916; HMDB0030920; HMDB0031348; HMDB0032048; HMDB0032292; HMDB0032681; HMDB0033083; HMDB0033104; HMDB0034714; HMDB0034722; HMDB0035032; HMDB0035040; HMDB0035127; HMDB0035147; HMDB0035301; HMDB0035648; HMDB0035827; HMDB0036446; HMDB0036549; HMDB0036668; HMDB0036680; HMDB0036687; HMDB0037393; HMDB0037906; HMDB0038027; HMDB0038122; HMDB0038144; HMDB0038178; HMDB00395…	C09627; C16946; C17493	; CHEBI:28283; CHEBI:545749
425	236.057	TRUE	0.32824	7718.14	-0.000432071	C11H11NO5	-H(-)	100	N-Benzoylaspartic acid		HMDB0034251; HMDB0038942; HMDB34251; HMDB38942
425	236.057	TRUE	0.32824	7718.14	0.00057177	C11H12N2O2S	-H(-) [+1]	41	Zileuton		HMDB0014882; HMDB14882		; CHEBI:10112
425	236.057	TRUE	0.32824	7718.14	0.000710729	C8H11NO6	.F(-)	40	Lycoperdic acid		HMDB0030417; HMDB30417
426	236.078	TRUE	0.780636	3628.6	-0.000259289	C8H15NO7	-H(-)	100	N-(1-Deoxy-1-fructosyl)glycine		HMDB0037848; HMDB0060278; HMDB37848; HMDB60278		; CHEBI:24108
426	236.078	TRUE	0.780636	3628.6	0.000609111	C9H19NO2S2	-H(-)	100	8-[(Aminomethyl)sulfanyl]-6-sulfanyloctanoic acid		HMDB0013639; HMDB13639
426	236.078	TRUE	0.780636	3628.6	0.00107831	C9H11N5O3	-H(-)	88	Sepiapterin		HMDB0000238; HMDB0000468; HMDB0000633; HMDB0000817; HMDB0001195; HMDB0002263; HMDB00238; HMDB0029928; HMDB00468; HMDB00633; HMDB00817; HMDB01195; HMDB02263; HMDB29928	C00835; C03684; C06313	; CHEBI:17804; CHEBI:63931; CHEBI:74688; CHEBI:74689; CHEBI:804632
426	236.078	TRUE	0.780636	3628.6	0.000580928	C8H16N2O4S	-H(-) [+1]	59	Methionyl-Serine		HMDB0028982; HMDB0029045; HMDB28982; HMDB29045
427	236.093	TRUE	0.910166	8616.13	-0.000471033	C12H15NO4	-H(-)	100	Salsoline-1-carboxylate		HMDB0013067; HMDB0032775; HMDB0062175; HMDB0139939; HMDB13067; HMDB32775; HMDB62175
428	237.04	TRUE	0.831959	4184.77	0.000231439	C11H10O6	-H(-)	100	Benzoylmalic acid		HMDB0039494; HMDB0128679; HMDB0128680; HMDB39494
429	237.126	TRUE	0.764207	4639.73	-0.00151417	C12H18N2O3	-H(-)	44	Secobarbital		HMDB0014562; HMDB0139940; HMDB14562		; CHEBI:9073
429	237.126	TRUE	0.764207	4639.73	-0.000371375	C9H18N2O4	.F(-)	40	Meprobamate		HMDB0014515; HMDB0028916; HMDB0028938; HMDB0029042; HMDB0029043; HMDB0029074; HMDB0029137; HMDB0033675; HMDB0041313; HMDB0094712; HMDB14515; HMDB28916; HMDB28938; HMDB29042; HMDB29043; HMDB29074; HMDB29137; HMDB33675; HMDB41313; HMDB94712		; CHEBI:199389
429	237.126	TRUE	0.764207	4639.73	0.000103325	C15H20O	.Na/H-H(-)	20	2-Hexyl-3-phenyl-2-propenal		HMDB0031736; HMDB0035612; HMDB0035965; HMDB0036108; HMDB0036589; HMDB0036769; HMDB0038147; HMDB0059863; HMDB31736; HMDB35612; HMDB35965; HMDB36108; HMDB36589; HMDB36769; HMDB38147; HMDB59863	C16959	; CHEBI:55365
429	237.126	TRUE	0.764207	4639.73	0.000255125	C12H24O2	.K/H-H(-)	20	Dodecanoic acid (FA12:0)		HMDB0000638; HMDB0030998; HMDB0032310; HMDB0032440; HMDB0033619; HMDB0034128; HMDB0034136; HMDB0034137; HMDB0035410; HMDB0036225; HMDB0040166; HMDB0059868; HMDB00638; HMDB30998; HMDB32310; HMDB32440; HMDB33619; HMDB34128; HMDB34136; HMDB34137; HMDB35410; HMDB36225; HMDB40166; HMDB59868	C02679	; CHEBI:201659; CHEBI:30805
430	237.149	TRUE	0.719902	23192.4	0.000295558	C14H22O3	-H(-)	100	Geranyl acetoacetate		HMDB0038256; HMDB0112083; HMDB38256
431	237.186	TRUE	0.889176	29407.3	-7.70916e-05	C15H26O2	-H(-)	100	Geranyl 3-methylbutanoate		HMDB0029350; HMDB0030428; HMDB0031383; HMDB0031384; HMDB0032054; HMDB0032209; HMDB0032291; HMDB0032343; HMDB0033228; HMDB0034673; HMDB0035287; HMDB0035887; HMDB0036032; HMDB0036730; HMDB0036880; HMDB0037195; HMDB0037279; HMDB0037284; HMDB0038136; HMDB0038138; HMDB0038196; HMDB0038197; HMDB0038247; HMDB0038248; HMDB0038250; HMDB0039130; HMDB0039745; HMDB0040273; HMDB0040281; HMDB0041589; HMDB29350…	C09652; C16773; C16774
432	237.221	TRUE	0.800286	4007.93	0.00116909	C16H30O	-H(-)	76	3-Methylcyclopentadecanone		HMDB0034181; HMDB0037544; HMDB0060482; HMDB34181; HMDB37544; HMDB60482	C06123	; CHEBI:17585
433	238.058	TRUE	0.787866	12644	-0.00017162	C8H9N5O4	-H(-)	100	9-Carboxymethoxymethylguanine		HMDB0060805; HMDB60805
434	238.072	TRUE	0.837439	6392.17	-2.51278e-05	C11H13NO5	-H(-)	100	2-{[(3,5-dimethoxyphenyl)(hydroxy)methylidene]amino}acetic acid		HMDB0131468
435	238.094	TRUE	0.642227	5509.57	-0.000692029	C8H17NO7	-H(-)	100	N-Gluconyl ethanolamine		HMDB0032293; HMDB32293
435	238.094	TRUE	0.642227	5509.57	0.000645571	C9H13N5O3	-H(-)	100	Dihydrobiopterin		HMDB0000038; HMDB0002065; HMDB0002215; HMDB00038; HMDB0013031; HMDB0013642; HMDB02065; HMDB02215; HMDB13031; HMDB13642	C00268; C02953; C04244	; CHEBI:17248; CHEBI:64277
435	238.094	TRUE	0.642227	5509.57	0.000153706	C8H18N2O4S	-H(-) [+1]	65	15(R)-hydroperoxy-EPE		HMDB0062295; HMDB62295		; CHEBI:42334
436	238.892	TRUE	0.923437	8152.05	-1.67306e-06	H3O9P3	-H(-)	100	Trimetaphosphoric acid		HMDB0059921; HMDB59921	C02466	CHEBI:16517
437	239.016	TRUE	0.86892	21683	0.000189186	C6H12N2O4S2	-H(-)	100	L-Cystine		HMDB0000192; HMDB00192	C00491	CHEBI:16283
438	239.035	TRUE	0.636719	6386.79	5.00683e-05	C14H8O4	-H(-)	100	Dantron		HMDB0029752; HMDB0036006; HMDB29752; HMDB36006	C10312; C10370	CHEBI:3682; CHEBI:37502
439	239.06	TRUE	0.712807	29788.5	0.000463468	C9H20OS3	-H(-)	100	Propyl 1-(propylsulfinyl)propyl disulfide		HMDB0033071; HMDB33071
440	239.093	TRUE	0.936326	16111.7	-6.90574e-05	C12H16O5	-H(-)	100	3-(3,4,5-Trimethoxyphenyl)propanoic acid		HMDB0030254; HMDB0038627; HMDB0041756; HMDB0061112; HMDB0062776; HMDB0125802; HMDB0125804; HMDB0127748; HMDB0127826; HMDB0128672; HMDB0128705; HMDB0128721; HMDB0142074; HMDB30254; HMDB38627; HMDB41756; HMDB61112; HMDB62776		; CHEBI:41254; CHEBI:583580
441	239.115	TRUE	0.454481	12581.7	0.000304778	C10H16N4O3	-H(-)	100	Anserine		HMDB0000194; HMDB0000745; HMDB0005769; HMDB00194; HMDB00745; HMDB05769	C00884; C01262	; CHEBI:18323; CHEBI:85981
442	239.165	TRUE	0.853207	20220.7	-0.000117937	C14H24O3	-H(-)	100	L-Menthyl acetoacetate		HMDB0032369; HMDB32369
443	239.201	TRUE	0.888738	23987.7	0.000476472	C15H28O2	-H(-)	100	C15:1		HMDB0029765; HMDB0032347; HMDB0034455; HMDB0036426; HMDB0037190; HMDB0037211; HMDB0037229; HMDB0038954; HMDB0039715; HMDB0040997; HMDB29765; HMDB32347; HMDB34455; HMDB36426; HMDB37190; HMDB37211; HMDB37229; HMDB38954; HMDB39715; HMDB40997		; CHEBI:46643
444	240.002	TRUE	0.872445	6183.14	-0.00158399	C6H11NO5S2	-H(-)	39	3-Mercaptolactate-cysteine disulfide		HMDB0006512; HMDB06512
445	240.1	TRUE	0.800975	5861.95	-0.00076973	C10H15N3O4	-H(-)	100	5-Methyldeoxycytidine		HMDB0002224; HMDB0060750; HMDB02224; HMDB60750	C03592	; CHEBI:27964
446	241.012	TRUE	0.891361	41858.4	-0.000561335	C6H11O8P	-H(-)	100	Inositol cyclic phosphate		HMDB0001125; HMDB0011748; HMDB01125; HMDB11748	C04299	CHEBI:18426
447	241.083	TRUE	0.742381	13389.2	-5.3317e-05	C10H14N2O5	-H(-)	100	Thymidine		HMDB0000273; HMDB0015394; HMDB00273; HMDB15394	C00214	; CHEBI:17748; CHEBI:63624
448	241.145	TRUE	0.719254	18223.6	-4.52048e-05	C13H22O4	-H(-)	100	2-Carboxy-4-dodecanolide		HMDB0030987; HMDB0038736; HMDB30987; HMDB38736
449	241.181	TRUE	0.882844	30724.5	0.000310826	C14H26O3	-H(-)	100	3-Oxotetradecanoic acid		HMDB0010730; HMDB0030982; HMDB0032370; HMDB10730; HMDB30982; HMDB32370		; CHEBI:37270
450	241.217	TRUE	0.859871	220269	-9.06809e-05	C15H30O2	-H(-)	100	C15:0		HMDB0000826; HMDB0030469; HMDB0032250; HMDB0032328; HMDB0036218; HMDB0036220; HMDB0037306; HMDB0038907; HMDB0040998; HMDB0041588; HMDB0059820; HMDB0059833; HMDB0061707; HMDB00826; HMDB30469; HMDB32250; HMDB32328; HMDB36218; HMDB36220; HMDB37306; HMDB38907; HMDB40998; HMDB41588; HMDB59820; HMDB59833; HMDB61707	C16537	; CHEBI:32361; CHEBI:39250; CHEBI:42504; CHEBI:447965
451	242.079	TRUE	0.947502	26053.1	-0.000700143	C9H13N3O5	-H(-)	100	Cytidine		HMDB0000089; HMDB00089; HMDB0015122; HMDB0030167; HMDB0060478; HMDB15122; HMDB30167; HMDB60478	C02961; C05711	CHEBI:10565; CHEBI:28680
452	242.176	TRUE	0.888801	53842.5	0.000202427	C13H25NO3	-H(-)	100	N-Undecanoylglycine		HMDB0013286; HMDB13286		; CHEBI:74438
453	242.996	TRUE	0.922371	9701.87	0.000741963	C9H8O6S	-H(-)	100	(2E)-3-[3-(sulfooxy)phenyl]prop-2-enoic acid		HMDB0124975; HMDB0125166; HMDB0127985; HMDB0128093; HMDB0134054
454	243.026	TRUE	0.922376	10614.5	0.00137461	C6H13O8P	-H(-)	55	Fucose 1-phosphate		HMDB0001265; HMDB01265	C02985	CHEBI:28319
455	243.032	TRUE	0.740459	9158.8	0.000812799	C10H12O5S	-H(-)	100	4-phenylbutanic acid-O-sulphate		HMDB0059983; HMDB0133637; HMDB0133640; HMDB0133642; HMDB0133644; HMDB0133646; HMDB0133648; HMDB0133649; HMDB0133651; HMDB0133652; HMDB0133656; HMDB0133658; HMDB0133734; HMDB0133735; HMDB0133737; HMDB0133738; HMDB0133740; HMDB0133741; HMDB0133745; HMDB0133766; HMDB0133768; HMDB0133770; HMDB0133772; HMDB0133774; HMDB0135245; HMDB0135653; HMDB59983		; CHEBI:88699
456	243.05	TRUE	0.846854	11450.3	0.00123594	C10H12O7	-H(-)	68	1-O-Galloylglycerol		HMDB0039177; HMDB39177
457	243.062	TRUE	0.973952	44026.8	-7.9603e-05	C9H12N2O6	-H(-)	100	Uridine		HMDB0000296; HMDB0000767; HMDB0006075; HMDB00296; HMDB00767; HMDB06075	C00299; C02067	CHEBI:16704; CHEBI:17802
458	243.086	TRUE	0.940152	14437.6	0.00189262	C11H16O6	-H(-)	24	threo-Syringoylglycerol		HMDB0031237; HMDB31237
458	243.086	TRUE	0.940152	14437.6	-0.00051268	C9H18O6	.Na/H-H(-)	20	Isopropyl beta-D-glucoside		HMDB0032705; HMDB32705
459	243.124	TRUE	0.908381	19985.9	-0.000183954	C12H20O5	-H(-)	100	Polyethylene, oxidized		HMDB0032472; HMDB32472
460	243.16	TRUE	0.878306	22896.6	0.000299087	C13H24O4	-H(-)	100	1,11-Undecanedicarboxylic acid		HMDB0002327; HMDB0036141; HMDB0037184; HMDB02327; HMDB36141; HMDB37184		; CHEBI:73718
461	243.174	TRUE	0.928238	13051.2	0.00146026	C17H24O	-H(-)	48	4-Acetyl-6-tert-butyl-1,1-dimethylindane		HMDB0031867; HMDB0039588; HMDB31867; HMDB39588	C17447
461	243.174	TRUE	0.928238	13051.2	-0.000945044	C15H26O	.Na/H-H(-)	20	Farnesol		HMDB0004305; HMDB0030938; HMDB0030939; HMDB0033239; HMDB0034951; HMDB0034982; HMDB0035021; HMDB0035199; HMDB0035351; HMDB0035364; HMDB0035383; HMDB0035662; HMDB0035663; HMDB0035711; HMDB0035811; HMDB0035868; HMDB0036111; HMDB0036197; HMDB0036198; HMDB0036421; HMDB0036445; HMDB0036447; HMDB0036452; HMDB0036579; HMDB0036580; HMDB0036642; HMDB0036645; HMDB0036646; HMDB0036679; HMDB0036732; HMDB00369…	C03220; C06081; C09621; C09628	; CHEBI:16619; CHEBI:16774; CHEBI:7524
462	243.196	TRUE	0.776304	15352.7	0.00061478	C14H28O3	-H(-)	100	2-Hydroxymyristic acid		HMDB0002261; HMDB0010731; HMDB0032417; HMDB0059850; HMDB0061656; HMDB0094672; HMDB02261; HMDB10731; HMDB32417; HMDB59850; HMDB61656; HMDB94672		; CHEBI:42539; CHEBI:59270; CHEBI:84197; CHEBI:85148
463	244.129	TRUE	0.820611	6672.85	0.00168406	C10H19N3O4	-H(-)	33	Asparaginyl-Isoleucine		HMDB0028734; HMDB0028735; HMDB0028810; HMDB0028902; HMDB0028924; HMDB0029125; HMDB0029141; HMDB28734; HMDB28735; HMDB28810; HMDB28902; HMDB28924; HMDB29125; HMDB29141
464	245.012	TRUE	0.966879	98988.3	0.000368851	C9H10O6S	-H(-)	100	3-[3-(Sulfooxy)phenyl]propanoic acid		HMDB0094710; HMDB0125171; HMDB0128001; HMDB0130016; HMDB0134064; HMDB0134069; HMDB0134071; HMDB0134074; HMDB0134080; HMDB0134083; HMDB94710		; CHEBI:64414
464	245.012	TRUE	0.966879	98988.3	-0.000990649	C10H10O2S2	.F(-)	40	Bis(2-furanylmethyl) disulfide		HMDB0029988; HMDB0032288; HMDB0040201; HMDB29988; HMDB32288; HMDB40201		; CHEBI:855724
465	245.139	TRUE	0.893044	33592.8	0.000152261	C12H22O5	-H(-)	100	3-Hydroxydodecanedioic acid		HMDB0000413; HMDB0031696; HMDB00413; HMDB31696
466	246.097	TRUE	0.913209	10609.3	0.000936455	C10H17NO6	-H(-)	100	Malonylcarnitine		HMDB0002095; HMDB0033699; HMDB0062592; HMDB02095; HMDB33699; HMDB62592	C01594	; CHEBI:16441; CHEBI:85470; CHEBI:86047
467	246.112	TRUE	0.900465	6255.49	-0.000384523	C12H19NO3	.Na/H-H(-)	20	Terbutaline		HMDB0015009; HMDB15009	C07129	CHEBI:9449
467	246.112	TRUE	0.900465	6255.49	-0.00200202	C9H17N3O5	-H(-)	20	Glutaminylthreonine		HMDB0028807; HMDB0029059; HMDB0029075; HMDB28807; HMDB29059; HMDB29075
468	246.992	TRUE	0.931023	12277.6	-0.000315081	C8H8O7S	-H(-)	100	Vanillic acid 4-sulfate		HMDB0041788; HMDB0125151; HMDB0140929; HMDB41788		; CHEBI:88847
469	247.06	TRUE	0.873357	22361	0.00147004	C13H12O5	-H(-)	47	Coriandrone E		HMDB0029971; HMDB29971
469	247.06	TRUE	0.873357	22361	-0.000935265	C11H14O5	.Na/H-H(-)	20	3,4,5-Trimethoxyphenyl acetate		HMDB0031722; HMDB0035830; HMDB0041560; HMDB0041679; HMDB0041727; HMDB0060736; HMDB0124956; HMDB0128670; HMDB0128677; HMDB0133894; HMDB0141547; HMDB0141549; HMDB0142080; HMDB31722; HMDB35830; HMDB41560; HMDB41679; HMDB41727; HMDB60736	C09780
470	247.118	TRUE	0.856593	8306.24	0.000328588	C11H20O6	-H(-)	100	Prenyl glucoside		HMDB0031876; HMDB0033064; HMDB31876; HMDB33064	C09808
471	247.133	TRUE	0.838511	5181.23	0.000796045	C15H20O3	-H(-)	100	(S)-Pterosin A		HMDB0030757; HMDB0030888; HMDB0030910; HMDB0031378; HMDB0031386; HMDB0031387; HMDB0031970; HMDB0032649; HMDB0033707; HMDB0034123; HMDB0035131; HMDB0035132; HMDB0035223; HMDB0035503; HMDB0035708; HMDB0035903; HMDB0036005; HMDB0036040; HMDB0036641; HMDB0036770; HMDB0036772; HMDB0037022; HMDB0037557; HMDB0037800; HMDB0038326; HMDB0038794; HMDB0039859; HMDB0134144; HMDB0134145; HMDB0134146; HMDB01341…	C09301
472	247.17	TRUE	0.678946	6506.55	0.000133023	C16H24O2	-H(-)	100	C16:4		HMDB0032228; HMDB0036221; HMDB0036640; HMDB0037713; HMDB0037719; HMDB32228; HMDB36221; HMDB36640; HMDB37713; HMDB37719
473	248.079	TRUE	0.865359	6397	-0.000904255	C10H19NO2S2	-H(-)	100	S-Acetyldihydrolipoamide		HMDB0001526; HMDB0006878; HMDB0006951; HMDB01526; HMDB06878; HMDB06951	C01136; C16255	CHEBI:16807; CHEBI:50623
473	248.079	TRUE	0.865359	6397	0.000471371	C17H12O2	-H(-) [+1]	59	1-Hydroxy-6-methoxypyrene		HMDB0060321; HMDB60321	C18261	CHEBI:81612
474	249.006	TRUE	0.91229	21954.4	0.00167627	C8H10O7S	-H(-)	34	3,4-Dihydroxyphenylglycol O-sulfate		HMDB0001474; HMDB0060000; HMDB01474; HMDB60000		; CHEBI:89623
475	249.054	TRUE	0.874962	9100.58	0.000932378	C8H14N2O5S	-H(-)	100	gamma-Glutamylcysteine		HMDB0001049; HMDB0028774; HMDB0028816; HMDB0029146; HMDB01049; HMDB28774; HMDB28816; HMDB29146	C00669	; CHEBI:17515; CHEBI:89701
475	249.054	TRUE	0.874962	9100.58	5.11378e-05	C8H13N2O5P	-H(-) [+2]	44	Pyridoxamine 5''-phosphate		HMDB0001555; HMDB01555	C00647	CHEBI:18335
476	249.067	TRUE	0.89033	39719.5	-0.000122727	C15H10N2O2	-H(-)	100	5-Methoxycanthin-6-one		HMDB0030227; HMDB0041064; HMDB30227; HMDB41064		; CHEBI:544162
477	249.114	TRUE	0.855962	6958.83	-0.000900952	C14H18O4	-H(-)	100	Ubiquinone-1		HMDB0002012; HMDB0032116; HMDB0038804; HMDB0094669; HMDB0133182; HMDB0134155; HMDB0135907; HMDB02012; HMDB32116; HMDB38804; HMDB94669	C00399	; CHEBI:46234; CHEBI:82625
478	249.134	TRUE	0.774555	3525.29	-0.000132013	C11H22O6	-H(-)	100	Isopentyl beta-D-glucoside		HMDB0034750; HMDB34750
479	249.15	TRUE	0.724064	15282.5	9.82973e-05	C15H22O3	-H(-)	100	Gemfibrozil		HMDB0015371; HMDB0030917; HMDB0031901; HMDB0034721; HMDB0035117; HMDB0035137; HMDB0035148; HMDB0035358; HMDB0035760; HMDB0035798; HMDB0036036; HMDB0036037; HMDB0036550; HMDB0036563; HMDB0036664; HMDB0037064; HMDB0037529; HMDB0037559; HMDB0039156; HMDB0039635; HMDB0039644; HMDB0040754; HMDB0061839; HMDB15371; HMDB30917; HMDB31901; HMDB34721; HMDB35117; HMDB35137; HMDB35148; HMDB35358; HMDB35760; H…	C07020; C09711	; CHEBI:5296
480	249.186	TRUE	0.933664	15937	0.00029714	C16H26O2	-H(-)	100	C16:3		HMDB0035293; HMDB0037631; HMDB0037712; HMDB35293; HMDB37631; HMDB37712
481	250.092	TRUE	0.844902	3908.32	0.00171899	C9H17NO7	-H(-)	31	Muramic acid		HMDB0003254; HMDB0038662; HMDB03254; HMDB38662	C06470	; CHEBI:28118
481	250.092	TRUE	0.844902	3908.32	0.000657378	C9H14N2O5	.F(-) [+1]	11	Aspartyl-L-proline		HMDB0002335; HMDB0028761; HMDB0029013; HMDB0029756; HMDB0031701; HMDB0039110; HMDB02335; HMDB28761; HMDB29013; HMDB29756; HMDB31701; HMDB39110
482	251.057	TRUE	0.830118	7591.94	-0.000944177	C12H12O6	-H(-)	100	2-O-(Z-p-Hydroxycinnamoyl)-(x)-glyceric acid		HMDB0041195; HMDB0061748; HMDB0128660; HMDB0128661; HMDB0128664; HMDB0137274; HMDB41195; HMDB61748
482	251.057	TRUE	0.830118	7591.94	0.000729757	C13H14O3S	-H(-) [+2]	40	2-[(5-Methylsulfinyl)-4-penten-2-ynylidene]-1,6-dioxaspiro[4.4]non-3-ene		HMDB0032670; HMDB32670
482	251.057	TRUE	0.830118	7591.94	0.00106702	C10H16O2S2	.F(-)	36	Hexahydro-2'',4-dimethylspiro[1,3-dithiolo[4,5-c]furan-2,3''(2''H)-furan]		HMDB0037808; HMDB0037809; HMDB37808; HMDB37809
483	251.069	TRUE	0.93492	6514.4	-0.00199719	C11H12N2O5	-H(-)	20	5-Hydroxy-N-formylkynurenine		HMDB0004086; HMDB0035993; HMDB04086; HMDB35993	C05648	; CHEBI:2065
483	251.069	TRUE	0.93492	6514.4	-0.000379688	C14H14O3	.Na/H-H(-)	20	Naproxen		HMDB0001923; HMDB0033184; HMDB0034130; HMDB0034212; HMDB0039097; HMDB0129921; HMDB0131063; HMDB0142155; HMDB0142156; HMDB0142157; HMDB01923; HMDB33184; HMDB34130; HMDB34212; HMDB39097	C01517; C09947; C10253; C18080	; CHEBI:7476
483	251.069	TRUE	0.93492	6514.4	-0.000227888	C11H18O4	.K/H-H(-)	20	5-Hexyltetrahydro-2-oxo-3-furancarboxylic acid		HMDB0030984; HMDB0030985; HMDB0030986; HMDB30984; HMDB30985; HMDB30986
483	251.069	TRUE	0.93492	6514.4	0.00202561	C16H12O3	-H(-)	19	Anisindione		HMDB0015257; HMDB0033979; HMDB15257; HMDB33979		; CHEBI:133809
484	251.092	TRUE	0.844595	6102.25	2.26594e-05	C13H16O5	-H(-)	100	1-(2,4,6-Trimethoxyphenyl)-1,3-butanedione		HMDB0030668; HMDB0038551; HMDB0125460; HMDB0137142; HMDB30668; HMDB38551
484	251.092	TRUE	0.844595	6102.25	0.00116546	C10H16O6	.F(-)	31	Glycerol 1-propanoate diacetate		HMDB0031640; HMDB31640
485	251.113	TRUE	0.769596	5114.57	0.000437059	C10H20O7	-H(-)	100	2,3-Butanediol glucoside		HMDB0040822; HMDB40822
486	251.128	TRUE	0.891052	10591.8	0.000399379	C14H20O4	-H(-)	100	2,2,4,4-Tetramethyl-6-(1-oxobutyl)-1,3,5-cyclohexanetrione		HMDB0033197; HMDB0036047; HMDB0059661; HMDB33197; HMDB36047; HMDB59661
487	251.165	TRUE	0.462398	14222.2	0.000500949	C15H24O3	-H(-)	100	1-Hydroxyepiacorone		HMDB0030918; HMDB0030919; HMDB0032122; HMDB0033149; HMDB0034574; HMDB0035309; HMDB0035597; HMDB0035613; HMDB0035729; HMDB0035767; HMDB0036448; HMDB0036663; HMDB0037063; HMDB0037969; HMDB0038502; HMDB0040685; HMDB0112086; HMDB0112094; HMDB30918; HMDB30919; HMDB32122; HMDB33149; HMDB34574; HMDB35309; HMDB35597; HMDB35613; HMDB35729; HMDB35767; HMDB36448; HMDB36663; HMDB37063; HMDB37969; HMDB38502; …
488	251.201	TRUE	0.907383	18226	0.000518784	C16H28O2	-H(-)	100	C16:2		HMDB0000477; HMDB0029351; HMDB0030429; HMDB0031086; HMDB0032340; HMDB0037805; HMDB0038255; HMDB0039131; HMDB00477; HMDB29351; HMDB30429; HMDB31086; HMDB32340; HMDB37805; HMDB38255; HMDB39131		; CHEBI:86147
489	252.087	TRUE	0.888808	6010.96	0.000522795	C12H15NO5	-H(-)	100	N-Acetylvanilalanine		HMDB0011716; HMDB0041725; HMDB0062177; HMDB11716; HMDB41725; HMDB62177		; CHEBI:88403
490	253.072	TRUE	0.934386	6375.36	-0.00039509	C12H14O6	-H(-)	100	3-(6,7-dimethoxy-2H-1,3-benzodioxol-5-yl)-3-hydroxypropanal		HMDB0128666; HMDB0128669; HMDB0128671; HMDB0128675; HMDB0137285; HMDB0142077
490	253.072	TRUE	0.934386	6375.36	-0.00142719	C6H15N4O5P	-H(-)	50	L-Phosphoarginine		HMDB0029438; HMDB29438	C05945	CHEBI:18412
490	253.072	TRUE	0.934386	6375.36	0.00074771	C9H14O7	.F(-)	40	1-Isopropyl citrate		HMDB0032438; HMDB0038083; HMDB32438; HMDB38083
491	253.108	TRUE	0.942015	9345.75	0.000516274	C13H18O5	-H(-)	100	Methyl 3-(2,3-dihydroxy-3-methylbutyl)-4-hydroxybenzoate		HMDB0032796; HMDB32796
492	253.182	TRUE	0.905567	16748.2	-0.000732307	C15H26O3	-H(-)	100	Lubiminol		HMDB0029604; HMDB0035780; HMDB0036053; HMDB0036866; HMDB0037197; HMDB0040276; HMDB29604; HMDB35780; HMDB36053; HMDB36866; HMDB37197; HMDB40276
493	253.217	TRUE	0.936901	997819	-0.000191854	C16H30O2	-H(-)	100	Hypogeic acid		HMDB0002186; HMDB0003229; HMDB0010735; HMDB0012328; HMDB0031053; HMDB0031145; HMDB0031711; HMDB0032638; HMDB0033791; HMDB0035877; HMDB0037647; HMDB0038958; HMDB0041422; HMDB0060082; HMDB02186; HMDB03229; HMDB10735; HMDB12328; HMDB31053; HMDB31145; HMDB31711; HMDB32638; HMDB33791; HMDB35877; HMDB37647; HMDB38958; HMDB41422; HMDB60082	C08362	; CHEBI:28716; CHEBI:35465; CHEBI:37252; CHEBI:59265
494	254.982	TRUE	0.906217	131622	-0.000463743	C6H8O9S	-H(-)	100	Ascorbic acid-2-sulfate		HMDB0060649; HMDB60649
495	255.088	TRUE	0.902989	18984.6	-0.000254127	C12H16O6	-H(-)	100	3-hydroxy-3-(3,4,5-trimethoxyphenyl)propanoic acid		HMDB0141328; HMDB0141330; HMDB0142079; HMDB0142082
496	255.107	TRUE	0.937035	7177.72	-0.000520108	C9H23NO3PS	-H(-)	100	Echothiophate		HMDB0015190; HMDB15190	C06975	CHEBI:4753
497	255.124	TRUE	0.942055	15836.3	0.000223777	C13H20O5	-H(-)	100	1-Methoxy-1-(2,4,5-trimethoxyphenyl)-2-propanol		HMDB0031772; HMDB0040352; HMDB31772; HMDB40352
498	255.233	TRUE	0.848316	8.14597e+06	0.000274497	C16H32O2	-H(-)	72	C16:0		HMDB0000220; HMDB0002396; HMDB00220; HMDB0031068; HMDB0032065; HMDB0032249; HMDB0032324; HMDB0033166; HMDB0034153; HMDB0036210; HMDB0060083; HMDB02396; HMDB31068; HMDB32065; HMDB32249; HMDB32324; HMDB33166; HMDB34153; HMDB36210; HMDB60083	C00249	; CHEBI:15756; CHEBI:58966; CHEBI:84849; CHEBI:84890
499	256.192	TRUE	0.0272913	25267.3	-0.000224075	C14H27NO3	-H(-)	100	N-Lauroylglycine		HMDB0013272; HMDB13272		; CHEBI:74441
500	257.077	TRUE	0.922194	20383.9	0.000415325	C10H14N2O6	-H(-)	100	Ribothymidine		HMDB0000884; HMDB0002331; HMDB0004813; HMDB00884; HMDB02331; HMDB04813	C05131	; CHEBI:45996; CHEBI:89487
501	257.103	TRUE	0.96885	17383.4	-0.00010808	C12H18O6	-H(-)	100	1,1''-(Tetrahydro-6a-hydroxy-2,3a,5-trimethylfuro[2,3-d]-1,3-dioxole-2,5-diyl)bis-ethanone		HMDB0032527; HMDB32527
502	258.097	TRUE	0.831193	4584.42	0.00166351	C11H17NO6	-H(-)	34	Fumarycarnitine		HMDB0013134; HMDB0032769; HMDB13134; HMDB32769
502	258.097	TRUE	0.831193	4584.42	0.000673967	C11H14N2O4	.F(-) [+1]	12	Felbamate		HMDB0015084; HMDB0028853; HMDB0029105; HMDB0029451; HMDB0040988; HMDB15084; HMDB28853; HMDB29105; HMDB29451; HMDB40988	C07501	; CHEBI:4995; CHEBI:73517
503	258.145	TRUE	0.82351	7026.32	0.000733592	C11H21N3O4	-H(-)	100	Glutaminylisoleucine		HMDB0028800; HMDB0028801; HMDB0028868; HMDB0028905; HMDB0028921; HMDB0028927; HMDB0028943; HMDB0028952; HMDB28800; HMDB28801; HMDB28868; HMDB28905; HMDB28921; HMDB28927; HMDB28943; HMDB28952
504	258.992	TRUE	0.933203	49029	0.000197381	C9H8O7S	-H(-)	100	Caffeic acid 3-sulfate		HMDB0041706; HMDB0041708; HMDB0125409; HMDB0125831; HMDB0127962; HMDB0134087; HMDB0135272; HMDB41706; HMDB41708		; CHEBI:90242
505	259.022	TRUE	0.955021	16382.6	3.66867e-05	C6H13O9P	-H(-)	100	Hexose P		HMDB0000124; HMDB0000213; HMDB0000645; HMDB0000994; HMDB0001076; HMDB0001078; HMDB0001306; HMDB0001313; HMDB0001401; HMDB0001436; HMDB0001549; HMDB0001586; HMDB0002985; HMDB0003359; HMDB0003498; HMDB0003971; HMDB0006328; HMDB0006330; HMDB0006793; HMDB0006797; HMDB0006800; HMDB0006814; HMDB0006873; HMDB00124; HMDB00213; HMDB0060467; HMDB0062705; HMDB00645; HMDB00994; HMDB01076; HMDB01078; HMDB0130…	C00085; C00092; C00103; C00275; C00636; C01094; C01097; C01172; C01177; C02888; C03267; C03546; C03862; C04006; C05345	; CHEBI:1220424; CHEBI:12350; CHEBI:15946; CHEBI:16077; CHEBI:16084; CHEBI:17719; CHEBI:18105; CHEBI:18169; CHEBI:18384; CHEBI:35374; CHEBI:38342; CHEBI:4170; CHEBI:4251; CHEBI:49728; CHEBI:64838; CHEBI:704854
505	259.022	TRUE	0.955021	16382.6	0.000394787	C6H12N2O4S2	.F(-)	40	L-Cystine		HMDB0000192; HMDB00192	C00491	CHEBI:16283
506	259.093	TRUE	0.887097	7047.11	9.50566e-05	C10H16N2O6	-H(-)	100	L-alpha-glutamyl-L-hydroxyproline		HMDB0011161; HMDB0028820; HMDB0028862; HMDB0029403; HMDB11161; HMDB28820; HMDB28862; HMDB29403
506	259.093	TRUE	0.887097	7047.11	0.000804755	C9H14N4O5	-H(-) [+2]	38	AICA-riboside		HMDB0062179; HMDB62179		; CHEBI:28498
507	259.119	TRUE	0.958838	18461.8	-0.000174538	C12H20O6	-H(-)	100	Glycerol tripropanoate		HMDB0032857; HMDB32857
508	259.13	TRUE	0.930504	36196.1	-0.000296854	C11H20N2O5	-H(-)	100	gamma-Glutamylisoleucine		HMDB0011170; HMDB0011171; HMDB0028822; HMDB0028823; HMDB0028906; HMDB0028928; HMDB0029152; HMDB0029153; HMDB11170; HMDB11171; HMDB28822; HMDB28823; HMDB28906; HMDB28928; HMDB29152; HMDB29153		; CHEBI:68433; CHEBI:68434; CHEBI:73506
509	259.17	TRUE	0.725017	4681.49	0.000764826	C17H24O2	-H(-)	100	Falcarindiol		HMDB0033941; HMDB0034000; HMDB0038781; HMDB0060355; HMDB33941; HMDB34000; HMDB38781; HMDB60355	C08449; C17552	; CHEBI:66471
510	259.182	TRUE	0.605228	4748.02	-0.000900111	C16H24N2O	-H(-)	100	Ropinirole		HMDB0014413; HMDB0015070; HMDB14413; HMDB15070	C07363; C07564	CHEBI:7862; CHEBI:8888
511	260.089	TRUE	0.89299	4635.96	-0.000199001	C9H15N3O6	-H(-)	100	Asparaginyl-Glutamic acid		HMDB0028730; HMDB0028751; HMDB0028767; HMDB0028793; HMDB0028814; HMDB0029144; HMDB28730; HMDB28751; HMDB28767; HMDB28793; HMDB28814; HMDB29144
512	260.115	TRUE	0.858075	4793.05	-0.00089016	C11H19NO6	-H(-)	100	Methylmalonylcarnitine		HMDB0013133; HMDB0033865; HMDB0034777; HMDB0061717; HMDB0062785; HMDB13133; HMDB33865; HMDB34777; HMDB61717; HMDB62785	C08334	; CHEBI:85473
512	260.115	TRUE	0.858075	4793.05	-2.17602e-05	C12H23NOS2	-H(-)	100	Camelinin		HMDB0039082; HMDB39082
512	260.115	TRUE	0.858075	4793.05	7.8939e-05	C10H17N3O5	-H(-) [+2]	36	Glutaminylhydroxyproline		HMDB0028798; HMDB0028861; HMDB0028877; HMDB0029150; HMDB0038516; HMDB28798; HMDB28861; HMDB28877; HMDB29150; HMDB38516	C05939	; CHEBI:28004
513	260.15	TRUE	0.875838	4297.31	-1.85104e-05	C12H23NO5	-H(-)	100	hydroxyisovaleroyl carnitine		HMDB0062555; HMDB62555
514	261.074	TRUE	0.921148	8343.61	-0.000935796	C9H14N2O7	-H(-)	100	L-beta-aspartyl-L-glutamic acid		HMDB0011164; HMDB0028752; HMDB0028815; HMDB0029145; HMDB0030413; HMDB0030419; HMDB11164; HMDB28752; HMDB28815; HMDB29145; HMDB30413; HMDB30419		; CHEBI:73503
515	261.113	TRUE	0.850796	5289.83	0.000130955	C15H18O4	-H(-)	100	5,6-Dihydro-4-methoxy-6-[2-(4-methoxyphenyl)ethyl]-2H-pyran-2-one		HMDB0030549; HMDB0030691; HMDB0035596; HMDB0038399; HMDB0039497; HMDB0124830; HMDB30549; HMDB30691; HMDB35596; HMDB38399; HMDB39497
516	261.133	TRUE	0.920671	11254.5	0.00112086	C12H22O6	-H(-)	82	Phaseolic acid		HMDB0031897; HMDB31897
517	261.149	TRUE	0.803333	6609.16	0.000781943	C16H22O3	-H(-)	100	2,4-bis(3-methylbut-2-en-1-yl)benzene-1,3,5-triol		HMDB0133034; HMDB0133061
517	261.149	TRUE	0.803333	6609.16	-0.00109976	C19H19N	-H(-) [+1]	47	Phenindamine		HMDB0015556; HMDB0060948; HMDB15556; HMDB60948	C07790	; CHEBI:130096; CHEBI:93101
518	261.17	TRUE	0.889789	3512.12	0.000662398	C13H26O5	-H(-)	100	Glyceryl 5-hydroxydecanoate		HMDB0032297; HMDB32297
518	261.17	TRUE	0.889789	3512.12	-0.00126086	C16H23NO2	-H(-) [+1]	33	Hexylcaine		HMDB0014616; HMDB14616	C14172	CHEBI:309162
519	262.072	TRUE	0.882793	4347.83	0.000511083	C14H17NS2	-H(-)	100	Dimethylthiambutene		HMDB0061719; HMDB61719		; CHEBI:59781
520	262.145	TRUE	0.782132	2426.94	-0.000368251	C15H21NO3	-H(-)	100	N-(Heptan-4-yl)benzo[d][1,3]dioxole-5-carboxamide		HMDB0032305; HMDB32305
520	262.145	TRUE	0.782132	2426.94	0.000774549	C12H21NO4	.F(-)	40	Tiglylcarnitine		HMDB0002366; HMDB02366		; CHEBI:85520
521	263.006	TRUE	0.910913	6250.3	-8.11426e-05	C10H16S4	-H(-)	100	5,8-Dihydro-6-(4-methyl-3-pentenyl)-1,2,3,4-tetrathiocin		HMDB0038142; HMDB38142
521	263.006	TRUE	0.910913	6250.3	-0.000153409	C9H10O7S	-H(-) [+2]	65	Homovanillic acid sulfate		HMDB0011719; HMDB0041648; HMDB0041721; HMDB0059967; HMDB0061117; HMDB0132291; HMDB0132292; HMDB0134099; HMDB11719; HMDB41648; HMDB41721; HMDB59967; HMDB61117		; CHEBI:88405; CHEBI:88716
522	263.021	TRUE	0.876868	5816.2	0.00221629	C9H12O7S	-H(-)	14	3-Methoxy-4-hydroxyphenylethyleneglycol sulfate		HMDB0000559; HMDB0001985; HMDB0003332; HMDB00559; HMDB01985; HMDB03332		; CHEBI:1091015
523	263.093	TRUE	0.565682	9653.96	-4.18401e-05	C14H16O5	-H(-)	100	1''-Acetoxyeugenol acetate		HMDB0036544; HMDB36544
524	263.113	TRUE	0.776443	4831.51	0.000748301	C11H20O7	-H(-)	100	Ilicifolinoside A		HMDB0041186; HMDB0041187; HMDB41186; HMDB41187
524	263.113	TRUE	0.776443	4831.51	-0.000359088	C15H13N5	-H(-) [+1]	38	desethylzaleplon		HMDB0061055; HMDB61055
525	263.129	TRUE	0.775586	5697.61	0.000251931	C15H20O4	-H(-)	100	gamma-CEHC		HMDB0001931; HMDB0030102; HMDB0031972; HMDB0033227; HMDB0033661; HMDB0034719; HMDB0035140; HMDB0035715; HMDB0035805; HMDB0035874; HMDB0036043; HMDB0036045; HMDB0036093; HMDB0036125; HMDB0036130; HMDB0036135; HMDB0036202; HMDB0036773; HMDB0036931; HMDB0037055; HMDB0037528; HMDB0038156; HMDB0040119; HMDB0041227; HMDB0041284; HMDB0124832; HMDB0134761; HMDB01931; HMDB30102; HMDB31972; HMDB33227; HMDB…	C06082; C09600	; CHEBI:18743; CHEBI:581942; CHEBI:62426
526	263.149	TRUE	0.272386	9506.74	0.000756893	C12H24O6	-H(-)	100	Hexyl glucoside		HMDB0031688; HMDB31688
527	263.165	TRUE	0.8421	10642.7	5.92525e-05	C16H24O3	-H(-)	100	12-Oxo-2,3-dinor-10,15-phytodienoic acid		HMDB0032090; HMDB0061935; HMDB32090; HMDB61935		; CHEBI:88829
528	263.201	TRUE	0.829747	3892.59	0.0005418	C17H28O2	-H(-)	100	Cedryl acetate		HMDB0035910; HMDB0036153; HMDB0037218; HMDB0037224; HMDB0037273; HMDB0039630; HMDB0240268; HMDB35910; HMDB36153; HMDB37218; HMDB37224; HMDB37273; HMDB39630		; CHEBI:602138
529	265.047	TRUE	0.86516	13248.6	0.000828422	C12H14N2OS2	-H(-)	100	Methoxybrassinin		HMDB0033351; HMDB0040790; HMDB33351; HMDB40790	C08506
530	265.061	TRUE	0.920092	6853.81	0.000495817	C15H10N2O3	-H(-)	100	Carbamazepine-O-quinone		HMDB0060566; HMDB60566	C16606
531	265.108	TRUE	0.882637	46722.4	-0.000105737	C14H18O5	-H(-)	100	3'',4'',5''-Trimethoxycinnamyl alcohol acetate		HMDB0040891; HMDB0041582; HMDB0125455; HMDB0133195; HMDB0133196; HMDB0133197; HMDB0133198; HMDB40891; HMDB41582
532	265.18	TRUE	0.928959	19251.3	0.000471162	C16H26O3	-H(-)	100	4-Hydroxy-3-methoxy-2,10-bisaboladien-9-one		HMDB0033917; HMDB0060055; HMDB0112085; HMDB0112088; HMDB0112089; HMDB0112092; HMDB0112097; HMDB33917; HMDB60055		; CHEBI:89569
533	265.217	TRUE	0.82917	8026.71	0.000498353	C17H30O2	-H(-)	100	Methyl 2E,4Z-hexadecadienoate		HMDB0031050; HMDB31050
534	265.253	TRUE	0.879986	2987.37	0.000533441	C18H34O	-H(-)	100	9-Octadecenal		HMDB0030965; HMDB0037517; HMDB30965; HMDB37517		; CHEBI:417823
535	266.052	TRUE	0.828703	2835.03	0.00128432	C9H9N5O5	-H(-)	63	2-Amino-4-oxo-6-(1'',2''-dioxoprolyl)-7,8-dihydroxypteridine		HMDB0001410; HMDB01410	C05255
535	266.052	TRUE	0.828703	2835.03	-0.00169732	C12H14N2OS2	-H(-) [+1]	26	Methoxybrassinin		HMDB0033351; HMDB0040790; HMDB33351; HMDB40790	C08506
536	267.124	TRUE	0.933928	11939.1	0.000131327	C14H20O5	-H(-)	100	Kamahine C		HMDB0038935; HMDB0061643; HMDB38935; HMDB61643
537	267.16	TRUE	0.885329	17153.4	0.000177627	C15H24O4	-H(-)	100	4,11,13,15-Tetrahydroridentin B		HMDB0036150; HMDB0038153; HMDB0038154; HMDB0038165; HMDB0038503; HMDB0060570; HMDB0240213; HMDB36150; HMDB38153; HMDB38154; HMDB38165; HMDB38503; HMDB60570
538	267.213	TRUE	0.933136	3907	-0.00147343	C20H28	-H(-)	47	anhydroretinol		HMDB0062447; HMDB62447
[truncated: 594 more rows]

## Sheet: intensities1
ionIdx	ionMz	Top annotation name	KO / F / 56 / 1	KO / F / 56 / 2	KO / F / 66 / 1	KO / F / 66 / 2	KO / M / 73 / 1	KO / M / 73 / 2	WT / F / 54 / 1	WT / F / 54 / 2	WT / M / 74 / 1	WT / M / 74 / 2	WT / M / 75 / 1	WT / M / 75 / 2	WT / M / 82 / 1	WT / M / 82 / 2	WT / M / 87 / 1	WT / M / 87 / 2
[truncated: 1,012 more rows]

[truncated: 2 more sheets: Amino_acids, Sheet2]
