# Supplementary material for: ADAMTS18+ villus tip telocytes maintain a polarized VEGFA signaling domain and fenestrations in nutrient-absorbing intestinal blood vessels
Source: Nat Commun. 2022 Jul 9;13:3983. doi: 10.1038/s41467-022-31571-2 (PMC9271081; doi:10.1038/s41467-022-31571-2)
Supplement: Supplementary file 9 — Supplementary Dataset 7 [file 41467_2022_31571_MOESM9_ESM.xlsx]

## Sheet: Parameters - Diff
Worksheet	enrichment_1
Enrichment Type	hmdbPtw_v3.0.mo
Enrichment on	metabolites
Max Hits	500
p-value cutoff	0.05
log2(FC) cutoff	0.25
Input p-value	p-value
log2(FC) filter	>
log2(FC) cutoff type	fixed
Sort hits by	p value

## Sheet: enrichment_1 - p
	p-value	p-value
	KO > WT	KO < WT
Alanine Metabolism	1	1
Alpha Linolenic Acid and Linoleic Acid Metabolism	1	1
Amino Sugar Metabolism	1	1
Ammonia Recycling	1	0.0570088
Androgen and Estrogen Metabolism	1	1
Arachidonic Acid Metabolism	1	1
Arginine and Proline Metabolism	0.00873454	1
Aspartate Metabolism	1	1
Beta Oxidation of Very Long Chain Fatty Acids	1	1
Beta-Alanine Metabolism	1	1
Betaine Metabolism	0.0119397	1
Bile Acid Biosynthesis	1	1
Biotin Metabolism	1	1
Butyrate Metabolism	1	1
Caffeine Metabolism	1	1
Carnitine Synthesis	1	1
Catecholamine Biosynthesis	0.0197617	1
Citric Acid Cycle	1	1
Cysteine Metabolism	1	1
D-Arginine and D-Ornithine Metabolism	1	1
DNA Replication Fork	1	1
Degradation of Superoxides	1	1
Ethanol Degradation	1	0.0108811
Fatty Acid Biosynthesis	1	1
Fatty Acid Elongation In Mitochondria	1	1
Fatty acid Metabolism	1	1
Folate Metabolism	1	1
Fructose and Mannose Degradation	1	1
Galactose Metabolism	1	1
Gluconeogenesis	1	1
Glucose-Alanine Cycle	1	1
Glutamate Metabolism	1	0.0129849
Glutathione Metabolism	1	1
Glycerol Phosphate Shuttle	1	1
Glycerolipid Metabolism	1	1
Glycine and Serine Metabolism	0.0744518	0.0987348
Glycolysis	1	1
Histidine Metabolism	1	0.0471499
Homocysteine Degradation	1	1
Inositol Metabolism	1	1
Inositol Phosphate Metabolism	1	1
Ketone Body Metabolism	1	1
Lactose Degradation	1	1
Lactose Synthesis	1	0.00363734
Lysine Degradation	1	1
Malate-Aspartate Shuttle	1	1
Methionine Metabolism	0.0274249	1
Mitochondrial Beta-Oxidation of Long Chain Saturated Fatty Acids	1	0.00546996
Mitochondrial Beta-Oxidation of Medium Chain Saturated Fatty Acids	1	0.0108811
Mitochondrial Beta-Oxidation of Short Chain Saturated Fatty Acids	1	0.0162338
Mitochondrial Electron Transport Chain	1	1
Nicotinate and Nicotinamide Metabolism	1	1
Nucleotide Sugars Metabolism	1	1
Oxidation of Branched Chain Fatty Acids	1	1
Pantothenate and CoA Biosynthesis	1	1
Pentose Phosphate Pathway	1	1
Phenylacetate Metabolism	1	1
Phenylalanine and Tyrosine Metabolism	2.79452e-05	1
Phosphatidylinositol Phosphate Metabolism	1	1
Phospholipid Biosynthesis	1	1
Phytanic Acid Peroxisomal Oxidation	1	1
Plasmalogen Synthesis	1	1
Porphyrin Metabolism	1	1
Propanoate Metabolism	1	1
Pterine Biosynthesis	1	1
Purine Metabolism	1	3.34688e-07
Pyrimidine Metabolism	1	0.00869066
Pyruvaldehyde Degradation	1	1
Pyruvate Metabolism	1	1
Retinol Metabolism	1	1
Riboflavin Metabolism	1	1
Selenoamino Acid Metabolism	1	1
Spermidine and Spermine Biosynthesis	0.00799116	1
Sphingolipid Metabolism	1	1
Starch and Sucrose Metabolism	1	1
Steroid Biosynthesis	1	1
Steroidogenesis	1	1
Sulfate/Sulfite Metabolism	1	1
Taurine and Hypotaurine Metabolism	1	1
Thiamine Metabolism	1	1
Threonine and 2-Oxobutanoate Degradation	1	1
Transcription/Translation	0.000932289	0.000188421
Transfer of Acetyl Groups into Mitochondria	1	1
Trehalose Degradation	1	1
Tryptophan Metabolism	1	0.00273049
Tyrosine Metabolism	4.1213e-05	1
Ubiquinone Biosynthesis	1	1
Urea Cycle	1	0.0570088
Valine, Leucine and Isoleucine Degradation	1	1
Vitamin B6 Metabolism	1	1
Vitamin K Metabolism	1	1

## Sheet: enrichment_1 - adjP_BH
	adj.p-value (BH)	adj.p-value (BH)
	KO > WT	KO < WT
Alanine Metabolism	1	1
Alpha Linolenic Acid and Linoleic Acid Metabolism	1	1
Amino Sugar Metabolism	1	1
Ammonia Recycling	1	0.399062
Androgen and Estrogen Metabolism	1	1
Arachidonic Acid Metabolism	1	1
Arginine and Proline Metabolism	0.158969	1
Aspartate Metabolism	1	1
Beta Oxidation of Very Long Chain Fatty Acids	1	1
Beta-Alanine Metabolism	1	1
Betaine Metabolism	0.181086	1
Bile Acid Biosynthesis	1	1
Biotin Metabolism	1	1
Butyrate Metabolism	1	1
Caffeine Metabolism	1	1
Carnitine Synthesis	1	1
Catecholamine Biosynthesis	0.256902	1
Citric Acid Cycle	1	1
Cysteine Metabolism	1	1
D-Arginine and D-Ornithine Metabolism	1	1
DNA Replication Fork	1	1
Degradation of Superoxides	1	1
Ethanol Degradation	1	0.123772
Fatty Acid Biosynthesis	1	1
Fatty Acid Elongation In Mitochondria	1	1
Fatty acid Metabolism	1	1
Folate Metabolism	1	1
Fructose and Mannose Degradation	1	1
Galactose Metabolism	1	1
Gluconeogenesis	1	1
Glucose-Alanine Cycle	1	1
Glutamate Metabolism	1	0.131292
Glutathione Metabolism	1	1
Glycerol Phosphate Shuttle	1	1
Glycerolipid Metabolism	1	1
Glycine and Serine Metabolism	0.75279	0.641776
Glycolysis	1	1
Histidine Metabolism	1	0.390058
Homocysteine Degradation	1	1
Inositol Metabolism	1	1
Inositol Phosphate Metabolism	1	1
Ketone Body Metabolism	1	1
Lactose Degradation	1	1
Lactose Synthesis	1	0.0827495
Lysine Degradation	1	1
Malate-Aspartate Shuttle	1	1
Methionine Metabolism	0.311958	1
Mitochondrial Beta-Oxidation of Long Chain Saturated Fatty Acids	1	0.0995533
Mitochondrial Beta-Oxidation of Medium Chain Saturated Fatty Acids	1	0.123772
Mitochondrial Beta-Oxidation of Short Chain Saturated Fatty Acids	1	0.147728
Mitochondrial Electron Transport Chain	1	1
Nicotinate and Nicotinamide Metabolism	1	1
Nucleotide Sugars Metabolism	1	1
Oxidation of Branched Chain Fatty Acids	1	1
Pantothenate and CoA Biosynthesis	1	1
Pentose Phosphate Pathway	1	1
Phenylacetate Metabolism	1	1
Phenylalanine and Tyrosine Metabolism	0.00187519	1
Phosphatidylinositol Phosphate Metabolism	1	1
Phospholipid Biosynthesis	1	1
Phytanic Acid Peroxisomal Oxidation	1	1
Plasmalogen Synthesis	1	1
Porphyrin Metabolism	1	1
Propanoate Metabolism	1	1
Pterine Biosynthesis	1	1
Purine Metabolism	1	3.04566e-05
Pyrimidine Metabolism	1	0.123772
Pyruvaldehyde Degradation	1	1
Pyruvate Metabolism	1	1
Retinol Metabolism	1	1
Riboflavin Metabolism	1	1
Selenoamino Acid Metabolism	1	1
Spermidine and Spermine Biosynthesis	0.158969	1
Sphingolipid Metabolism	1	1
Starch and Sucrose Metabolism	1	1
Steroid Biosynthesis	1	1
Steroidogenesis	1	1
Sulfate/Sulfite Metabolism	1	1
Taurine and Hypotaurine Metabolism	1	1
Thiamine Metabolism	1	1
Threonine and 2-Oxobutanoate Degradation	1	1
Transcription/Translation	0.0282794	0.00857316
Transfer of Acetyl Groups into Mitochondria	1	1
Trehalose Degradation	1	1
Tryptophan Metabolism	1	0.0827495
Tyrosine Metabolism	0.00187519	1
Ubiquinone Biosynthesis	1	1
Urea Cycle	1	0.399062
Valine, Leucine and Isoleucine Degradation	1	1
Vitamin B6 Metabolism	1	1
Vitamin K Metabolism	1	1
