# Supplementary material for: ADAMTS18+ villus tip telocytes maintain a polarized VEGFA signaling domain and fenestrations in nutrient-absorbing intestinal blood vessels
Source: Nat Commun. 2022 Jul 9;13:3983. doi: 10.1038/s41467-022-31571-2 (PMC9271081; doi:10.1038/s41467-022-31571-2)
Supplement: Supplementary file 11 — Source Data [file 41467_2022_31571_MOESM11_ESM.xlsx]

## Sheet: Fig 1c
Epithelial	1.14638	3.34186	0.884354
Middle	1.85185	3.92398	5.20408
Villus core	97.0018	92.7342	93.9116

## Sheet: Fig 1g
villus tip	0	0	0	0
villus body	0.000131425	8.96173e-05	8.72345e-05	7.74243e-05
crypt	0	0	1.3622e-05	7.23617e-05

## Sheet: Fig 1h
	IgG			DC101
Epithelial	1.14638	3.34186	0.884354	29.6063	19.4077	21.552
Middle	1.85185	3.92398	5.20408	25.0061	36.1014	29.9824
Villus core	97.0018	92.7342	93.9116	45.3877	44.4909	48.4656

## Sheet: Fig 2e
Prox. Duo	Distal duo	Mid jej	Distal jej	Mid ileum	distal ileum
0.9	1.56	1.97959	1.6	0.12	0.06
1.62	1.6	3.16	3.88	1.32	0.64
2.3	0.92	2.96	1.18367	1.8	0.2

## Sheet: Fig 2f
pos.	neg.
93.3333	6.66667
98.0583	1.94175
96.7033	3.2967

## Sheet: Fig 3a
CTRL	Lgr5 DTA		Unpaired t test
1.5	0.625		P value	0.0112
0.95122	0.468085		P value summary	*
1.63415	0.55		Significantly different (P < 0.05)?	Yes
1.12195			One- or two-tailed P value?	Two-tailed
			t, df	t=3.920, df=5

## Sheet: Fig 3b
CTRL	Lgr5 DTA		Unpaired t test
38.9669	73.7165		P value	0.0011
28.7282	74.2247		P value summary	**
24.1615	61.6469		Significantly different (P < 0.05)?	Yes
38.672			One- or two-tailed P value?	Two-tailed
			t, df	t=6.696, df=5

## Sheet: Fig 3d
WT	Lgr5 DTA		Unpaired t test
11	19		P value	0.0123
12	21		P value summary	*
6	15		Significantly different (P < 0.05)?	Yes
11			One- or two-tailed P value?	Two-tailed
			t, df	t=3.826, df=5

## Sheet: Fig 3e
CTRL	Lgr5 DTA		Unpaired t test
93.8	78.7		P value	<0.0001
93.1	80.7		P value summary	****
96.2	80.4		Significantly different (P < 0.05)?	Yes
96.7			One- or two-tailed P value?	Two-tailed
			t, df	t=12.85, df=5

## Sheet: Fig 3f
CTRL	Lgr5 DTA
6.56	6.16
5.91	6
6.5	6.53
6.69

[truncated: 24 more sheets: Fig 5d, Fig 5e, Fig 5f, Fig 5i, Fig 5j, Fig 6a, Fig 6c, Fig 6d, Fig 6e, Fig 6f, Fig 6g, Fig S1c, Fig S3, Fig S4f, Fig S7a, Fig S7b, Fig S7e, Fig S7f, Fig S7g, Fig S7h …]
